# Supplementary material for: Complexity of Guanine Quadruplex Unfolding Pathways Revealed by Atomistic Pulling Simulations
Source: J Chem Inf Model. 2023 Jul 17;63(15):4716–31. doi: 10.1021/acs.jcim.3c00171 (PMC10428220; doi:10.1021/acs.jcim.3c00171)
Supplement: Supplementary file 2 — ci3c00171_si_002.zip [file ci3c00171_si_002.zip]

Archive with 57 entries (55 files):
- coordinates/initial-coordinates/
- coordinates/initial-coordinates/143d_NaCl-start_run1.pdb
- coordinates/initial-coordinates/143d_NaCl-start_run2.pdb
- coordinates/initial-coordinates/143d_NaCl-start_run3.pdb
- coordinates/initial-coordinates/143d_noloop-start_run1.pdb
- coordinates/initial-coordinates/143d_noloop-start_run2.pdb
- coordinates/initial-coordinates/143d_noloop-start_run3.pdb
- coordinates/initial-coordinates/143d_syn-start_run1.pdb
- coordinates/initial-coordinates/143d_syn-start_run2.pdb
- coordinates/initial-coordinates/143d_syn-start_run3.pdb
- coordinates/initial-coordinates/143d_t_dl-start_run1.pdb
- coordinates/initial-coordinates/143d_t_dl-start_run2.pdb
- coordinates/initial-coordinates/143d_t_dl-start_run3.pdb
- coordinates/initial-coordinates/143d_t_ld-start_run1.pdb
- coordinates/initial-coordinates/143d_t_ld-start_run2.pdb
- coordinates/initial-coordinates/143d_t_ld-start_run3.pdb
- coordinates/initial-coordinates/143d-start_run1.pdb
- coordinates/initial-coordinates/143d-start_run2.pdb
- coordinates/initial-coordinates/143d-start_run3.pdb
- coordinates/initial-coordinates/1kf1_syn-start_run1.pdb
- coordinates/initial-coordinates/1kf1_syn-start_run2.pdb
- coordinates/initial-coordinates/1kf1_syn-start_run3.pdb
- coordinates/initial-coordinates/1kf1_t_pp-start_run1.pdb
- coordinates/initial-coordinates/1kf1_t_pp-start_run2.pdb
- coordinates/initial-coordinates/1kf1_t_pp-start_run3.pdb
- coordinates/initial-coordinates/1kf1-start_run1.pdb
- coordinates/initial-coordinates/1kf1-start_run2.pdb
- coordinates/initial-coordinates/1kf1-start_run3.pdb
- coordinates/initial-coordinates/2gku_t_ll-start_run1.pdb
- coordinates/initial-coordinates/2gku_t_ll-start_run2.pdb
- coordinates/initial-coordinates/2gku_t_ll-start_run3.pdb
- coordinates/initial-coordinates/2gku_t_pl-start_run1.pdb
- coordinates/initial-coordinates/2gku_t_pl-start_run2.pdb
- coordinates/initial-coordinates/2gku_t_pl-start_run3.pdb
- coordinates/initial-coordinates/2gku-start_run1.pdb
- coordinates/initial-coordinates/2gku-start_run2.pdb
- coordinates/initial-coordinates/2gku-start_run3.pdb
- coordinates/initial-coordinates/2jpz_t_lp-start_run1.pdb
- coordinates/initial-coordinates/2jpz_t_lp-start_run2.pdb
- coordinates/initial-coordinates/2jpz_t_lp-start_run3.pdb
- coordinates/intermediates/
- coordinates/intermediates/3-hairpin.pdb
- coordinates/intermediates/3-triplex.pdb
- coordinates/intermediates/5-hairpin.pdb
- coordinates/intermediates/5-triplex.pdb
- coordinates/intermediates/cross-cross-structure.pdb
- coordinates/intermediates/cross-hairpin.pdb
- coordinates/intermediates/cross-like-GQ.pdb
- coordinates/intermediates/cross-triplex.pdb
- coordinates/intermediates/diagonal-hairpin.pdb
- coordinates/intermediates/GQ-reduced-number-quartets-from-strand-slippage.pdb
- coordinates/intermediates/GQ-reduced-number-quartets-from-uzipping.pdb
- coordinates/intermediates/middle-hairpin.pdb
- coordinates/intermediates/opened-GQ.pdb
- coordinates/intermediates/spiral-structure.pdb
- coordinates/intermediates/symmetric-triplex.pdb
- coordinates/readme.txt
