# Supplementary material for: Complexity of Guanine Quadruplex Unfolding Pathways Revealed by Atomistic Pulling Simulations
Source: J Chem Inf Model. 2023 Jul 17;63(15):4716–31. doi: 10.1021/acs.jcim.3c00171 (PMC10428220; doi:10.1021/acs.jcim.3c00171)
Supplement: Supplementary file 2 — ci3c00171_si_002.zip [file ci3c00171_si_002.zip › coordinates/initial-coordinates/143d_NaCl-start_run1.pdb]

ATOM      1 HO5' DT5     1      43.719  32.892  54.402  1.00  0.00           H  
ATOM      2  O5' DT5     1      44.113  33.358  55.143  1.00  0.00           O  
ATOM      3  C5' DT5     1      43.568  34.685  55.049  1.00  0.00           C  
ATOM      4  H5' DT5     1      44.422  35.317  55.294  1.00  0.00           H  
ATOM      5 H5'' DT5     1      42.773  34.896  55.764  1.00  0.00           H  
ATOM      6  C4' DT5     1      43.114  34.878  53.590  1.00  0.00           C  
ATOM      7  H4' DT5     1      42.323  34.154  53.397  1.00  0.00           H  
ATOM      8  O4' DT5     1      42.574  36.214  53.536  1.00  0.00           O  
ATOM      9  C1' DT5     1      42.818  36.730  52.274  1.00  0.00           C  
ATOM     10  H1' DT5     1      42.162  36.225  51.565  1.00  0.00           H  
ATOM     11  N1  DT5     1      42.625  38.217  52.246  1.00  0.00           N  
ATOM     12  C6  DT5     1      43.424  39.027  53.012  1.00  0.00           C  
ATOM     13  H6  DT5     1      44.298  38.595  53.476  1.00  0.00           H  
ATOM     14  C5  DT5     1      43.217  40.384  53.126  1.00  0.00           C  
ATOM     15  C7  DT5     1      44.172  41.309  53.838  1.00  0.00           C  
ATOM     16  H71 DT5     1      45.077  40.846  54.233  1.00  0.00           H  
ATOM     17  H72 DT5     1      44.448  42.062  53.100  1.00  0.00           H  
ATOM     18  H73 DT5     1      43.706  41.703  54.741  1.00  0.00           H  
ATOM     19  C4  DT5     1      42.038  40.959  52.488  1.00  0.00           C  
ATOM     20  O4  DT5     1      41.859  42.169  52.386  1.00  0.00           O  
ATOM     21  N3  DT5     1      41.135  40.041  51.930  1.00  0.00           N  
ATOM     22  H3  DT5     1      40.317  40.337  51.417  1.00  0.00           H  
ATOM     23  C2  DT5     1      41.442  38.720  51.657  1.00  0.00           C  
ATOM     24  O2  DT5     1      40.651  38.084  51.058  1.00  0.00           O  
ATOM     25  C3' DT5     1      44.182  34.769  52.544  1.00  0.00           C  
ATOM     26  H3' DT5     1      45.135  34.444  52.962  1.00  0.00           H  
ATOM     27  C2' DT5     1      44.186  36.183  51.875  1.00  0.00           C  
ATOM     28  H2' DT5     1      45.021  36.679  52.370  1.00  0.00           H  
ATOM     29 H2'' DT5     1      44.327  36.105  50.797  1.00  0.00           H  
ATOM     30  O3' DT5     1      43.763  33.793  51.587  1.00  0.00           O  
ATOM     31  P    DG     2      44.262  32.334  51.670  1.00  0.00           P  
ATOM     32  OP1  DG     2      43.912  31.772  52.983  1.00  0.00           O  
ATOM     33  OP2  DG     2      45.703  32.459  51.281  1.00  0.00           O  
ATOM     34  O5'  DG     2      43.413  31.587  50.583  1.00  0.00           O  
ATOM     35  C5'  DG     2      42.021  31.406  50.731  1.00  0.00           C  
ATOM     36  H5'  DG     2      41.537  31.855  51.598  1.00  0.00           H  
ATOM     37 H5''  DG     2      41.770  30.346  50.757  1.00  0.00           H  
ATOM     38  C4'  DG     2      41.116  32.052  49.601  1.00  0.00           C  
ATOM     39  H4'  DG     2      40.125  31.655  49.821  1.00  0.00           H  
ATOM     40  O4'  DG     2      41.102  33.400  49.646  1.00  0.00           O  
ATOM     41  C1'  DG     2      41.300  33.939  48.388  1.00  0.00           C  
ATOM     42  H1'  DG     2      40.405  33.780  47.786  1.00  0.00           H  
ATOM     43  N9   DG     2      41.643  35.410  48.468  1.00  0.00           N  
ATOM     44  C8   DG     2      42.956  35.910  48.462  1.00  0.00           C  
ATOM     45  H8   DG     2      43.877  35.346  48.431  1.00  0.00           H  
ATOM     46  N7   DG     2      43.013  37.185  48.375  1.00  0.00           N  
ATOM     47  C5   DG     2      41.671  37.569  48.301  1.00  0.00           C  
ATOM     48  C6   DG     2      41.055  38.900  48.097  1.00  0.00           C  
ATOM     49  O6   DG     2      41.631  39.990  47.889  1.00  0.00           O  
ATOM     50  N1   DG     2      39.684  38.889  48.133  1.00  0.00           N  
ATOM     51  H1   DG     2      39.227  39.714  47.772  1.00  0.00           H  
ATOM     52  C2   DG     2      38.926  37.732  48.151  1.00  0.00           C  
ATOM     53  N2   DG     2      37.698  37.861  47.742  1.00  0.00           N  
ATOM     54  H21  DG     2      37.345  38.790  47.558  1.00  0.00           H  
ATOM     55  H22  DG     2      37.111  37.048  47.626  1.00  0.00           H  
ATOM     56  N3   DG     2      39.439  36.521  48.243  1.00  0.00           N  
ATOM     57  C4   DG     2      40.800  36.494  48.302  1.00  0.00           C  
ATOM     58  C3'  DG     2      41.695  31.642  48.267  1.00  0.00           C  
ATOM     59  H3'  DG     2      42.492  30.903  48.353  1.00  0.00           H  
ATOM     60  C2'  DG     2      42.280  33.008  47.755  1.00  0.00           C  
ATOM     61  H2'  DG     2      43.241  33.176  48.242  1.00  0.00           H  
ATOM     62 H2''  DG     2      42.253  32.970  46.666  1.00  0.00           H  
ATOM     63  O3'  DG     2      40.587  31.167  47.492  1.00  0.00           O  
ATOM     64  P    DG     3      40.741  30.650  45.955  1.00  0.00           P  
ATOM     65  OP1  DG     3      39.592  29.806  45.610  1.00  0.00           O  
ATOM     66  OP2  DG     3      42.080  30.231  45.678  1.00  0.00           O  
ATOM     67  O5'  DG     3      40.471  31.937  45.163  1.00  0.00           O  
ATOM     68  C5'  DG     3      39.221  32.727  45.375  1.00  0.00           C  
ATOM     69  H5'  DG     3      38.466  32.081  44.928  1.00  0.00           H  
ATOM     70 H5''  DG     3      39.057  32.874  46.443  1.00  0.00           H  
ATOM     71  C4'  DG     3      39.306  34.080  44.647  1.00  0.00           C  
ATOM     72  H4'  DG     3      40.295  34.505  44.815  1.00  0.00           H  
ATOM     73  O4'  DG     3      38.375  35.004  45.183  1.00  0.00           O  
ATOM     74  C1'  DG     3      38.025  35.930  44.178  1.00  0.00           C  
ATOM     75  H1'  DG     3      36.942  35.807  44.202  1.00  0.00           H  
ATOM     76  N9   DG     3      38.507  37.357  44.370  1.00  0.00           N  
ATOM     77  C8   DG     3      37.652  38.376  44.426  1.00  0.00           C  
ATOM     78  H8   DG     3      36.610  38.371  44.141  1.00  0.00           H  
ATOM     79  N7   DG     3      38.241  39.569  44.475  1.00  0.00           N  
ATOM     80  C5   DG     3      39.554  39.270  44.709  1.00  0.00           C  
ATOM     81  C6   DG     3      40.702  40.142  44.785  1.00  0.00           C  
ATOM     82  O6   DG     3      40.771  41.372  44.673  1.00  0.00           O  
ATOM     83  N1   DG     3      41.842  39.461  44.927  1.00  0.00           N  
ATOM     84  H1   DG     3      42.617  39.964  45.335  1.00  0.00           H  
ATOM     85  C2   DG     3      41.892  38.127  44.986  1.00  0.00           C  
ATOM     86  N2   DG     3      43.035  37.640  45.345  1.00  0.00           N  
ATOM     87  H21  DG     3      43.712  38.376  45.488  1.00  0.00           H  
ATOM     88  H22  DG     3      43.225  36.688  45.624  1.00  0.00           H  
ATOM     89  N3   DG     3      40.859  37.302  44.884  1.00  0.00           N  
ATOM     90  C4   DG     3      39.709  37.942  44.770  1.00  0.00           C  
ATOM     91  C3'  DG     3      39.031  33.900  43.109  1.00  0.00           C  
ATOM     92  H3'  DG     3      38.227  33.175  42.981  1.00  0.00           H  
ATOM     93  C2'  DG     3      38.580  35.339  42.828  1.00  0.00           C  
ATOM     94  H2'  DG     3      37.811  35.364  42.055  1.00  0.00           H  
ATOM     95 H2''  DG     3      39.338  36.089  42.602  1.00  0.00           H  
ATOM     96  O3'  DG     3      40.231  33.669  42.303  1.00  0.00           O  
ATOM     97  P    DG     4      40.091  32.860  40.926  1.00  0.00           P  
ATOM     98  OP1  DG     4      39.150  31.739  41.153  1.00  0.00           O  
ATOM     99  OP2  DG     4      41.459  32.591  40.499  1.00  0.00           O  
ATOM    100  O5'  DG     4      39.453  33.933  39.941  1.00  0.00           O  
ATOM    101  C5'  DG     4      38.052  33.885  39.632  1.00  0.00           C  
ATOM    102  H5'  DG     4      37.494  33.770  40.561  1.00  0.00           H  
ATOM    103 H5''  DG     4      37.928  33.004  39.002  1.00  0.00           H  
ATOM    104  C4'  DG     4      37.598  35.096  38.788  1.00  0.00           C  
ATOM    105  H4'  DG     4      36.578  34.906  38.453  1.00  0.00           H  
ATOM    106  O4'  DG     4      37.675  36.176  39.726  1.00  0.00           O  
ATOM    107  C1'  DG     4      38.633  37.087  39.252  1.00  0.00           C  
ATOM    108  H1'  DG     4      38.146  37.935  38.770  1.00  0.00           H  
ATOM    109  N9   DG     4      39.564  37.670  40.253  1.00  0.00           N  
ATOM    110  C8   DG     4      40.722  37.124  40.631  1.00  0.00           C  
ATOM    111  H8   DG     4      41.004  36.101  40.433  1.00  0.00           H  
ATOM    112  N7   DG     4      41.455  37.972  41.246  1.00  0.00           N  
ATOM    113  C5   DG     4      40.773  39.165  41.220  1.00  0.00           C  
ATOM    114  C6   DG     4      41.184  40.414  41.708  1.00  0.00           C  
ATOM    115  O6   DG     4      42.207  40.885  42.191  1.00  0.00           O  
ATOM    116  N1   DG     4      40.161  41.366  41.504  1.00  0.00           N  
ATOM    117  H1   DG     4      40.304  42.255  41.961  1.00  0.00           H  
ATOM    118  C2   DG     4      38.977  41.113  40.969  1.00  0.00           C  
ATOM    119  N2   DG     4      38.206  42.152  40.921  1.00  0.00           N  
ATOM    120  H21  DG     4      38.628  43.048  41.119  1.00  0.00           H  
ATOM    121  H22  DG     4      37.244  42.044  40.631  1.00  0.00           H  
ATOM    122  N3   DG     4      38.598  39.908  40.548  1.00  0.00           N  
ATOM    123  C4   DG     4      39.582  38.997  40.650  1.00  0.00           C  
ATOM    124  C3'  DG     4      38.463  35.436  37.578  1.00  0.00           C  
ATOM    125  H3'  DG     4      38.983  34.508  37.341  1.00  0.00           H  
ATOM    126  C2'  DG     4      39.384  36.489  38.078  1.00  0.00           C  
ATOM    127  H2'  DG     4      40.309  35.975  38.338  1.00  0.00           H  
ATOM    128 H2''  DG     4      39.576  37.266  37.338  1.00  0.00           H  
ATOM    129  O3'  DG     4      37.708  36.106  36.521  1.00  0.00           O  
ATOM    130  P    DT     5      37.034  35.290  35.402  1.00  0.00           P  
ATOM    131  OP1  DT     5      35.675  35.847  35.216  1.00  0.00           O  
ATOM    132  OP2  DT     5      37.176  33.907  35.585  1.00  0.00           O  
ATOM    133  O5'  DT     5      37.786  35.823  34.037  1.00  0.00           O  
ATOM    134  C5'  DT     5      39.129  35.497  33.770  1.00  0.00           C  
ATOM    135  H5'  DT     5      39.316  35.386  32.702  1.00  0.00           H  
ATOM    136 H5''  DT     5      39.292  34.531  34.248  1.00  0.00           H  
ATOM    137  C4'  DT     5      40.002  36.649  34.227  1.00  0.00           C  
ATOM    138  H4'  DT     5      39.972  36.783  35.308  1.00  0.00           H  
ATOM    139  O4'  DT     5      41.393  36.323  33.881  1.00  0.00           O  
ATOM    140  C1'  DT     5      41.934  37.533  33.319  1.00  0.00           C  
ATOM    141  H1'  DT     5      42.080  38.224  34.149  1.00  0.00           H  
ATOM    142  N1   DT     5      43.140  37.293  32.481  1.00  0.00           N  
ATOM    143  C6   DT     5      43.024  36.781  31.197  1.00  0.00           C  
ATOM    144  H6   DT     5      42.021  36.544  30.874  1.00  0.00           H  
ATOM    145  C5   DT     5      44.139  36.631  30.367  1.00  0.00           C  
ATOM    146  C7   DT     5      44.004  36.071  28.978  1.00  0.00           C  
ATOM    147  H71  DT     5      44.369  35.044  29.010  1.00  0.00           H  
ATOM    148  H72  DT     5      43.018  36.068  28.514  1.00  0.00           H  
ATOM    149  H73  DT     5      44.595  36.629  28.252  1.00  0.00           H  
ATOM    150  C4   DT     5      45.472  36.973  30.894  1.00  0.00           C  
ATOM    151  O4   DT     5      46.506  36.879  30.207  1.00  0.00           O  
ATOM    152  N3   DT     5      45.485  37.468  32.185  1.00  0.00           N  
ATOM    153  H3   DT     5      46.344  37.699  32.663  1.00  0.00           H  
ATOM    154  C2   DT     5      44.381  37.600  32.959  1.00  0.00           C  
ATOM    155  O2   DT     5      44.518  37.963  34.071  1.00  0.00           O  
ATOM    156  C3'  DT     5      39.664  38.073  33.644  1.00  0.00           C  
ATOM    157  H3'  DT     5      38.663  37.999  33.216  1.00  0.00           H  
ATOM    158  C2'  DT     5      40.745  38.137  32.522  1.00  0.00           C  
ATOM    159  H2'  DT     5      40.413  37.630  31.616  1.00  0.00           H  
ATOM    160 H2''  DT     5      41.016  39.158  32.253  1.00  0.00           H  
ATOM    161  O3'  DT     5      39.775  39.235  34.466  1.00  0.00           O  
ATOM    162  P    DT     6      38.919  40.547  34.309  1.00  0.00           P  
ATOM    163  OP1  DT     6      37.534  40.113  34.359  1.00  0.00           O  
ATOM    164  OP2  DT     6      39.469  41.359  33.193  1.00  0.00           O  
ATOM    165  O5'  DT     6      39.308  41.325  35.706  1.00  0.00           O  
ATOM    166  C5'  DT     6      38.451  42.124  36.510  1.00  0.00           C  
ATOM    167  H5'  DT     6      37.944  41.483  37.230  1.00  0.00           H  
ATOM    168 H5''  DT     6      37.776  42.599  35.799  1.00  0.00           H  
ATOM    169  C4'  DT     6      39.265  43.089  37.339  1.00  0.00           C  
ATOM    170  H4'  DT     6      38.581  43.772  37.843  1.00  0.00           H  
ATOM    171  O4'  DT     6      39.792  42.507  38.462  1.00  0.00           O  
ATOM    172  C1'  DT     6      41.086  43.036  38.755  1.00  0.00           C  
ATOM    173  H1'  DT     6      41.112  43.431  39.771  1.00  0.00           H  
ATOM    174  N1   DT     6      42.082  41.919  38.667  1.00  0.00           N  
ATOM    175  C6   DT     6      41.800  40.743  37.885  1.00  0.00           C  
ATOM    176  H6   DT     6      40.992  40.823  37.172  1.00  0.00           H  
ATOM    177  C5   DT     6      42.510  39.612  37.945  1.00  0.00           C  
ATOM    178  C7   DT     6      42.170  38.431  37.018  1.00  0.00           C  
ATOM    179  H71  DT     6      41.918  37.501  37.527  1.00  0.00           H  
ATOM    180  H72  DT     6      41.521  38.697  36.184  1.00  0.00           H  
ATOM    181  H73  DT     6      43.041  38.022  36.506  1.00  0.00           H  
ATOM    182  C4   DT     6      43.689  39.522  38.811  1.00  0.00           C  
ATOM    183  O4   DT     6      44.440  38.542  38.933  1.00  0.00           O  
ATOM    184  N3   DT     6      43.968  40.680  39.487  1.00  0.00           N  
ATOM    185  H3   DT     6      44.706  40.685  40.176  1.00  0.00           H  
ATOM    186  C2   DT     6      43.225  41.846  39.534  1.00  0.00           C  
ATOM    187  O2   DT     6      43.533  42.802  40.293  1.00  0.00           O  
ATOM    188  C3'  DT     6      40.353  43.896  36.595  1.00  0.00           C  
ATOM    189  H3'  DT     6      40.799  43.378  35.746  1.00  0.00           H  
ATOM    190  C2'  DT     6      41.365  44.152  37.720  1.00  0.00           C  
ATOM    191  H2'  DT     6      42.384  44.098  37.339  1.00  0.00           H  
ATOM    192 H2''  DT     6      41.196  45.102  38.229  1.00  0.00           H  
ATOM    193  O3'  DT     6      39.781  45.090  36.088  1.00  0.00           O  
ATOM    194  P    DA     7      40.574  46.340  35.443  1.00  0.00           P  
ATOM    195  OP1  DA     7      39.551  47.339  35.028  1.00  0.00           O  
ATOM    196  OP2  DA     7      41.376  45.702  34.365  1.00  0.00           O  
ATOM    197  O5'  DA     7      41.483  47.083  36.424  1.00  0.00           O  
ATOM    198  C5'  DA     7      40.957  47.736  37.597  1.00  0.00           C  
ATOM    199  H5'  DA     7      40.334  47.094  38.220  1.00  0.00           H  
ATOM    200 H5''  DA     7      40.179  48.476  37.413  1.00  0.00           H  
ATOM    201  C4'  DA     7      42.111  48.314  38.411  1.00  0.00           C  
ATOM    202  H4'  DA     7      41.727  48.917  39.233  1.00  0.00           H  
ATOM    203  O4'  DA     7      43.028  47.313  38.899  1.00  0.00           O  
ATOM    204  C1'  DA     7      44.215  47.846  39.326  1.00  0.00           C  
ATOM    205  H1'  DA     7      44.182  48.333  40.301  1.00  0.00           H  
ATOM    206  N9   DA     7      45.389  46.880  39.404  1.00  0.00           N  
ATOM    207  C8   DA     7      45.581  45.656  38.794  1.00  0.00           C  
ATOM    208  H8   DA     7      44.865  45.113  38.195  1.00  0.00           H  
ATOM    209  N7   DA     7      46.706  45.078  39.128  1.00  0.00           N  
ATOM    210  C5   DA     7      47.376  46.035  39.842  1.00  0.00           C  
ATOM    211  C6   DA     7      48.698  46.176  40.425  1.00  0.00           C  
ATOM    212  N6   DA     7      49.660  45.297  40.482  1.00  0.00           N  
ATOM    213  H61  DA     7      50.498  45.401  41.037  1.00  0.00           H  
ATOM    214  H62  DA     7      49.470  44.394  40.070  1.00  0.00           H  
ATOM    215  N1   DA     7      49.008  47.262  41.023  1.00  0.00           N  
ATOM    216  C2   DA     7      48.173  48.271  41.267  1.00  0.00           C  
ATOM    217  H2   DA     7      48.566  49.225  41.585  1.00  0.00           H  
ATOM    218  N3   DA     7      46.903  48.278  40.812  1.00  0.00           N  
ATOM    219  C4   DA     7      46.592  47.149  40.093  1.00  0.00           C  
ATOM    220  C3'  DA     7      43.068  49.286  37.780  1.00  0.00           C  
ATOM    221  H3'  DA     7      43.153  49.158  36.701  1.00  0.00           H  
ATOM    222  C2'  DA     7      44.418  48.891  38.304  1.00  0.00           C  
ATOM    223  H2'  DA     7      45.080  48.641  37.475  1.00  0.00           H  
ATOM    224 H2''  DA     7      44.899  49.777  38.719  1.00  0.00           H  
ATOM    225  O3'  DA     7      42.810  50.622  38.139  1.00  0.00           O  
ATOM    226  P    DG     8      41.807  51.590  37.326  1.00  0.00           P  
ATOM    227  OP1  DG     8      41.947  51.377  35.866  1.00  0.00           O  
ATOM    228  OP2  DG     8      41.905  52.978  37.832  1.00  0.00           O  
ATOM    229  O5'  DG     8      40.308  50.992  37.801  1.00  0.00           O  
ATOM    230  C5'  DG     8      39.786  51.222  39.102  1.00  0.00           C  
ATOM    231  H5'  DG     8      39.591  52.281  39.269  1.00  0.00           H  
ATOM    232 H5''  DG     8      40.435  50.975  39.943  1.00  0.00           H  
ATOM    233  C4'  DG     8      38.427  50.502  39.315  1.00  0.00           C  
ATOM    234  H4'  DG     8      37.735  50.764  38.514  1.00  0.00           H  
ATOM    235  O4'  DG     8      38.526  49.059  39.221  1.00  0.00           O  
ATOM    236  C1'  DG     8      37.889  48.518  40.371  1.00  0.00           C  
ATOM    237  H1'  DG     8      36.834  48.438  40.109  1.00  0.00           H  
ATOM    238  N9   DG     8      38.543  47.245  40.835  1.00  0.00           N  
ATOM    239  C8   DG     8      38.060  45.994  40.697  1.00  0.00           C  
ATOM    240  H8   DG     8      37.087  45.851  40.252  1.00  0.00           H  
ATOM    241  N7   DG     8      38.811  44.988  41.085  1.00  0.00           N  
ATOM    242  C5   DG     8      39.952  45.648  41.519  1.00  0.00           C  
ATOM    243  C6   DG     8      41.187  45.160  42.041  1.00  0.00           C  
ATOM    244  O6   DG     8      41.498  43.935  42.211  1.00  0.00           O  
ATOM    245  N1   DG     8      42.133  46.133  42.327  1.00  0.00           N  
ATOM    246  H1   DG     8      43.073  45.848  42.562  1.00  0.00           H  
ATOM    247  C2   DG     8      41.915  47.444  42.097  1.00  0.00           C  
ATOM    248  N2   DG     8      42.860  48.324  42.348  1.00  0.00           N  
ATOM    249  H21  DG     8      43.731  47.986  42.732  1.00  0.00           H  
ATOM    250  H22  DG     8      42.808  49.282  42.034  1.00  0.00           H  
ATOM    251  N3   DG     8      40.852  47.936  41.510  1.00  0.00           N  
ATOM    252  C4   DG     8      39.819  47.025  41.340  1.00  0.00           C  
ATOM    253  C3'  DG     8      37.837  50.953  40.654  1.00  0.00           C  
ATOM    254  H3'  DG     8      38.467  51.710  41.120  1.00  0.00           H  
ATOM    255  C2'  DG     8      38.033  49.648  41.415  1.00  0.00           C  
ATOM    256  H2'  DG     8      39.031  49.603  41.853  1.00  0.00           H  
ATOM    257 H2''  DG     8      37.267  49.369  42.138  1.00  0.00           H  
ATOM    258  O3'  DG     8      36.497  51.470  40.578  1.00  0.00           O  
ATOM    259  P    DG     9      35.213  50.774  39.952  1.00  0.00           P  
ATOM    260  OP1  DG     9      35.512  50.159  38.626  1.00  0.00           O  
ATOM    261  OP2  DG     9      34.233  51.857  40.086  1.00  0.00           O  
ATOM    262  O5'  DG     9      34.844  49.654  40.942  1.00  0.00           O  
ATOM    263  C5'  DG     9      34.186  49.845  42.196  1.00  0.00           C  
ATOM    264  H5'  DG     9      33.305  50.434  41.942  1.00  0.00           H  
ATOM    265 H5''  DG     9      34.863  50.424  42.824  1.00  0.00           H  
ATOM    266  C4'  DG     9      33.789  48.479  42.823  1.00  0.00           C  
ATOM    267  H4'  DG     9      32.938  48.081  42.270  1.00  0.00           H  
ATOM    268  O4'  DG     9      34.993  47.716  42.810  1.00  0.00           O  
ATOM    269  C1'  DG     9      35.274  47.093  44.090  1.00  0.00           C  
ATOM    270  H1'  DG     9      34.630  46.214  44.099  1.00  0.00           H  
ATOM    271  N9   DG     9      36.694  46.683  44.155  1.00  0.00           N  
ATOM    272  C8   DG     9      37.796  47.525  44.464  1.00  0.00           C  
ATOM    273  H8   DG     9      37.740  48.593  44.616  1.00  0.00           H  
ATOM    274  N7   DG     9      38.866  46.879  44.664  1.00  0.00           N  
ATOM    275  C5   DG     9      38.518  45.517  44.464  1.00  0.00           C  
ATOM    276  C6   DG     9      39.295  44.340  44.600  1.00  0.00           C  
ATOM    277  O6   DG     9      40.480  44.268  44.891  1.00  0.00           O  
ATOM    278  N1   DG     9      38.588  43.156  44.287  1.00  0.00           N  
ATOM    279  H1   DG     9      39.171  42.331  44.294  1.00  0.00           H  
ATOM    280  C2   DG     9      37.239  43.166  44.135  1.00  0.00           C  
ATOM    281  N2   DG     9      36.670  42.103  43.664  1.00  0.00           N  
ATOM    282  H21  DG     9      37.097  41.202  43.824  1.00  0.00           H  
ATOM    283  H22  DG     9      35.665  42.029  43.604  1.00  0.00           H  
ATOM    284  N3   DG     9      36.517  44.295  43.981  1.00  0.00           N  
ATOM    285  C4   DG     9      37.200  45.421  44.162  1.00  0.00           C  
ATOM    286  C3'  DG     9      33.480  48.534  44.397  1.00  0.00           C  
ATOM    287  H3'  DG     9      33.085  49.467  44.800  1.00  0.00           H  
ATOM    288  C2'  DG     9      34.760  48.098  45.123  1.00  0.00           C  
ATOM    289  H2'  DG     9      35.371  49.001  45.110  1.00  0.00           H  
ATOM    290 H2''  DG     9      34.600  47.679  46.117  1.00  0.00           H  
ATOM    291  O3'  DG     9      32.485  47.538  44.723  1.00  0.00           O  
ATOM    292  P    DG    10      31.515  47.595  46.028  1.00  0.00           P  
ATOM    293  OP1  DG    10      30.185  48.162  45.566  1.00  0.00           O  
ATOM    294  OP2  DG    10      32.201  48.106  47.219  1.00  0.00           O  
ATOM    295  O5'  DG    10      31.355  46.034  46.223  1.00  0.00           O  
ATOM    296  C5'  DG    10      32.423  45.157  46.164  1.00  0.00           C  
ATOM    297  H5'  DG    10      33.216  45.629  46.745  1.00  0.00           H  
ATOM    298 H5''  DG    10      32.736  44.977  45.135  1.00  0.00           H  
ATOM    299  C4'  DG    10      32.091  43.742  46.706  1.00  0.00           C  
ATOM    300  H4'  DG    10      31.147  43.487  46.224  1.00  0.00           H  
ATOM    301  O4'  DG    10      33.019  42.778  46.328  1.00  0.00           O  
ATOM    302  C1'  DG    10      33.435  42.051  47.465  1.00  0.00           C  
ATOM    303  H1'  DG    10      32.941  41.080  47.510  1.00  0.00           H  
ATOM    304  N9   DG    10      34.921  41.879  47.454  1.00  0.00           N  
ATOM    305  C8   DG    10      35.541  40.644  47.288  1.00  0.00           C  
ATOM    306  H8   DG    10      34.927  39.763  47.165  1.00  0.00           H  
ATOM    307  N7   DG    10      36.884  40.711  47.325  1.00  0.00           N  
ATOM    308  C5   DG    10      37.139  42.099  47.463  1.00  0.00           C  
ATOM    309  C6   DG    10      38.351  42.879  47.434  1.00  0.00           C  
ATOM    310  O6   DG    10      39.490  42.471  47.301  1.00  0.00           O  
ATOM    311  N1   DG    10      38.143  44.223  47.438  1.00  0.00           N  
ATOM    312  H1   DG    10      38.983  44.783  47.409  1.00  0.00           H  
ATOM    313  C2   DG    10      36.952  44.791  47.728  1.00  0.00           C  
ATOM    314  N2   DG    10      36.843  46.110  47.697  1.00  0.00           N  
ATOM    315  H21  DG    10      37.678  46.642  47.497  1.00  0.00           H  
ATOM    316  H22  DG    10      36.097  46.575  48.193  1.00  0.00           H  
ATOM    317  N3   DG    10      35.807  44.121  47.731  1.00  0.00           N  
ATOM    318  C4   DG    10      35.920  42.794  47.545  1.00  0.00           C  
ATOM    319  C3'  DG    10      31.784  43.729  48.167  1.00  0.00           C  
ATOM    320  H3'  DG    10      31.823  44.774  48.474  1.00  0.00           H  
ATOM    321  C2'  DG    10      32.902  42.912  48.711  1.00  0.00           C  
ATOM    322  H2'  DG    10      33.727  43.494  49.122  1.00  0.00           H  
ATOM    323 H2''  DG    10      32.552  42.256  49.509  1.00  0.00           H  
ATOM    324  O3'  DG    10      30.493  43.141  48.464  1.00  0.00           O  
ATOM    325  P    DT    11      29.661  43.705  49.595  1.00  0.00           P  
ATOM    326  OP1  DT    11      28.602  42.702  49.785  1.00  0.00           O  
ATOM    327  OP2  DT    11      29.332  45.069  49.151  1.00  0.00           O  
ATOM    328  O5'  DT    11      30.688  43.746  50.852  1.00  0.00           O  
ATOM    329  C5'  DT    11      31.239  44.905  51.370  1.00  0.00           C  
ATOM    330  H5'  DT    11      30.398  45.580  51.529  1.00  0.00           H  
ATOM    331 H5''  DT    11      31.876  45.408  50.643  1.00  0.00           H  
ATOM    332  C4'  DT    11      32.033  44.747  52.641  1.00  0.00           C  
ATOM    333  H4'  DT    11      32.483  45.694  52.941  1.00  0.00           H  
ATOM    334  O4'  DT    11      31.135  44.355  53.652  1.00  0.00           O  
ATOM    335  C1'  DT    11      31.423  43.130  54.228  1.00  0.00           C  
ATOM    336  H1'  DT    11      32.091  43.364  55.057  1.00  0.00           H  
ATOM    337  N1   DT    11      30.189  42.411  54.577  1.00  0.00           N  
ATOM    338  C6   DT    11      29.230  42.210  53.594  1.00  0.00           C  
ATOM    339  H6   DT    11      29.472  42.461  52.572  1.00  0.00           H  
ATOM    340  C5   DT    11      28.055  41.609  53.821  1.00  0.00           C  
ATOM    341  C7   DT    11      27.157  41.287  52.676  1.00  0.00           C  
ATOM    342  H71  DT    11      26.668  42.162  52.247  1.00  0.00           H  
ATOM    343  H72  DT    11      27.497  40.536  51.964  1.00  0.00           H  
ATOM    344  H73  DT    11      26.308  40.870  53.218  1.00  0.00           H  
ATOM    345  C4   DT    11      27.737  41.202  55.170  1.00  0.00           C  
ATOM    346  O4   DT    11      26.777  40.481  55.509  1.00  0.00           O  
ATOM    347  N3   DT    11      28.722  41.456  56.155  1.00  0.00           N  
ATOM    348  H3   DT    11      28.392  41.379  57.107  1.00  0.00           H  
ATOM    349  C2   DT    11      29.938  42.141  55.919  1.00  0.00           C  
ATOM    350  O2   DT    11      30.577  42.567  56.878  1.00  0.00           O  
ATOM    351  C3'  DT    11      33.067  43.634  52.558  1.00  0.00           C  
ATOM    352  H3'  DT    11      33.455  43.448  51.557  1.00  0.00           H  
ATOM    353  C2'  DT    11      32.294  42.452  53.200  1.00  0.00           C  
ATOM    354  H2'  DT    11      31.750  41.825  52.494  1.00  0.00           H  
ATOM    355 H2''  DT    11      33.063  41.797  53.608  1.00  0.00           H  
ATOM    356  O3'  DT    11      34.117  43.772  53.496  1.00  0.00           O  
ATOM    357  P    DT    12      35.275  44.918  53.420  1.00  0.00           P  
ATOM    358  OP1  DT    12      34.617  46.091  54.073  1.00  0.00           O  
ATOM    359  OP2  DT    12      35.628  45.064  52.001  1.00  0.00           O  
ATOM    360  O5'  DT    12      36.562  44.506  54.206  1.00  0.00           O  
ATOM    361  C5'  DT    12      36.600  44.519  55.664  1.00  0.00           C  
ATOM    362  H5'  DT    12      35.615  44.301  56.075  1.00  0.00           H  
ATOM    363 H5''  DT    12      36.790  45.542  55.988  1.00  0.00           H  
ATOM    364  C4'  DT    12      37.724  43.639  56.234  1.00  0.00           C  
ATOM    365  H4'  DT    12      37.598  43.797  57.305  1.00  0.00           H  
ATOM    366  O4'  DT    12      37.440  42.261  55.976  1.00  0.00           O  
ATOM    367  C1'  DT    12      38.501  41.826  55.142  1.00  0.00           C  
ATOM    368  H1'  DT    12      39.265  41.400  55.791  1.00  0.00           H  
ATOM    369  N1   DT    12      38.032  40.896  54.161  1.00  0.00           N  
ATOM    370  C6   DT    12      37.118  41.153  53.164  1.00  0.00           C  
ATOM    371  H6   DT    12      36.665  42.133  53.187  1.00  0.00           H  
ATOM    372  C5   DT    12      36.881  40.394  52.146  1.00  0.00           C  
ATOM    373  C7   DT    12      35.792  40.827  51.175  1.00  0.00           C  
ATOM    374  H71  DT    12      36.230  41.077  50.209  1.00  0.00           H  
ATOM    375  H72  DT    12      35.011  40.072  51.084  1.00  0.00           H  
ATOM    376  H73  DT    12      35.299  41.679  51.643  1.00  0.00           H  
ATOM    377  C4   DT    12      37.447  39.039  52.039  1.00  0.00           C  
ATOM    378  O4   DT    12      37.249  38.187  51.226  1.00  0.00           O  
ATOM    379  N3   DT    12      38.299  38.787  53.045  1.00  0.00           N  
ATOM    380  H3   DT    12      38.852  37.945  52.968  1.00  0.00           H  
ATOM    381  C2   DT    12      38.668  39.682  54.097  1.00  0.00           C  
ATOM    382  O2   DT    12      39.484  39.287  54.983  1.00  0.00           O  
ATOM    383  C3'  DT    12      39.117  43.924  55.646  1.00  0.00           C  
ATOM    384  H3'  DT    12      39.136  44.946  55.270  1.00  0.00           H  
ATOM    385  C2'  DT    12      39.172  42.962  54.514  1.00  0.00           C  
ATOM    386  H2'  DT    12      38.579  43.321  53.673  1.00  0.00           H  
ATOM    387 H2''  DT    12      40.191  42.730  54.206  1.00  0.00           H  
ATOM    388  O3'  DT    12      40.166  43.779  56.566  1.00  0.00           O  
ATOM    389  P    DA    13      40.322  44.877  57.756  1.00  0.00           P  
ATOM    390  OP1  DA    13      40.470  44.071  59.005  1.00  0.00           O  
ATOM    391  OP2  DA    13      39.166  45.839  57.762  1.00  0.00           O  
ATOM    392  O5'  DA    13      41.693  45.702  57.394  1.00  0.00           O  
ATOM    393  C5'  DA    13      42.891  45.030  57.060  1.00  0.00           C  
ATOM    394  H5'  DA    13      42.798  43.971  57.299  1.00  0.00           H  
ATOM    395 H5''  DA    13      43.726  45.505  57.574  1.00  0.00           H  
ATOM    396  C4'  DA    13      43.233  45.160  55.559  1.00  0.00           C  
ATOM    397  H4'  DA    13      43.805  44.268  55.306  1.00  0.00           H  
ATOM    398  O4'  DA    13      42.100  45.259  54.783  1.00  0.00           O  
ATOM    399  C1'  DA    13      42.511  45.457  53.440  1.00  0.00           C  
ATOM    400  H1'  DA    13      42.854  44.511  53.021  1.00  0.00           H  
ATOM    401  N9   DA    13      41.325  45.976  52.640  1.00  0.00           N  
ATOM    402  C8   DA    13      40.699  45.349  51.613  1.00  0.00           C  
ATOM    403  H8   DA    13      41.158  44.460  51.207  1.00  0.00           H  
ATOM    404  N7   DA    13      39.607  45.890  51.128  1.00  0.00           N  
ATOM    405  C5   DA    13      39.481  47.043  51.941  1.00  0.00           C  
ATOM    406  C6   DA    13      38.608  48.084  51.975  1.00  0.00           C  
ATOM    407  N6   DA    13      37.701  48.123  51.025  1.00  0.00           N  
ATOM    408  H61  DA    13      37.008  48.857  50.987  1.00  0.00           H  
ATOM    409  H62  DA    13      37.628  47.366  50.360  1.00  0.00           H  
ATOM    410  N1   DA    13      38.678  49.056  52.846  1.00  0.00           N  
ATOM    411  C2   DA    13      39.780  49.065  53.656  1.00  0.00           C  
ATOM    412  H2   DA    13      39.882  49.911  54.320  1.00  0.00           H  
ATOM    413  N3   DA    13      40.781  48.195  53.687  1.00  0.00           N  
ATOM    414  C4   DA    13      40.546  47.131  52.826  1.00  0.00           C  
ATOM    415  C3'  DA    13      44.159  46.294  55.104  1.00  0.00           C  
ATOM    416  H3'  DA    13      43.895  47.141  55.737  1.00  0.00           H  
ATOM    417  C2'  DA    13      43.624  46.480  53.661  1.00  0.00           C  
ATOM    418  H2'  DA    13      43.155  47.461  53.600  1.00  0.00           H  
ATOM    419 H2''  DA    13      44.416  46.342  52.925  1.00  0.00           H  
ATOM    420  O3'  DA    13      45.516  45.922  55.141  1.00  0.00           O  
ATOM    421  P    DG    14      46.603  46.868  55.750  1.00  0.00           P  
ATOM    422  OP1  DG    14      46.341  47.040  57.202  1.00  0.00           O  
ATOM    423  OP2  DG    14      46.639  48.090  54.899  1.00  0.00           O  
ATOM    424  O5'  DG    14      48.053  46.218  55.539  1.00  0.00           O  
ATOM    425  C5'  DG    14      48.706  46.076  54.289  1.00  0.00           C  
ATOM    426  H5'  DG    14      49.771  46.166  54.500  1.00  0.00           H  
ATOM    427 H5''  DG    14      48.446  46.910  53.636  1.00  0.00           H  
ATOM    428  C4'  DG    14      48.482  44.686  53.701  1.00  0.00           C  
ATOM    429  H4'  DG    14      48.608  43.940  54.485  1.00  0.00           H  
ATOM    430  O4'  DG    14      47.130  44.628  53.169  1.00  0.00           O  
ATOM    431  C1'  DG    14      47.253  44.051  51.849  1.00  0.00           C  
ATOM    432  H1'  DG    14      47.490  42.989  51.920  1.00  0.00           H  
ATOM    433  N9   DG    14      46.025  44.096  51.044  1.00  0.00           N  
ATOM    434  C8   DG    14      45.444  45.257  50.568  1.00  0.00           C  
ATOM    435  H8   DG    14      45.783  46.266  50.754  1.00  0.00           H  
ATOM    436  N7   DG    14      44.311  45.024  50.029  1.00  0.00           N  
ATOM    437  C5   DG    14      44.175  43.656  49.950  1.00  0.00           C  
ATOM    438  C6   DG    14      43.225  42.814  49.317  1.00  0.00           C  
ATOM    439  O6   DG    14      42.159  43.145  48.671  1.00  0.00           O  
ATOM    440  N1   DG    14      43.502  41.482  49.438  1.00  0.00           N  
ATOM    441  H1   DG    14      42.871  40.820  49.009  1.00  0.00           H  
ATOM    442  C2   DG    14      44.638  40.991  49.999  1.00  0.00           C  
ATOM    443  N2   DG    14      44.878  39.695  49.842  1.00  0.00           N  
ATOM    444  H21  DG    14      44.188  39.059  49.466  1.00  0.00           H  
ATOM    445  H22  DG    14      45.783  39.290  50.031  1.00  0.00           H  
ATOM    446  N3   DG    14      45.595  41.727  50.573  1.00  0.00           N  
ATOM    447  C4   DG    14      45.271  43.043  50.547  1.00  0.00           C  
ATOM    448  C3'  DG    14      49.340  44.319  52.493  1.00  0.00           C  
ATOM    449  H3'  DG    14      50.242  44.932  52.487  1.00  0.00           H  
ATOM    450  C2'  DG    14      48.494  44.587  51.299  1.00  0.00           C  
ATOM    451  H2'  DG    14      48.414  45.667  51.176  1.00  0.00           H  
ATOM    452 H2''  DG    14      48.776  44.033  50.404  1.00  0.00           H  
ATOM    453  O3'  DG    14      49.671  42.901  52.557  1.00  0.00           O  
ATOM    454  P    DG    15      50.887  42.225  51.763  1.00  0.00           P  
ATOM    455  OP1  DG    15      51.095  40.957  52.441  1.00  0.00           O  
ATOM    456  OP2  DG    15      51.956  43.225  51.566  1.00  0.00           O  
ATOM    457  O5'  DG    15      50.364  41.879  50.332  1.00  0.00           O  
ATOM    458  C5'  DG    15      49.168  41.125  50.099  1.00  0.00           C  
ATOM    459  H5'  DG    15      48.533  41.656  49.390  1.00  0.00           H  
ATOM    460 H5''  DG    15      48.580  41.045  51.013  1.00  0.00           H  
ATOM    461  C4'  DG    15      49.522  39.680  49.673  1.00  0.00           C  
ATOM    462  H4'  DG    15      49.903  39.249  50.599  1.00  0.00           H  
ATOM    463  O4'  DG    15      48.351  39.070  49.150  1.00  0.00           O  
ATOM    464  C1'  DG    15      48.403  39.024  47.759  1.00  0.00           C  
ATOM    465  H1'  DG    15      48.552  37.984  47.470  1.00  0.00           H  
ATOM    466  N9   DG    15      47.165  39.551  47.166  1.00  0.00           N  
ATOM    467  C8   DG    15      46.359  38.719  46.463  1.00  0.00           C  
ATOM    468  H8   DG    15      46.471  37.652  46.336  1.00  0.00           H  
ATOM    469  N7   DG    15      45.248  39.307  46.091  1.00  0.00           N  
ATOM    470  C5   DG    15      45.477  40.640  46.428  1.00  0.00           C  
ATOM    471  C6   DG    15      44.673  41.786  46.225  1.00  0.00           C  
ATOM    472  O6   DG    15      43.514  41.865  45.855  1.00  0.00           O  
ATOM    473  N1   DG    15      45.319  42.981  46.508  1.00  0.00           N  
ATOM    474  H1   DG    15      44.790  43.842  46.495  1.00  0.00           H  
ATOM    475  C2   DG    15      46.516  43.030  47.163  1.00  0.00           C  
ATOM    476  N2   DG    15      46.995  44.211  47.261  1.00  0.00           N  
ATOM    477  H21  DG    15      46.355  44.979  47.118  1.00  0.00           H  
ATOM    478  H22  DG    15      47.948  44.280  47.588  1.00  0.00           H  
ATOM    479  N3   DG    15      47.288  42.002  47.385  1.00  0.00           N  
ATOM    480  C4   DG    15      46.700  40.818  47.015  1.00  0.00           C  
ATOM    481  C3'  DG    15      50.592  39.571  48.621  1.00  0.00           C  
ATOM    482  H3'  DG    15      51.350  40.344  48.745  1.00  0.00           H  
ATOM    483  C2'  DG    15      49.698  39.731  47.379  1.00  0.00           C  
ATOM    484  H2'  DG    15      49.611  40.788  47.126  1.00  0.00           H  
ATOM    485 H2''  DG    15      50.225  39.265  46.546  1.00  0.00           H  
ATOM    486  O3'  DG    15      51.223  38.326  48.743  1.00  0.00           O  
ATOM    487  P    DG    16      52.537  38.008  47.812  1.00  0.00           P  
ATOM    488  OP1  DG    16      53.469  37.073  48.562  1.00  0.00           O  
ATOM    489  OP2  DG    16      53.084  39.240  47.233  1.00  0.00           O  
ATOM    490  O5'  DG    16      51.797  37.233  46.623  1.00  0.00           O  
ATOM    491  C5'  DG    16      51.111  36.032  46.733  1.00  0.00           C  
ATOM    492  H5'  DG    16      50.392  36.051  47.552  1.00  0.00           H  
ATOM    493 H5''  DG    16      51.860  35.260  46.908  1.00  0.00           H  
ATOM    494  C4'  DG    16      50.201  35.666  45.529  1.00  0.00           C  
ATOM    495  H4'  DG    16      49.736  34.692  45.682  1.00  0.00           H  
ATOM    496  O4'  DG    16      49.170  36.645  45.305  1.00  0.00           O  
ATOM    497  C1'  DG    16      49.007  36.900  43.977  1.00  0.00           C  
ATOM    498  H1'  DG    16      48.498  36.092  43.450  1.00  0.00           H  
ATOM    499  N9   DG    16      48.339  38.179  43.679  1.00  0.00           N  
ATOM    500  C8   DG    16      48.800  39.460  44.012  1.00  0.00           C  
ATOM    501  H8   DG    16      49.825  39.688  44.263  1.00  0.00           H  
ATOM    502  N7   DG    16      47.964  40.412  43.746  1.00  0.00           N  
ATOM    503  C5   DG    16      46.833  39.731  43.286  1.00  0.00           C  
ATOM    504  C6   DG    16      45.576  40.309  42.902  1.00  0.00           C  
ATOM    505  O6   DG    16      45.151  41.484  42.919  1.00  0.00           O  
ATOM    506  N1   DG    16      44.660  39.316  42.570  1.00  0.00           N  
ATOM    507  H1   DG    16      43.733  39.672  42.388  1.00  0.00           H  
ATOM    508  C2   DG    16      44.923  37.995  42.636  1.00  0.00           C  
ATOM    509  N2   DG    16      43.997  37.119  42.370  1.00  0.00           N  
ATOM    510  H21  DG    16      43.104  37.379  41.976  1.00  0.00           H  
ATOM    511  H22  DG    16      44.336  36.168  42.366  1.00  0.00           H  
ATOM    512  N3   DG    16      46.108  37.427  42.870  1.00  0.00           N  
ATOM    513  C4   DG    16      47.064  38.368  43.247  1.00  0.00           C  
ATOM    514  C3'  DG    16      50.959  35.717  44.152  1.00  0.00           C  
ATOM    515  H3'  DG    16      52.034  35.744  44.330  1.00  0.00           H  
ATOM    516  C2'  DG    16      50.450  37.001  43.559  1.00  0.00           C  
ATOM    517  H2'  DG    16      50.927  37.843  44.059  1.00  0.00           H  
ATOM    518 H2''  DG    16      50.472  37.040  42.470  1.00  0.00           H  
ATOM    519  O3'  DG    16      50.661  34.576  43.464  1.00  0.00           O  
ATOM    520  P    DT    17      51.626  33.954  42.351  1.00  0.00           P  
ATOM    521  OP1  DT    17      51.297  32.476  42.354  1.00  0.00           O  
ATOM    522  OP2  DT    17      53.043  34.288  42.580  1.00  0.00           O  
ATOM    523  O5'  DT    17      51.283  34.580  40.950  1.00  0.00           O  
ATOM    524  C5'  DT    17      51.738  33.974  39.741  1.00  0.00           C  
ATOM    525  H5'  DT    17      51.621  32.890  39.737  1.00  0.00           H  
ATOM    526 H5''  DT    17      52.798  34.225  39.725  1.00  0.00           H  
ATOM    527  C4'  DT    17      51.067  34.696  38.536  1.00  0.00           C  
ATOM    528  H4'  DT    17      51.649  34.343  37.684  1.00  0.00           H  
ATOM    529  O4'  DT    17      49.716  34.199  38.385  1.00  0.00           O  
ATOM    530  C1'  DT    17      48.850  35.289  38.661  1.00  0.00           C  
ATOM    531  H1'  DT    17      48.500  35.630  37.686  1.00  0.00           H  
ATOM    532  N1   DT    17      47.680  34.913  39.593  1.00  0.00           N  
ATOM    533  C6   DT    17      47.942  34.508  40.883  1.00  0.00           C  
ATOM    534  H6   DT    17      48.952  34.457  41.262  1.00  0.00           H  
ATOM    535  C5   DT    17      46.890  34.193  41.732  1.00  0.00           C  
ATOM    536  C7   DT    17      47.130  33.629  43.135  1.00  0.00           C  
ATOM    537  H71  DT    17      46.719  32.620  43.129  1.00  0.00           H  
ATOM    538  H72  DT    17      48.162  33.710  43.477  1.00  0.00           H  
ATOM    539  H73  DT    17      46.539  34.150  43.887  1.00  0.00           H  
ATOM    540  C4   DT    17      45.509  34.348  41.239  1.00  0.00           C  
ATOM    541  O4   DT    17      44.563  34.181  41.933  1.00  0.00           O  
ATOM    542  N3   DT    17      45.356  34.798  39.921  1.00  0.00           N  
ATOM    543  H3   DT    17      44.436  35.018  39.565  1.00  0.00           H  
ATOM    544  C2   DT    17      46.401  35.126  39.082  1.00  0.00           C  
ATOM    545  O2   DT    17      46.141  35.484  37.955  1.00  0.00           O  
ATOM    546  C3'  DT    17      51.063  36.240  38.710  1.00  0.00           C  
ATOM    547  H3'  DT    17      51.816  36.471  39.464  1.00  0.00           H  
ATOM    548  C2'  DT    17      49.726  36.455  39.262  1.00  0.00           C  
ATOM    549  H2'  DT    17      49.621  36.586  40.339  1.00  0.00           H  
ATOM    550 H2''  DT    17      49.313  37.383  38.867  1.00  0.00           H  
ATOM    551  O3'  DT    17      51.167  37.112  37.539  1.00  0.00           O  
ATOM    552  P    DT    18      50.814  36.719  36.081  1.00  0.00           P  
ATOM    553  OP1  DT    18      49.365  36.416  35.892  1.00  0.00           O  
ATOM    554  OP2  DT    18      51.758  35.702  35.633  1.00  0.00           O  
ATOM    555  O5'  DT    18      51.092  38.060  35.350  1.00  0.00           O  
ATOM    556  C5'  DT    18      52.415  38.497  35.122  1.00  0.00           C  
ATOM    557  H5'  DT    18      52.452  38.508  34.033  1.00  0.00           H  
ATOM    558 H5''  DT    18      53.138  37.752  35.454  1.00  0.00           H  
ATOM    559  C4'  DT    18      52.695  39.975  35.611  1.00  0.00           C  
ATOM    560  H4'  DT    18      53.482  40.450  35.025  1.00  0.00           H  
ATOM    561  O4'  DT    18      51.512  40.695  35.581  1.00  0.00           O  
ATOM    562  C1'  DT    18      51.211  41.209  36.860  1.00  0.00           C  
ATOM    563  H1'  DT    18      51.592  42.221  36.994  1.00  0.00           H  
ATOM    564  N1   DT    18      49.747  41.270  37.149  1.00  0.00           N  
ATOM    565  C6   DT    18      48.953  40.157  36.937  1.00  0.00           C  
ATOM    566  H6   DT    18      49.420  39.185  36.878  1.00  0.00           H  
ATOM    567  C5   DT    18      47.594  40.195  36.799  1.00  0.00           C  
ATOM    568  C7   DT    18      46.823  38.936  36.411  1.00  0.00           C  
ATOM    569  H71  DT    18      45.959  38.717  37.040  1.00  0.00           H  
ATOM    570  H72  DT    18      46.536  39.047  35.366  1.00  0.00           H  
ATOM    571  H73  DT    18      47.469  38.058  36.427  1.00  0.00           H  
ATOM    572  C4   DT    18      46.928  41.520  36.960  1.00  0.00           C  
ATOM    573  O4   DT    18      45.684  41.704  36.918  1.00  0.00           O  
ATOM    574  N3   DT    18      47.789  42.552  37.110  1.00  0.00           N  
ATOM    575  H3   DT    18      47.396  43.475  37.221  1.00  0.00           H  
ATOM    576  C2   DT    18      49.124  42.516  37.250  1.00  0.00           C  
ATOM    577  O2   DT    18      49.722  43.547  37.499  1.00  0.00           O  
ATOM    578  C3'  DT    18      53.218  39.969  37.008  1.00  0.00           C  
ATOM    579  H3'  DT    18      53.590  38.967  37.219  1.00  0.00           H  
ATOM    580  C2'  DT    18      51.977  40.278  37.807  1.00  0.00           C  
ATOM    581  H2'  DT    18      51.406  39.397  38.098  1.00  0.00           H  
ATOM    582 H2''  DT    18      52.264  40.792  38.725  1.00  0.00           H  
ATOM    583  O3'  DT    18      54.162  41.035  37.206  1.00  0.00           O  
ATOM    584  P    DA    19      55.130  41.221  38.384  1.00  0.00           P  
ATOM    585  OP1  DA    19      56.195  42.159  37.927  1.00  0.00           O  
ATOM    586  OP2  DA    19      55.434  39.822  38.844  1.00  0.00           O  
ATOM    587  O5'  DA    19      54.318  42.015  39.560  1.00  0.00           O  
ATOM    588  C5'  DA    19      53.824  43.386  39.367  1.00  0.00           C  
ATOM    589  H5'  DA    19      53.338  43.395  38.392  1.00  0.00           H  
ATOM    590 H5''  DA    19      54.766  43.935  39.385  1.00  0.00           H  
ATOM    591  C4'  DA    19      52.813  43.902  40.381  1.00  0.00           C  
ATOM    592  H4'  DA    19      52.712  44.957  40.127  1.00  0.00           H  
ATOM    593  O4'  DA    19      51.597  43.181  40.231  1.00  0.00           O  
ATOM    594  C1'  DA    19      51.211  42.645  41.461  1.00  0.00           C  
ATOM    595  H1'  DA    19      50.550  43.341  41.977  1.00  0.00           H  
ATOM    596  N9   DA    19      50.476  41.397  41.282  1.00  0.00           N  
ATOM    597  C8   DA    19      50.899  40.106  41.084  1.00  0.00           C  
ATOM    598  H8   DA    19      51.928  39.827  41.254  1.00  0.00           H  
ATOM    599  N7   DA    19      50.006  39.331  40.721  1.00  0.00           N  
ATOM    600  C5   DA    19      48.953  40.180  40.505  1.00  0.00           C  
ATOM    601  C6   DA    19      47.631  39.934  40.067  1.00  0.00           C  
ATOM    602  N6   DA    19      47.100  38.745  39.769  1.00  0.00           N  
ATOM    603  H61  DA    19      46.128  38.724  39.497  1.00  0.00           H  
ATOM    604  H62  DA    19      47.677  37.922  39.866  1.00  0.00           H  
ATOM    605  N1   DA    19      46.733  40.921  40.019  1.00  0.00           N  
ATOM    606  C2   DA    19      47.179  42.123  40.291  1.00  0.00           C  
ATOM    607  H2   DA    19      46.488  42.915  40.042  1.00  0.00           H  
ATOM    608  N3   DA    19      48.373  42.507  40.823  1.00  0.00           N  
ATOM    609  C4   DA    19      49.188  41.420  40.959  1.00  0.00           C  
ATOM    610  C3'  DA    19      53.257  43.698  41.829  1.00  0.00           C  
ATOM    611  H3'  DA    19      54.309  43.451  41.973  1.00  0.00           H  
ATOM    612  C2'  DA    19      52.446  42.463  42.228  1.00  0.00           C  
ATOM    613  H2'  DA    19      53.099  41.653  41.902  1.00  0.00           H  
ATOM    614 H2''  DA    19      52.116  42.302  43.254  1.00  0.00           H  
ATOM    615  O3'  DA    19      52.780  44.771  42.642  1.00  0.00           O  
ATOM    616  P    DG    20      53.498  45.119  43.970  1.00  0.00           P  
ATOM    617  OP1  DG    20      54.932  45.397  43.645  1.00  0.00           O  
ATOM    618  OP2  DG    20      53.217  44.020  44.959  1.00  0.00           O  
ATOM    619  O5'  DG    20      52.801  46.484  44.543  1.00  0.00           O  
ATOM    620  C5'  DG    20      51.501  46.814  44.118  1.00  0.00           C  
ATOM    621  H5'  DG    20      50.801  46.040  44.430  1.00  0.00           H  
ATOM    622 H5''  DG    20      51.483  46.721  43.032  1.00  0.00           H  
ATOM    623  C4'  DG    20      51.070  48.234  44.380  1.00  0.00           C  
ATOM    624  H4'  DG    20      51.752  48.953  43.926  1.00  0.00           H  
ATOM    625  O4'  DG    20      49.757  48.316  43.733  1.00  0.00           O  
ATOM    626  C1'  DG    20      48.766  48.563  44.731  1.00  0.00           C  
ATOM    627  H1'  DG    20      48.573  49.633  44.814  1.00  0.00           H  
ATOM    628  N9   DG    20      47.511  47.888  44.514  1.00  0.00           N  
ATOM    629  C8   DG    20      46.286  48.426  44.142  1.00  0.00           C  
ATOM    630  H8   DG    20      46.059  49.479  44.209  1.00  0.00           H  
ATOM    631  N7   DG    20      45.409  47.535  43.692  1.00  0.00           N  
ATOM    632  C5   DG    20      46.121  46.334  43.754  1.00  0.00           C  
ATOM    633  C6   DG    20      45.724  44.982  43.391  1.00  0.00           C  
ATOM    634  O6   DG    20      44.663  44.581  42.874  1.00  0.00           O  
ATOM    635  N1   DG    20      46.676  44.029  43.666  1.00  0.00           N  
ATOM    636  H1   DG    20      46.497  43.126  43.249  1.00  0.00           H  
ATOM    637  C2   DG    20      47.924  44.276  44.082  1.00  0.00           C  
ATOM    638  N2   DG    20      48.741  43.268  44.212  1.00  0.00           N  
ATOM    639  H21  DG    20      48.501  42.340  43.892  1.00  0.00           H  
ATOM    640  H22  DG    20      49.633  43.370  44.674  1.00  0.00           H  
ATOM    641  N3   DG    20      48.344  45.520  44.417  1.00  0.00           N  
ATOM    642  C4   DG    20      47.373  46.506  44.268  1.00  0.00           C  
ATOM    643  C3'  DG    20      50.828  48.657  45.804  1.00  0.00           C  
ATOM    644  H3'  DG    20      51.524  48.298  46.561  1.00  0.00           H  
ATOM    645  C2'  DG    20      49.355  48.170  46.105  1.00  0.00           C  
ATOM    646  H2'  DG    20      49.249  47.121  46.379  1.00  0.00           H  
ATOM    647 H2''  DG    20      48.951  48.838  46.865  1.00  0.00           H  
ATOM    648  O3'  DG    20      50.975  50.041  45.859  1.00  0.00           O  
ATOM    649  P    DG    21      50.842  50.943  47.223  1.00  0.00           P  
ATOM    650  OP1  DG    21      51.723  52.092  47.301  1.00  0.00           O  
ATOM    651  OP2  DG    21      50.959  49.990  48.372  1.00  0.00           O  
ATOM    652  O5'  DG    21      49.380  51.515  47.190  1.00  0.00           O  
ATOM    653  C5'  DG    21      48.697  51.938  48.391  1.00  0.00           C  
ATOM    654  H5'  DG    21      49.123  52.870  48.763  1.00  0.00           H  
ATOM    655 H5''  DG    21      48.639  51.185  49.176  1.00  0.00           H  
ATOM    656  C4'  DG    21      47.171  52.075  48.065  1.00  0.00           C  
ATOM    657  H4'  DG    21      46.875  52.943  47.476  1.00  0.00           H  
ATOM    658  O4'  DG    21      46.772  50.908  47.338  1.00  0.00           O  
ATOM    659  C1'  DG    21      45.536  50.452  47.851  1.00  0.00           C  
ATOM    660  H1'  DG    21      44.699  51.037  47.468  1.00  0.00           H  
ATOM    661  N9   DG    21      45.219  48.993  47.550  1.00  0.00           N  
ATOM    662  C8   DG    21      45.894  47.869  48.023  1.00  0.00           C  
ATOM    663  H8   DG    21      46.707  48.048  48.710  1.00  0.00           H  
ATOM    664  N7   DG    21      45.489  46.729  47.631  1.00  0.00           N  
ATOM    665  C5   DG    21      44.358  47.087  46.853  1.00  0.00           C  
ATOM    666  C6   DG    21      43.350  46.274  46.222  1.00  0.00           C  
ATOM    667  O6   DG    21      43.294  45.072  46.171  1.00  0.00           O  
ATOM    668  N1   DG    21      42.282  46.941  45.746  1.00  0.00           N  
ATOM    669  H1   DG    21      41.546  46.383  45.336  1.00  0.00           H  
ATOM    670  C2   DG    21      42.221  48.303  45.740  1.00  0.00           C  
ATOM    671  N2   DG    21      41.131  48.862  45.348  1.00  0.00           N  
ATOM    672  H21  DG    21      40.318  48.303  45.129  1.00  0.00           H  
ATOM    673  H22  DG    21      41.091  49.846  45.571  1.00  0.00           H  
ATOM    674  N3   DG    21      43.091  49.175  46.282  1.00  0.00           N  
ATOM    675  C4   DG    21      44.150  48.462  46.914  1.00  0.00           C  
ATOM    676  C3'  DG    21      46.265  52.187  49.335  1.00  0.00           C  
ATOM    677  H3'  DG    21      46.770  52.462  50.261  1.00  0.00           H  
ATOM    678  C2'  DG    21      45.724  50.737  49.296  1.00  0.00           C  
ATOM    679  H2'  DG    21      46.573  50.187  49.700  1.00  0.00           H  
ATOM    680 H2''  DG    21      44.862  50.689  49.962  1.00  0.00           H  
ATOM    681  O3'  DG    21      45.154  53.096  49.054  1.00  0.00           O  
ATOM    682  P    DG    22      44.523  53.970  50.216  1.00  0.00           P  
ATOM    683  OP1  DG    22      44.624  55.344  49.776  1.00  0.00           O  
ATOM    684  OP2  DG    22      45.136  53.577  51.512  1.00  0.00           O  
ATOM    685  O5'  DG    22      43.029  53.566  50.214  1.00  0.00           O  
ATOM    686  C5'  DG    22      42.137  53.907  49.178  1.00  0.00           C  
ATOM    687  H5'  DG    22      42.470  53.603  48.186  1.00  0.00           H  
ATOM    688 H5''  DG    22      42.053  54.994  49.164  1.00  0.00           H  
ATOM    689  C4'  DG    22      40.660  53.368  49.369  1.00  0.00           C  
ATOM    690  H4'  DG    22      39.963  54.027  48.852  1.00  0.00           H  
ATOM    691  O4'  DG    22      40.573  52.070  48.755  1.00  0.00           O  
ATOM    692  C1'  DG    22      39.378  51.448  49.280  1.00  0.00           C  
ATOM    693  H1'  DG    22      38.482  51.964  48.933  1.00  0.00           H  
ATOM    694  N9   DG    22      39.361  50.001  48.858  1.00  0.00           N  
ATOM    695  C8   DG    22      38.466  49.522  47.919  1.00  0.00           C  
ATOM    696  H8   DG    22      37.571  50.033  47.598  1.00  0.00           H  
ATOM    697  N7   DG    22      38.714  48.264  47.564  1.00  0.00           N  
ATOM    698  C5   DG    22      39.925  47.880  48.246  1.00  0.00           C  
ATOM    699  C6   DG    22      40.681  46.673  48.262  1.00  0.00           C  
ATOM    700  O6   DG    22      40.484  45.624  47.678  1.00  0.00           O  
ATOM    701  N1   DG    22      41.782  46.733  49.055  1.00  0.00           N  
ATOM    702  H1   DG    22      42.352  45.899  49.058  1.00  0.00           H  
ATOM    703  C2   DG    22      42.200  47.881  49.643  1.00  0.00           C  
ATOM    704  N2   DG    22      43.292  47.750  50.322  1.00  0.00           N  
ATOM    705  H21  DG    22      43.852  46.911  50.351  1.00  0.00           H  
ATOM    706  H22  DG    22      43.623  48.584  50.786  1.00  0.00           H  
ATOM    707  N3   DG    22      41.498  49.046  49.745  1.00  0.00           N  
ATOM    708  C4   DG    22      40.301  48.960  49.033  1.00  0.00           C  
ATOM    709  C3'  DG    22      40.172  53.174  50.835  1.00  0.00           C  
ATOM    710  H3'  DG    22      41.024  53.280  51.507  1.00  0.00           H  
ATOM    711  C2'  DG    22      39.482  51.784  50.784  1.00  0.00           C  
ATOM    712  H2'  DG    22      39.892  50.996  51.415  1.00  0.00           H  
ATOM    713 H2''  DG    22      38.488  51.941  51.203  1.00  0.00           H  
ATOM    714  O3'  DG    22      39.264  54.178  51.229  1.00  0.00           O  
ATOM    715  P   DT3    23      39.094  54.640  52.720  1.00  0.00           P  
ATOM    716  OP1 DT3    23      39.871  53.765  53.560  1.00  0.00           O  
ATOM    717  OP2 DT3    23      37.629  54.795  52.902  1.00  0.00           O  
ATOM    718  O5' DT3    23      39.856  56.044  52.753  1.00  0.00           O  
ATOM    719  C5' DT3    23      41.276  56.063  52.680  1.00  0.00           C  
ATOM    720  H5' DT3    23      41.700  55.390  51.935  1.00  0.00           H  
ATOM    721 H5'' DT3    23      41.764  55.783  53.613  1.00  0.00           H  
ATOM    722  C4' DT3    23      41.887  57.433  52.199  1.00  0.00           C  
ATOM    723  H4' DT3    23      42.957  57.402  52.401  1.00  0.00           H  
ATOM    724  O4' DT3    23      41.644  57.672  50.830  1.00  0.00           O  
ATOM    725  C1' DT3    23      40.994  58.950  50.664  1.00  0.00           C  
ATOM    726  H1' DT3    23      41.762  59.651  50.338  1.00  0.00           H  
ATOM    727  N1  DT3    23      39.975  58.724  49.560  1.00  0.00           N  
ATOM    728  C6  DT3    23      39.164  57.594  49.646  1.00  0.00           C  
ATOM    729  H6  DT3    23      39.140  57.012  50.555  1.00  0.00           H  
ATOM    730  C5  DT3    23      38.368  57.291  48.595  1.00  0.00           C  
ATOM    731  C7  DT3    23      37.309  56.231  48.763  1.00  0.00           C  
ATOM    732  H71 DT3    23      37.580  55.570  49.585  1.00  0.00           H  
ATOM    733  H72 DT3    23      36.343  56.735  48.808  1.00  0.00           H  
ATOM    734  H73 DT3    23      37.338  55.677  47.825  1.00  0.00           H  
ATOM    735  C4  DT3    23      38.409  58.053  47.343  1.00  0.00           C  
ATOM    736  O4  DT3    23      37.656  57.964  46.377  1.00  0.00           O  
ATOM    737  N3  DT3    23      39.291  59.093  47.343  1.00  0.00           N  
ATOM    738  H3  DT3    23      39.367  59.570  46.456  1.00  0.00           H  
ATOM    739  C2  DT3    23      40.105  59.493  48.390  1.00  0.00           C  
ATOM    740  O2  DT3    23      40.865  60.460  48.299  1.00  0.00           O  
ATOM    741  C3' DT3    23      41.385  58.738  52.904  1.00  0.00           C  
ATOM    742  H3' DT3    23      40.868  58.447  53.818  1.00  0.00           H  
ATOM    743  C2' DT3    23      40.309  59.347  52.033  1.00  0.00           C  
ATOM    744  H2' DT3    23      39.347  58.836  52.028  1.00  0.00           H  
ATOM    745 H2'' DT3    23      40.292  60.434  52.117  1.00  0.00           H  
ATOM    746  O3' DT3    23      42.340  59.695  53.208  1.00  0.00           O  
ATOM    747 HO3' DT3    23      42.697  59.270  53.991  1.00  0.00           H  
ATOM    748 Na+  Na+    24      43.432  42.789  42.485  1.00  0.00          NA  
ATOM    749 Na+  Na+    25      41.432  42.987  46.540  1.00  0.00          NA  
TER
