# Supplementary material for: Complexity of Guanine Quadruplex Unfolding Pathways Revealed by Atomistic Pulling Simulations
Source: J Chem Inf Model. 2023 Jul 17;63(15):4716–31. doi: 10.1021/acs.jcim.3c00171 (PMC10428220; doi:10.1021/acs.jcim.3c00171)
Supplement: Supplementary file 2 — ci3c00171_si_002.zip [file ci3c00171_si_002.zip › coordinates/initial-coordinates/143d_NaCl-start_run2.pdb]

ATOM      1 HO5' DT5     1      48.802  37.355  53.227  1.00  0.00           H  
ATOM      2  O5' DT5     1      48.260  36.564  53.174  1.00  0.00           O  
ATOM      3  C5' DT5     1      46.916  36.943  53.544  1.00  0.00           C  
ATOM      4  H5' DT5     1      46.453  37.697  52.908  1.00  0.00           H  
ATOM      5 H5'' DT5     1      47.001  37.346  54.554  1.00  0.00           H  
ATOM      6  C4' DT5     1      45.875  35.789  53.464  1.00  0.00           C  
ATOM      7  H4' DT5     1      46.235  35.066  54.196  1.00  0.00           H  
ATOM      8  O4' DT5     1      44.577  36.283  53.736  1.00  0.00           O  
ATOM      9  C1' DT5     1      43.668  35.740  52.805  1.00  0.00           C  
ATOM     10  H1' DT5     1      43.422  34.725  53.115  1.00  0.00           H  
ATOM     11  N1  DT5     1      42.402  36.490  52.714  1.00  0.00           N  
ATOM     12  C6  DT5     1      42.542  37.796  52.384  1.00  0.00           C  
ATOM     13  H6  DT5     1      43.517  38.256  52.456  1.00  0.00           H  
ATOM     14  C5  DT5     1      41.556  38.483  51.775  1.00  0.00           C  
ATOM     15  C7  DT5     1      41.766  39.990  51.507  1.00  0.00           C  
ATOM     16  H71 DT5     1      41.885  39.992  50.423  1.00  0.00           H  
ATOM     17  H72 DT5     1      40.987  40.652  51.884  1.00  0.00           H  
ATOM     18  H73 DT5     1      42.660  40.384  51.991  1.00  0.00           H  
ATOM     19  C4  DT5     1      40.292  37.802  51.537  1.00  0.00           C  
ATOM     20  O4  DT5     1      39.317  38.410  51.154  1.00  0.00           O  
ATOM     21  N3  DT5     1      40.178  36.499  51.986  1.00  0.00           N  
ATOM     22  H3  DT5     1      39.385  35.917  51.759  1.00  0.00           H  
ATOM     23  C2  DT5     1      41.271  35.783  52.508  1.00  0.00           C  
ATOM     24  O2  DT5     1      41.149  34.619  52.839  1.00  0.00           O  
ATOM     25  C3' DT5     1      45.806  35.082  52.107  1.00  0.00           C  
ATOM     26  H3' DT5     1      46.742  35.347  51.616  1.00  0.00           H  
ATOM     27  C2' DT5     1      44.539  35.682  51.567  1.00  0.00           C  
ATOM     28  H2' DT5     1      44.776  36.692  51.234  1.00  0.00           H  
ATOM     29 H2'' DT5     1      44.160  35.016  50.792  1.00  0.00           H  
ATOM     30  O3' DT5     1      45.576  33.661  52.184  1.00  0.00           O  
ATOM     31  P    DG     2      45.795  32.606  50.955  1.00  0.00           P  
ATOM     32  OP1  DG     2      45.950  31.233  51.539  1.00  0.00           O  
ATOM     33  OP2  DG     2      46.926  33.093  50.187  1.00  0.00           O  
ATOM     34  O5'  DG     2      44.468  32.724  50.197  1.00  0.00           O  
ATOM     35  C5'  DG     2      43.275  32.028  50.624  1.00  0.00           C  
ATOM     36  H5'  DG     2      43.101  32.225  51.681  1.00  0.00           H  
ATOM     37 H5''  DG     2      43.370  30.955  50.458  1.00  0.00           H  
ATOM     38  C4'  DG     2      42.107  32.501  49.827  1.00  0.00           C  
ATOM     39  H4'  DG     2      41.233  32.035  50.283  1.00  0.00           H  
ATOM     40  O4'  DG     2      41.977  33.894  49.930  1.00  0.00           O  
ATOM     41  C1'  DG     2      41.480  34.344  48.697  1.00  0.00           C  
ATOM     42  H1'  DG     2      40.400  34.197  48.686  1.00  0.00           H  
ATOM     43  N9   DG     2      41.666  35.805  48.505  1.00  0.00           N  
ATOM     44  C8   DG     2      42.843  36.412  48.680  1.00  0.00           C  
ATOM     45  H8   DG     2      43.786  35.921  48.868  1.00  0.00           H  
ATOM     46  N7   DG     2      42.811  37.695  48.360  1.00  0.00           N  
ATOM     47  C5   DG     2      41.494  37.945  48.178  1.00  0.00           C  
ATOM     48  C6   DG     2      40.728  39.111  47.795  1.00  0.00           C  
ATOM     49  O6   DG     2      41.186  40.220  47.446  1.00  0.00           O  
ATOM     50  N1   DG     2      39.377  38.986  47.682  1.00  0.00           N  
ATOM     51  H1   DG     2      38.819  39.820  47.573  1.00  0.00           H  
ATOM     52  C2   DG     2      38.768  37.782  47.941  1.00  0.00           C  
ATOM     53  N2   DG     2      37.521  37.742  47.718  1.00  0.00           N  
ATOM     54  H21  DG     2      37.039  38.483  47.231  1.00  0.00           H  
ATOM     55  H22  DG     2      37.181  36.823  47.965  1.00  0.00           H  
ATOM     56  N3   DG     2      39.397  36.611  48.191  1.00  0.00           N  
ATOM     57  C4   DG     2      40.770  36.763  48.225  1.00  0.00           C  
ATOM     58  C3'  DG     2      42.097  32.083  48.383  1.00  0.00           C  
ATOM     59  H3'  DG     2      42.910  31.432  48.063  1.00  0.00           H  
ATOM     60  C2'  DG     2      42.231  33.460  47.732  1.00  0.00           C  
ATOM     61  H2'  DG     2      43.280  33.748  47.790  1.00  0.00           H  
ATOM     62 H2''  DG     2      41.862  33.483  46.706  1.00  0.00           H  
ATOM     63  O3'  DG     2      40.850  31.562  47.946  1.00  0.00           O  
ATOM     64  P    DG     3      40.643  30.721  46.575  1.00  0.00           P  
ATOM     65  OP1  DG     3      39.285  30.118  46.762  1.00  0.00           O  
ATOM     66  OP2  DG     3      41.794  29.897  46.218  1.00  0.00           O  
ATOM     67  O5'  DG     3      40.494  31.778  45.345  1.00  0.00           O  
ATOM     68  C5'  DG     3      39.514  32.772  45.367  1.00  0.00           C  
ATOM     69  H5'  DG     3      38.598  32.308  45.001  1.00  0.00           H  
ATOM     70 H5''  DG     3      39.137  33.064  46.347  1.00  0.00           H  
ATOM     71  C4'  DG     3      39.826  34.032  44.536  1.00  0.00           C  
ATOM     72  H4'  DG     3      40.815  34.421  44.775  1.00  0.00           H  
ATOM     73  O4'  DG     3      38.819  35.004  44.876  1.00  0.00           O  
ATOM     74  C1'  DG     3      38.589  35.826  43.818  1.00  0.00           C  
ATOM     75  H1'  DG     3      37.570  35.744  43.440  1.00  0.00           H  
ATOM     76  N9   DG     3      38.936  37.266  44.159  1.00  0.00           N  
ATOM     77  C8   DG     3      38.068  38.324  44.023  1.00  0.00           C  
ATOM     78  H8   DG     3      36.989  38.297  43.966  1.00  0.00           H  
ATOM     79  N7   DG     3      38.653  39.441  43.875  1.00  0.00           N  
ATOM     80  C5   DG     3      40.003  39.117  44.211  1.00  0.00           C  
ATOM     81  C6   DG     3      41.178  39.995  44.363  1.00  0.00           C  
ATOM     82  O6   DG     3      41.181  41.209  44.260  1.00  0.00           O  
ATOM     83  N1   DG     3      42.327  39.321  44.701  1.00  0.00           N  
ATOM     84  H1   DG     3      43.119  39.834  45.062  1.00  0.00           H  
ATOM     85  C2   DG     3      42.395  38.003  44.789  1.00  0.00           C  
ATOM     86  N2   DG     3      43.527  37.503  45.119  1.00  0.00           N  
ATOM     87  H21  DG     3      44.295  38.130  45.310  1.00  0.00           H  
ATOM     88  H22  DG     3      43.708  36.532  45.331  1.00  0.00           H  
ATOM     89  N3   DG     3      41.400  37.144  44.552  1.00  0.00           N  
ATOM     90  C4   DG     3      40.160  37.776  44.421  1.00  0.00           C  
ATOM     91  C3'  DG     3      39.837  33.863  43.060  1.00  0.00           C  
ATOM     92  H3'  DG     3      39.028  33.199  42.758  1.00  0.00           H  
ATOM     93  C2'  DG     3      39.453  35.278  42.666  1.00  0.00           C  
ATOM     94  H2'  DG     3      38.869  35.228  41.747  1.00  0.00           H  
ATOM     95 H2''  DG     3      40.348  35.834  42.386  1.00  0.00           H  
ATOM     96  O3'  DG     3      41.083  33.517  42.555  1.00  0.00           O  
ATOM     97  P    DG     4      41.232  32.524  41.241  1.00  0.00           P  
ATOM     98  OP1  DG     4      40.525  31.239  41.540  1.00  0.00           O  
ATOM     99  OP2  DG     4      42.717  32.526  40.893  1.00  0.00           O  
ATOM    100  O5'  DG     4      40.512  33.184  40.000  1.00  0.00           O  
ATOM    101  C5'  DG     4      39.246  32.795  39.602  1.00  0.00           C  
ATOM    102  H5'  DG     4      38.767  32.830  40.580  1.00  0.00           H  
ATOM    103 H5''  DG     4      39.219  31.773  39.224  1.00  0.00           H  
ATOM    104  C4'  DG     4      38.692  33.798  38.673  1.00  0.00           C  
ATOM    105  H4'  DG     4      37.722  33.342  38.475  1.00  0.00           H  
ATOM    106  O4'  DG     4      38.626  35.047  39.353  1.00  0.00           O  
ATOM    107  C1'  DG     4      39.506  35.935  38.676  1.00  0.00           C  
ATOM    108  H1'  DG     4      38.914  36.733  38.228  1.00  0.00           H  
ATOM    109  N9   DG     4      40.355  36.549  39.643  1.00  0.00           N  
ATOM    110  C8   DG     4      41.547  36.119  40.117  1.00  0.00           C  
ATOM    111  H8   DG     4      41.937  35.162  39.802  1.00  0.00           H  
ATOM    112  N7   DG     4      42.276  37.042  40.675  1.00  0.00           N  
ATOM    113  C5   DG     4      41.465  38.136  40.665  1.00  0.00           C  
ATOM    114  C6   DG     4      41.626  39.490  41.108  1.00  0.00           C  
ATOM    115  O6   DG     4      42.571  39.971  41.724  1.00  0.00           O  
ATOM    116  N1   DG     4      40.598  40.321  40.854  1.00  0.00           N  
ATOM    117  H1   DG     4      40.743  41.186  41.355  1.00  0.00           H  
ATOM    118  C2   DG     4      39.481  39.918  40.270  1.00  0.00           C  
ATOM    119  N2   DG     4      38.574  40.761  39.899  1.00  0.00           N  
ATOM    120  H21  DG     4      38.725  41.760  39.906  1.00  0.00           H  
ATOM    121  H22  DG     4      37.713  40.338  39.584  1.00  0.00           H  
ATOM    122  N3   DG     4      39.196  38.663  39.829  1.00  0.00           N  
ATOM    123  C4   DG     4      40.271  37.827  40.083  1.00  0.00           C  
ATOM    124  C3'  DG     4      39.397  33.974  37.314  1.00  0.00           C  
ATOM    125  H3'  DG     4      39.953  33.105  36.961  1.00  0.00           H  
ATOM    126  C2'  DG     4      40.237  35.221  37.516  1.00  0.00           C  
ATOM    127  H2'  DG     4      41.249  34.936  37.804  1.00  0.00           H  
ATOM    128 H2''  DG     4      40.173  35.865  36.640  1.00  0.00           H  
ATOM    129  O3'  DG     4      38.485  34.377  36.306  1.00  0.00           O  
ATOM    130  P    DT     5      38.759  34.080  34.778  1.00  0.00           P  
ATOM    131  OP1  DT     5      37.465  34.237  34.069  1.00  0.00           O  
ATOM    132  OP2  DT     5      39.460  32.748  34.616  1.00  0.00           O  
ATOM    133  O5'  DT     5      39.688  35.197  34.152  1.00  0.00           O  
ATOM    134  C5'  DT     5      41.111  35.050  34.137  1.00  0.00           C  
ATOM    135  H5'  DT     5      41.533  34.500  33.296  1.00  0.00           H  
ATOM    136 H5''  DT     5      41.377  34.499  35.039  1.00  0.00           H  
ATOM    137  C4'  DT     5      41.799  36.469  34.135  1.00  0.00           C  
ATOM    138  H4'  DT     5      41.383  37.113  34.910  1.00  0.00           H  
ATOM    139  O4'  DT     5      43.222  36.197  34.276  1.00  0.00           O  
ATOM    140  C1'  DT     5      43.918  37.030  33.379  1.00  0.00           C  
ATOM    141  H1'  DT     5      43.936  38.068  33.709  1.00  0.00           H  
ATOM    142  N1   DT     5      45.259  36.590  33.164  1.00  0.00           N  
ATOM    143  C6   DT     5      45.519  35.389  32.607  1.00  0.00           C  
ATOM    144  H6   DT     5      44.699  34.798  32.225  1.00  0.00           H  
ATOM    145  C5   DT     5      46.763  34.836  32.747  1.00  0.00           C  
ATOM    146  C7   DT     5      46.878  33.356  32.310  1.00  0.00           C  
ATOM    147  H71  DT     5      46.944  32.763  33.223  1.00  0.00           H  
ATOM    148  H72  DT     5      45.938  33.147  31.800  1.00  0.00           H  
ATOM    149  H73  DT     5      47.700  33.173  31.618  1.00  0.00           H  
ATOM    150  C4   DT     5      47.864  35.617  33.268  1.00  0.00           C  
ATOM    151  O4   DT     5      49.071  35.243  33.305  1.00  0.00           O  
ATOM    152  N3   DT     5      47.536  36.840  33.709  1.00  0.00           N  
ATOM    153  H3   DT     5      48.197  37.473  34.137  1.00  0.00           H  
ATOM    154  C2   DT     5      46.264  37.444  33.768  1.00  0.00           C  
ATOM    155  O2   DT     5      46.116  38.497  34.267  1.00  0.00           O  
ATOM    156  C3'  DT     5      41.634  37.231  32.826  1.00  0.00           C  
ATOM    157  H3'  DT     5      40.915  36.675  32.225  1.00  0.00           H  
ATOM    158  C2'  DT     5      42.935  37.052  32.147  1.00  0.00           C  
ATOM    159  H2'  DT     5      42.955  36.028  31.772  1.00  0.00           H  
ATOM    160 H2''  DT     5      43.241  37.799  31.415  1.00  0.00           H  
ATOM    161  O3'  DT     5      41.319  38.603  32.899  1.00  0.00           O  
ATOM    162  P    DT     6      39.884  39.135  33.405  1.00  0.00           P  
ATOM    163  OP1  DT     6      38.932  38.009  33.288  1.00  0.00           O  
ATOM    164  OP2  DT     6      39.602  40.374  32.666  1.00  0.00           O  
ATOM    165  O5'  DT     6      40.225  39.396  34.861  1.00  0.00           O  
ATOM    166  C5'  DT     6      39.404  40.222  35.650  1.00  0.00           C  
ATOM    167  H5'  DT     6      38.663  39.650  36.209  1.00  0.00           H  
ATOM    168 H5''  DT     6      38.883  40.815  34.898  1.00  0.00           H  
ATOM    169  C4'  DT     6      40.085  41.265  36.611  1.00  0.00           C  
ATOM    170  H4'  DT     6      39.247  41.823  37.027  1.00  0.00           H  
ATOM    171  O4'  DT     6      40.816  40.625  37.677  1.00  0.00           O  
ATOM    172  C1'  DT     6      41.881  41.482  38.043  1.00  0.00           C  
ATOM    173  H1'  DT     6      41.680  41.894  39.032  1.00  0.00           H  
ATOM    174  N1   DT     6      43.064  40.560  38.180  1.00  0.00           N  
ATOM    175  C6   DT     6      43.105  39.343  37.558  1.00  0.00           C  
ATOM    176  H6   DT     6      42.344  38.992  36.877  1.00  0.00           H  
ATOM    177  C5   DT     6      44.117  38.464  37.844  1.00  0.00           C  
ATOM    178  C7   DT     6      44.131  37.049  37.273  1.00  0.00           C  
ATOM    179  H71  DT     6      44.273  36.452  38.173  1.00  0.00           H  
ATOM    180  H72  DT     6      43.168  36.774  36.843  1.00  0.00           H  
ATOM    181  H73  DT     6      45.005  36.990  36.624  1.00  0.00           H  
ATOM    182  C4   DT     6      45.272  38.889  38.652  1.00  0.00           C  
ATOM    183  O4   DT     6      46.194  38.212  39.075  1.00  0.00           O  
ATOM    184  N3   DT     6      45.213  40.228  39.064  1.00  0.00           N  
ATOM    185  H3   DT     6      46.015  40.580  39.566  1.00  0.00           H  
ATOM    186  C2   DT     6      44.190  41.122  38.837  1.00  0.00           C  
ATOM    187  O2   DT     6      44.197  42.271  39.237  1.00  0.00           O  
ATOM    188  C3'  DT     6      41.002  42.270  35.967  1.00  0.00           C  
ATOM    189  H3'  DT     6      41.642  41.752  35.252  1.00  0.00           H  
ATOM    190  C2'  DT     6      41.990  42.603  37.084  1.00  0.00           C  
ATOM    191  H2'  DT     6      43.032  42.634  36.764  1.00  0.00           H  
ATOM    192 H2''  DT     6      41.752  43.556  37.555  1.00  0.00           H  
ATOM    193  O3'  DT     6      40.385  43.388  35.400  1.00  0.00           O  
ATOM    194  P    DA     7      41.311  44.557  34.675  1.00  0.00           P  
ATOM    195  OP1  DA     7      40.365  45.436  34.071  1.00  0.00           O  
ATOM    196  OP2  DA     7      42.129  43.803  33.706  1.00  0.00           O  
ATOM    197  O5'  DA     7      42.051  45.421  35.798  1.00  0.00           O  
ATOM    198  C5'  DA     7      41.343  46.355  36.606  1.00  0.00           C  
ATOM    199  H5'  DA     7      40.614  45.831  37.225  1.00  0.00           H  
ATOM    200 H5''  DA     7      40.818  47.031  35.931  1.00  0.00           H  
ATOM    201  C4'  DA     7      42.221  47.237  37.545  1.00  0.00           C  
ATOM    202  H4'  DA     7      41.469  47.827  38.069  1.00  0.00           H  
ATOM    203  O4'  DA     7      43.083  46.495  38.370  1.00  0.00           O  
ATOM    204  C1'  DA     7      44.136  47.337  38.817  1.00  0.00           C  
ATOM    205  H1'  DA     7      43.721  48.121  39.450  1.00  0.00           H  
ATOM    206  N9   DA     7      45.231  46.585  39.463  1.00  0.00           N  
ATOM    207  C8   DA     7      45.468  45.231  39.624  1.00  0.00           C  
ATOM    208  H8   DA     7      44.694  44.477  39.616  1.00  0.00           H  
ATOM    209  N7   DA     7      46.696  44.901  39.925  1.00  0.00           N  
ATOM    210  C5   DA     7      47.316  46.119  40.077  1.00  0.00           C  
ATOM    211  C6   DA     7      48.606  46.495  40.351  1.00  0.00           C  
ATOM    212  N6   DA     7      49.495  45.600  40.774  1.00  0.00           N  
ATOM    213  H61  DA     7      50.441  45.908  40.949  1.00  0.00           H  
ATOM    214  H62  DA     7      49.273  44.617  40.842  1.00  0.00           H  
ATOM    215  N1   DA     7      48.970  47.740  40.180  1.00  0.00           N  
ATOM    216  C2   DA     7      48.032  48.639  39.869  1.00  0.00           C  
ATOM    217  H2   DA     7      48.237  49.680  40.071  1.00  0.00           H  
ATOM    218  N3   DA     7      46.789  48.424  39.535  1.00  0.00           N  
ATOM    219  C4   DA     7      46.471  47.146  39.661  1.00  0.00           C  
ATOM    220  C3'  DA     7      43.146  48.296  36.950  1.00  0.00           C  
ATOM    221  H3'  DA     7      43.163  48.275  35.860  1.00  0.00           H  
ATOM    222  C2'  DA     7      44.525  48.022  37.472  1.00  0.00           C  
ATOM    223  H2'  DA     7      45.140  47.324  36.903  1.00  0.00           H  
ATOM    224 H2''  DA     7      45.028  48.985  37.559  1.00  0.00           H  
ATOM    225  O3'  DA     7      42.667  49.648  37.231  1.00  0.00           O  
ATOM    226  P    DG     8      41.570  50.495  36.335  1.00  0.00           P  
ATOM    227  OP1  DG     8      41.938  50.321  34.930  1.00  0.00           O  
ATOM    228  OP2  DG     8      41.515  51.837  36.940  1.00  0.00           O  
ATOM    229  O5'  DG     8      40.175  49.674  36.543  1.00  0.00           O  
ATOM    230  C5'  DG     8      39.320  49.999  37.629  1.00  0.00           C  
ATOM    231  H5'  DG     8      38.710  50.874  37.405  1.00  0.00           H  
ATOM    232 H5''  DG     8      39.883  50.176  38.546  1.00  0.00           H  
ATOM    233  C4'  DG     8      38.284  48.900  37.754  1.00  0.00           C  
ATOM    234  H4'  DG     8      37.804  48.896  36.776  1.00  0.00           H  
ATOM    235  O4'  DG     8      38.878  47.590  37.814  1.00  0.00           O  
ATOM    236  C1'  DG     8      38.013  46.811  38.595  1.00  0.00           C  
ATOM    237  H1'  DG     8      37.111  46.581  38.027  1.00  0.00           H  
ATOM    238  N9   DG     8      38.664  45.621  39.215  1.00  0.00           N  
ATOM    239  C8   DG     8      38.407  44.290  39.086  1.00  0.00           C  
ATOM    240  H8   DG     8      37.696  43.904  38.370  1.00  0.00           H  
ATOM    241  N7   DG     8      39.064  43.487  39.842  1.00  0.00           N  
ATOM    242  C5   DG     8      39.985  44.333  40.384  1.00  0.00           C  
ATOM    243  C6   DG     8      41.176  44.144  41.206  1.00  0.00           C  
ATOM    244  O6   DG     8      41.532  43.024  41.678  1.00  0.00           O  
ATOM    245  N1   DG     8      41.765  45.340  41.635  1.00  0.00           N  
ATOM    246  H1   DG     8      42.607  45.363  42.192  1.00  0.00           H  
ATOM    247  C2   DG     8      41.399  46.559  41.251  1.00  0.00           C  
ATOM    248  N2   DG     8      42.101  47.560  41.651  1.00  0.00           N  
ATOM    249  H21  DG     8      43.011  47.438  42.072  1.00  0.00           H  
ATOM    250  H22  DG     8      41.720  48.481  41.490  1.00  0.00           H  
ATOM    251  N3   DG     8      40.374  46.752  40.467  1.00  0.00           N  
ATOM    252  C4   DG     8      39.704  45.624  40.110  1.00  0.00           C  
ATOM    253  C3'  DG     8      37.290  49.060  38.926  1.00  0.00           C  
ATOM    254  H3'  DG     8      37.570  49.856  39.616  1.00  0.00           H  
ATOM    255  C2'  DG     8      37.405  47.753  39.637  1.00  0.00           C  
ATOM    256  H2'  DG     8      38.043  47.865  40.514  1.00  0.00           H  
ATOM    257 H2''  DG     8      36.459  47.318  39.959  1.00  0.00           H  
ATOM    258  O3'  DG     8      35.947  49.509  38.587  1.00  0.00           O  
ATOM    259  P    DG     9      34.893  48.675  37.785  1.00  0.00           P  
ATOM    260  OP1  DG     9      35.546  48.022  36.647  1.00  0.00           O  
ATOM    261  OP2  DG     9      33.882  49.651  37.502  1.00  0.00           O  
ATOM    262  O5'  DG     9      34.188  47.631  38.817  1.00  0.00           O  
ATOM    263  C5'  DG     9      33.581  48.063  40.042  1.00  0.00           C  
ATOM    264  H5'  DG     9      32.688  48.659  39.854  1.00  0.00           H  
ATOM    265 H5''  DG     9      34.265  48.600  40.698  1.00  0.00           H  
ATOM    266  C4'  DG     9      33.113  46.762  40.754  1.00  0.00           C  
ATOM    267  H4'  DG     9      32.451  46.149  40.142  1.00  0.00           H  
ATOM    268  O4'  DG     9      34.357  46.065  41.024  1.00  0.00           O  
ATOM    269  C1'  DG     9      34.492  45.776  42.346  1.00  0.00           C  
ATOM    270  H1'  DG     9      33.956  44.857  42.584  1.00  0.00           H  
ATOM    271  N9   DG     9      35.933  45.633  42.741  1.00  0.00           N  
ATOM    272  C8   DG     9      36.916  46.620  43.050  1.00  0.00           C  
ATOM    273  H8   DG     9      36.863  47.692  43.166  1.00  0.00           H  
ATOM    274  N7   DG     9      38.095  46.108  43.313  1.00  0.00           N  
ATOM    275  C5   DG     9      37.868  44.751  43.152  1.00  0.00           C  
ATOM    276  C6   DG     9      38.721  43.706  43.553  1.00  0.00           C  
ATOM    277  O6   DG     9      39.766  43.727  44.155  1.00  0.00           O  
ATOM    278  N1   DG     9      38.254  42.474  43.267  1.00  0.00           N  
ATOM    279  H1   DG     9      38.789  41.661  43.537  1.00  0.00           H  
ATOM    280  C2   DG     9      36.984  42.295  42.753  1.00  0.00           C  
ATOM    281  N2   DG     9      36.543  41.070  42.655  1.00  0.00           N  
ATOM    282  H21  DG     9      37.143  40.314  42.951  1.00  0.00           H  
ATOM    283  H22  DG     9      35.547  40.905  42.622  1.00  0.00           H  
ATOM    284  N3   DG     9      36.053  43.239  42.427  1.00  0.00           N  
ATOM    285  C4   DG     9      36.598  44.485  42.698  1.00  0.00           C  
ATOM    286  C3'  DG     9      32.563  47.083  42.129  1.00  0.00           C  
ATOM    287  H3'  DG     9      32.082  48.061  42.104  1.00  0.00           H  
ATOM    288  C2'  DG     9      33.839  46.934  43.041  1.00  0.00           C  
ATOM    289  H2'  DG     9      34.552  47.759  43.039  1.00  0.00           H  
ATOM    290 H2''  DG     9      33.529  46.628  44.041  1.00  0.00           H  
ATOM    291  O3'  DG     9      31.750  45.982  42.490  1.00  0.00           O  
ATOM    292  P    DG    10      30.586  46.003  43.652  1.00  0.00           P  
ATOM    293  OP1  DG    10      29.342  46.572  43.099  1.00  0.00           O  
ATOM    294  OP2  DG    10      31.127  46.744  44.848  1.00  0.00           O  
ATOM    295  O5'  DG    10      30.353  44.497  44.023  1.00  0.00           O  
ATOM    296  C5'  DG    10      31.430  43.581  44.262  1.00  0.00           C  
ATOM    297  H5'  DG    10      32.246  44.046  44.815  1.00  0.00           H  
ATOM    298 H5''  DG    10      31.780  43.295  43.271  1.00  0.00           H  
ATOM    299  C4'  DG    10      31.071  42.276  44.986  1.00  0.00           C  
ATOM    300  H4'  DG    10      30.081  41.957  44.661  1.00  0.00           H  
ATOM    301  O4'  DG    10      32.147  41.305  44.884  1.00  0.00           O  
ATOM    302  C1'  DG    10      32.746  41.119  46.128  1.00  0.00           C  
ATOM    303  H1'  DG    10      32.362  40.147  46.438  1.00  0.00           H  
ATOM    304  N9   DG    10      34.214  40.987  46.036  1.00  0.00           N  
ATOM    305  C8   DG    10      34.898  39.795  45.916  1.00  0.00           C  
ATOM    306  H8   DG    10      34.334  38.896  45.718  1.00  0.00           H  
ATOM    307  N7   DG    10      36.164  39.937  46.123  1.00  0.00           N  
ATOM    308  C5   DG    10      36.390  41.362  46.244  1.00  0.00           C  
ATOM    309  C6   DG    10      37.581  42.161  46.535  1.00  0.00           C  
ATOM    310  O6   DG    10      38.728  41.773  46.779  1.00  0.00           O  
ATOM    311  N1   DG    10      37.364  43.518  46.513  1.00  0.00           N  
ATOM    312  H1   DG    10      38.161  44.128  46.627  1.00  0.00           H  
ATOM    313  C2   DG    10      36.108  44.045  46.200  1.00  0.00           C  
ATOM    314  N2   DG    10      35.970  45.336  45.981  1.00  0.00           N  
ATOM    315  H21  DG    10      36.692  46.020  46.159  1.00  0.00           H  
ATOM    316  H22  DG    10      34.995  45.515  45.789  1.00  0.00           H  
ATOM    317  N3   DG    10      35.022  43.352  45.996  1.00  0.00           N  
ATOM    318  C4   DG    10      35.193  41.961  46.051  1.00  0.00           C  
ATOM    319  C3'  DG    10      30.868  42.577  46.530  1.00  0.00           C  
ATOM    320  H3'  DG    10      30.528  43.610  46.605  1.00  0.00           H  
ATOM    321  C2'  DG    10      32.259  42.242  47.084  1.00  0.00           C  
ATOM    322  H2'  DG    10      32.793  43.189  47.001  1.00  0.00           H  
ATOM    323 H2''  DG    10      32.230  41.802  48.081  1.00  0.00           H  
ATOM    324  O3'  DG    10      29.933  41.730  47.168  1.00  0.00           O  
ATOM    325  P    DT    11      29.421  41.828  48.735  1.00  0.00           P  
ATOM    326  OP1  DT    11      29.048  40.478  49.214  1.00  0.00           O  
ATOM    327  OP2  DT    11      28.323  42.781  48.756  1.00  0.00           O  
ATOM    328  O5'  DT    11      30.554  42.316  49.704  1.00  0.00           O  
ATOM    329  C5'  DT    11      30.992  43.648  49.853  1.00  0.00           C  
ATOM    330  H5'  DT    11      30.376  44.322  49.259  1.00  0.00           H  
ATOM    331 H5''  DT    11      31.973  43.702  49.382  1.00  0.00           H  
ATOM    332  C4'  DT    11      31.082  44.193  51.218  1.00  0.00           C  
ATOM    333  H4'  DT    11      31.706  45.087  51.220  1.00  0.00           H  
ATOM    334  O4'  DT    11      29.798  44.549  51.656  1.00  0.00           O  
ATOM    335  C1'  DT    11      29.778  44.066  52.965  1.00  0.00           C  
ATOM    336  H1'  DT    11      30.036  44.832  53.695  1.00  0.00           H  
ATOM    337  N1   DT    11      28.374  43.577  53.116  1.00  0.00           N  
ATOM    338  C6   DT    11      27.900  42.489  52.455  1.00  0.00           C  
ATOM    339  H6   DT    11      28.569  41.906  51.839  1.00  0.00           H  
ATOM    340  C5   DT    11      26.595  42.136  52.537  1.00  0.00           C  
ATOM    341  C7   DT    11      26.151  41.017  51.558  1.00  0.00           C  
ATOM    342  H71  DT    11      25.075  41.065  51.385  1.00  0.00           H  
ATOM    343  H72  DT    11      26.549  41.389  50.614  1.00  0.00           H  
ATOM    344  H73  DT    11      26.443  40.006  51.844  1.00  0.00           H  
ATOM    345  C4   DT    11      25.695  42.909  53.368  1.00  0.00           C  
ATOM    346  O4   DT    11      24.435  42.816  53.348  1.00  0.00           O  
ATOM    347  N3   DT    11      26.263  43.838  54.230  1.00  0.00           N  
ATOM    348  H3   DT    11      25.778  44.342  54.958  1.00  0.00           H  
ATOM    349  C2   DT    11      27.578  44.203  54.135  1.00  0.00           C  
ATOM    350  O2   DT    11      27.948  45.122  54.840  1.00  0.00           O  
ATOM    351  C3'  DT    11      31.834  43.283  52.198  1.00  0.00           C  
ATOM    352  H3'  DT    11      32.181  42.341  51.774  1.00  0.00           H  
ATOM    353  C2'  DT    11      30.788  42.922  53.118  1.00  0.00           C  
ATOM    354  H2'  DT    11      30.485  41.875  53.083  1.00  0.00           H  
ATOM    355 H2''  DT    11      31.164  42.910  54.141  1.00  0.00           H  
ATOM    356  O3'  DT    11      32.857  43.999  52.955  1.00  0.00           O  
ATOM    357  P    DT    12      34.317  44.242  52.290  1.00  0.00           P  
ATOM    358  OP1  DT    12      34.638  45.570  52.766  1.00  0.00           O  
ATOM    359  OP2  DT    12      34.208  44.004  50.853  1.00  0.00           O  
ATOM    360  O5'  DT    12      35.342  43.212  52.801  1.00  0.00           O  
ATOM    361  C5'  DT    12      35.904  43.278  54.161  1.00  0.00           C  
ATOM    362  H5'  DT    12      35.040  43.161  54.814  1.00  0.00           H  
ATOM    363 H5''  DT    12      36.364  44.227  54.435  1.00  0.00           H  
ATOM    364  C4'  DT    12      36.928  42.128  54.460  1.00  0.00           C  
ATOM    365  H4'  DT    12      37.125  42.242  55.526  1.00  0.00           H  
ATOM    366  O4'  DT    12      36.326  40.844  54.199  1.00  0.00           O  
ATOM    367  C1'  DT    12      37.058  40.147  53.187  1.00  0.00           C  
ATOM    368  H1'  DT    12      37.715  39.415  53.655  1.00  0.00           H  
ATOM    369  N1   DT    12      36.180  39.372  52.265  1.00  0.00           N  
ATOM    370  C6   DT    12      35.233  40.044  51.526  1.00  0.00           C  
ATOM    371  H6   DT    12      35.066  41.095  51.711  1.00  0.00           H  
ATOM    372  C5   DT    12      34.507  39.359  50.638  1.00  0.00           C  
ATOM    373  C7   DT    12      33.452  40.146  49.877  1.00  0.00           C  
ATOM    374  H71  DT    12      33.535  41.210  50.099  1.00  0.00           H  
ATOM    375  H72  DT    12      33.594  39.969  48.811  1.00  0.00           H  
ATOM    376  H73  DT    12      32.493  39.724  50.178  1.00  0.00           H  
ATOM    377  C4   DT    12      34.666  37.915  50.432  1.00  0.00           C  
ATOM    378  O4   DT    12      34.210  37.165  49.611  1.00  0.00           O  
ATOM    379  N3   DT    12      35.599  37.338  51.288  1.00  0.00           N  
ATOM    380  H3   DT    12      35.681  36.373  51.003  1.00  0.00           H  
ATOM    381  C2   DT    12      36.318  37.995  52.198  1.00  0.00           C  
ATOM    382  O2   DT    12      37.026  37.354  52.968  1.00  0.00           O  
ATOM    383  C3'  DT    12      38.214  42.147  53.682  1.00  0.00           C  
ATOM    384  H3'  DT    12      38.565  43.071  53.223  1.00  0.00           H  
ATOM    385  C2'  DT    12      37.871  41.220  52.460  1.00  0.00           C  
ATOM    386  H2'  DT    12      37.224  41.730  51.747  1.00  0.00           H  
ATOM    387 H2''  DT    12      38.773  40.751  52.065  1.00  0.00           H  
ATOM    388  O3'  DT    12      39.244  41.640  54.370  1.00  0.00           O  
ATOM    389  P    DA    13      40.071  42.469  55.482  1.00  0.00           P  
ATOM    390  OP1  DA    13      40.644  41.369  56.327  1.00  0.00           O  
ATOM    391  OP2  DA    13      39.231  43.518  56.100  1.00  0.00           O  
ATOM    392  O5'  DA    13      41.225  43.200  54.708  1.00  0.00           O  
ATOM    393  C5'  DA    13      42.449  42.597  54.425  1.00  0.00           C  
ATOM    394  H5'  DA    13      42.194  41.772  53.759  1.00  0.00           H  
ATOM    395 H5''  DA    13      42.928  42.214  55.326  1.00  0.00           H  
ATOM    396  C4'  DA    13      43.455  43.427  53.595  1.00  0.00           C  
ATOM    397  H4'  DA    13      44.407  42.905  53.496  1.00  0.00           H  
ATOM    398  O4'  DA    13      42.853  43.567  52.332  1.00  0.00           O  
ATOM    399  C1'  DA    13      42.224  44.827  52.194  1.00  0.00           C  
ATOM    400  H1'  DA    13      42.753  45.326  51.382  1.00  0.00           H  
ATOM    401  N9   DA    13      40.779  44.649  51.839  1.00  0.00           N  
ATOM    402  C8   DA    13      40.162  43.583  51.100  1.00  0.00           C  
ATOM    403  H8   DA    13      40.671  42.645  50.931  1.00  0.00           H  
ATOM    404  N7   DA    13      39.016  43.927  50.569  1.00  0.00           N  
ATOM    405  C5   DA    13      38.856  45.222  50.991  1.00  0.00           C  
ATOM    406  C6   DA    13      37.848  46.176  50.779  1.00  0.00           C  
ATOM    407  N6   DA    13      36.820  45.845  50.003  1.00  0.00           N  
ATOM    408  H61  DA    13      36.135  46.582  49.915  1.00  0.00           H  
ATOM    409  H62  DA    13      36.810  44.898  49.653  1.00  0.00           H  
ATOM    410  N1   DA    13      37.879  47.348  51.326  1.00  0.00           N  
ATOM    411  C2   DA    13      38.873  47.599  52.162  1.00  0.00           C  
ATOM    412  H2   DA    13      38.850  48.582  52.610  1.00  0.00           H  
ATOM    413  N3   DA    13      39.859  46.806  52.479  1.00  0.00           N  
ATOM    414  C4   DA    13      39.790  45.588  51.877  1.00  0.00           C  
ATOM    415  C3'  DA    13      43.722  44.769  54.161  1.00  0.00           C  
ATOM    416  H3'  DA    13      43.769  44.741  55.250  1.00  0.00           H  
ATOM    417  C2'  DA    13      42.532  45.512  53.516  1.00  0.00           C  
ATOM    418  H2'  DA    13      41.753  45.394  54.268  1.00  0.00           H  
ATOM    419 H2''  DA    13      42.765  46.567  53.374  1.00  0.00           H  
ATOM    420  O3'  DA    13      44.975  45.268  53.616  1.00  0.00           O  
ATOM    421  P    DG    14      45.735  46.265  54.480  1.00  0.00           P  
ATOM    422  OP1  DG    14      45.469  46.055  55.966  1.00  0.00           O  
ATOM    423  OP2  DG    14      45.479  47.593  53.813  1.00  0.00           O  
ATOM    424  O5'  DG    14      47.193  45.833  54.306  1.00  0.00           O  
ATOM    425  C5'  DG    14      47.804  45.922  52.994  1.00  0.00           C  
ATOM    426  H5'  DG    14      48.563  46.689  53.146  1.00  0.00           H  
ATOM    427 H5''  DG    14      47.117  46.202  52.195  1.00  0.00           H  
ATOM    428  C4'  DG    14      48.368  44.554  52.783  1.00  0.00           C  
ATOM    429  H4'  DG    14      48.814  44.183  53.706  1.00  0.00           H  
ATOM    430  O4'  DG    14      47.317  43.724  52.267  1.00  0.00           O  
ATOM    431  C1'  DG    14      47.439  43.582  50.841  1.00  0.00           C  
ATOM    432  H1'  DG    14      47.658  42.553  50.554  1.00  0.00           H  
ATOM    433  N9   DG    14      46.138  43.896  50.240  1.00  0.00           N  
ATOM    434  C8   DG    14      45.533  45.071  49.887  1.00  0.00           C  
ATOM    435  H8   DG    14      45.985  45.971  50.278  1.00  0.00           H  
ATOM    436  N7   DG    14      44.404  44.933  49.282  1.00  0.00           N  
ATOM    437  C5   DG    14      44.261  43.606  49.162  1.00  0.00           C  
ATOM    438  C6   DG    14      43.170  42.841  48.652  1.00  0.00           C  
ATOM    439  O6   DG    14      42.049  43.139  48.258  1.00  0.00           O  
ATOM    440  N1   DG    14      43.424  41.464  48.657  1.00  0.00           N  
ATOM    441  H1   DG    14      42.795  40.889  48.114  1.00  0.00           H  
ATOM    442  C2   DG    14      44.529  40.973  49.256  1.00  0.00           C  
ATOM    443  N2   DG    14      44.652  39.681  49.253  1.00  0.00           N  
ATOM    444  H21  DG    14      43.926  39.083  48.883  1.00  0.00           H  
ATOM    445  H22  DG    14      45.472  39.323  49.720  1.00  0.00           H  
ATOM    446  N3   DG    14      45.526  41.653  49.759  1.00  0.00           N  
ATOM    447  C4   DG    14      45.323  42.965  49.710  1.00  0.00           C  
ATOM    448  C3'  DG    14      49.388  44.547  51.687  1.00  0.00           C  
ATOM    449  H3'  DG    14      49.909  45.503  51.634  1.00  0.00           H  
ATOM    450  C2'  DG    14      48.585  44.484  50.404  1.00  0.00           C  
ATOM    451  H2'  DG    14      48.200  45.481  50.187  1.00  0.00           H  
ATOM    452 H2''  DG    14      49.104  44.052  49.549  1.00  0.00           H  
ATOM    453  O3'  DG    14      50.199  43.438  51.878  1.00  0.00           O  
ATOM    454  P    DG    15      51.527  43.194  51.024  1.00  0.00           P  
ATOM    455  OP1  DG    15      52.677  43.224  51.990  1.00  0.00           O  
ATOM    456  OP2  DG    15      51.472  44.066  49.755  1.00  0.00           O  
ATOM    457  O5'  DG    15      51.384  41.667  50.489  1.00  0.00           O  
ATOM    458  C5'  DG    15      50.149  41.127  49.937  1.00  0.00           C  
ATOM    459  H5'  DG    15      49.661  41.736  49.176  1.00  0.00           H  
ATOM    460 H5''  DG    15      49.478  40.895  50.764  1.00  0.00           H  
ATOM    461  C4'  DG    15      50.400  39.751  49.401  1.00  0.00           C  
ATOM    462  H4'  DG    15      50.922  39.031  50.032  1.00  0.00           H  
ATOM    463  O4'  DG    15      49.120  39.224  49.021  1.00  0.00           O  
ATOM    464  C1'  DG    15      49.004  39.107  47.633  1.00  0.00           C  
ATOM    465  H1'  DG    15      49.315  38.078  47.455  1.00  0.00           H  
ATOM    466  N9   DG    15      47.724  39.378  46.991  1.00  0.00           N  
ATOM    467  C8   DG    15      46.699  38.504  46.498  1.00  0.00           C  
ATOM    468  H8   DG    15      46.865  37.438  46.547  1.00  0.00           H  
ATOM    469  N7   DG    15      45.693  39.124  46.019  1.00  0.00           N  
ATOM    470  C5   DG    15      45.937  40.484  46.284  1.00  0.00           C  
ATOM    471  C6   DG    15      45.108  41.641  46.057  1.00  0.00           C  
ATOM    472  O6   DG    15      44.037  41.697  45.486  1.00  0.00           O  
ATOM    473  N1   DG    15      45.752  42.852  46.335  1.00  0.00           N  
ATOM    474  H1   DG    15      45.190  43.671  46.151  1.00  0.00           H  
ATOM    475  C2   DG    15      46.961  42.886  46.942  1.00  0.00           C  
ATOM    476  N2   DG    15      47.342  44.112  47.213  1.00  0.00           N  
ATOM    477  H21  DG    15      46.712  44.864  46.969  1.00  0.00           H  
ATOM    478  H22  DG    15      48.286  44.201  47.562  1.00  0.00           H  
ATOM    479  N3   DG    15      47.700  41.866  47.309  1.00  0.00           N  
ATOM    480  C4   DG    15      47.144  40.668  46.863  1.00  0.00           C  
ATOM    481  C3'  DG    15      51.280  39.751  48.128  1.00  0.00           C  
ATOM    482  H3'  DG    15      51.880  40.660  48.103  1.00  0.00           H  
ATOM    483  C2'  DG    15      50.241  39.880  47.084  1.00  0.00           C  
ATOM    484  H2'  DG    15      50.173  40.952  46.897  1.00  0.00           H  
ATOM    485 H2''  DG    15      50.608  39.457  46.149  1.00  0.00           H  
ATOM    486  O3'  DG    15      52.022  38.545  47.899  1.00  0.00           O  
ATOM    487  P    DG    16      53.212  38.379  46.818  1.00  0.00           P  
ATOM    488  OP1  DG    16      54.147  37.457  47.473  1.00  0.00           O  
ATOM    489  OP2  DG    16      53.607  39.737  46.410  1.00  0.00           O  
ATOM    490  O5'  DG    16      52.451  37.682  45.649  1.00  0.00           O  
ATOM    491  C5'  DG    16      52.176  36.288  45.651  1.00  0.00           C  
ATOM    492  H5'  DG    16      51.666  35.854  46.511  1.00  0.00           H  
ATOM    493 H5''  DG    16      53.110  35.727  45.615  1.00  0.00           H  
ATOM    494  C4'  DG    16      51.395  35.917  44.354  1.00  0.00           C  
ATOM    495  H4'  DG    16      51.358  34.837  44.494  1.00  0.00           H  
ATOM    496  O4'  DG    16      50.069  36.554  44.389  1.00  0.00           O  
ATOM    497  C1'  DG    16      49.928  37.248  43.147  1.00  0.00           C  
ATOM    498  H1'  DG    16      49.429  36.614  42.414  1.00  0.00           H  
ATOM    499  N9   DG    16      49.080  38.492  43.326  1.00  0.00           N  
ATOM    500  C8   DG    16      49.433  39.791  43.663  1.00  0.00           C  
ATOM    501  H8   DG    16      50.484  39.999  43.796  1.00  0.00           H  
ATOM    502  N7   DG    16      48.476  40.638  43.800  1.00  0.00           N  
ATOM    503  C5   DG    16      47.351  39.882  43.394  1.00  0.00           C  
ATOM    504  C6   DG    16      46.003  40.200  42.984  1.00  0.00           C  
ATOM    505  O6   DG    16      45.417  41.267  42.972  1.00  0.00           O  
ATOM    506  N1   DG    16      45.256  39.161  42.390  1.00  0.00           N  
ATOM    507  H1   DG    16      44.446  39.390  41.831  1.00  0.00           H  
ATOM    508  C2   DG    16      45.781  37.869  42.299  1.00  0.00           C  
ATOM    509  N2   DG    16      45.090  36.961  41.739  1.00  0.00           N  
ATOM    510  H21  DG    16      44.143  37.065  41.403  1.00  0.00           H  
ATOM    511  H22  DG    16      45.617  36.104  41.645  1.00  0.00           H  
ATOM    512  N3   DG    16      46.936  37.514  42.781  1.00  0.00           N  
ATOM    513  C4   DG    16      47.690  38.544  43.232  1.00  0.00           C  
ATOM    514  C3'  DG    16      52.097  36.318  43.041  1.00  0.00           C  
ATOM    515  H3'  DG    16      53.155  36.567  43.122  1.00  0.00           H  
ATOM    516  C2'  DG    16      51.333  37.539  42.686  1.00  0.00           C  
ATOM    517  H2'  DG    16      51.685  38.417  43.227  1.00  0.00           H  
ATOM    518 H2''  DG    16      51.464  37.748  41.625  1.00  0.00           H  
ATOM    519  O3'  DG    16      51.940  35.234  42.124  1.00  0.00           O  
ATOM    520  P    DT    17      52.927  35.167  40.898  1.00  0.00           P  
ATOM    521  OP1  DT    17      53.195  33.760  40.537  1.00  0.00           O  
ATOM    522  OP2  DT    17      54.086  36.039  41.088  1.00  0.00           O  
ATOM    523  O5'  DT    17      52.119  35.793  39.659  1.00  0.00           O  
ATOM    524  C5'  DT    17      52.759  35.596  38.367  1.00  0.00           C  
ATOM    525  H5'  DT    17      53.179  34.590  38.373  1.00  0.00           H  
ATOM    526 H5''  DT    17      53.468  36.417  38.262  1.00  0.00           H  
ATOM    527  C4'  DT    17      51.825  35.629  37.083  1.00  0.00           C  
ATOM    528  H4'  DT    17      52.370  35.254  36.216  1.00  0.00           H  
ATOM    529  O4'  DT    17      50.805  34.754  37.269  1.00  0.00           O  
ATOM    530  C1'  DT    17      49.500  35.314  37.048  1.00  0.00           C  
ATOM    531  H1'  DT    17      49.171  35.006  36.056  1.00  0.00           H  
ATOM    532  N1   DT    17      48.550  34.754  38.071  1.00  0.00           N  
ATOM    533  C6   DT    17      48.989  34.680  39.420  1.00  0.00           C  
ATOM    534  H6   DT    17      50.041  34.713  39.658  1.00  0.00           H  
ATOM    535  C5   DT    17      48.172  34.424  40.411  1.00  0.00           C  
ATOM    536  C7   DT    17      48.658  34.211  41.854  1.00  0.00           C  
ATOM    537  H71  DT    17      49.747  34.250  41.876  1.00  0.00           H  
ATOM    538  H72  DT    17      48.257  35.013  42.475  1.00  0.00           H  
ATOM    539  H73  DT    17      48.299  33.254  42.234  1.00  0.00           H  
ATOM    540  C4   DT    17      46.739  34.300  40.133  1.00  0.00           C  
ATOM    541  O4   DT    17      45.850  34.157  40.958  1.00  0.00           O  
ATOM    542  N3   DT    17      46.388  34.298  38.765  1.00  0.00           N  
ATOM    543  H3   DT    17      45.401  34.262  38.553  1.00  0.00           H  
ATOM    544  C2   DT    17      47.181  34.652  37.758  1.00  0.00           C  
ATOM    545  O2   DT    17      46.757  34.823  36.619  1.00  0.00           O  
ATOM    546  C3'  DT    17      51.225  36.974  36.636  1.00  0.00           C  
ATOM    547  H3'  DT    17      51.660  37.872  37.074  1.00  0.00           H  
ATOM    548  C2'  DT    17      49.717  36.808  36.978  1.00  0.00           C  
ATOM    549  H2'  DT    17      49.530  37.085  38.015  1.00  0.00           H  
ATOM    550 H2''  DT    17      48.986  37.215  36.279  1.00  0.00           H  
ATOM    551  O3'  DT    17      51.428  37.032  35.227  1.00  0.00           O  
ATOM    552  P    DT    18      51.208  38.384  34.413  1.00  0.00           P  
ATOM    553  OP1  DT    18      49.754  38.676  34.419  1.00  0.00           O  
ATOM    554  OP2  DT    18      51.974  38.082  33.125  1.00  0.00           O  
ATOM    555  O5'  DT    18      51.972  39.515  35.155  1.00  0.00           O  
ATOM    556  C5'  DT    18      53.069  40.244  34.592  1.00  0.00           C  
ATOM    557  H5'  DT    18      53.021  40.258  33.503  1.00  0.00           H  
ATOM    558 H5''  DT    18      53.949  39.641  34.818  1.00  0.00           H  
ATOM    559  C4'  DT    18      53.260  41.646  35.138  1.00  0.00           C  
ATOM    560  H4'  DT    18      53.985  42.103  34.465  1.00  0.00           H  
ATOM    561  O4'  DT    18      52.074  42.347  35.175  1.00  0.00           O  
ATOM    562  C1'  DT    18      51.868  42.548  36.580  1.00  0.00           C  
ATOM    563  H1'  DT    18      52.335  43.513  36.779  1.00  0.00           H  
ATOM    564  N1   DT    18      50.435  42.628  36.781  1.00  0.00           N  
ATOM    565  C6   DT    18      49.654  41.486  36.633  1.00  0.00           C  
ATOM    566  H6   DT    18      50.121  40.574  36.292  1.00  0.00           H  
ATOM    567  C5   DT    18      48.333  41.552  36.829  1.00  0.00           C  
ATOM    568  C7   DT    18      47.566  40.299  36.456  1.00  0.00           C  
ATOM    569  H71  DT    18      47.499  39.550  37.245  1.00  0.00           H  
ATOM    570  H72  DT    18      46.547  40.489  36.118  1.00  0.00           H  
ATOM    571  H73  DT    18      48.132  39.931  35.600  1.00  0.00           H  
ATOM    572  C4   DT    18      47.679  42.752  37.377  1.00  0.00           C  
ATOM    573  O4   DT    18      46.485  42.930  37.511  1.00  0.00           O  
ATOM    574  N3   DT    18      48.550  43.794  37.622  1.00  0.00           N  
ATOM    575  H3   DT    18      48.364  44.500  38.320  1.00  0.00           H  
ATOM    576  C2   DT    18      49.869  43.787  37.249  1.00  0.00           C  
ATOM    577  O2   DT    18      50.496  44.865  37.468  1.00  0.00           O  
ATOM    578  C3'  DT    18      53.850  41.478  36.469  1.00  0.00           C  
ATOM    579  H3'  DT    18      54.360  40.520  36.566  1.00  0.00           H  
ATOM    580  C2'  DT    18      52.654  41.451  37.371  1.00  0.00           C  
ATOM    581  H2'  DT    18      52.190  40.493  37.605  1.00  0.00           H  
ATOM    582 H2''  DT    18      52.870  41.932  38.325  1.00  0.00           H  
ATOM    583  O3'  DT    18      54.799  42.556  36.685  1.00  0.00           O  
ATOM    584  P    DA    19      55.793  42.690  38.007  1.00  0.00           P  
ATOM    585  OP1  DA    19      56.936  43.627  37.671  1.00  0.00           O  
ATOM    586  OP2  DA    19      56.104  41.286  38.427  1.00  0.00           O  
ATOM    587  O5'  DA    19      54.847  43.338  39.105  1.00  0.00           O  
ATOM    588  C5'  DA    19      54.448  44.686  39.135  1.00  0.00           C  
ATOM    589  H5'  DA    19      54.035  44.875  38.144  1.00  0.00           H  
ATOM    590 H5''  DA    19      55.319  45.342  39.143  1.00  0.00           H  
ATOM    591  C4'  DA    19      53.320  45.103  40.073  1.00  0.00           C  
ATOM    592  H4'  DA    19      52.909  46.104  39.945  1.00  0.00           H  
ATOM    593  O4'  DA    19      52.293  44.119  40.001  1.00  0.00           O  
ATOM    594  C1'  DA    19      51.913  43.678  41.272  1.00  0.00           C  
ATOM    595  H1'  DA    19      51.191  44.318  41.778  1.00  0.00           H  
ATOM    596  N9   DA    19      51.390  42.302  41.007  1.00  0.00           N  
ATOM    597  C8   DA    19      52.144  41.126  40.891  1.00  0.00           C  
ATOM    598  H8   DA    19      53.208  41.080  41.067  1.00  0.00           H  
ATOM    599  N7   DA    19      51.450  40.085  40.581  1.00  0.00           N  
ATOM    600  C5   DA    19      50.153  40.599  40.564  1.00  0.00           C  
ATOM    601  C6   DA    19      48.917  39.986  40.293  1.00  0.00           C  
ATOM    602  N6   DA    19      48.726  38.754  40.076  1.00  0.00           N  
ATOM    603  H61  DA    19      47.751  38.503  39.996  1.00  0.00           H  
ATOM    604  H62  DA    19      49.520  38.185  39.818  1.00  0.00           H  
ATOM    605  N1   DA    19      47.789  40.719  40.264  1.00  0.00           N  
ATOM    606  C2   DA    19      47.897  41.963  40.595  1.00  0.00           C  
ATOM    607  H2   DA    19      46.975  42.515  40.485  1.00  0.00           H  
ATOM    608  N3   DA    19      48.939  42.636  40.891  1.00  0.00           N  
ATOM    609  C4   DA    19      50.082  41.910  40.845  1.00  0.00           C  
ATOM    610  C3'  DA    19      53.775  45.105  41.528  1.00  0.00           C  
ATOM    611  H3'  DA    19      54.839  45.289  41.683  1.00  0.00           H  
ATOM    612  C2'  DA    19      53.264  43.759  42.019  1.00  0.00           C  
ATOM    613  H2'  DA    19      53.936  42.995  41.629  1.00  0.00           H  
ATOM    614 H2''  DA    19      53.261  43.751  43.109  1.00  0.00           H  
ATOM    615  O3'  DA    19      53.035  46.151  42.198  1.00  0.00           O  
ATOM    616  P    DG    20      53.380  46.673  43.642  1.00  0.00           P  
ATOM    617  OP1  DG    20      54.809  47.129  43.696  1.00  0.00           O  
ATOM    618  OP2  DG    20      52.923  45.681  44.649  1.00  0.00           O  
ATOM    619  O5'  DG    20      52.458  47.943  43.582  1.00  0.00           O  
ATOM    620  C5'  DG    20      51.080  47.943  43.133  1.00  0.00           C  
ATOM    621  H5'  DG    20      50.608  47.073  43.590  1.00  0.00           H  
ATOM    622 H5''  DG    20      51.095  47.837  42.049  1.00  0.00           H  
ATOM    623  C4'  DG    20      50.332  49.203  43.603  1.00  0.00           C  
ATOM    624  H4'  DG    20      50.770  50.078  43.123  1.00  0.00           H  
ATOM    625  O4'  DG    20      49.105  49.004  43.057  1.00  0.00           O  
ATOM    626  C1'  DG    20      48.208  48.702  44.081  1.00  0.00           C  
ATOM    627  H1'  DG    20      47.700  49.666  44.070  1.00  0.00           H  
ATOM    628  N9   DG    20      47.202  47.802  43.590  1.00  0.00           N  
ATOM    629  C8   DG    20      45.937  48.284  43.179  1.00  0.00           C  
ATOM    630  H8   DG    20      45.584  49.302  43.255  1.00  0.00           H  
ATOM    631  N7   DG    20      45.128  47.270  42.892  1.00  0.00           N  
ATOM    632  C5   DG    20      45.905  46.134  43.175  1.00  0.00           C  
ATOM    633  C6   DG    20      45.483  44.766  43.205  1.00  0.00           C  
ATOM    634  O6   DG    20      44.382  44.316  42.831  1.00  0.00           O  
ATOM    635  N1   DG    20      46.504  43.883  43.541  1.00  0.00           N  
ATOM    636  H1   DG    20      46.351  42.887  43.483  1.00  0.00           H  
ATOM    637  C2   DG    20      47.715  44.328  43.959  1.00  0.00           C  
ATOM    638  N2   DG    20      48.574  43.400  44.200  1.00  0.00           N  
ATOM    639  H21  DG    20      48.419  42.459  43.867  1.00  0.00           H  
ATOM    640  H22  DG    20      49.496  43.701  44.481  1.00  0.00           H  
ATOM    641  N3   DG    20      48.165  45.593  43.971  1.00  0.00           N  
ATOM    642  C4   DG    20      47.210  46.454  43.601  1.00  0.00           C  
ATOM    643  C3'  DG    20      50.242  49.293  45.111  1.00  0.00           C  
ATOM    644  H3'  DG    20      51.150  48.800  45.459  1.00  0.00           H  
ATOM    645  C2'  DG    20      48.979  48.445  45.390  1.00  0.00           C  
ATOM    646  H2'  DG    20      49.280  47.407  45.527  1.00  0.00           H  
ATOM    647 H2''  DG    20      48.390  48.795  46.238  1.00  0.00           H  
ATOM    648  O3'  DG    20      50.292  50.627  45.482  1.00  0.00           O  
ATOM    649  P    DG    21      49.918  51.235  46.926  1.00  0.00           P  
ATOM    650  OP1  DG    21      50.483  52.643  46.913  1.00  0.00           O  
ATOM    651  OP2  DG    21      50.318  50.292  47.961  1.00  0.00           O  
ATOM    652  O5'  DG    21      48.329  51.214  46.640  1.00  0.00           O  
ATOM    653  C5'  DG    21      47.435  51.222  47.703  1.00  0.00           C  
ATOM    654  H5'  DG    21      47.588  52.091  48.342  1.00  0.00           H  
ATOM    655 H5''  DG    21      47.696  50.371  48.333  1.00  0.00           H  
ATOM    656  C4'  DG    21      46.064  51.231  47.129  1.00  0.00           C  
ATOM    657  H4'  DG    21      46.010  52.164  46.569  1.00  0.00           H  
ATOM    658  O4'  DG    21      45.766  50.205  46.193  1.00  0.00           O  
ATOM    659  C1'  DG    21      44.540  49.606  46.455  1.00  0.00           C  
ATOM    660  H1'  DG    21      43.785  50.142  45.880  1.00  0.00           H  
ATOM    661  N9   DG    21      44.516  48.200  46.090  1.00  0.00           N  
ATOM    662  C8   DG    21      45.349  47.163  46.497  1.00  0.00           C  
ATOM    663  H8   DG    21      46.352  47.370  46.839  1.00  0.00           H  
ATOM    664  N7   DG    21      44.906  46.016  46.256  1.00  0.00           N  
ATOM    665  C5   DG    21      43.633  46.198  45.639  1.00  0.00           C  
ATOM    666  C6   DG    21      42.597  45.334  45.167  1.00  0.00           C  
ATOM    667  O6   DG    21      42.596  44.079  45.084  1.00  0.00           O  
ATOM    668  N1   DG    21      41.528  46.059  44.729  1.00  0.00           N  
ATOM    669  H1   DG    21      40.643  45.598  44.574  1.00  0.00           H  
ATOM    670  C2   DG    21      41.403  47.384  44.743  1.00  0.00           C  
ATOM    671  N2   DG    21      40.280  47.842  44.399  1.00  0.00           N  
ATOM    672  H21  DG    21      39.549  47.234  44.057  1.00  0.00           H  
ATOM    673  H22  DG    21      40.243  48.850  44.333  1.00  0.00           H  
ATOM    674  N3   DG    21      42.314  48.274  45.049  1.00  0.00           N  
ATOM    675  C4   DG    21      43.419  47.588  45.518  1.00  0.00           C  
ATOM    676  C3'  DG    21      44.992  51.207  48.205  1.00  0.00           C  
ATOM    677  H3'  DG    21      45.600  51.173  49.109  1.00  0.00           H  
ATOM    678  C2'  DG    21      44.285  49.866  47.941  1.00  0.00           C  
ATOM    679  H2'  DG    21      44.705  49.127  48.623  1.00  0.00           H  
ATOM    680 H2''  DG    21      43.238  50.034  48.192  1.00  0.00           H  
ATOM    681  O3'  DG    21      44.233  52.353  48.069  1.00  0.00           O  
ATOM    682  P    DG    22      43.600  53.199  49.292  1.00  0.00           P  
ATOM    683  OP1  DG    22      43.626  54.594  48.812  1.00  0.00           O  
ATOM    684  OP2  DG    22      44.299  52.845  50.529  1.00  0.00           O  
ATOM    685  O5'  DG    22      42.131  52.579  49.358  1.00  0.00           O  
ATOM    686  C5'  DG    22      41.059  53.241  48.732  1.00  0.00           C  
ATOM    687  H5'  DG    22      41.416  53.432  47.720  1.00  0.00           H  
ATOM    688 H5''  DG    22      40.889  54.233  49.150  1.00  0.00           H  
ATOM    689  C4'  DG    22      39.733  52.375  48.847  1.00  0.00           C  
ATOM    690  H4'  DG    22      38.978  53.098  48.538  1.00  0.00           H  
ATOM    691  O4'  DG    22      39.594  51.159  48.133  1.00  0.00           O  
ATOM    692  C1'  DG    22      38.484  50.474  48.645  1.00  0.00           C  
ATOM    693  H1'  DG    22      37.627  51.102  48.401  1.00  0.00           H  
ATOM    694  N9   DG    22      38.528  49.046  48.220  1.00  0.00           N  
ATOM    695  C8   DG    22      37.615  48.434  47.372  1.00  0.00           C  
ATOM    696  H8   DG    22      36.811  49.051  46.996  1.00  0.00           H  
ATOM    697  N7   DG    22      37.890  47.260  46.970  1.00  0.00           N  
ATOM    698  C5   DG    22      39.072  47.010  47.701  1.00  0.00           C  
ATOM    699  C6   DG    22      39.895  45.825  47.650  1.00  0.00           C  
ATOM    700  O6   DG    22      39.793  44.730  47.071  1.00  0.00           O  
ATOM    701  N1   DG    22      41.072  45.926  48.425  1.00  0.00           N  
ATOM    702  H1   DG    22      41.645  45.098  48.502  1.00  0.00           H  
ATOM    703  C2   DG    22      41.364  47.034  49.074  1.00  0.00           C  
ATOM    704  N2   DG    22      42.452  47.064  49.765  1.00  0.00           N  
ATOM    705  H21  DG    22      43.245  46.463  49.595  1.00  0.00           H  
ATOM    706  H22  DG    22      42.703  47.942  50.197  1.00  0.00           H  
ATOM    707  N3   DG    22      40.653  48.138  49.122  1.00  0.00           N  
ATOM    708  C4   DG    22      39.460  48.083  48.450  1.00  0.00           C  
ATOM    709  C3'  DG    22      39.298  52.105  50.283  1.00  0.00           C  
ATOM    710  H3'  DG    22      40.166  52.158  50.941  1.00  0.00           H  
ATOM    711  C2'  DG    22      38.706  50.681  50.193  1.00  0.00           C  
ATOM    712  H2'  DG    22      39.424  50.014  50.670  1.00  0.00           H  
ATOM    713 H2''  DG    22      37.743  50.623  50.700  1.00  0.00           H  
ATOM    714  O3'  DG    22      38.384  52.965  50.843  1.00  0.00           O  
ATOM    715  P   DT3    23      38.560  53.460  52.360  1.00  0.00           P  
ATOM    716  OP1 DT3    23      38.959  52.374  53.194  1.00  0.00           O  
ATOM    717  OP2 DT3    23      37.320  54.186  52.714  1.00  0.00           O  
ATOM    718  O5' DT3    23      39.732  54.593  52.419  1.00  0.00           O  
ATOM    719  C5' DT3    23      41.156  54.382  52.581  1.00  0.00           C  
ATOM    720  H5' DT3    23      41.524  54.125  51.587  1.00  0.00           H  
ATOM    721 H5'' DT3    23      41.357  53.492  53.177  1.00  0.00           H  
ATOM    722  C4' DT3    23      41.890  55.518  53.216  1.00  0.00           C  
ATOM    723  H4' DT3    23      42.802  55.071  53.613  1.00  0.00           H  
ATOM    724  O4' DT3    23      42.222  56.464  52.163  1.00  0.00           O  
ATOM    725  C1' DT3    23      41.538  57.751  52.438  1.00  0.00           C  
ATOM    726  H1' DT3    23      42.221  58.475  52.882  1.00  0.00           H  
ATOM    727  N1  DT3    23      40.872  58.275  51.211  1.00  0.00           N  
ATOM    728  C6  DT3    23      39.811  57.601  50.600  1.00  0.00           C  
ATOM    729  H6  DT3    23      39.415  56.745  51.127  1.00  0.00           H  
ATOM    730  C5  DT3    23      39.170  58.088  49.515  1.00  0.00           C  
ATOM    731  C7  DT3    23      38.025  57.215  48.881  1.00  0.00           C  
ATOM    732  H71 DT3    23      37.838  56.260  49.373  1.00  0.00           H  
ATOM    733  H72 DT3    23      37.044  57.689  48.899  1.00  0.00           H  
ATOM    734  H73 DT3    23      38.171  57.014  47.820  1.00  0.00           H  
ATOM    735  C4  DT3    23      39.749  59.162  48.769  1.00  0.00           C  
ATOM    736  O4  DT3    23      39.310  59.780  47.787  1.00  0.00           O  
ATOM    737  N3  DT3    23      40.918  59.638  49.307  1.00  0.00           N  
ATOM    738  H3  DT3    23      41.458  60.259  48.722  1.00  0.00           H  
ATOM    739  C2  DT3    23      41.548  59.228  50.462  1.00  0.00           C  
ATOM    740  O2  DT3    23      42.554  59.830  50.901  1.00  0.00           O  
ATOM    741  C3' DT3    23      41.179  56.260  54.306  1.00  0.00           C  
ATOM    742  H3' DT3    23      40.463  55.630  54.834  1.00  0.00           H  
ATOM    743  C2' DT3    23      40.554  57.494  53.567  1.00  0.00           C  
ATOM    744  H2' DT3    23      39.533  57.257  53.265  1.00  0.00           H  
ATOM    745 H2'' DT3    23      40.328  58.380  54.160  1.00  0.00           H  
ATOM    746  O3' DT3    23      42.056  56.717  55.330  1.00  0.00           O  
ATOM    747 HO3' DT3    23      42.722  56.040  55.475  1.00  0.00           H  
ATOM    748 Na+  Na+    24      43.068  42.308  43.460  1.00  0.00          NA  
ATOM    749 Na+  Na+    25      40.777  42.731  46.161  1.00  0.00          NA  
END
