# Supplementary material for: Complexity of Guanine Quadruplex Unfolding Pathways Revealed by Atomistic Pulling Simulations
Source: J Chem Inf Model. 2023 Jul 17;63(15):4716–31. doi: 10.1021/acs.jcim.3c00171 (PMC10428220; doi:10.1021/acs.jcim.3c00171)
Supplement: Supplementary file 2 — ci3c00171_si_002.zip [file ci3c00171_si_002.zip › coordinates/initial-coordinates/143d_NaCl-start_run3.pdb]

ATOM      1 HO5' DT5     1      44.670  35.726  56.611  1.00  0.00           H  
ATOM      2  O5' DT5     1      44.113  35.523  55.856  1.00  0.00           O  
ATOM      3  C5' DT5     1      42.767  36.252  55.858  1.00  0.00           C  
ATOM      4  H5' DT5     1      42.913  37.198  55.336  1.00  0.00           H  
ATOM      5 H5'' DT5     1      42.518  36.494  56.892  1.00  0.00           H  
ATOM      6  C4' DT5     1      41.760  35.280  55.129  1.00  0.00           C  
ATOM      7  H4' DT5     1      41.617  34.336  55.655  1.00  0.00           H  
ATOM      8  O4' DT5     1      40.470  35.959  55.043  1.00  0.00           O  
ATOM      9  C1' DT5     1      40.123  35.851  53.668  1.00  0.00           C  
ATOM     10  H1' DT5     1      39.743  34.841  53.517  1.00  0.00           H  
ATOM     11  N1  DT5     1      39.096  36.793  53.084  1.00  0.00           N  
ATOM     12  C6  DT5     1      39.396  38.164  52.909  1.00  0.00           C  
ATOM     13  H6  DT5     1      40.275  38.660  53.292  1.00  0.00           H  
ATOM     14  C5  DT5     1      38.680  38.856  52.034  1.00  0.00           C  
ATOM     15  C7  DT5     1      39.100  40.310  51.699  1.00  0.00           C  
ATOM     16  H71 DT5     1      38.412  40.882  52.322  1.00  0.00           H  
ATOM     17  H72 DT5     1      40.129  40.489  52.010  1.00  0.00           H  
ATOM     18  H73 DT5     1      38.993  40.627  50.661  1.00  0.00           H  
ATOM     19  C4  DT5     1      37.628  38.263  51.234  1.00  0.00           C  
ATOM     20  O4  DT5     1      36.984  38.837  50.373  1.00  0.00           O  
ATOM     21  N3  DT5     1      37.384  36.935  51.531  1.00  0.00           N  
ATOM     22  H3  DT5     1      36.561  36.505  51.134  1.00  0.00           H  
ATOM     23  C2  DT5     1      38.004  36.141  52.423  1.00  0.00           C  
ATOM     24  O2  DT5     1      37.707  34.938  52.526  1.00  0.00           O  
ATOM     25  C3' DT5     1      42.207  34.949  53.680  1.00  0.00           C  
ATOM     26  H3' DT5     1      43.272  35.028  53.459  1.00  0.00           H  
ATOM     27  C2' DT5     1      41.433  35.971  52.930  1.00  0.00           C  
ATOM     28  H2' DT5     1      41.754  36.975  53.205  1.00  0.00           H  
ATOM     29 H2'' DT5     1      41.449  35.625  51.896  1.00  0.00           H  
ATOM     30  O3' DT5     1      41.840  33.594  53.314  1.00  0.00           O  
ATOM     31  P    DG     2      42.315  32.855  51.923  1.00  0.00           P  
ATOM     32  OP1  DG     2      42.267  31.410  52.196  1.00  0.00           O  
ATOM     33  OP2  DG     2      43.610  33.376  51.555  1.00  0.00           O  
ATOM     34  O5'  DG     2      41.328  33.105  50.631  1.00  0.00           O  
ATOM     35  C5'  DG     2      39.999  32.596  50.718  1.00  0.00           C  
ATOM     36  H5'  DG     2      39.429  33.091  51.504  1.00  0.00           H  
ATOM     37 H5''  DG     2      40.084  31.524  50.896  1.00  0.00           H  
ATOM     38  C4'  DG     2      39.201  32.881  49.467  1.00  0.00           C  
ATOM     39  H4'  DG     2      38.301  32.277  49.582  1.00  0.00           H  
ATOM     40  O4'  DG     2      38.910  34.253  49.454  1.00  0.00           O  
ATOM     41  C1'  DG     2      39.259  34.774  48.229  1.00  0.00           C  
ATOM     42  H1'  DG     2      38.416  34.686  47.543  1.00  0.00           H  
ATOM     43  N9   DG     2      39.609  36.160  48.523  1.00  0.00           N  
ATOM     44  C8   DG     2      40.736  36.652  49.096  1.00  0.00           C  
ATOM     45  H8   DG     2      41.400  35.978  49.617  1.00  0.00           H  
ATOM     46  N7   DG     2      40.763  37.956  49.175  1.00  0.00           N  
ATOM     47  C5   DG     2      39.650  38.323  48.364  1.00  0.00           C  
ATOM     48  C6   DG     2      39.224  39.632  47.864  1.00  0.00           C  
ATOM     49  O6   DG     2      39.760  40.730  48.065  1.00  0.00           O  
ATOM     50  N1   DG     2      38.053  39.611  47.092  1.00  0.00           N  
ATOM     51  H1   DG     2      37.771  40.466  46.634  1.00  0.00           H  
ATOM     52  C2   DG     2      37.445  38.423  46.861  1.00  0.00           C  
ATOM     53  N2   DG     2      36.395  38.421  46.093  1.00  0.00           N  
ATOM     54  H21  DG     2      36.094  39.318  45.740  1.00  0.00           H  
ATOM     55  H22  DG     2      36.109  37.499  45.796  1.00  0.00           H  
ATOM     56  N3   DG     2      37.773  37.200  47.303  1.00  0.00           N  
ATOM     57  C4   DG     2      38.930  37.218  48.004  1.00  0.00           C  
ATOM     58  C3'  DG     2      39.849  32.543  48.114  1.00  0.00           C  
ATOM     59  H3'  DG     2      40.697  31.951  48.457  1.00  0.00           H  
ATOM     60  C2'  DG     2      40.327  33.967  47.630  1.00  0.00           C  
ATOM     61  H2'  DG     2      41.219  34.193  48.215  1.00  0.00           H  
ATOM     62 H2''  DG     2      40.446  34.037  46.549  1.00  0.00           H  
ATOM     63  O3'  DG     2      39.143  32.024  46.982  1.00  0.00           O  
ATOM     64  P    DG     3      39.857  31.304  45.829  1.00  0.00           P  
ATOM     65  OP1  DG     3      38.891  30.337  45.255  1.00  0.00           O  
ATOM     66  OP2  DG     3      41.185  30.803  46.274  1.00  0.00           O  
ATOM     67  O5'  DG     3      40.089  32.366  44.690  1.00  0.00           O  
ATOM     68  C5'  DG     3      38.988  33.063  44.160  1.00  0.00           C  
ATOM     69  H5'  DG     3      38.487  32.632  43.294  1.00  0.00           H  
ATOM     70 H5''  DG     3      38.173  33.225  44.866  1.00  0.00           H  
ATOM     71  C4'  DG     3      39.513  34.462  43.688  1.00  0.00           C  
ATOM     72  H4'  DG     3      40.359  34.748  44.312  1.00  0.00           H  
ATOM     73  O4'  DG     3      38.516  35.518  43.539  1.00  0.00           O  
ATOM     74  C1'  DG     3      38.923  36.510  42.689  1.00  0.00           C  
ATOM     75  H1'  DG     3      38.246  36.580  41.837  1.00  0.00           H  
ATOM     76  N9   DG     3      39.153  37.873  43.204  1.00  0.00           N  
ATOM     77  C8   DG     3      38.596  39.026  42.782  1.00  0.00           C  
ATOM     78  H8   DG     3      37.857  39.124  42.001  1.00  0.00           H  
ATOM     79  N7   DG     3      38.985  40.065  43.442  1.00  0.00           N  
ATOM     80  C5   DG     3      40.014  39.559  44.193  1.00  0.00           C  
ATOM     81  C6   DG     3      40.974  40.225  45.070  1.00  0.00           C  
ATOM     82  O6   DG     3      41.143  41.473  45.221  1.00  0.00           O  
ATOM     83  N1   DG     3      41.700  39.403  45.860  1.00  0.00           N  
ATOM     84  H1   DG     3      42.359  39.889  46.451  1.00  0.00           H  
ATOM     85  C2   DG     3      41.610  38.032  45.804  1.00  0.00           C  
ATOM     86  N2   DG     3      42.526  37.376  46.462  1.00  0.00           N  
ATOM     87  H21  DG     3      43.211  37.820  47.056  1.00  0.00           H  
ATOM     88  H22  DG     3      42.635  36.408  46.195  1.00  0.00           H  
ATOM     89  N3   DG     3      40.739  37.376  45.032  1.00  0.00           N  
ATOM     90  C4   DG     3      40.043  38.224  44.213  1.00  0.00           C  
ATOM     91  C3'  DG     3      39.978  34.436  42.234  1.00  0.00           C  
ATOM     92  H3'  DG     3      39.144  34.031  41.662  1.00  0.00           H  
ATOM     93  C2'  DG     3      40.147  35.959  42.060  1.00  0.00           C  
ATOM     94  H2'  DG     3      40.192  36.160  40.989  1.00  0.00           H  
ATOM     95 H2''  DG     3      41.046  36.275  42.590  1.00  0.00           H  
ATOM     96  O3'  DG     3      41.189  33.709  41.958  1.00  0.00           O  
ATOM     97  P    DG     4      41.211  32.973  40.537  1.00  0.00           P  
ATOM     98  OP1  DG     4      40.109  31.949  40.508  1.00  0.00           O  
ATOM     99  OP2  DG     4      42.589  32.430  40.562  1.00  0.00           O  
ATOM    100  O5'  DG     4      41.025  34.027  39.402  1.00  0.00           O  
ATOM    101  C5'  DG     4      39.834  34.171  38.635  1.00  0.00           C  
ATOM    102  H5'  DG     4      38.985  34.445  39.261  1.00  0.00           H  
ATOM    103 H5''  DG     4      39.560  33.229  38.159  1.00  0.00           H  
ATOM    104  C4'  DG     4      39.827  35.293  37.552  1.00  0.00           C  
ATOM    105  H4'  DG     4      38.942  35.203  36.921  1.00  0.00           H  
ATOM    106  O4'  DG     4      39.975  36.495  38.344  1.00  0.00           O  
ATOM    107  C1'  DG     4      40.998  37.324  37.908  1.00  0.00           C  
ATOM    108  H1'  DG     4      40.660  38.130  37.256  1.00  0.00           H  
ATOM    109  N9   DG     4      41.595  37.898  39.148  1.00  0.00           N  
ATOM    110  C8   DG     4      42.348  37.248  40.134  1.00  0.00           C  
ATOM    111  H8   DG     4      42.631  36.207  40.079  1.00  0.00           H  
ATOM    112  N7   DG     4      42.537  37.960  41.250  1.00  0.00           N  
ATOM    113  C5   DG     4      42.010  39.190  40.894  1.00  0.00           C  
ATOM    114  C6   DG     4      42.009  40.471  41.589  1.00  0.00           C  
ATOM    115  O6   DG     4      42.579  40.801  42.656  1.00  0.00           O  
ATOM    116  N1   DG     4      41.329  41.477  40.932  1.00  0.00           N  
ATOM    117  H1   DG     4      41.392  42.404  41.327  1.00  0.00           H  
ATOM    118  C2   DG     4      40.544  41.216  39.859  1.00  0.00           C  
ATOM    119  N2   DG     4      39.751  42.113  39.445  1.00  0.00           N  
ATOM    120  H21  DG     4      39.742  42.993  39.940  1.00  0.00           H  
ATOM    121  H22  DG     4      39.101  41.946  38.690  1.00  0.00           H  
ATOM    122  N3   DG     4      40.578  40.115  39.158  1.00  0.00           N  
ATOM    123  C4   DG     4      41.367  39.151  39.654  1.00  0.00           C  
ATOM    124  C3'  DG     4      41.156  35.208  36.821  1.00  0.00           C  
ATOM    125  H3'  DG     4      41.601  34.252  37.096  1.00  0.00           H  
ATOM    126  C2'  DG     4      41.961  36.395  37.255  1.00  0.00           C  
ATOM    127  H2'  DG     4      42.799  36.136  37.902  1.00  0.00           H  
ATOM    128 H2''  DG     4      42.340  36.984  36.420  1.00  0.00           H  
ATOM    129  O3'  DG     4      40.886  35.253  35.365  1.00  0.00           O  
ATOM    130  P    DT     5      41.674  34.463  34.285  1.00  0.00           P  
ATOM    131  OP1  DT     5      40.891  34.545  32.979  1.00  0.00           O  
ATOM    132  OP2  DT     5      42.042  33.116  34.796  1.00  0.00           O  
ATOM    133  O5'  DT     5      43.018  35.273  33.983  1.00  0.00           O  
ATOM    134  C5'  DT     5      44.277  34.872  34.591  1.00  0.00           C  
ATOM    135  H5'  DT     5      44.796  34.170  33.938  1.00  0.00           H  
ATOM    136 H5''  DT     5      44.052  34.404  35.549  1.00  0.00           H  
ATOM    137  C4'  DT     5      45.189  35.993  34.919  1.00  0.00           C  
ATOM    138  H4'  DT     5      44.704  36.804  35.462  1.00  0.00           H  
ATOM    139  O4'  DT     5      46.230  35.368  35.724  1.00  0.00           O  
ATOM    140  C1'  DT     5      47.480  35.593  35.064  1.00  0.00           C  
ATOM    141  H1'  DT     5      47.752  36.584  35.428  1.00  0.00           H  
ATOM    142  N1   DT     5      48.539  34.617  35.438  1.00  0.00           N  
ATOM    143  C6   DT     5      48.435  33.222  35.267  1.00  0.00           C  
ATOM    144  H6   DT     5      47.661  32.826  34.626  1.00  0.00           H  
ATOM    145  C5   DT     5      49.351  32.332  35.774  1.00  0.00           C  
ATOM    146  C7   DT     5      49.113  30.828  35.811  1.00  0.00           C  
ATOM    147  H71  DT     5      49.234  30.625  36.875  1.00  0.00           H  
ATOM    148  H72  DT     5      48.151  30.527  35.397  1.00  0.00           H  
ATOM    149  H73  DT     5      49.929  30.355  35.265  1.00  0.00           H  
ATOM    150  C4   DT     5      50.469  32.852  36.550  1.00  0.00           C  
ATOM    151  O4   DT     5      51.325  32.281  37.211  1.00  0.00           O  
ATOM    152  N3   DT     5      50.465  34.245  36.681  1.00  0.00           N  
ATOM    153  H3   DT     5      51.172  34.697  37.244  1.00  0.00           H  
ATOM    154  C2   DT     5      49.636  35.187  36.151  1.00  0.00           C  
ATOM    155  O2   DT     5      49.951  36.386  36.028  1.00  0.00           O  
ATOM    156  C3'  DT     5      45.945  36.609  33.698  1.00  0.00           C  
ATOM    157  H3'  DT     5      45.345  36.549  32.790  1.00  0.00           H  
ATOM    158  C2'  DT     5      47.183  35.688  33.588  1.00  0.00           C  
ATOM    159  H2'  DT     5      46.933  34.723  33.148  1.00  0.00           H  
ATOM    160 H2''  DT     5      47.967  36.089  32.945  1.00  0.00           H  
ATOM    161  O3'  DT     5      46.349  37.924  34.082  1.00  0.00           O  
ATOM    162  P    DT     6      45.427  39.195  33.851  1.00  0.00           P  
ATOM    163  OP1  DT     6      44.603  38.949  32.616  1.00  0.00           O  
ATOM    164  OP2  DT     6      46.311  40.308  33.874  1.00  0.00           O  
ATOM    165  O5'  DT     6      44.409  39.244  35.099  1.00  0.00           O  
ATOM    166  C5'  DT     6      43.296  40.122  35.127  1.00  0.00           C  
ATOM    167  H5'  DT     6      42.404  39.496  35.084  1.00  0.00           H  
ATOM    168 H5''  DT     6      43.320  40.794  34.270  1.00  0.00           H  
ATOM    169  C4'  DT     6      43.368  40.967  36.423  1.00  0.00           C  
ATOM    170  H4'  DT     6      42.401  41.469  36.435  1.00  0.00           H  
ATOM    171  O4'  DT     6      43.258  40.182  37.641  1.00  0.00           O  
ATOM    172  C1'  DT     6      44.220  40.776  38.543  1.00  0.00           C  
ATOM    173  H1'  DT     6      43.783  41.300  39.393  1.00  0.00           H  
ATOM    174  N1   DT     6      44.996  39.722  39.217  1.00  0.00           N  
ATOM    175  C6   DT     6      45.049  38.423  38.676  1.00  0.00           C  
ATOM    176  H6   DT     6      44.654  38.167  37.704  1.00  0.00           H  
ATOM    177  C5   DT     6      45.683  37.453  39.400  1.00  0.00           C  
ATOM    178  C7   DT     6      45.830  36.092  38.837  1.00  0.00           C  
ATOM    179  H71  DT     6      46.870  35.917  38.560  1.00  0.00           H  
ATOM    180  H72  DT     6      45.388  35.344  39.495  1.00  0.00           H  
ATOM    181  H73  DT     6      45.308  35.887  37.902  1.00  0.00           H  
ATOM    182  C4   DT     6      46.413  37.790  40.644  1.00  0.00           C  
ATOM    183  O4   DT     6      46.963  36.990  41.370  1.00  0.00           O  
ATOM    184  N3   DT     6      46.334  39.025  41.043  1.00  0.00           N  
ATOM    185  H3   DT     6      47.007  39.220  41.770  1.00  0.00           H  
ATOM    186  C2   DT     6      45.736  40.081  40.367  1.00  0.00           C  
ATOM    187  O2   DT     6      45.938  41.256  40.655  1.00  0.00           O  
ATOM    188  C3'  DT     6      44.454  41.963  36.579  1.00  0.00           C  
ATOM    189  H3'  DT     6      45.164  41.774  35.773  1.00  0.00           H  
ATOM    190  C2'  DT     6      45.157  41.749  37.896  1.00  0.00           C  
ATOM    191  H2'  DT     6      46.171  41.362  37.794  1.00  0.00           H  
ATOM    192 H2''  DT     6      45.309  42.630  38.520  1.00  0.00           H  
ATOM    193  O3'  DT     6      43.839  43.242  36.385  1.00  0.00           O  
ATOM    194  P    DA     7      44.718  44.518  36.030  1.00  0.00           P  
ATOM    195  OP1  DA     7      44.011  45.439  35.099  1.00  0.00           O  
ATOM    196  OP2  DA     7      46.053  43.997  35.691  1.00  0.00           O  
ATOM    197  O5'  DA     7      44.896  45.126  37.535  1.00  0.00           O  
ATOM    198  C5'  DA     7      43.912  45.823  38.248  1.00  0.00           C  
ATOM    199  H5'  DA     7      43.273  45.157  38.827  1.00  0.00           H  
ATOM    200 H5''  DA     7      43.223  46.275  37.534  1.00  0.00           H  
ATOM    201  C4'  DA     7      44.578  46.920  39.096  1.00  0.00           C  
ATOM    202  H4'  DA     7      43.854  47.663  39.430  1.00  0.00           H  
ATOM    203  O4'  DA     7      44.927  46.357  40.374  1.00  0.00           O  
ATOM    204  C1'  DA     7      46.179  46.860  40.747  1.00  0.00           C  
ATOM    205  H1'  DA     7      45.991  47.816  41.237  1.00  0.00           H  
ATOM    206  N9   DA     7      46.919  45.959  41.674  1.00  0.00           N  
ATOM    207  C8   DA     7      46.746  44.604  41.911  1.00  0.00           C  
ATOM    208  H8   DA     7      45.857  44.102  41.557  1.00  0.00           H  
ATOM    209  N7   DA     7      47.742  43.985  42.419  1.00  0.00           N  
ATOM    210  C5   DA     7      48.683  44.993  42.668  1.00  0.00           C  
ATOM    211  C6   DA     7      49.984  45.030  43.229  1.00  0.00           C  
ATOM    212  N6   DA     7      50.681  43.976  43.712  1.00  0.00           N  
ATOM    213  H61  DA     7      51.442  44.107  44.362  1.00  0.00           H  
ATOM    214  H62  DA     7      50.280  43.052  43.632  1.00  0.00           H  
ATOM    215  N1   DA     7      50.627  46.122  43.341  1.00  0.00           N  
ATOM    216  C2   DA     7      50.061  47.275  43.041  1.00  0.00           C  
ATOM    217  H2   DA     7      50.633  48.145  43.326  1.00  0.00           H  
ATOM    218  N3   DA     7      48.843  47.463  42.484  1.00  0.00           N  
ATOM    219  C4   DA     7      48.151  46.224  42.314  1.00  0.00           C  
ATOM    220  C3'  DA     7      45.755  47.593  38.553  1.00  0.00           C  
ATOM    221  H3'  DA     7      45.992  47.267  37.540  1.00  0.00           H  
ATOM    222  C2'  DA     7      46.879  47.028  39.413  1.00  0.00           C  
ATOM    223  H2'  DA     7      47.224  46.053  39.070  1.00  0.00           H  
ATOM    224 H2''  DA     7      47.696  47.729  39.580  1.00  0.00           H  
ATOM    225  O3'  DA     7      45.717  48.965  38.826  1.00  0.00           O  
ATOM    226  P    DG     8      45.042  49.945  37.794  1.00  0.00           P  
ATOM    227  OP1  DG     8      45.612  49.582  36.439  1.00  0.00           O  
ATOM    228  OP2  DG     8      45.319  51.259  38.350  1.00  0.00           O  
ATOM    229  O5'  DG     8      43.564  49.561  37.732  1.00  0.00           O  
ATOM    230  C5'  DG     8      42.657  49.989  38.763  1.00  0.00           C  
ATOM    231  H5'  DG     8      42.745  51.071  38.860  1.00  0.00           H  
ATOM    232 H5''  DG     8      42.883  49.431  39.672  1.00  0.00           H  
ATOM    233  C4'  DG     8      41.234  49.784  38.296  1.00  0.00           C  
ATOM    234  H4'  DG     8      41.181  50.320  37.348  1.00  0.00           H  
ATOM    235  O4'  DG     8      41.004  48.377  38.201  1.00  0.00           O  
ATOM    236  C1'  DG     8      40.012  47.948  39.116  1.00  0.00           C  
ATOM    237  H1'  DG     8      39.066  47.621  38.683  1.00  0.00           H  
ATOM    238  N9   DG     8      40.481  46.785  39.904  1.00  0.00           N  
ATOM    239  C8   DG     8      40.101  45.536  39.669  1.00  0.00           C  
ATOM    240  H8   DG     8      39.125  45.348  39.247  1.00  0.00           H  
ATOM    241  N7   DG     8      40.677  44.680  40.516  1.00  0.00           N  
ATOM    242  C5   DG     8      41.619  45.414  41.159  1.00  0.00           C  
ATOM    243  C6   DG     8      42.630  44.928  42.093  1.00  0.00           C  
ATOM    244  O6   DG     8      42.961  43.795  42.379  1.00  0.00           O  
ATOM    245  N1   DG     8      43.167  45.963  42.801  1.00  0.00           N  
ATOM    246  H1   DG     8      44.034  45.758  43.278  1.00  0.00           H  
ATOM    247  C2   DG     8      43.037  47.299  42.381  1.00  0.00           C  
ATOM    248  N2   DG     8      43.967  48.176  42.676  1.00  0.00           N  
ATOM    249  H21  DG     8      44.648  47.840  43.342  1.00  0.00           H  
ATOM    250  H22  DG     8      43.874  49.075  42.226  1.00  0.00           H  
ATOM    251  N3   DG     8      42.144  47.740  41.502  1.00  0.00           N  
ATOM    252  C4   DG     8      41.452  46.755  40.854  1.00  0.00           C  
ATOM    253  C3'  DG     8      40.104  50.412  39.142  1.00  0.00           C  
ATOM    254  H3'  DG     8      40.477  51.107  39.895  1.00  0.00           H  
ATOM    255  C2'  DG     8      39.680  49.216  39.929  1.00  0.00           C  
ATOM    256  H2'  DG     8      40.176  49.252  40.900  1.00  0.00           H  
ATOM    257 H2''  DG     8      38.625  49.341  40.172  1.00  0.00           H  
ATOM    258  O3'  DG     8      39.020  51.043  38.451  1.00  0.00           O  
ATOM    259  P    DG     9      38.161  50.405  37.224  1.00  0.00           P  
ATOM    260  OP1  DG     9      39.002  49.847  36.188  1.00  0.00           O  
ATOM    261  OP2  DG     9      37.260  51.499  36.774  1.00  0.00           O  
ATOM    262  O5'  DG     9      37.350  49.210  37.800  1.00  0.00           O  
ATOM    263  C5'  DG     9      36.197  49.430  38.634  1.00  0.00           C  
ATOM    264  H5'  DG     9      35.403  49.815  37.994  1.00  0.00           H  
ATOM    265 H5''  DG     9      36.464  50.156  39.402  1.00  0.00           H  
ATOM    266  C4'  DG     9      35.654  48.169  39.320  1.00  0.00           C  
ATOM    267  H4'  DG     9      35.051  47.659  38.569  1.00  0.00           H  
ATOM    268  O4'  DG     9      36.720  47.343  39.757  1.00  0.00           O  
ATOM    269  C1'  DG     9      36.488  46.997  41.130  1.00  0.00           C  
ATOM    270  H1'  DG     9      35.706  46.242  41.209  1.00  0.00           H  
ATOM    271  N9   DG     9      37.614  46.601  41.961  1.00  0.00           N  
ATOM    272  C8   DG     9      38.553  47.332  42.632  1.00  0.00           C  
ATOM    273  H8   DG     9      38.678  48.390  42.459  1.00  0.00           H  
ATOM    274  N7   DG     9      39.393  46.665  43.373  1.00  0.00           N  
ATOM    275  C5   DG     9      38.930  45.348  43.194  1.00  0.00           C  
ATOM    276  C6   DG     9      39.446  44.148  43.739  1.00  0.00           C  
ATOM    277  O6   DG     9      40.415  44.105  44.531  1.00  0.00           O  
ATOM    278  N1   DG     9      38.852  43.017  43.258  1.00  0.00           N  
ATOM    279  H1   DG     9      39.228  42.132  43.567  1.00  0.00           H  
ATOM    280  C2   DG     9      37.858  43.095  42.298  1.00  0.00           C  
ATOM    281  N2   DG     9      37.315  41.939  42.001  1.00  0.00           N  
ATOM    282  H21  DG     9      37.723  41.177  42.523  1.00  0.00           H  
ATOM    283  H22  DG     9      36.464  41.885  41.461  1.00  0.00           H  
ATOM    284  N3   DG     9      37.253  44.214  41.824  1.00  0.00           N  
ATOM    285  C4   DG     9      37.843  45.365  42.308  1.00  0.00           C  
ATOM    286  C3'  DG     9      34.797  48.572  40.531  1.00  0.00           C  
ATOM    287  H3'  DG     9      34.562  49.633  40.446  1.00  0.00           H  
ATOM    288  C2'  DG     9      35.843  48.300  41.620  1.00  0.00           C  
ATOM    289  H2'  DG     9      36.521  49.146  41.729  1.00  0.00           H  
ATOM    290 H2''  DG     9      35.405  48.050  42.586  1.00  0.00           H  
ATOM    291  O3'  DG     9      33.636  47.667  40.689  1.00  0.00           O  
ATOM    292  P    DG    10      32.496  47.883  41.786  1.00  0.00           P  
ATOM    293  OP1  DG    10      31.608  48.943  41.368  1.00  0.00           O  
ATOM    294  OP2  DG    10      33.137  47.954  43.129  1.00  0.00           O  
ATOM    295  O5'  DG    10      31.822  46.459  41.684  1.00  0.00           O  
ATOM    296  C5'  DG    10      32.393  45.283  42.240  1.00  0.00           C  
ATOM    297  H5'  DG    10      32.672  45.479  43.275  1.00  0.00           H  
ATOM    298 H5''  DG    10      33.326  45.053  41.725  1.00  0.00           H  
ATOM    299  C4'  DG    10      31.572  44.005  42.127  1.00  0.00           C  
ATOM    300  H4'  DG    10      31.141  44.120  41.132  1.00  0.00           H  
ATOM    301  O4'  DG    10      32.452  42.925  42.147  1.00  0.00           O  
ATOM    302  C1'  DG    10      32.224  42.222  43.359  1.00  0.00           C  
ATOM    303  H1'  DG    10      31.768  41.253  43.153  1.00  0.00           H  
ATOM    304  N9   DG    10      33.522  41.901  44.031  1.00  0.00           N  
ATOM    305  C8   DG    10      34.099  40.712  44.225  1.00  0.00           C  
ATOM    306  H8   DG    10      33.529  39.840  43.937  1.00  0.00           H  
ATOM    307  N7   DG    10      35.322  40.660  44.630  1.00  0.00           N  
ATOM    308  C5   DG    10      35.568  42.008  44.925  1.00  0.00           C  
ATOM    309  C6   DG    10      36.738  42.680  45.483  1.00  0.00           C  
ATOM    310  O6   DG    10      37.805  42.244  45.826  1.00  0.00           O  
ATOM    311  N1   DG    10      36.551  44.071  45.647  1.00  0.00           N  
ATOM    312  H1   DG    10      37.313  44.656  45.957  1.00  0.00           H  
ATOM    313  C2   DG    10      35.443  44.672  45.190  1.00  0.00           C  
ATOM    314  N2   DG    10      35.253  45.925  45.280  1.00  0.00           N  
ATOM    315  H21  DG    10      35.944  46.546  45.675  1.00  0.00           H  
ATOM    316  H22  DG    10      34.346  46.292  45.030  1.00  0.00           H  
ATOM    317  N3   DG    10      34.408  44.105  44.629  1.00  0.00           N  
ATOM    318  C4   DG    10      34.494  42.769  44.524  1.00  0.00           C  
ATOM    319  C3'  DG    10      30.497  43.811  43.125  1.00  0.00           C  
ATOM    320  H3'  DG    10      30.119  44.764  43.496  1.00  0.00           H  
ATOM    321  C2'  DG    10      31.306  43.133  44.243  1.00  0.00           C  
ATOM    322  H2'  DG    10      31.740  43.951  44.817  1.00  0.00           H  
ATOM    323 H2''  DG    10      30.747  42.485  44.919  1.00  0.00           H  
ATOM    324  O3'  DG    10      29.408  43.040  42.777  1.00  0.00           O  
ATOM    325  P    DT    11      27.978  43.303  43.415  1.00  0.00           P  
ATOM    326  OP1  DT    11      27.136  42.211  42.882  1.00  0.00           O  
ATOM    327  OP2  DT    11      27.610  44.706  43.102  1.00  0.00           O  
ATOM    328  O5'  DT    11      28.012  42.987  45.009  1.00  0.00           O  
ATOM    329  C5'  DT    11      28.242  44.137  45.888  1.00  0.00           C  
ATOM    330  H5'  DT    11      27.428  44.852  45.771  1.00  0.00           H  
ATOM    331 H5''  DT    11      29.210  44.601  45.699  1.00  0.00           H  
ATOM    332  C4'  DT    11      28.283  43.867  47.393  1.00  0.00           C  
ATOM    333  H4'  DT    11      28.834  44.665  47.891  1.00  0.00           H  
ATOM    334  O4'  DT    11      26.974  43.890  47.916  1.00  0.00           O  
ATOM    335  C1'  DT    11      26.642  42.575  48.370  1.00  0.00           C  
ATOM    336  H1'  DT    11      26.752  42.573  49.455  1.00  0.00           H  
ATOM    337  N1   DT    11      25.223  42.231  48.081  1.00  0.00           N  
ATOM    338  C6   DT    11      24.703  42.468  46.831  1.00  0.00           C  
ATOM    339  H6   DT    11      25.283  42.933  46.048  1.00  0.00           H  
ATOM    340  C5   DT    11      23.428  42.066  46.504  1.00  0.00           C  
ATOM    341  C7   DT    11      22.923  42.353  45.158  1.00  0.00           C  
ATOM    342  H71  DT    11      22.890  41.412  44.609  1.00  0.00           H  
ATOM    343  H72  DT    11      21.911  42.758  45.156  1.00  0.00           H  
ATOM    344  H73  DT    11      23.639  43.017  44.674  1.00  0.00           H  
ATOM    345  C4   DT    11      22.526  41.496  47.527  1.00  0.00           C  
ATOM    346  O4   DT    11      21.368  41.183  47.463  1.00  0.00           O  
ATOM    347  N3   DT    11      23.109  41.328  48.734  1.00  0.00           N  
ATOM    348  H3   DT    11      22.437  40.996  49.412  1.00  0.00           H  
ATOM    349  C2   DT    11      24.407  41.647  49.091  1.00  0.00           C  
ATOM    350  O2   DT    11      24.774  41.413  50.235  1.00  0.00           O  
ATOM    351  C3'  DT    11      28.905  42.474  47.798  1.00  0.00           C  
ATOM    352  H3'  DT    11      29.624  42.122  47.059  1.00  0.00           H  
ATOM    353  C2'  DT    11      27.655  41.530  47.725  1.00  0.00           C  
ATOM    354  H2'  DT    11      27.297  41.249  46.734  1.00  0.00           H  
ATOM    355 H2''  DT    11      27.793  40.672  48.383  1.00  0.00           H  
ATOM    356  O3'  DT    11      29.541  42.524  49.102  1.00  0.00           O  
ATOM    357  P    DT    12      30.723  43.536  49.433  1.00  0.00           P  
ATOM    358  OP1  DT    12      30.207  44.441  50.511  1.00  0.00           O  
ATOM    359  OP2  DT    12      31.312  44.109  48.152  1.00  0.00           O  
ATOM    360  O5'  DT    12      31.877  42.715  50.106  1.00  0.00           O  
ATOM    361  C5'  DT    12      31.958  42.540  51.528  1.00  0.00           C  
ATOM    362  H5'  DT    12      31.081  42.011  51.903  1.00  0.00           H  
ATOM    363 H5''  DT    12      32.129  43.536  51.937  1.00  0.00           H  
ATOM    364  C4'  DT    12      33.342  41.807  51.884  1.00  0.00           C  
ATOM    365  H4'  DT    12      33.468  41.779  52.966  1.00  0.00           H  
ATOM    366  O4'  DT    12      33.257  40.503  51.467  1.00  0.00           O  
ATOM    367  C1'  DT    12      34.470  40.173  50.792  1.00  0.00           C  
ATOM    368  H1'  DT    12      35.199  39.716  51.461  1.00  0.00           H  
ATOM    369  N1   DT    12      33.926  39.150  49.842  1.00  0.00           N  
ATOM    370  C6   DT    12      33.291  39.493  48.666  1.00  0.00           C  
ATOM    371  H6   DT    12      33.136  40.559  48.575  1.00  0.00           H  
ATOM    372  C5   DT    12      32.871  38.503  47.788  1.00  0.00           C  
ATOM    373  C7   DT    12      32.234  38.954  46.500  1.00  0.00           C  
ATOM    374  H71  DT    12      32.586  39.980  46.388  1.00  0.00           H  
ATOM    375  H72  DT    12      32.520  38.257  45.713  1.00  0.00           H  
ATOM    376  H73  DT    12      31.152  38.994  46.623  1.00  0.00           H  
ATOM    377  C4   DT    12      33.031  37.122  48.060  1.00  0.00           C  
ATOM    378  O4   DT    12      32.840  36.161  47.256  1.00  0.00           O  
ATOM    379  N3   DT    12      33.646  36.825  49.274  1.00  0.00           N  
ATOM    380  H3   DT    12      33.875  35.853  49.420  1.00  0.00           H  
ATOM    381  C2   DT    12      33.984  37.764  50.173  1.00  0.00           C  
ATOM    382  O2   DT    12      34.394  37.403  51.204  1.00  0.00           O  
ATOM    383  C3'  DT    12      34.653  42.431  51.397  1.00  0.00           C  
ATOM    384  H3'  DT    12      34.454  43.312  50.787  1.00  0.00           H  
ATOM    385  C2'  DT    12      35.118  41.456  50.317  1.00  0.00           C  
ATOM    386  H2'  DT    12      34.691  41.814  49.381  1.00  0.00           H  
ATOM    387 H2''  DT    12      36.208  41.468  50.360  1.00  0.00           H  
ATOM    388  O3'  DT    12      35.637  42.663  52.363  1.00  0.00           O  
ATOM    389  P    DA    13      35.532  43.664  53.581  1.00  0.00           P  
ATOM    390  OP1  DA    13      35.187  42.962  54.810  1.00  0.00           O  
ATOM    391  OP2  DA    13      34.698  44.866  53.245  1.00  0.00           O  
ATOM    392  O5'  DA    13      37.013  44.123  53.964  1.00  0.00           O  
ATOM    393  C5'  DA    13      38.032  43.105  54.299  1.00  0.00           C  
ATOM    394  H5'  DA    13      37.746  42.088  54.028  1.00  0.00           H  
ATOM    395 H5''  DA    13      38.089  43.016  55.384  1.00  0.00           H  
ATOM    396  C4'  DA    13      39.476  43.377  53.777  1.00  0.00           C  
ATOM    397  H4'  DA    13      40.113  42.711  54.359  1.00  0.00           H  
ATOM    398  O4'  DA    13      39.639  43.282  52.354  1.00  0.00           O  
ATOM    399  C1'  DA    13      39.490  44.591  51.779  1.00  0.00           C  
ATOM    400  H1'  DA    13      40.347  44.705  51.115  1.00  0.00           H  
ATOM    401  N9   DA    13      38.199  44.538  50.934  1.00  0.00           N  
ATOM    402  C8   DA    13      37.937  43.520  50.049  1.00  0.00           C  
ATOM    403  H8   DA    13      38.449  42.569  50.032  1.00  0.00           H  
ATOM    404  N7   DA    13      36.931  43.762  49.231  1.00  0.00           N  
ATOM    405  C5   DA    13      36.511  44.982  49.580  1.00  0.00           C  
ATOM    406  C6   DA    13      35.456  45.778  49.143  1.00  0.00           C  
ATOM    407  N6   DA    13      34.499  45.452  48.307  1.00  0.00           N  
ATOM    408  H61  DA    13      33.900  46.171  47.927  1.00  0.00           H  
ATOM    409  H62  DA    13      34.642  44.520  47.945  1.00  0.00           H  
ATOM    410  N1   DA    13      35.293  47.038  49.662  1.00  0.00           N  
ATOM    411  C2   DA    13      36.173  47.506  50.498  1.00  0.00           C  
ATOM    412  H2   DA    13      36.061  48.532  50.817  1.00  0.00           H  
ATOM    413  N3   DA    13      37.167  46.836  51.075  1.00  0.00           N  
ATOM    414  C4   DA    13      37.285  45.528  50.587  1.00  0.00           C  
ATOM    415  C3'  DA    13      39.867  44.795  54.150  1.00  0.00           C  
ATOM    416  H3'  DA    13      39.225  45.216  54.925  1.00  0.00           H  
ATOM    417  C2'  DA    13      39.572  45.597  52.906  1.00  0.00           C  
ATOM    418  H2'  DA    13      38.632  46.123  53.068  1.00  0.00           H  
ATOM    419 H2''  DA    13      40.381  46.304  52.716  1.00  0.00           H  
ATOM    420  O3'  DA    13      41.246  44.799  54.564  1.00  0.00           O  
ATOM    421  P    DG    14      42.024  46.106  55.147  1.00  0.00           P  
ATOM    422  OP1  DG    14      41.054  46.819  56.064  1.00  0.00           O  
ATOM    423  OP2  DG    14      42.616  46.970  54.041  1.00  0.00           O  
ATOM    424  O5'  DG    14      43.141  45.489  56.156  1.00  0.00           O  
ATOM    425  C5'  DG    14      44.486  45.384  55.884  1.00  0.00           C  
ATOM    426  H5'  DG    14      45.045  45.742  56.749  1.00  0.00           H  
ATOM    427 H5''  DG    14      44.852  45.999  55.062  1.00  0.00           H  
ATOM    428  C4'  DG    14      45.010  43.878  55.712  1.00  0.00           C  
ATOM    429  H4'  DG    14      44.953  43.286  56.625  1.00  0.00           H  
ATOM    430  O4'  DG    14      44.190  43.262  54.704  1.00  0.00           O  
ATOM    431  C1'  DG    14      44.849  43.215  53.483  1.00  0.00           C  
ATOM    432  H1'  DG    14      45.183  42.222  53.183  1.00  0.00           H  
ATOM    433  N9   DG    14      44.004  43.628  52.301  1.00  0.00           N  
ATOM    434  C8   DG    14      43.619  44.893  51.870  1.00  0.00           C  
ATOM    435  H8   DG    14      43.890  45.840  52.315  1.00  0.00           H  
ATOM    436  N7   DG    14      42.677  44.846  50.926  1.00  0.00           N  
ATOM    437  C5   DG    14      42.589  43.488  50.625  1.00  0.00           C  
ATOM    438  C6   DG    14      41.722  42.779  49.631  1.00  0.00           C  
ATOM    439  O6   DG    14      40.869  43.240  48.930  1.00  0.00           O  
ATOM    440  N1   DG    14      41.832  41.461  49.721  1.00  0.00           N  
ATOM    441  H1   DG    14      41.082  40.902  49.340  1.00  0.00           H  
ATOM    442  C2   DG    14      42.678  40.880  50.650  1.00  0.00           C  
ATOM    443  N2   DG    14      42.587  39.552  50.661  1.00  0.00           N  
ATOM    444  H21  DG    14      42.342  39.087  49.799  1.00  0.00           H  
ATOM    445  H22  DG    14      42.988  39.000  51.406  1.00  0.00           H  
ATOM    446  N3   DG    14      43.391  41.453  51.551  1.00  0.00           N  
ATOM    447  C4   DG    14      43.242  42.790  51.545  1.00  0.00           C  
ATOM    448  C3'  DG    14      46.436  43.868  55.174  1.00  0.00           C  
ATOM    449  H3'  DG    14      47.081  44.662  55.552  1.00  0.00           H  
ATOM    450  C2'  DG    14      46.123  44.074  53.673  1.00  0.00           C  
ATOM    451  H2'  DG    14      46.020  45.142  53.484  1.00  0.00           H  
ATOM    452 H2''  DG    14      46.825  43.663  52.947  1.00  0.00           H  
ATOM    453  O3'  DG    14      47.008  42.610  55.495  1.00  0.00           O  
ATOM    454  P    DG    15      48.566  42.191  55.152  1.00  0.00           P  
ATOM    455  OP1  DG    15      49.208  41.880  56.471  1.00  0.00           O  
ATOM    456  OP2  DG    15      49.110  43.264  54.323  1.00  0.00           O  
ATOM    457  O5'  DG    15      48.632  40.910  54.277  1.00  0.00           O  
ATOM    458  C5'  DG    15      47.586  40.478  53.411  1.00  0.00           C  
ATOM    459  H5'  DG    15      47.402  41.228  52.641  1.00  0.00           H  
ATOM    460 H5''  DG    15      46.648  40.491  53.966  1.00  0.00           H  
ATOM    461  C4'  DG    15      47.866  39.128  52.778  1.00  0.00           C  
ATOM    462  H4'  DG    15      47.917  38.357  53.547  1.00  0.00           H  
ATOM    463  O4'  DG    15      46.784  38.804  51.956  1.00  0.00           O  
ATOM    464  C1'  DG    15      47.255  38.527  50.646  1.00  0.00           C  
ATOM    465  H1'  DG    15      47.509  37.490  50.430  1.00  0.00           H  
ATOM    466  N9   DG    15      46.325  38.951  49.612  1.00  0.00           N  
ATOM    467  C8   DG    15      45.497  38.150  48.883  1.00  0.00           C  
ATOM    468  H8   DG    15      45.545  37.083  49.042  1.00  0.00           H  
ATOM    469  N7   DG    15      44.753  38.675  47.961  1.00  0.00           N  
ATOM    470  C5   DG    15      44.988  40.028  48.140  1.00  0.00           C  
ATOM    471  C6   DG    15      44.441  41.217  47.557  1.00  0.00           C  
ATOM    472  O6   DG    15      43.696  41.333  46.588  1.00  0.00           O  
ATOM    473  N1   DG    15      44.833  42.391  48.186  1.00  0.00           N  
ATOM    474  H1   DG    15      44.462  43.238  47.780  1.00  0.00           H  
ATOM    475  C2   DG    15      45.810  42.472  49.127  1.00  0.00           C  
ATOM    476  N2   DG    15      46.130  43.666  49.563  1.00  0.00           N  
ATOM    477  H21  DG    15      45.589  44.448  49.223  1.00  0.00           H  
ATOM    478  H22  DG    15      46.888  43.917  50.182  1.00  0.00           H  
ATOM    479  N3   DG    15      46.409  41.418  49.639  1.00  0.00           N  
ATOM    480  C4   DG    15      45.890  40.216  49.183  1.00  0.00           C  
ATOM    481  C3'  DG    15      49.141  39.017  51.957  1.00  0.00           C  
ATOM    482  H3'  DG    15      49.837  39.820  52.200  1.00  0.00           H  
ATOM    483  C2'  DG    15      48.666  39.143  50.479  1.00  0.00           C  
ATOM    484  H2'  DG    15      48.639  40.212  50.266  1.00  0.00           H  
ATOM    485 H2''  DG    15      49.206  38.757  49.614  1.00  0.00           H  
ATOM    486  O3'  DG    15      49.820  37.757  52.117  1.00  0.00           O  
ATOM    487  P    DG    16      51.140  37.380  51.304  1.00  0.00           P  
ATOM    488  OP1  DG    16      51.816  36.338  52.083  1.00  0.00           O  
ATOM    489  OP2  DG    16      51.846  38.576  50.975  1.00  0.00           O  
ATOM    490  O5'  DG    16      50.650  36.745  49.981  1.00  0.00           O  
ATOM    491  C5'  DG    16      49.876  35.575  49.862  1.00  0.00           C  
ATOM    492  H5'  DG    16      49.130  35.742  50.639  1.00  0.00           H  
ATOM    493 H5''  DG    16      50.318  34.594  50.037  1.00  0.00           H  
ATOM    494  C4'  DG    16      49.180  35.573  48.512  1.00  0.00           C  
ATOM    495  H4'  DG    16      48.617  34.649  48.384  1.00  0.00           H  
ATOM    496  O4'  DG    16      48.277  36.670  48.244  1.00  0.00           O  
ATOM    497  C1'  DG    16      48.263  36.779  46.864  1.00  0.00           C  
ATOM    498  H1'  DG    16      47.807  35.865  46.484  1.00  0.00           H  
ATOM    499  N9   DG    16      47.658  38.059  46.364  1.00  0.00           N  
ATOM    500  C8   DG    16      48.190  39.329  46.523  1.00  0.00           C  
ATOM    501  H8   DG    16      49.076  39.552  47.099  1.00  0.00           H  
ATOM    502  N7   DG    16      47.513  40.283  45.885  1.00  0.00           N  
ATOM    503  C5   DG    16      46.521  39.566  45.200  1.00  0.00           C  
ATOM    504  C6   DG    16      45.478  40.077  44.353  1.00  0.00           C  
ATOM    505  O6   DG    16      45.245  41.197  43.977  1.00  0.00           O  
ATOM    506  N1   DG    16      44.715  39.158  43.788  1.00  0.00           N  
ATOM    507  H1   DG    16      44.175  39.442  42.983  1.00  0.00           H  
ATOM    508  C2   DG    16      44.931  37.823  44.022  1.00  0.00           C  
ATOM    509  N2   DG    16      44.377  36.957  43.225  1.00  0.00           N  
ATOM    510  H21  DG    16      43.949  37.291  42.374  1.00  0.00           H  
ATOM    511  H22  DG    16      44.795  36.039  43.279  1.00  0.00           H  
ATOM    512  N3   DG    16      45.832  37.261  44.864  1.00  0.00           N  
ATOM    513  C4   DG    16      46.606  38.204  45.454  1.00  0.00           C  
ATOM    514  C3'  DG    16      50.197  35.552  47.350  1.00  0.00           C  
ATOM    515  H3'  DG    16      51.229  35.777  47.620  1.00  0.00           H  
ATOM    516  C2'  DG    16      49.697  36.722  46.446  1.00  0.00           C  
ATOM    517  H2'  DG    16      50.265  37.626  46.668  1.00  0.00           H  
ATOM    518 H2''  DG    16      49.631  36.504  45.380  1.00  0.00           H  
ATOM    519  O3'  DG    16      50.215  34.386  46.558  1.00  0.00           O  
ATOM    520  P    DT    17      51.535  33.630  46.222  1.00  0.00           P  
ATOM    521  OP1  DT    17      51.205  32.233  46.635  1.00  0.00           O  
ATOM    522  OP2  DT    17      52.775  34.235  46.799  1.00  0.00           O  
ATOM    523  O5'  DT    17      51.731  33.750  44.640  1.00  0.00           O  
ATOM    524  C5'  DT    17      52.400  32.752  43.911  1.00  0.00           C  
ATOM    525  H5'  DT    17      51.982  31.823  44.298  1.00  0.00           H  
ATOM    526 H5''  DT    17      53.450  32.736  44.205  1.00  0.00           H  
ATOM    527  C4'  DT    17      52.342  32.718  42.373  1.00  0.00           C  
ATOM    528  H4'  DT    17      52.945  31.863  42.067  1.00  0.00           H  
ATOM    529  O4'  DT    17      51.000  32.437  41.992  1.00  0.00           O  
ATOM    530  C1'  DT    17      50.573  33.516  41.159  1.00  0.00           C  
ATOM    531  H1'  DT    17      50.709  33.187  40.129  1.00  0.00           H  
ATOM    532  N1   DT    17      49.123  33.761  41.514  1.00  0.00           N  
ATOM    533  C6   DT    17      48.757  33.903  42.828  1.00  0.00           C  
ATOM    534  H6   DT    17      49.458  33.953  43.648  1.00  0.00           H  
ATOM    535  C5   DT    17      47.438  33.750  43.196  1.00  0.00           C  
ATOM    536  C7   DT    17      47.064  33.891  44.648  1.00  0.00           C  
ATOM    537  H71  DT    17      46.599  32.935  44.890  1.00  0.00           H  
ATOM    538  H72  DT    17      47.944  33.898  45.292  1.00  0.00           H  
ATOM    539  H73  DT    17      46.310  34.649  44.859  1.00  0.00           H  
ATOM    540  C4   DT    17      46.394  33.576  42.138  1.00  0.00           C  
ATOM    541  O4   DT    17      45.155  33.643  42.363  1.00  0.00           O  
ATOM    542  N3   DT    17      46.845  33.425  40.818  1.00  0.00           N  
ATOM    543  H3   DT    17      46.135  33.229  40.127  1.00  0.00           H  
ATOM    544  C2   DT    17      48.211  33.360  40.541  1.00  0.00           C  
ATOM    545  O2   DT    17      48.604  33.007  39.476  1.00  0.00           O  
ATOM    546  C3'  DT    17      52.798  34.094  41.651  1.00  0.00           C  
ATOM    547  H3'  DT    17      53.389  34.784  42.254  1.00  0.00           H  
ATOM    548  C2'  DT    17      51.376  34.731  41.449  1.00  0.00           C  
ATOM    549  H2'  DT    17      51.128  35.127  42.433  1.00  0.00           H  
ATOM    550 H2''  DT    17      51.263  35.491  40.675  1.00  0.00           H  
ATOM    551  O3'  DT    17      53.654  33.802  40.530  1.00  0.00           O  
ATOM    552  P    DT    18      53.878  34.867  39.392  1.00  0.00           P  
ATOM    553  OP1  DT    18      52.770  35.108  38.490  1.00  0.00           O  
ATOM    554  OP2  DT    18      55.126  34.449  38.701  1.00  0.00           O  
ATOM    555  O5'  DT    18      54.260  36.269  40.079  1.00  0.00           O  
ATOM    556  C5'  DT    18      55.442  36.941  39.670  1.00  0.00           C  
ATOM    557  H5'  DT    18      55.530  36.897  38.584  1.00  0.00           H  
ATOM    558 H5''  DT    18      56.362  36.551  40.106  1.00  0.00           H  
ATOM    559  C4'  DT    18      55.403  38.463  39.971  1.00  0.00           C  
ATOM    560  H4'  DT    18      56.259  38.944  39.498  1.00  0.00           H  
ATOM    561  O4'  DT    18      54.247  39.030  39.438  1.00  0.00           O  
ATOM    562  C1'  DT    18      53.455  39.627  40.476  1.00  0.00           C  
ATOM    563  H1'  DT    18      53.793  40.649  40.646  1.00  0.00           H  
ATOM    564  N1   DT    18      51.988  39.546  40.101  1.00  0.00           N  
ATOM    565  C6   DT    18      51.438  38.315  39.883  1.00  0.00           C  
ATOM    566  H6   DT    18      52.084  37.454  39.969  1.00  0.00           H  
ATOM    567  C5   DT    18      50.143  38.230  39.540  1.00  0.00           C  
ATOM    568  C7   DT    18      49.534  36.902  39.123  1.00  0.00           C  
ATOM    569  H71  DT    18      48.721  36.680  39.814  1.00  0.00           H  
ATOM    570  H72  DT    18      48.905  37.035  38.243  1.00  0.00           H  
ATOM    571  H73  DT    18      50.223  36.100  38.858  1.00  0.00           H  
ATOM    572  C4   DT    18      49.360  39.441  39.275  1.00  0.00           C  
ATOM    573  O4   DT    18      48.303  39.516  38.723  1.00  0.00           O  
ATOM    574  N3   DT    18      49.885  40.642  39.708  1.00  0.00           N  
ATOM    575  H3   DT    18      49.443  41.478  39.353  1.00  0.00           H  
ATOM    576  C2   DT    18      51.258  40.719  40.060  1.00  0.00           C  
ATOM    577  O2   DT    18      51.756  41.823  40.187  1.00  0.00           O  
ATOM    578  C3'  DT    18      55.342  38.718  41.464  1.00  0.00           C  
ATOM    579  H3'  DT    18      55.714  37.922  42.109  1.00  0.00           H  
ATOM    580  C2'  DT    18      53.853  38.914  41.773  1.00  0.00           C  
ATOM    581  H2'  DT    18      53.318  37.967  41.838  1.00  0.00           H  
ATOM    582 H2''  DT    18      53.698  39.607  42.600  1.00  0.00           H  
ATOM    583  O3'  DT    18      56.015  40.024  41.696  1.00  0.00           O  
ATOM    584  P    DA    19      56.847  40.428  43.013  1.00  0.00           P  
ATOM    585  OP1  DA    19      58.031  41.250  42.632  1.00  0.00           O  
ATOM    586  OP2  DA    19      57.104  39.221  43.851  1.00  0.00           O  
ATOM    587  O5'  DA    19      55.808  41.347  43.897  1.00  0.00           O  
ATOM    588  C5'  DA    19      55.479  42.644  43.499  1.00  0.00           C  
ATOM    589  H5'  DA    19      55.167  42.437  42.475  1.00  0.00           H  
ATOM    590 H5''  DA    19      56.266  43.397  43.520  1.00  0.00           H  
ATOM    591  C4'  DA    19      54.156  43.151  44.181  1.00  0.00           C  
ATOM    592  H4'  DA    19      53.929  44.160  43.839  1.00  0.00           H  
ATOM    593  O4'  DA    19      53.079  42.246  43.982  1.00  0.00           O  
ATOM    594  C1'  DA    19      52.458  41.819  45.141  1.00  0.00           C  
ATOM    595  H1'  DA    19      51.663  42.535  45.348  1.00  0.00           H  
ATOM    596  N9   DA    19      51.944  40.458  44.843  1.00  0.00           N  
ATOM    597  C8   DA    19      52.516  39.197  45.016  1.00  0.00           C  
ATOM    598  H8   DA    19      53.381  39.040  45.644  1.00  0.00           H  
ATOM    599  N7   DA    19      51.887  38.242  44.363  1.00  0.00           N  
ATOM    600  C5   DA    19      50.786  38.920  43.850  1.00  0.00           C  
ATOM    601  C6   DA    19      49.740  38.590  42.985  1.00  0.00           C  
ATOM    602  N6   DA    19      49.451  37.312  42.668  1.00  0.00           N  
ATOM    603  H61  DA    19      48.561  37.094  42.241  1.00  0.00           H  
ATOM    604  H62  DA    19      50.020  36.562  43.035  1.00  0.00           H  
ATOM    605  N1   DA    19      48.846  39.507  42.587  1.00  0.00           N  
ATOM    606  C2   DA    19      48.999  40.807  42.917  1.00  0.00           C  
ATOM    607  H2   DA    19      48.178  41.448  42.629  1.00  0.00           H  
ATOM    608  N3   DA    19      49.932  41.280  43.706  1.00  0.00           N  
ATOM    609  C4   DA    19      50.838  40.288  44.083  1.00  0.00           C  
ATOM    610  C3'  DA    19      54.274  43.184  45.697  1.00  0.00           C  
ATOM    611  H3'  DA    19      55.287  43.193  46.098  1.00  0.00           H  
ATOM    612  C2'  DA    19      53.576  41.899  46.167  1.00  0.00           C  
ATOM    613  H2'  DA    19      54.237  41.035  46.096  1.00  0.00           H  
ATOM    614 H2''  DA    19      53.050  41.944  47.121  1.00  0.00           H  
ATOM    615  O3'  DA    19      53.602  44.360  46.070  1.00  0.00           O  
ATOM    616  P    DG    20      53.069  44.772  47.608  1.00  0.00           P  
ATOM    617  OP1  DG    20      54.195  44.808  48.538  1.00  0.00           O  
ATOM    618  OP2  DG    20      51.874  43.994  47.956  1.00  0.00           O  
ATOM    619  O5'  DG    20      52.661  46.295  47.333  1.00  0.00           O  
ATOM    620  C5'  DG    20      51.625  46.709  46.438  1.00  0.00           C  
ATOM    621  H5'  DG    20      50.856  45.943  46.539  1.00  0.00           H  
ATOM    622 H5''  DG    20      52.010  46.749  45.419  1.00  0.00           H  
ATOM    623  C4'  DG    20      50.918  48.027  46.780  1.00  0.00           C  
ATOM    624  H4'  DG    20      51.641  48.791  46.493  1.00  0.00           H  
ATOM    625  O4'  DG    20      49.716  48.060  45.891  1.00  0.00           O  
ATOM    626  C1'  DG    20      48.663  48.311  46.685  1.00  0.00           C  
ATOM    627  H1'  DG    20      48.435  49.377  46.678  1.00  0.00           H  
ATOM    628  N9   DG    20      47.454  47.601  46.140  1.00  0.00           N  
ATOM    629  C8   DG    20      46.319  48.075  45.462  1.00  0.00           C  
ATOM    630  H8   DG    20      46.206  49.130  45.262  1.00  0.00           H  
ATOM    631  N7   DG    20      45.587  47.151  44.882  1.00  0.00           N  
ATOM    632  C5   DG    20      46.249  45.945  45.228  1.00  0.00           C  
ATOM    633  C6   DG    20      45.827  44.588  45.067  1.00  0.00           C  
ATOM    634  O6   DG    20      44.749  44.274  44.535  1.00  0.00           O  
ATOM    635  N1   DG    20      46.634  43.625  45.625  1.00  0.00           N  
ATOM    636  H1   DG    20      46.459  42.655  45.408  1.00  0.00           H  
ATOM    637  C2   DG    20      47.773  43.926  46.182  1.00  0.00           C  
ATOM    638  N2   DG    20      48.611  42.981  46.412  1.00  0.00           N  
ATOM    639  H21  DG    20      48.378  42.027  46.175  1.00  0.00           H  
ATOM    640  H22  DG    20      49.533  43.197  46.763  1.00  0.00           H  
ATOM    641  N3   DG    20      48.239  45.200  46.424  1.00  0.00           N  
ATOM    642  C4   DG    20      47.363  46.191  45.974  1.00  0.00           C  
ATOM    643  C3'  DG    20      50.482  48.223  48.257  1.00  0.00           C  
ATOM    644  H3'  DG    20      51.004  47.545  48.933  1.00  0.00           H  
ATOM    645  C2'  DG    20      49.007  47.809  48.130  1.00  0.00           C  
ATOM    646  H2'  DG    20      48.891  46.727  48.064  1.00  0.00           H  
ATOM    647 H2''  DG    20      48.311  48.268  48.833  1.00  0.00           H  
ATOM    648  O3'  DG    20      50.695  49.551  48.712  1.00  0.00           O  
ATOM    649  P    DG    21      50.120  50.119  50.069  1.00  0.00           P  
ATOM    650  OP1  DG    21      50.891  51.252  50.569  1.00  0.00           O  
ATOM    651  OP2  DG    21      49.867  49.011  50.993  1.00  0.00           O  
ATOM    652  O5'  DG    21      48.711  50.698  49.470  1.00  0.00           O  
ATOM    653  C5'  DG    21      47.508  50.845  50.221  1.00  0.00           C  
ATOM    654  H5'  DG    21      47.515  51.723  50.866  1.00  0.00           H  
ATOM    655 H5''  DG    21      47.266  49.995  50.859  1.00  0.00           H  
ATOM    656  C4'  DG    21      46.383  50.986  49.214  1.00  0.00           C  
ATOM    657  H4'  DG    21      46.698  51.795  48.555  1.00  0.00           H  
ATOM    658  O4'  DG    21      46.130  49.768  48.497  1.00  0.00           O  
ATOM    659  C1'  DG    21      44.805  49.381  48.682  1.00  0.00           C  
ATOM    660  H1'  DG    21      44.179  49.924  47.974  1.00  0.00           H  
ATOM    661  N9   DG    21      44.422  48.009  48.488  1.00  0.00           N  
ATOM    662  C8   DG    21      44.982  46.893  49.061  1.00  0.00           C  
ATOM    663  H8   DG    21      45.788  47.053  49.763  1.00  0.00           H  
ATOM    664  N7   DG    21      44.558  45.739  48.648  1.00  0.00           N  
ATOM    665  C5   DG    21      43.642  46.091  47.659  1.00  0.00           C  
ATOM    666  C6   DG    21      42.850  45.257  46.822  1.00  0.00           C  
ATOM    667  O6   DG    21      42.715  44.055  46.729  1.00  0.00           O  
ATOM    668  N1   DG    21      42.071  46.080  45.905  1.00  0.00           N  
ATOM    669  H1   DG    21      41.747  45.584  45.087  1.00  0.00           H  
ATOM    670  C2   DG    21      42.052  47.425  45.919  1.00  0.00           C  
ATOM    671  N2   DG    21      41.246  48.036  45.122  1.00  0.00           N  
ATOM    672  H21  DG    21      40.576  47.498  44.591  1.00  0.00           H  
ATOM    673  H22  DG    21      41.211  49.039  45.006  1.00  0.00           H  
ATOM    674  N3   DG    21      42.782  48.172  46.697  1.00  0.00           N  
ATOM    675  C4   DG    21      43.597  47.495  47.558  1.00  0.00           C  
ATOM    676  C3'  DG    21      45.046  51.302  49.919  1.00  0.00           C  
ATOM    677  H3'  DG    21      45.310  51.768  50.868  1.00  0.00           H  
ATOM    678  C2'  DG    21      44.361  49.937  49.990  1.00  0.00           C  
ATOM    679  H2'  DG    21      44.874  49.419  50.801  1.00  0.00           H  
ATOM    680 H2''  DG    21      43.278  49.958  50.107  1.00  0.00           H  
ATOM    681  O3'  DG    21      44.371  52.250  49.056  1.00  0.00           O  
ATOM    682  P    DG    22      43.280  53.240  49.601  1.00  0.00           P  
ATOM    683  OP1  DG    22      42.968  54.059  48.382  1.00  0.00           O  
ATOM    684  OP2  DG    22      43.842  53.900  50.822  1.00  0.00           O  
ATOM    685  O5'  DG    22      42.077  52.330  49.932  1.00  0.00           O  
ATOM    686  C5'  DG    22      41.356  51.572  48.927  1.00  0.00           C  
ATOM    687  H5'  DG    22      41.161  50.625  49.430  1.00  0.00           H  
ATOM    688 H5''  DG    22      42.023  51.366  48.090  1.00  0.00           H  
ATOM    689  C4'  DG    22      40.055  52.246  48.390  1.00  0.00           C  
ATOM    690  H4'  DG    22      40.385  53.200  47.979  1.00  0.00           H  
ATOM    691  O4'  DG    22      39.427  51.439  47.417  1.00  0.00           O  
ATOM    692  C1'  DG    22      38.195  50.847  47.918  1.00  0.00           C  
ATOM    693  H1'  DG    22      37.330  51.383  47.528  1.00  0.00           H  
ATOM    694  N9   DG    22      38.087  49.403  47.582  1.00  0.00           N  
ATOM    695  C8   DG    22      37.124  48.764  46.806  1.00  0.00           C  
ATOM    696  H8   DG    22      36.246  49.250  46.409  1.00  0.00           H  
ATOM    697  N7   DG    22      37.253  47.476  46.841  1.00  0.00           N  
ATOM    698  C5   DG    22      38.420  47.222  47.602  1.00  0.00           C  
ATOM    699  C6   DG    22      39.175  46.023  47.771  1.00  0.00           C  
ATOM    700  O6   DG    22      39.083  44.933  47.222  1.00  0.00           O  
ATOM    701  N1   DG    22      40.250  46.201  48.610  1.00  0.00           N  
ATOM    702  H1   DG    22      40.749  45.350  48.827  1.00  0.00           H  
ATOM    703  C2   DG    22      40.569  47.414  49.250  1.00  0.00           C  
ATOM    704  N2   DG    22      41.519  47.448  50.171  1.00  0.00           N  
ATOM    705  H21  DG    22      42.024  46.594  50.362  1.00  0.00           H  
ATOM    706  H22  DG    22      41.448  48.179  50.864  1.00  0.00           H  
ATOM    707  N3   DG    22      39.964  48.519  48.912  1.00  0.00           N  
ATOM    708  C4   DG    22      38.826  48.388  48.148  1.00  0.00           C  
ATOM    709  C3'  DG    22      39.055  52.428  49.571  1.00  0.00           C  
ATOM    710  H3'  DG    22      39.528  52.389  50.553  1.00  0.00           H  
ATOM    711  C2'  DG    22      38.188  51.189  49.383  1.00  0.00           C  
ATOM    712  H2'  DG    22      38.570  50.371  49.994  1.00  0.00           H  
ATOM    713 H2''  DG    22      37.165  51.330  49.729  1.00  0.00           H  
ATOM    714  O3'  DG    22      38.264  53.555  49.423  1.00  0.00           O  
ATOM    715  P   DT3    23      37.329  54.074  50.518  1.00  0.00           P  
ATOM    716  OP1 DT3    23      37.192  53.127  51.585  1.00  0.00           O  
ATOM    717  OP2 DT3    23      36.082  54.555  49.855  1.00  0.00           O  
ATOM    718  O5' DT3    23      37.936  55.454  51.161  1.00  0.00           O  
ATOM    719  C5' DT3    23      39.207  55.472  51.708  1.00  0.00           C  
ATOM    720  H5' DT3    23      39.941  55.148  50.970  1.00  0.00           H  
ATOM    721 H5'' DT3    23      39.329  54.811  52.566  1.00  0.00           H  
ATOM    722  C4' DT3    23      39.479  56.928  52.130  1.00  0.00           C  
ATOM    723  H4' DT3    23      40.394  57.026  52.715  1.00  0.00           H  
ATOM    724  O4' DT3    23      39.458  57.625  50.877  1.00  0.00           O  
ATOM    725  C1' DT3    23      38.599  58.719  51.071  1.00  0.00           C  
ATOM    726  H1' DT3    23      39.203  59.595  51.309  1.00  0.00           H  
ATOM    727  N1  DT3    23      37.797  59.108  49.872  1.00  0.00           N  
ATOM    728  C6  DT3    23      36.932  58.073  49.422  1.00  0.00           C  
ATOM    729  H6  DT3    23      37.207  57.056  49.659  1.00  0.00           H  
ATOM    730  C5  DT3    23      35.908  58.433  48.610  1.00  0.00           C  
ATOM    731  C7  DT3    23      35.034  57.299  48.109  1.00  0.00           C  
ATOM    732  H71 DT3    23      34.884  56.442  48.767  1.00  0.00           H  
ATOM    733  H72 DT3    23      34.068  57.721  47.830  1.00  0.00           H  
ATOM    734  H73 DT3    23      35.490  56.918  47.196  1.00  0.00           H  
ATOM    735  C4  DT3    23      35.776  59.853  48.177  1.00  0.00           C  
ATOM    736  O4  DT3    23      34.849  60.189  47.438  1.00  0.00           O  
ATOM    737  N3  DT3    23      36.763  60.756  48.611  1.00  0.00           N  
ATOM    738  H3  DT3    23      36.492  61.716  48.454  1.00  0.00           H  
ATOM    739  C2  DT3    23      37.717  60.421  49.469  1.00  0.00           C  
ATOM    740  O2  DT3    23      38.517  61.321  49.781  1.00  0.00           O  
ATOM    741  C3' DT3    23      38.435  57.442  53.086  1.00  0.00           C  
ATOM    742  H3' DT3    23      37.748  56.646  53.374  1.00  0.00           H  
ATOM    743  C2' DT3    23      37.714  58.477  52.274  1.00  0.00           C  
ATOM    744  H2' DT3    23      36.676  58.228  52.054  1.00  0.00           H  
ATOM    745 H2'' DT3    23      37.701  59.455  52.755  1.00  0.00           H  
ATOM    746  O3' DT3    23      39.067  58.008  54.227  1.00  0.00           O  
ATOM    747 HO3' DT3    23      39.451  57.383  54.847  1.00  0.00           H  
ATOM    748 Na+  Na+    24      43.270  42.502  44.444  1.00  0.00          NA  
ATOM    749 Na+  Na+    25      39.826  42.835  46.693  1.00  0.00          NA  
END
