# Supplementary material for: Complexity of Guanine Quadruplex Unfolding Pathways Revealed by Atomistic Pulling Simulations
Source: J Chem Inf Model. 2023 Jul 17;63(15):4716–31. doi: 10.1021/acs.jcim.3c00171 (PMC10428220; doi:10.1021/acs.jcim.3c00171)
Supplement: Supplementary file 2 — ci3c00171_si_002.zip [file ci3c00171_si_002.zip › coordinates/initial-coordinates/143d_noloop-start_run1.pdb]

ATOM      1 HO5' DT5     1      35.130  48.560  53.118  1.00  0.00           H  
ATOM      2  O5' DT5     1      35.967  48.092  53.148  1.00  0.00           O  
ATOM      3  C5' DT5     1      36.670  48.140  51.839  1.00  0.00           C  
ATOM      4  H5' DT5     1      37.697  47.785  51.923  1.00  0.00           H  
ATOM      5 H5'' DT5     1      36.712  49.153  51.438  1.00  0.00           H  
ATOM      6  C4' DT5     1      35.832  47.322  50.850  1.00  0.00           C  
ATOM      7  H4' DT5     1      34.805  47.644  51.021  1.00  0.00           H  
ATOM      8  O4' DT5     1      36.330  47.685  49.557  1.00  0.00           O  
ATOM      9  C1' DT5     1      36.926  46.646  48.886  1.00  0.00           C  
ATOM     10  H1' DT5     1      36.189  46.258  48.184  1.00  0.00           H  
ATOM     11  N1  DT5     1      38.209  46.960  48.195  1.00  0.00           N  
ATOM     12  C6  DT5     1      39.412  47.172  48.813  1.00  0.00           C  
ATOM     13  H6  DT5     1      39.398  47.142  49.893  1.00  0.00           H  
ATOM     14  C5  DT5     1      40.535  47.565  48.097  1.00  0.00           C  
ATOM     15  C7  DT5     1      41.882  47.716  48.777  1.00  0.00           C  
ATOM     16  H71 DT5     1      42.254  48.710  48.528  1.00  0.00           H  
ATOM     17  H72 DT5     1      41.805  47.652  49.863  1.00  0.00           H  
ATOM     18  H73 DT5     1      42.611  46.977  48.444  1.00  0.00           H  
ATOM     19  C4  DT5     1      40.490  47.525  46.633  1.00  0.00           C  
ATOM     20  O4  DT5     1      41.420  47.714  45.913  1.00  0.00           O  
ATOM     21  N3  DT5     1      39.224  47.208  46.127  1.00  0.00           N  
ATOM     22  H3  DT5     1      39.217  47.111  45.122  1.00  0.00           H  
ATOM     23  C2  DT5     1      38.062  46.962  46.818  1.00  0.00           C  
ATOM     24  O2  DT5     1      36.970  46.894  46.230  1.00  0.00           O  
ATOM     25  C3' DT5     1      35.944  45.746  50.858  1.00  0.00           C  
ATOM     26  H3' DT5     1      36.046  45.383  51.881  1.00  0.00           H  
ATOM     27  C2' DT5     1      37.169  45.550  49.926  1.00  0.00           C  
ATOM     28  H2' DT5     1      38.063  45.659  50.541  1.00  0.00           H  
ATOM     29 H2'' DT5     1      37.152  44.548  49.499  1.00  0.00           H  
ATOM     30  O3' DT5     1      34.756  45.340  50.265  1.00  0.00           O  
ATOM     31  P    DG     2      34.369  43.820  50.009  1.00  0.00           P  
ATOM     32  OP1  DG     2      32.894  43.696  49.792  1.00  0.00           O  
ATOM     33  OP2  DG     2      35.034  42.941  51.009  1.00  0.00           O  
ATOM     34  O5'  DG     2      35.010  43.335  48.588  1.00  0.00           O  
ATOM     35  C5'  DG     2      34.546  43.796  47.433  1.00  0.00           C  
ATOM     36  H5'  DG     2      34.568  44.884  47.379  1.00  0.00           H  
ATOM     37 H5''  DG     2      33.496  43.516  47.343  1.00  0.00           H  
ATOM     38  C4'  DG     2      35.315  43.322  46.204  1.00  0.00           C  
ATOM     39  H4'  DG     2      34.820  43.651  45.291  1.00  0.00           H  
ATOM     40  O4'  DG     2      36.598  43.926  46.307  1.00  0.00           O  
ATOM     41  C1'  DG     2      37.537  42.962  46.154  1.00  0.00           C  
ATOM     42  H1'  DG     2      37.702  42.808  45.088  1.00  0.00           H  
ATOM     43  N9   DG     2      38.868  43.296  46.718  1.00  0.00           N  
ATOM     44  C8   DG     2      39.288  43.162  48.028  1.00  0.00           C  
ATOM     45  H8   DG     2      38.620  42.862  48.822  1.00  0.00           H  
ATOM     46  N7   DG     2      40.526  43.659  48.238  1.00  0.00           N  
ATOM     47  C5   DG     2      40.998  43.807  46.964  1.00  0.00           C  
ATOM     48  C6   DG     2      42.309  44.218  46.503  1.00  0.00           C  
ATOM     49  O6   DG     2      43.309  44.417  47.175  1.00  0.00           O  
ATOM     50  N1   DG     2      42.434  44.426  45.178  1.00  0.00           N  
ATOM     51  H1   DG     2      43.265  44.883  44.829  1.00  0.00           H  
ATOM     52  C2   DG     2      41.454  44.079  44.366  1.00  0.00           C  
ATOM     53  N2   DG     2      41.715  44.124  43.129  1.00  0.00           N  
ATOM     54  H21  DG     2      42.618  44.444  42.811  1.00  0.00           H  
ATOM     55  H22  DG     2      41.081  43.666  42.489  1.00  0.00           H  
ATOM     56  N3   DG     2      40.249  43.610  44.685  1.00  0.00           N  
ATOM     57  C4   DG     2      40.065  43.562  46.032  1.00  0.00           C  
ATOM     58  C3'  DG     2      35.464  41.813  46.213  1.00  0.00           C  
ATOM     59  H3'  DG     2      34.815  41.382  46.975  1.00  0.00           H  
ATOM     60  C2'  DG     2      36.926  41.679  46.718  1.00  0.00           C  
ATOM     61  H2'  DG     2      36.942  41.891  47.787  1.00  0.00           H  
ATOM     62 H2''  DG     2      37.363  40.692  46.561  1.00  0.00           H  
ATOM     63  O3'  DG     2      35.278  41.301  44.928  1.00  0.00           O  
ATOM     64  P    DG     3      35.005  39.765  44.648  1.00  0.00           P  
ATOM     65  OP1  DG     3      33.909  39.617  43.617  1.00  0.00           O  
ATOM     66  OP2  DG     3      34.878  39.059  45.915  1.00  0.00           O  
ATOM     67  O5'  DG     3      36.418  39.408  44.014  1.00  0.00           O  
ATOM     68  C5'  DG     3      37.006  40.187  42.944  1.00  0.00           C  
ATOM     69  H5'  DG     3      36.484  40.169  41.987  1.00  0.00           H  
ATOM     70 H5''  DG     3      36.925  41.209  43.313  1.00  0.00           H  
ATOM     71  C4'  DG     3      38.414  39.604  42.728  1.00  0.00           C  
ATOM     72  H4'  DG     3      38.718  39.382  43.751  1.00  0.00           H  
ATOM     73  O4'  DG     3      39.216  40.523  42.024  1.00  0.00           O  
ATOM     74  C1'  DG     3      40.356  39.883  41.581  1.00  0.00           C  
ATOM     75  H1'  DG     3      40.487  40.252  40.564  1.00  0.00           H  
ATOM     76  N9   DG     3      41.546  40.282  42.323  1.00  0.00           N  
ATOM     77  C8   DG     3      42.787  40.510  41.738  1.00  0.00           C  
ATOM     78  H8   DG     3      42.993  40.376  40.686  1.00  0.00           H  
ATOM     79  N7   DG     3      43.730  40.757  42.646  1.00  0.00           N  
ATOM     80  C5   DG     3      43.080  40.696  43.893  1.00  0.00           C  
ATOM     81  C6   DG     3      43.576  41.068  45.216  1.00  0.00           C  
ATOM     82  O6   DG     3      44.555  41.666  45.685  1.00  0.00           O  
ATOM     83  N1   DG     3      42.623  40.929  46.197  1.00  0.00           N  
ATOM     84  H1   DG     3      42.946  41.212  47.111  1.00  0.00           H  
ATOM     85  C2   DG     3      41.383  40.450  45.925  1.00  0.00           C  
ATOM     86  N2   DG     3      40.564  40.419  46.968  1.00  0.00           N  
ATOM     87  H21  DG     3      40.816  40.651  47.918  1.00  0.00           H  
ATOM     88  H22  DG     3      39.647  40.046  46.768  1.00  0.00           H  
ATOM     89  N3   DG     3      40.850  40.194  44.753  1.00  0.00           N  
ATOM     90  C4   DG     3      41.792  40.395  43.693  1.00  0.00           C  
ATOM     91  C3'  DG     3      38.550  38.276  41.894  1.00  0.00           C  
ATOM     92  H3'  DG     3      38.025  38.483  40.961  1.00  0.00           H  
ATOM     93  C2'  DG     3      40.066  38.356  41.579  1.00  0.00           C  
ATOM     94  H2'  DG     3      40.415  37.896  40.655  1.00  0.00           H  
ATOM     95 H2''  DG     3      40.672  37.948  42.388  1.00  0.00           H  
ATOM     96  O3'  DG     3      38.262  37.072  42.638  1.00  0.00           O  
ATOM     97  P    DG     4      37.731  35.694  42.062  1.00  0.00           P  
ATOM     98  OP1  DG     4      36.772  35.987  41.024  1.00  0.00           O  
ATOM     99  OP2  DG     4      37.458  34.750  43.176  1.00  0.00           O  
ATOM    100  O5'  DG     4      39.096  35.245  41.356  1.00  0.00           O  
ATOM    101  C5'  DG     4      39.238  35.381  39.995  1.00  0.00           C  
ATOM    102  H5'  DG     4      38.996  36.408  39.723  1.00  0.00           H  
ATOM    103 H5''  DG     4      38.513  34.734  39.502  1.00  0.00           H  
ATOM    104  C4'  DG     4      40.610  35.064  39.295  1.00  0.00           C  
ATOM    105  H4'  DG     4      40.288  35.164  38.259  1.00  0.00           H  
ATOM    106  O4'  DG     4      41.732  35.821  39.617  1.00  0.00           O  
ATOM    107  C1'  DG     4      42.446  34.974  40.560  1.00  0.00           C  
ATOM    108  H1'  DG     4      43.446  34.935  40.128  1.00  0.00           H  
ATOM    109  N9   DG     4      42.652  35.699  41.850  1.00  0.00           N  
ATOM    110  C8   DG     4      41.929  35.765  43.039  1.00  0.00           C  
ATOM    111  H8   DG     4      41.051  35.142  43.120  1.00  0.00           H  
ATOM    112  N7   DG     4      42.405  36.548  43.986  1.00  0.00           N  
ATOM    113  C5   DG     4      43.656  36.818  43.501  1.00  0.00           C  
ATOM    114  C6   DG     4      44.708  37.661  43.986  1.00  0.00           C  
ATOM    115  O6   DG     4      44.798  38.262  45.083  1.00  0.00           O  
ATOM    116  N1   DG     4      45.835  37.788  43.180  1.00  0.00           N  
ATOM    117  H1   DG     4      46.605  38.336  43.536  1.00  0.00           H  
ATOM    118  C2   DG     4      45.891  37.205  41.997  1.00  0.00           C  
ATOM    119  N2   DG     4      47.054  37.369  41.322  1.00  0.00           N  
ATOM    120  H21  DG     4      47.817  37.815  41.810  1.00  0.00           H  
ATOM    121  H22  DG     4      47.019  37.276  40.317  1.00  0.00           H  
ATOM    122  N3   DG     4      44.949  36.490  41.443  1.00  0.00           N  
ATOM    123  C4   DG     4      43.780  36.388  42.168  1.00  0.00           C  
ATOM    124  C3'  DG     4      41.007  33.585  39.402  1.00  0.00           C  
ATOM    125  H3'  DG     4      40.115  32.970  39.523  1.00  0.00           H  
ATOM    126  C2'  DG     4      41.844  33.604  40.618  1.00  0.00           C  
ATOM    127  H2'  DG     4      41.139  33.520  41.444  1.00  0.00           H  
ATOM    128 H2''  DG     4      42.508  32.740  40.650  1.00  0.00           H  
ATOM    129  O3'  DG     4      41.811  33.239  38.267  1.00  0.00           O  
ATOM    130  P    DT     5      41.435  31.912  37.490  1.00  0.00           P  
ATOM    131  OP1  DT     5      42.513  31.755  36.438  1.00  0.00           O  
ATOM    132  OP2  DT     5      39.998  31.931  37.083  1.00  0.00           O  
ATOM    133  O5'  DT     5      41.626  30.632  38.485  1.00  0.00           O  
ATOM    134  C5'  DT     5      40.590  30.103  39.362  1.00  0.00           C  
ATOM    135  H5'  DT     5      40.158  29.251  38.837  1.00  0.00           H  
ATOM    136 H5''  DT     5      39.811  30.865  39.379  1.00  0.00           H  
ATOM    137  C4'  DT     5      41.080  29.741  40.759  1.00  0.00           C  
ATOM    138  H4'  DT     5      41.694  30.610  40.996  1.00  0.00           H  
ATOM    139  O4'  DT     5      40.092  29.625  41.700  1.00  0.00           O  
ATOM    140  C1'  DT     5      40.511  28.793  42.690  1.00  0.00           C  
ATOM    141  H1'  DT     5      41.244  29.352  43.273  1.00  0.00           H  
ATOM    142  N1   DT     5      39.410  28.382  43.587  1.00  0.00           N  
ATOM    143  C6   DT     5      38.099  28.679  43.245  1.00  0.00           C  
ATOM    144  H6   DT     5      37.857  29.014  42.247  1.00  0.00           H  
ATOM    145  C5   DT     5      37.107  28.583  44.158  1.00  0.00           C  
ATOM    146  C7   DT     5      35.760  29.014  43.696  1.00  0.00           C  
ATOM    147  H71  DT     5      35.061  28.178  43.708  1.00  0.00           H  
ATOM    148  H72  DT     5      35.335  29.652  44.471  1.00  0.00           H  
ATOM    149  H73  DT     5      35.844  29.482  42.715  1.00  0.00           H  
ATOM    150  C4   DT     5      37.362  28.173  45.550  1.00  0.00           C  
ATOM    151  O4   DT     5      36.549  28.123  46.460  1.00  0.00           O  
ATOM    152  N3   DT     5      38.673  27.813  45.829  1.00  0.00           N  
ATOM    153  H3   DT     5      38.751  27.218  46.642  1.00  0.00           H  
ATOM    154  C2   DT     5      39.746  27.904  44.890  1.00  0.00           C  
ATOM    155  O2   DT     5      40.923  27.752  45.264  1.00  0.00           O  
ATOM    156  C3'  DT     5      41.902  28.482  40.898  1.00  0.00           C  
ATOM    157  H3'  DT     5      41.995  27.891  39.987  1.00  0.00           H  
ATOM    158  C2'  DT     5      41.098  27.638  41.900  1.00  0.00           C  
ATOM    159  H2'  DT     5      40.301  27.060  41.432  1.00  0.00           H  
ATOM    160 H2''  DT     5      41.669  26.917  42.484  1.00  0.00           H  
ATOM    161  O3'  DT     5      43.151  28.711  41.617  1.00  0.00           O  
ATOM    162  P    DT     6      44.551  28.965  40.881  1.00  0.00           P  
ATOM    163  OP1  DT     6      44.370  28.753  39.442  1.00  0.00           O  
ATOM    164  OP2  DT     6      45.528  28.179  41.665  1.00  0.00           O  
ATOM    165  O5'  DT     6      44.855  30.505  41.274  1.00  0.00           O  
ATOM    166  C5'  DT     6      45.209  31.437  40.284  1.00  0.00           C  
ATOM    167  H5'  DT     6      44.325  31.705  39.705  1.00  0.00           H  
ATOM    168 H5''  DT     6      45.966  30.985  39.644  1.00  0.00           H  
ATOM    169  C4'  DT     6      45.920  32.566  41.044  1.00  0.00           C  
ATOM    170  H4'  DT     6      46.395  33.187  40.284  1.00  0.00           H  
ATOM    171  O4'  DT     6      45.050  33.448  41.772  1.00  0.00           O  
ATOM    172  C1'  DT     6      45.421  33.530  43.097  1.00  0.00           C  
ATOM    173  H1'  DT     6      45.913  34.464  43.366  1.00  0.00           H  
ATOM    174  N1   DT     6      44.255  33.399  44.030  1.00  0.00           N  
ATOM    175  C6   DT     6      43.124  32.592  43.834  1.00  0.00           C  
ATOM    176  H6   DT     6      43.150  31.840  43.059  1.00  0.00           H  
ATOM    177  C5   DT     6      42.070  32.701  44.625  1.00  0.00           C  
ATOM    178  C7   DT     6      40.832  31.895  44.364  1.00  0.00           C  
ATOM    179  H71  DT     6      39.933  32.444  44.082  1.00  0.00           H  
ATOM    180  H72  DT     6      41.032  31.279  43.488  1.00  0.00           H  
ATOM    181  H73  DT     6      40.734  31.203  45.200  1.00  0.00           H  
ATOM    182  C4   DT     6      42.130  33.516  45.870  1.00  0.00           C  
ATOM    183  O4   DT     6      41.107  33.683  46.541  1.00  0.00           O  
ATOM    184  N3   DT     6      43.328  34.071  46.160  1.00  0.00           N  
ATOM    185  H3   DT     6      43.428  34.571  47.032  1.00  0.00           H  
ATOM    186  C2   DT     6      44.343  34.138  45.220  1.00  0.00           C  
ATOM    187  O2   DT     6      45.308  34.831  45.548  1.00  0.00           O  
ATOM    188  C3'  DT     6      47.043  32.106  42.012  1.00  0.00           C  
ATOM    189  H3'  DT     6      47.114  31.037  41.814  1.00  0.00           H  
ATOM    190  C2'  DT     6      46.301  32.354  43.345  1.00  0.00           C  
ATOM    191  H2'  DT     6      45.834  31.413  43.634  1.00  0.00           H  
ATOM    192 H2''  DT     6      46.976  32.605  44.163  1.00  0.00           H  
ATOM    193  O3'  DT     6      48.277  32.828  41.836  1.00  0.00           O  
ATOM    194  P    DA     7      49.395  32.773  42.918  1.00  0.00           P  
ATOM    195  OP1  DA     7      50.673  33.013  42.156  1.00  0.00           O  
ATOM    196  OP2  DA     7      49.327  31.483  43.606  1.00  0.00           O  
ATOM    197  O5'  DA     7      49.198  33.909  44.044  1.00  0.00           O  
ATOM    198  C5'  DA     7      49.667  35.240  43.678  1.00  0.00           C  
ATOM    199  H5'  DA     7      48.858  35.835  43.256  1.00  0.00           H  
ATOM    200 H5''  DA     7      50.478  35.040  42.978  1.00  0.00           H  
ATOM    201  C4'  DA     7      50.240  35.991  44.924  1.00  0.00           C  
ATOM    202  H4'  DA     7      50.612  36.934  44.524  1.00  0.00           H  
ATOM    203  O4'  DA     7      49.202  36.201  45.893  1.00  0.00           O  
ATOM    204  C1'  DA     7      49.813  36.053  47.186  1.00  0.00           C  
ATOM    205  H1'  DA     7      49.613  36.962  47.754  1.00  0.00           H  
ATOM    206  N9   DA     7      49.155  34.918  47.847  1.00  0.00           N  
ATOM    207  C8   DA     7      48.442  33.848  47.326  1.00  0.00           C  
ATOM    208  H8   DA     7      48.135  33.808  46.291  1.00  0.00           H  
ATOM    209  N7   DA     7      48.105  32.939  48.255  1.00  0.00           N  
ATOM    210  C5   DA     7      48.566  33.517  49.471  1.00  0.00           C  
ATOM    211  C6   DA     7      48.528  33.231  50.805  1.00  0.00           C  
ATOM    212  N6   DA     7      48.117  32.121  51.350  1.00  0.00           N  
ATOM    213  H61  DA     7      47.953  32.115  52.346  1.00  0.00           H  
ATOM    214  H62  DA     7      47.850  31.345  50.760  1.00  0.00           H  
ATOM    215  N1   DA     7      48.976  33.998  51.732  1.00  0.00           N  
ATOM    216  C2   DA     7      49.480  35.133  51.375  1.00  0.00           C  
ATOM    217  H2   DA     7      49.802  35.780  52.177  1.00  0.00           H  
ATOM    218  N3   DA     7      49.642  35.640  50.106  1.00  0.00           N  
ATOM    219  C4   DA     7      49.124  34.752  49.207  1.00  0.00           C  
ATOM    220  C3'  DA     7      51.402  35.182  45.586  1.00  0.00           C  
ATOM    221  H3'  DA     7      51.212  34.111  45.512  1.00  0.00           H  
ATOM    222  C2'  DA     7      51.270  35.718  47.040  1.00  0.00           C  
ATOM    223  H2'  DA     7      51.628  34.944  47.718  1.00  0.00           H  
ATOM    224 H2''  DA     7      51.846  36.630  47.199  1.00  0.00           H  
ATOM    225  O3'  DA     7      52.598  35.626  44.983  1.00  0.00           O  
ATOM    226  P    DG     8      54.044  35.057  45.360  1.00  0.00           P  
ATOM    227  OP1  DG     8      54.072  33.627  45.045  1.00  0.00           O  
ATOM    228  OP2  DG     8      54.382  35.489  46.710  1.00  0.00           O  
ATOM    229  O5'  DG     8      54.963  35.787  44.220  1.00  0.00           O  
ATOM    230  C5'  DG     8      55.214  37.156  44.310  1.00  0.00           C  
ATOM    231  H5'  DG     8      56.230  37.380  44.634  1.00  0.00           H  
ATOM    232 H5''  DG     8      54.466  37.615  44.956  1.00  0.00           H  
ATOM    233  C4'  DG     8      55.101  37.772  42.915  1.00  0.00           C  
ATOM    234  H4'  DG     8      55.763  37.200  42.265  1.00  0.00           H  
ATOM    235  O4'  DG     8      53.671  37.788  42.460  1.00  0.00           O  
ATOM    236  C1'  DG     8      53.158  38.953  42.086  1.00  0.00           C  
ATOM    237  H1'  DG     8      53.198  39.036  41.000  1.00  0.00           H  
ATOM    238  N9   DG     8      51.725  38.955  42.530  1.00  0.00           N  
ATOM    239  C8   DG     8      50.651  38.699  41.733  1.00  0.00           C  
ATOM    240  H8   DG     8      50.732  38.474  40.680  1.00  0.00           H  
ATOM    241  N7   DG     8      49.483  38.701  42.268  1.00  0.00           N  
ATOM    242  C5   DG     8      49.793  39.077  43.615  1.00  0.00           C  
ATOM    243  C6   DG     8      48.978  39.188  44.813  1.00  0.00           C  
ATOM    244  O6   DG     8      47.702  39.176  44.890  1.00  0.00           O  
ATOM    245  N1   DG     8      49.644  39.401  45.928  1.00  0.00           N  
ATOM    246  H1   DG     8      49.110  39.611  46.759  1.00  0.00           H  
ATOM    247  C2   DG     8      50.988  39.267  46.081  1.00  0.00           C  
ATOM    248  N2   DG     8      51.433  39.302  47.270  1.00  0.00           N  
ATOM    249  H21  DG     8      50.913  39.368  48.133  1.00  0.00           H  
ATOM    250  H22  DG     8      52.413  39.083  47.383  1.00  0.00           H  
ATOM    251  N3   DG     8      51.818  39.263  45.023  1.00  0.00           N  
ATOM    252  C4   DG     8      51.130  39.208  43.789  1.00  0.00           C  
ATOM    253  C3'  DG     8      55.468  39.315  42.759  1.00  0.00           C  
ATOM    254  H3'  DG     8      55.958  39.573  43.698  1.00  0.00           H  
ATOM    255  C2'  DG     8      54.068  39.997  42.796  1.00  0.00           C  
ATOM    256  H2'  DG     8      53.808  40.213  43.832  1.00  0.00           H  
ATOM    257 H2''  DG     8      54.208  40.978  42.341  1.00  0.00           H  
ATOM    258  O3'  DG     8      56.355  39.784  41.678  1.00  0.00           O  
ATOM    259  P    DG     9      56.253  39.470  40.139  1.00  0.00           P  
ATOM    260  OP1  DG     9      56.129  38.056  39.968  1.00  0.00           O  
ATOM    261  OP2  DG     9      57.361  40.215  39.558  1.00  0.00           O  
ATOM    262  O5'  DG     9      54.867  40.148  39.665  1.00  0.00           O  
ATOM    263  C5'  DG     9      54.848  41.546  39.385  1.00  0.00           C  
ATOM    264  H5'  DG     9      55.468  41.801  38.525  1.00  0.00           H  
ATOM    265 H5''  DG     9      55.223  42.111  40.239  1.00  0.00           H  
ATOM    266  C4'  DG     9      53.331  41.906  39.199  1.00  0.00           C  
ATOM    267  H4'  DG     9      52.983  41.452  38.271  1.00  0.00           H  
ATOM    268  O4'  DG     9      52.484  41.476  40.254  1.00  0.00           O  
ATOM    269  C1'  DG     9      51.386  42.344  40.606  1.00  0.00           C  
ATOM    270  H1'  DG     9      50.598  42.186  39.869  1.00  0.00           H  
ATOM    271  N9   DG     9      50.821  42.190  41.958  1.00  0.00           N  
ATOM    272  C8   DG     9      51.265  42.698  43.143  1.00  0.00           C  
ATOM    273  H8   DG     9      52.292  43.019  43.239  1.00  0.00           H  
ATOM    274  N7   DG     9      50.418  42.730  44.161  1.00  0.00           N  
ATOM    275  C5   DG     9      49.222  42.252  43.557  1.00  0.00           C  
ATOM    276  C6   DG     9      47.922  42.195  44.081  1.00  0.00           C  
ATOM    277  O6   DG     9      47.590  42.564  45.221  1.00  0.00           O  
ATOM    278  N1   DG     9      46.983  41.848  43.105  1.00  0.00           N  
ATOM    279  H1   DG     9      46.056  41.619  43.434  1.00  0.00           H  
ATOM    280  C2   DG     9      47.239  41.721  41.767  1.00  0.00           C  
ATOM    281  N2   DG     9      46.238  41.429  40.949  1.00  0.00           N  
ATOM    282  H21  DG     9      45.305  41.487  41.331  1.00  0.00           H  
ATOM    283  H22  DG     9      46.375  41.402  39.949  1.00  0.00           H  
ATOM    284  N3   DG     9      48.459  41.832  41.212  1.00  0.00           N  
ATOM    285  C4   DG     9      49.449  42.025  42.175  1.00  0.00           C  
ATOM    286  C3'  DG     9      53.131  43.457  39.168  1.00  0.00           C  
ATOM    287  H3'  DG     9      54.026  44.078  39.202  1.00  0.00           H  
ATOM    288  C2'  DG     9      52.104  43.665  40.374  1.00  0.00           C  
ATOM    289  H2'  DG     9      52.766  43.900  41.207  1.00  0.00           H  
ATOM    290 H2''  DG     9      51.439  44.513  40.207  1.00  0.00           H  
ATOM    291  O3'  DG     9      52.308  43.939  38.038  1.00  0.00           O  
ATOM    292  P   DG3    10      52.128  45.510  37.678  1.00  0.00           P  
ATOM    293  OP1 DG3    10      52.907  45.774  36.433  1.00  0.00           O  
ATOM    294  OP2 DG3    10      52.363  46.391  38.802  1.00  0.00           O  
ATOM    295  O5' DG3    10      50.518  45.386  37.319  1.00  0.00           O  
ATOM    296  C5' DG3    10      49.639  44.638  38.173  1.00  0.00           C  
ATOM    297  H5' DG3    10      49.645  45.027  39.191  1.00  0.00           H  
ATOM    298 H5'' DG3    10      49.928  43.589  38.231  1.00  0.00           H  
ATOM    299  C4' DG3    10      48.260  44.517  37.681  1.00  0.00           C  
ATOM    300  H4' DG3    10      48.212  43.943  36.755  1.00  0.00           H  
ATOM    301  O4' DG3    10      47.433  43.844  38.662  1.00  0.00           O  
ATOM    302  C1' DG3    10      46.284  44.736  38.848  1.00  0.00           C  
ATOM    303  H1' DG3    10      45.512  44.339  38.189  1.00  0.00           H  
ATOM    304  N9  DG3    10      45.770  44.759  40.230  1.00  0.00           N  
ATOM    305  C8  DG3    10      44.471  44.421  40.613  1.00  0.00           C  
ATOM    306  H8  DG3    10      43.632  44.218  39.964  1.00  0.00           H  
ATOM    307  N7  DG3    10      44.256  44.391  41.894  1.00  0.00           N  
ATOM    308  C5  DG3    10      45.466  44.763  42.461  1.00  0.00           C  
ATOM    309  C6  DG3    10      45.883  44.924  43.815  1.00  0.00           C  
ATOM    310  O6  DG3    10      45.276  44.704  44.870  1.00  0.00           O  
ATOM    311  N1  DG3    10      47.231  45.335  43.930  1.00  0.00           N  
ATOM    312  H1  DG3    10      47.607  45.493  44.854  1.00  0.00           H  
ATOM    313  C2  DG3    10      48.047  45.473  42.845  1.00  0.00           C  
ATOM    314  N2  DG3    10      49.277  45.701  43.121  1.00  0.00           N  
ATOM    315  H21 DG3    10      49.516  45.558  44.091  1.00  0.00           H  
ATOM    316  H22 DG3    10      49.937  45.941  42.394  1.00  0.00           H  
ATOM    317  N3  DG3    10      47.693  45.518  41.600  1.00  0.00           N  
ATOM    318  C4  DG3    10      46.370  45.083  41.463  1.00  0.00           C  
ATOM    319  C3' DG3    10      47.640  45.910  37.299  1.00  0.00           C  
ATOM    320  H3' DG3    10      48.396  46.696  37.313  1.00  0.00           H  
ATOM    321  C2' DG3    10      46.644  46.125  38.390  1.00  0.00           C  
ATOM    322  H2' DG3    10      47.066  46.773  39.158  1.00  0.00           H  
ATOM    323 H2'' DG3    10      45.759  46.617  37.986  1.00  0.00           H  
ATOM    324  O3' DG3    10      46.999  45.932  36.043  1.00  0.00           O  
ATOM    325 HO3' DG3    10      46.390  46.671  35.978  1.00  0.00           H  
TER     326      DG3    10 
ATOM    326 HO5' DG5    11      46.668  49.024  57.805  1.00  0.00           H  
ATOM    327  O5' DG5    11      46.196  48.278  57.427  1.00  0.00           O  
ATOM    328  C5' DG5    11      44.852  48.712  57.265  1.00  0.00           C  
ATOM    329  H5' DG5    11      44.896  49.764  56.982  1.00  0.00           H  
ATOM    330 H5'' DG5    11      44.370  48.762  58.241  1.00  0.00           H  
ATOM    331  C4' DG5    11      43.917  47.885  56.398  1.00  0.00           C  
ATOM    332  H4' DG5    11      42.934  48.351  56.320  1.00  0.00           H  
ATOM    333  O4' DG5    11      44.411  47.612  55.099  1.00  0.00           O  
ATOM    334  C1' DG5    11      44.393  46.241  54.852  1.00  0.00           C  
ATOM    335  H1' DG5    11      43.413  45.866  54.555  1.00  0.00           H  
ATOM    336  N9  DG5    11      45.188  45.934  53.691  1.00  0.00           N  
ATOM    337  C8  DG5    11      46.544  45.928  53.440  1.00  0.00           C  
ATOM    338  H8  DG5    11      47.210  46.345  54.182  1.00  0.00           H  
ATOM    339  N7  DG5    11      46.958  45.392  52.252  1.00  0.00           N  
ATOM    340  C5  DG5    11      45.695  45.121  51.636  1.00  0.00           C  
ATOM    341  C6  DG5    11      45.463  44.592  50.352  1.00  0.00           C  
ATOM    342  O6  DG5    11      46.190  44.197  49.443  1.00  0.00           O  
ATOM    343  N1  DG5    11      44.163  44.604  49.978  1.00  0.00           N  
ATOM    344  H1  DG5    11      43.901  44.317  49.046  1.00  0.00           H  
ATOM    345  C2  DG5    11      43.193  44.944  50.847  1.00  0.00           C  
ATOM    346  N2  DG5    11      41.980  44.974  50.438  1.00  0.00           N  
ATOM    347  H21 DG5    11      41.789  44.689  49.489  1.00  0.00           H  
ATOM    348  H22 DG5    11      41.289  45.286  51.106  1.00  0.00           H  
ATOM    349  N3  DG5    11      43.326  45.455  52.033  1.00  0.00           N  
ATOM    350  C4  DG5    11      44.609  45.518  52.423  1.00  0.00           C  
ATOM    351  C3' DG5    11      43.769  46.410  57.059  1.00  0.00           C  
ATOM    352  H3' DG5    11      44.174  46.340  58.068  1.00  0.00           H  
ATOM    353  C2' DG5    11      44.709  45.598  56.170  1.00  0.00           C  
ATOM    354  H2' DG5    11      45.741  45.750  56.489  1.00  0.00           H  
ATOM    355 H2'' DG5    11      44.471  44.535  56.158  1.00  0.00           H  
ATOM    356  O3' DG5    11      42.451  45.912  56.948  1.00  0.00           O  
ATOM    357  P    DG    12      41.990  44.514  57.615  1.00  0.00           P  
ATOM    358  OP1  DG    12      40.533  44.726  57.831  1.00  0.00           O  
ATOM    359  OP2  DG    12      42.794  44.212  58.829  1.00  0.00           O  
ATOM    360  O5'  DG    12      42.131  43.218  56.646  1.00  0.00           O  
ATOM    361  C5'  DG    12      41.899  43.260  55.264  1.00  0.00           C  
ATOM    362  H5'  DG    12      42.701  42.697  54.786  1.00  0.00           H  
ATOM    363 H5''  DG    12      41.965  44.262  54.840  1.00  0.00           H  
ATOM    364  C4'  DG    12      40.611  42.626  54.902  1.00  0.00           C  
ATOM    365  H4'  DG    12      39.789  43.248  55.256  1.00  0.00           H  
ATOM    366  O4'  DG    12      40.628  42.541  53.496  1.00  0.00           O  
ATOM    367  C1'  DG    12      40.580  41.172  53.074  1.00  0.00           C  
ATOM    368  H1'  DG    12      39.562  40.822  52.903  1.00  0.00           H  
ATOM    369  N9   DG    12      41.283  40.935  51.815  1.00  0.00           N  
ATOM    370  C8   DG    12      40.770  40.567  50.588  1.00  0.00           C  
ATOM    371  H8   DG    12      39.697  40.473  50.504  1.00  0.00           H  
ATOM    372  N7   DG    12      41.630  40.711  49.642  1.00  0.00           N  
ATOM    373  C5   DG    12      42.817  40.991  50.280  1.00  0.00           C  
ATOM    374  C6   DG    12      44.128  41.156  49.723  1.00  0.00           C  
ATOM    375  O6   DG    12      44.452  41.222  48.521  1.00  0.00           O  
ATOM    376  N1   DG    12      45.089  41.397  50.668  1.00  0.00           N  
ATOM    377  H1   DG    12      46.035  41.513  50.335  1.00  0.00           H  
ATOM    378  C2   DG    12      44.814  41.658  51.964  1.00  0.00           C  
ATOM    379  N2   DG    12      45.758  42.000  52.757  1.00  0.00           N  
ATOM    380  H21  DG    12      46.730  42.064  52.489  1.00  0.00           H  
ATOM    381  H22  DG    12      45.574  42.055  53.749  1.00  0.00           H  
ATOM    382  N3   DG    12      43.602  41.565  52.495  1.00  0.00           N  
ATOM    383  C4   DG    12      42.625  41.156  51.609  1.00  0.00           C  
ATOM    384  C3'  DG    12      40.391  41.169  55.333  1.00  0.00           C  
ATOM    385  H3'  DG    12      40.963  40.995  56.245  1.00  0.00           H  
ATOM    386  C2'  DG    12      41.034  40.349  54.242  1.00  0.00           C  
ATOM    387  H2'  DG    12      42.118  40.347  54.355  1.00  0.00           H  
ATOM    388 H2''  DG    12      40.721  39.307  54.171  1.00  0.00           H  
ATOM    389  O3'  DG    12      39.039  40.863  55.458  1.00  0.00           O  
ATOM    390  P    DG    13      38.356  39.562  56.177  1.00  0.00           P  
ATOM    391  OP1  DG    13      36.942  39.874  56.484  1.00  0.00           O  
ATOM    392  OP2  DG    13      39.296  39.121  57.263  1.00  0.00           O  
ATOM    393  O5'  DG    13      38.456  38.400  55.071  1.00  0.00           O  
ATOM    394  C5'  DG    13      37.573  38.385  53.929  1.00  0.00           C  
ATOM    395  H5'  DG    13      37.402  39.363  53.478  1.00  0.00           H  
ATOM    396 H5''  DG    13      36.639  37.921  54.247  1.00  0.00           H  
ATOM    397  C4'  DG    13      38.035  37.374  52.929  1.00  0.00           C  
ATOM    398  H4'  DG    13      37.156  37.189  52.312  1.00  0.00           H  
ATOM    399  O4'  DG    13      39.156  37.920  52.200  1.00  0.00           O  
ATOM    400  C1'  DG    13      39.956  36.815  51.841  1.00  0.00           C  
ATOM    401  H1'  DG    13      39.468  36.248  51.048  1.00  0.00           H  
ATOM    402  N9   DG    13      41.248  37.238  51.401  1.00  0.00           N  
ATOM    403  C8   DG    13      42.401  37.432  52.067  1.00  0.00           C  
ATOM    404  H8   DG    13      42.446  37.189  53.118  1.00  0.00           H  
ATOM    405  N7   DG    13      43.463  37.721  51.400  1.00  0.00           N  
ATOM    406  C5   DG    13      42.938  37.645  50.074  1.00  0.00           C  
ATOM    407  C6   DG    13      43.583  37.818  48.838  1.00  0.00           C  
ATOM    408  O6   DG    13      44.793  37.967  48.678  1.00  0.00           O  
ATOM    409  N1   DG    13      42.862  37.594  47.683  1.00  0.00           N  
ATOM    410  H1   DG    13      43.395  37.688  46.829  1.00  0.00           H  
ATOM    411  C2   DG    13      41.495  37.392  47.789  1.00  0.00           C  
ATOM    412  N2   DG    13      40.843  37.161  46.663  1.00  0.00           N  
ATOM    413  H21  DG    13      41.303  37.190  45.765  1.00  0.00           H  
ATOM    414  H22  DG    13      39.932  36.727  46.709  1.00  0.00           H  
ATOM    415  N3   DG    13      40.810  37.270  48.935  1.00  0.00           N  
ATOM    416  C4   DG    13      41.591  37.345  50.034  1.00  0.00           C  
ATOM    417  C3'  DG    13      38.413  36.033  53.530  1.00  0.00           C  
ATOM    418  H3'  DG    13      38.213  36.039  54.601  1.00  0.00           H  
ATOM    419  C2'  DG    13      39.953  35.985  53.097  1.00  0.00           C  
ATOM    420  H2'  DG    13      40.557  36.407  53.901  1.00  0.00           H  
ATOM    421 H2''  DG    13      40.250  34.944  52.971  1.00  0.00           H  
ATOM    422  O3'  DG    13      37.545  35.045  52.897  1.00  0.00           O  
ATOM    423  P    DT    14      37.276  33.655  53.686  1.00  0.00           P  
ATOM    424  OP1  DT    14      36.314  33.887  54.707  1.00  0.00           O  
ATOM    425  OP2  DT    14      38.552  33.117  54.158  1.00  0.00           O  
ATOM    426  O5'  DT    14      36.624  32.689  52.658  1.00  0.00           O  
ATOM    427  C5'  DT    14      36.133  31.434  53.033  1.00  0.00           C  
ATOM    428  H5'  DT    14      35.166  31.692  53.465  1.00  0.00           H  
ATOM    429 H5''  DT    14      36.752  30.975  53.804  1.00  0.00           H  
ATOM    430  C4'  DT    14      36.036  30.443  51.875  1.00  0.00           C  
ATOM    431  H4'  DT    14      35.451  29.636  52.316  1.00  0.00           H  
ATOM    432  O4'  DT    14      35.170  30.972  50.776  1.00  0.00           O  
ATOM    433  C1'  DT    14      35.829  30.510  49.617  1.00  0.00           C  
ATOM    434  H1'  DT    14      35.146  29.848  49.084  1.00  0.00           H  
ATOM    435  N1   DT    14      36.152  31.758  48.863  1.00  0.00           N  
ATOM    436  C6   DT    14      36.894  32.727  49.496  1.00  0.00           C  
ATOM    437  H6   DT    14      37.291  32.476  50.469  1.00  0.00           H  
ATOM    438  C5   DT    14      37.089  33.964  48.923  1.00  0.00           C  
ATOM    439  C7   DT    14      38.083  34.962  49.351  1.00  0.00           C  
ATOM    440  H71  DT    14      37.484  35.842  49.584  1.00  0.00           H  
ATOM    441  H72  DT    14      38.586  34.637  50.262  1.00  0.00           H  
ATOM    442  H73  DT    14      38.788  35.150  48.542  1.00  0.00           H  
ATOM    443  C4   DT    14      36.437  34.229  47.634  1.00  0.00           C  
ATOM    444  O4   DT    14      36.510  35.312  47.042  1.00  0.00           O  
ATOM    445  N3   DT    14      35.669  33.255  47.134  1.00  0.00           N  
ATOM    446  H3   DT    14      35.304  33.402  46.204  1.00  0.00           H  
ATOM    447  C2   DT    14      35.452  32.038  47.721  1.00  0.00           C  
ATOM    448  O2   DT    14      34.547  31.296  47.247  1.00  0.00           O  
ATOM    449  C3'  DT    14      37.380  29.855  51.434  1.00  0.00           C  
ATOM    450  H3'  DT    14      38.175  30.600  51.417  1.00  0.00           H  
ATOM    451  C2'  DT    14      37.077  29.630  49.908  1.00  0.00           C  
ATOM    452  H2'  DT    14      37.903  29.866  49.237  1.00  0.00           H  
ATOM    453 H2''  DT    14      36.855  28.593  49.654  1.00  0.00           H  
ATOM    454  O3'  DT    14      37.688  28.728  52.192  1.00  0.00           O  
ATOM    455  P    DT    15      38.971  27.774  51.916  1.00  0.00           P  
ATOM    456  OP1  DT    15      39.500  27.924  50.567  1.00  0.00           O  
ATOM    457  OP2  DT    15      38.553  26.380  52.165  1.00  0.00           O  
ATOM    458  O5'  DT    15      40.096  28.307  52.894  1.00  0.00           O  
ATOM    459  C5'  DT    15      41.102  27.481  53.507  1.00  0.00           C  
ATOM    460  H5'  DT    15      41.299  26.679  52.795  1.00  0.00           H  
ATOM    461 H5''  DT    15      40.682  27.176  54.466  1.00  0.00           H  
ATOM    462  C4'  DT    15      42.418  28.203  53.702  1.00  0.00           C  
ATOM    463  H4'  DT    15      42.993  27.536  54.344  1.00  0.00           H  
ATOM    464  O4'  DT    15      43.241  28.610  52.525  1.00  0.00           O  
ATOM    465  C1'  DT    15      43.377  30.025  52.433  1.00  0.00           C  
ATOM    466  H1'  DT    15      44.358  30.299  52.823  1.00  0.00           H  
ATOM    467  N1   DT    15      43.280  30.514  51.078  1.00  0.00           N  
ATOM    468  C6   DT    15      42.109  30.461  50.381  1.00  0.00           C  
ATOM    469  H6   DT    15      41.244  30.139  50.942  1.00  0.00           H  
ATOM    470  C5   DT    15      42.029  30.707  49.028  1.00  0.00           C  
ATOM    471  C7   DT    15      40.736  30.513  48.228  1.00  0.00           C  
ATOM    472  H71  DT    15      40.345  31.527  48.143  1.00  0.00           H  
ATOM    473  H72  DT    15      40.896  29.988  47.286  1.00  0.00           H  
ATOM    474  H73  DT    15      39.994  29.985  48.826  1.00  0.00           H  
ATOM    475  C4   DT    15      43.248  30.889  48.297  1.00  0.00           C  
ATOM    476  O4   DT    15      43.381  30.839  47.042  1.00  0.00           O  
ATOM    477  N3   DT    15      44.385  31.059  49.055  1.00  0.00           N  
ATOM    478  H3   DT    15      45.244  31.130  48.529  1.00  0.00           H  
ATOM    479  C2   DT    15      44.502  30.838  50.436  1.00  0.00           C  
ATOM    480  O2   DT    15      45.632  30.765  50.968  1.00  0.00           O  
ATOM    481  C3'  DT    15      42.204  29.528  54.474  1.00  0.00           C  
ATOM    482  H3'  DT    15      41.192  29.481  54.876  1.00  0.00           H  
ATOM    483  C2'  DT    15      42.309  30.562  53.399  1.00  0.00           C  
ATOM    484  H2'  DT    15      41.323  30.679  52.950  1.00  0.00           H  
ATOM    485 H2''  DT    15      42.546  31.557  53.778  1.00  0.00           H  
ATOM    486  O3'  DT    15      43.218  29.668  55.478  1.00  0.00           O  
ATOM    487  P    DA    16      43.268  30.953  56.433  1.00  0.00           P  
ATOM    488  OP1  DA    16      43.756  30.570  57.773  1.00  0.00           O  
ATOM    489  OP2  DA    16      41.907  31.637  56.353  1.00  0.00           O  
ATOM    490  O5'  DA    16      44.368  31.912  55.822  1.00  0.00           O  
ATOM    491  C5'  DA    16      45.756  31.557  55.691  1.00  0.00           C  
ATOM    492  H5'  DA    16      45.821  30.721  54.995  1.00  0.00           H  
ATOM    493 H5''  DA    16      46.149  31.252  56.660  1.00  0.00           H  
ATOM    494  C4'  DA    16      46.652  32.625  55.115  1.00  0.00           C  
ATOM    495  H4'  DA    16      47.677  32.254  55.143  1.00  0.00           H  
ATOM    496  O4'  DA    16      46.239  32.803  53.796  1.00  0.00           O  
ATOM    497  C1'  DA    16      46.030  34.135  53.516  1.00  0.00           C  
ATOM    498  H1'  DA    16      46.873  34.510  52.935  1.00  0.00           H  
ATOM    499  N9   DA    16      44.770  34.305  52.835  1.00  0.00           N  
ATOM    500  C8   DA    16      43.488  34.171  53.384  1.00  0.00           C  
ATOM    501  H8   DA    16      43.414  34.115  54.460  1.00  0.00           H  
ATOM    502  N7   DA    16      42.503  34.056  52.545  1.00  0.00           N  
ATOM    503  C5   DA    16      43.171  34.136  51.295  1.00  0.00           C  
ATOM    504  C6   DA    16      42.753  34.036  49.932  1.00  0.00           C  
ATOM    505  N6   DA    16      41.515  33.776  49.532  1.00  0.00           N  
ATOM    506  H61  DA    16      41.505  33.725  48.524  1.00  0.00           H  
ATOM    507  H62  DA    16      40.832  33.416  50.183  1.00  0.00           H  
ATOM    508  N1   DA    16      43.704  34.199  49.014  1.00  0.00           N  
ATOM    509  C2   DA    16      44.954  34.415  49.312  1.00  0.00           C  
ATOM    510  H2   DA    16      45.657  34.703  48.545  1.00  0.00           H  
ATOM    511  N3   DA    16      45.436  34.501  50.526  1.00  0.00           N  
ATOM    512  C4   DA    16      44.515  34.223  51.496  1.00  0.00           C  
ATOM    513  C3'  DA    16      46.681  33.953  55.833  1.00  0.00           C  
ATOM    514  H3'  DA    16      46.167  33.881  56.791  1.00  0.00           H  
ATOM    515  C2'  DA    16      45.975  34.860  54.876  1.00  0.00           C  
ATOM    516  H2'  DA    16      44.990  35.107  55.270  1.00  0.00           H  
ATOM    517 H2''  DA    16      46.516  35.797  54.749  1.00  0.00           H  
ATOM    518  O3'  DA    16      47.996  34.504  55.860  1.00  0.00           O  
ATOM    519  P    DG    17      48.354  35.575  57.054  1.00  0.00           P  
ATOM    520  OP1  DG    17      48.580  34.802  58.327  1.00  0.00           O  
ATOM    521  OP2  DG    17      47.371  36.686  56.983  1.00  0.00           O  
ATOM    522  O5'  DG    17      49.719  36.088  56.539  1.00  0.00           O  
ATOM    523  C5'  DG    17      49.892  36.693  55.294  1.00  0.00           C  
ATOM    524  H5'  DG    17      49.061  37.365  55.077  1.00  0.00           H  
ATOM    525 H5''  DG    17      49.718  36.063  54.421  1.00  0.00           H  
ATOM    526  C4'  DG    17      51.165  37.463  55.083  1.00  0.00           C  
ATOM    527  H4'  DG    17      52.020  36.872  55.414  1.00  0.00           H  
ATOM    528  O4'  DG    17      51.328  37.780  53.691  1.00  0.00           O  
ATOM    529  C1'  DG    17      51.178  39.137  53.473  1.00  0.00           C  
ATOM    530  H1'  DG    17      52.111  39.699  53.448  1.00  0.00           H  
ATOM    531  N9   DG    17      50.555  39.462  52.135  1.00  0.00           N  
ATOM    532  C8   DG    17      51.300  39.859  51.055  1.00  0.00           C  
ATOM    533  H8   DG    17      52.309  40.242  51.089  1.00  0.00           H  
ATOM    534  N7   DG    17      50.596  39.693  49.979  1.00  0.00           N  
ATOM    535  C5   DG    17      49.432  39.168  50.360  1.00  0.00           C  
ATOM    536  C6   DG    17      48.283  38.760  49.570  1.00  0.00           C  
ATOM    537  O6   DG    17      48.213  38.721  48.331  1.00  0.00           O  
ATOM    538  N1   DG    17      47.187  38.391  50.344  1.00  0.00           N  
ATOM    539  H1   DG    17      46.336  38.159  49.852  1.00  0.00           H  
ATOM    540  C2   DG    17      47.292  38.242  51.740  1.00  0.00           C  
ATOM    541  N2   DG    17      46.298  37.666  52.366  1.00  0.00           N  
ATOM    542  H21  DG    17      45.419  37.559  51.879  1.00  0.00           H  
ATOM    543  H22  DG    17      46.289  37.638  53.375  1.00  0.00           H  
ATOM    544  N3   DG    17      48.283  38.575  52.480  1.00  0.00           N  
ATOM    545  C4   DG    17      49.311  39.043  51.720  1.00  0.00           C  
ATOM    546  C3'  DG    17      51.218  38.837  55.831  1.00  0.00           C  
ATOM    547  H3'  DG    17      50.575  38.716  56.702  1.00  0.00           H  
ATOM    548  C2'  DG    17      50.558  39.707  54.729  1.00  0.00           C  
ATOM    549  H2'  DG    17      49.477  39.588  54.804  1.00  0.00           H  
ATOM    550 H2''  DG    17      50.760  40.765  54.901  1.00  0.00           H  
ATOM    551  O3'  DG    17      52.527  39.295  56.172  1.00  0.00           O  
ATOM    552  P    DG    18      52.801  40.742  56.883  1.00  0.00           P  
ATOM    553  OP1  DG    18      54.031  40.628  57.644  1.00  0.00           O  
ATOM    554  OP2  DG    18      51.540  41.288  57.514  1.00  0.00           O  
ATOM    555  O5'  DG    18      53.095  41.550  55.546  1.00  0.00           O  
ATOM    556  C5'  DG    18      52.677  42.814  55.331  1.00  0.00           C  
ATOM    557  H5'  DG    18      53.148  43.462  56.070  1.00  0.00           H  
ATOM    558 H5''  DG    18      51.595  42.797  55.466  1.00  0.00           H  
ATOM    559  C4'  DG    18      53.006  43.289  53.886  1.00  0.00           C  
ATOM    560  H4'  DG    18      54.082  43.217  53.731  1.00  0.00           H  
ATOM    561  O4'  DG    18      52.202  42.537  52.984  1.00  0.00           O  
ATOM    562  C1'  DG    18      51.465  43.545  52.174  1.00  0.00           C  
ATOM    563  H1'  DG    18      52.231  43.897  51.484  1.00  0.00           H  
ATOM    564  N9   DG    18      50.254  42.966  51.462  1.00  0.00           N  
ATOM    565  C8   DG    18      49.143  42.485  52.084  1.00  0.00           C  
ATOM    566  H8   DG    18      49.071  42.408  53.159  1.00  0.00           H  
ATOM    567  N7   DG    18      48.248  42.061  51.255  1.00  0.00           N  
ATOM    568  C5   DG    18      48.829  42.317  49.982  1.00  0.00           C  
ATOM    569  C6   DG    18      48.400  42.113  48.623  1.00  0.00           C  
ATOM    570  O6   DG    18      47.356  41.539  48.164  1.00  0.00           O  
ATOM    571  N1   DG    18      49.271  42.445  47.702  1.00  0.00           N  
ATOM    572  H1   DG    18      48.964  42.381  46.742  1.00  0.00           H  
ATOM    573  C2   DG    18      50.434  43.075  47.938  1.00  0.00           C  
ATOM    574  N2   DG    18      51.253  43.302  46.952  1.00  0.00           N  
ATOM    575  H21  DG    18      51.111  43.096  45.974  1.00  0.00           H  
ATOM    576  H22  DG    18      52.080  43.856  47.121  1.00  0.00           H  
ATOM    577  N3   DG    18      50.901  43.441  49.119  1.00  0.00           N  
ATOM    578  C4   DG    18      50.049  42.946  50.133  1.00  0.00           C  
ATOM    579  C3'  DG    18      52.642  44.811  53.709  1.00  0.00           C  
ATOM    580  H3'  DG    18      52.607  45.374  54.642  1.00  0.00           H  
ATOM    581  C2'  DG    18      51.205  44.702  53.183  1.00  0.00           C  
ATOM    582  H2'  DG    18      50.607  44.361  54.028  1.00  0.00           H  
ATOM    583 H2''  DG    18      50.888  45.635  52.717  1.00  0.00           H  
ATOM    584  O3'  DG    18      53.329  45.670  52.744  1.00  0.00           O  
ATOM    585  P    DG    19      54.877  45.502  52.412  1.00  0.00           P  
ATOM    586  OP1  DG    19      55.053  44.311  51.581  1.00  0.00           O  
ATOM    587  OP2  DG    19      55.628  45.683  53.643  1.00  0.00           O  
ATOM    588  O5'  DG    19      54.939  46.774  51.441  1.00  0.00           O  
ATOM    589  C5'  DG    19      54.609  46.596  50.017  1.00  0.00           C  
ATOM    590  H5'  DG    19      53.725  45.958  50.013  1.00  0.00           H  
ATOM    591 H5''  DG    19      55.392  46.068  49.473  1.00  0.00           H  
ATOM    592  C4'  DG    19      54.309  47.912  49.305  1.00  0.00           C  
ATOM    593  H4'  DG    19      55.147  48.606  49.232  1.00  0.00           H  
ATOM    594  O4'  DG    19      53.946  47.614  47.970  1.00  0.00           O  
ATOM    595  C1'  DG    19      52.857  48.408  47.598  1.00  0.00           C  
ATOM    596  H1'  DG    19      53.150  49.006  46.735  1.00  0.00           H  
ATOM    597  N9   DG    19      51.618  47.636  47.109  1.00  0.00           N  
ATOM    598  C8   DG    19      51.308  47.332  45.790  1.00  0.00           C  
ATOM    599  H8   DG    19      51.919  47.665  44.964  1.00  0.00           H  
ATOM    600  N7   DG    19      50.182  46.749  45.622  1.00  0.00           N  
ATOM    601  C5   DG    19      49.770  46.482  46.989  1.00  0.00           C  
ATOM    602  C6   DG    19      48.653  45.756  47.533  1.00  0.00           C  
ATOM    603  O6   DG    19      47.838  45.115  46.916  1.00  0.00           O  
ATOM    604  N1   DG    19      48.581  45.743  48.876  1.00  0.00           N  
ATOM    605  H1   DG    19      47.795  45.255  49.282  1.00  0.00           H  
ATOM    606  C2   DG    19      49.436  46.477  49.652  1.00  0.00           C  
ATOM    607  N2   DG    19      49.190  46.589  50.900  1.00  0.00           N  
ATOM    608  H21  DG    19      48.394  46.090  51.271  1.00  0.00           H  
ATOM    609  H22  DG    19      49.622  47.359  51.390  1.00  0.00           H  
ATOM    610  N3   DG    19      50.424  47.222  49.215  1.00  0.00           N  
ATOM    611  C4   DG    19      50.575  47.149  47.873  1.00  0.00           C  
ATOM    612  C3'  DG    19      53.180  48.691  50.003  1.00  0.00           C  
ATOM    613  H3'  DG    19      52.423  47.956  50.277  1.00  0.00           H  
ATOM    614  C2'  DG    19      52.633  49.369  48.734  1.00  0.00           C  
ATOM    615  H2'  DG    19      51.563  49.537  48.858  1.00  0.00           H  
ATOM    616 H2''  DG    19      53.088  50.346  48.569  1.00  0.00           H  
ATOM    617  O3'  DG    19      53.629  49.525  51.102  1.00  0.00           O  
ATOM    618  P   DT3    20      54.018  51.110  51.057  1.00  0.00           P  
ATOM    619  OP1 DT3    20      52.804  51.774  50.518  1.00  0.00           O  
ATOM    620  OP2 DT3    20      55.334  51.213  50.371  1.00  0.00           O  
ATOM    621  O5' DT3    20      54.151  51.595  52.514  1.00  0.00           O  
ATOM    622  C5' DT3    20      53.071  51.673  53.448  1.00  0.00           C  
ATOM    623  H5' DT3    20      53.215  51.008  54.300  1.00  0.00           H  
ATOM    624 H5'' DT3    20      52.193  51.407  52.859  1.00  0.00           H  
ATOM    625  C4' DT3    20      52.769  53.077  53.965  1.00  0.00           C  
ATOM    626  H4' DT3    20      52.022  53.083  54.759  1.00  0.00           H  
ATOM    627  O4' DT3    20      54.012  53.567  54.485  1.00  0.00           O  
ATOM    628  C1' DT3    20      54.479  54.627  53.618  1.00  0.00           C  
ATOM    629  H1' DT3    20      54.247  55.573  54.107  1.00  0.00           H  
ATOM    630  N1  DT3    20      56.012  54.604  53.504  1.00  0.00           N  
ATOM    631  C6  DT3    20      56.602  53.807  52.554  1.00  0.00           C  
ATOM    632  H6  DT3    20      56.056  52.998  52.091  1.00  0.00           H  
ATOM    633  C5  DT3    20      57.910  53.919  52.345  1.00  0.00           C  
ATOM    634  C7  DT3    20      58.640  53.060  51.331  1.00  0.00           C  
ATOM    635  H71 DT3    20      59.521  53.539  50.905  1.00  0.00           H  
ATOM    636  H72 DT3    20      58.928  52.171  51.892  1.00  0.00           H  
ATOM    637  H73 DT3    20      57.911  52.757  50.579  1.00  0.00           H  
ATOM    638  C4  DT3    20      58.713  54.917  53.037  1.00  0.00           C  
ATOM    639  O4  DT3    20      59.906  55.077  52.919  1.00  0.00           O  
ATOM    640  N3  DT3    20      57.970  55.715  53.957  1.00  0.00           N  
ATOM    641  H3  DT3    20      58.475  56.478  54.384  1.00  0.00           H  
ATOM    642  C2  DT3    20      56.708  55.570  54.282  1.00  0.00           C  
ATOM    643  O2  DT3    20      56.291  56.337  55.083  1.00  0.00           O  
ATOM    644  C3' DT3    20      52.432  54.051  52.743  1.00  0.00           C  
ATOM    645  H3' DT3    20      51.933  53.425  52.004  1.00  0.00           H  
ATOM    646  C2' DT3    20      53.770  54.608  52.295  1.00  0.00           C  
ATOM    647  H2' DT3    20      54.299  54.004  51.557  1.00  0.00           H  
ATOM    648 H2'' DT3    20      53.628  55.627  51.936  1.00  0.00           H  
ATOM    649  O3' DT3    20      51.529  55.057  53.133  1.00  0.00           O  
ATOM    650 HO3' DT3    20      50.599  54.818  53.119  1.00  0.00           H  
ATOM    651  K+   K+    21      46.146  39.561  46.991  1.00  0.00           K  
ATOM    652  K+   K+    22      45.744  43.427  46.964  1.00  0.00           K  
END
