# Supplementary material for: Complexity of Guanine Quadruplex Unfolding Pathways Revealed by Atomistic Pulling Simulations
Source: J Chem Inf Model. 2023 Jul 17;63(15):4716–31. doi: 10.1021/acs.jcim.3c00171 (PMC10428220; doi:10.1021/acs.jcim.3c00171)
Supplement: Supplementary file 2 — ci3c00171_si_002.zip [file ci3c00171_si_002.zip › coordinates/initial-coordinates/143d_noloop-start_run2.pdb]

ATOM      1 HO5' DT5     1      34.206  53.073  50.343  1.00  0.00           H  
ATOM      2  O5' DT5     1      33.852  52.293  49.909  1.00  0.00           O  
ATOM      3  C5' DT5     1      34.446  52.052  48.673  1.00  0.00           C  
ATOM      4  H5' DT5     1      35.518  52.005  48.866  1.00  0.00           H  
ATOM      5 H5'' DT5     1      34.303  52.926  48.037  1.00  0.00           H  
ATOM      6  C4' DT5     1      33.844  50.806  48.010  1.00  0.00           C  
ATOM      7  H4' DT5     1      32.814  51.021  47.723  1.00  0.00           H  
ATOM      8  O4' DT5     1      34.560  50.656  46.849  1.00  0.00           O  
ATOM      9  C1' DT5     1      34.930  49.278  46.790  1.00  0.00           C  
ATOM     10  H1' DT5     1      34.108  48.646  46.453  1.00  0.00           H  
ATOM     11  N1  DT5     1      36.067  49.265  45.807  1.00  0.00           N  
ATOM     12  C6  DT5     1      37.391  49.458  46.261  1.00  0.00           C  
ATOM     13  H6  DT5     1      37.592  49.686  47.297  1.00  0.00           H  
ATOM     14  C5  DT5     1      38.399  49.122  45.397  1.00  0.00           C  
ATOM     15  C7  DT5     1      39.815  49.277  45.894  1.00  0.00           C  
ATOM     16  H71 DT5     1      40.496  48.571  45.418  1.00  0.00           H  
ATOM     17  H72 DT5     1      40.262  50.265  45.782  1.00  0.00           H  
ATOM     18  H73 DT5     1      39.815  49.176  46.979  1.00  0.00           H  
ATOM     19  C4  DT5     1      38.189  48.871  43.977  1.00  0.00           C  
ATOM     20  O4  DT5     1      39.037  48.677  43.166  1.00  0.00           O  
ATOM     21  N3  DT5     1      36.887  48.791  43.609  1.00  0.00           N  
ATOM     22  H3  DT5     1      36.657  48.622  42.641  1.00  0.00           H  
ATOM     23  C2  DT5     1      35.838  48.892  44.454  1.00  0.00           C  
ATOM     24  O2  DT5     1      34.717  48.774  43.914  1.00  0.00           O  
ATOM     25  C3' DT5     1      33.849  49.559  48.810  1.00  0.00           C  
ATOM     26  H3' DT5     1      33.944  49.859  49.853  1.00  0.00           H  
ATOM     27  C2' DT5     1      35.140  48.950  48.246  1.00  0.00           C  
ATOM     28  H2' DT5     1      36.056  49.462  48.541  1.00  0.00           H  
ATOM     29 H2'' DT5     1      35.216  47.877  48.420  1.00  0.00           H  
ATOM     30  O3' DT5     1      32.643  48.755  48.704  1.00  0.00           O  
ATOM     31  P    DG     2      32.625  47.220  49.195  1.00  0.00           P  
ATOM     32  OP1  DG     2      31.197  46.864  49.387  1.00  0.00           O  
ATOM     33  OP2  DG     2      33.635  47.060  50.250  1.00  0.00           O  
ATOM     34  O5'  DG     2      33.211  46.465  47.902  1.00  0.00           O  
ATOM     35  C5'  DG     2      32.411  46.460  46.705  1.00  0.00           C  
ATOM     36  H5'  DG     2      32.051  47.470  46.510  1.00  0.00           H  
ATOM     37 H5''  DG     2      31.519  45.866  46.904  1.00  0.00           H  
ATOM     38  C4'  DG     2      33.162  45.906  45.419  1.00  0.00           C  
ATOM     39  H4'  DG     2      32.573  46.247  44.567  1.00  0.00           H  
ATOM     40  O4'  DG     2      34.507  46.353  45.317  1.00  0.00           O  
ATOM     41  C1'  DG     2      35.355  45.268  45.579  1.00  0.00           C  
ATOM     42  H1'  DG     2      35.624  44.932  44.577  1.00  0.00           H  
ATOM     43  N9   DG     2      36.683  45.594  46.109  1.00  0.00           N  
ATOM     44  C8   DG     2      37.106  45.811  47.440  1.00  0.00           C  
ATOM     45  H8   DG     2      36.458  45.658  48.290  1.00  0.00           H  
ATOM     46  N7   DG     2      38.374  45.931  47.603  1.00  0.00           N  
ATOM     47  C5   DG     2      38.809  45.829  46.259  1.00  0.00           C  
ATOM     48  C6   DG     2      40.171  45.896  45.710  1.00  0.00           C  
ATOM     49  O6   DG     2      41.163  46.061  46.327  1.00  0.00           O  
ATOM     50  N1   DG     2      40.235  45.795  44.338  1.00  0.00           N  
ATOM     51  H1   DG     2      41.118  46.016  43.901  1.00  0.00           H  
ATOM     52  C2   DG     2      39.144  45.646  43.598  1.00  0.00           C  
ATOM     53  N2   DG     2      39.315  45.561  42.352  1.00  0.00           N  
ATOM     54  H21  DG     2      40.172  45.857  41.907  1.00  0.00           H  
ATOM     55  H22  DG     2      38.531  45.409  41.734  1.00  0.00           H  
ATOM     56  N3   DG     2      37.905  45.519  44.055  1.00  0.00           N  
ATOM     57  C4   DG     2      37.798  45.727  45.325  1.00  0.00           C  
ATOM     58  C3'  DG     2      33.252  44.340  45.551  1.00  0.00           C  
ATOM     59  H3'  DG     2      32.435  43.985  46.178  1.00  0.00           H  
ATOM     60  C2'  DG     2      34.589  44.139  46.259  1.00  0.00           C  
ATOM     61  H2'  DG     2      34.580  44.262  47.342  1.00  0.00           H  
ATOM     62 H2''  DG     2      35.033  43.163  46.060  1.00  0.00           H  
ATOM     63  O3'  DG     2      33.324  43.643  44.287  1.00  0.00           O  
ATOM     64  P    DG     3      32.048  43.309  43.342  1.00  0.00           P  
ATOM     65  OP1  DG     3      31.714  44.548  42.566  1.00  0.00           O  
ATOM     66  OP2  DG     3      31.082  42.639  44.257  1.00  0.00           O  
ATOM     67  O5'  DG     3      32.573  42.211  42.325  1.00  0.00           O  
ATOM     68  C5'  DG     3      33.628  42.445  41.403  1.00  0.00           C  
ATOM     69  H5'  DG     3      33.491  42.213  40.346  1.00  0.00           H  
ATOM     70 H5''  DG     3      33.923  43.494  41.390  1.00  0.00           H  
ATOM     71  C4'  DG     3      34.869  41.642  41.964  1.00  0.00           C  
ATOM     72  H4'  DG     3      34.819  41.642  43.053  1.00  0.00           H  
ATOM     73  O4'  DG     3      36.021  42.366  41.565  1.00  0.00           O  
ATOM     74  C1'  DG     3      37.027  41.418  41.484  1.00  0.00           C  
ATOM     75  H1'  DG     3      37.406  41.524  40.468  1.00  0.00           H  
ATOM     76  N9   DG     3      38.281  41.722  42.203  1.00  0.00           N  
ATOM     77  C8   DG     3      39.520  41.894  41.675  1.00  0.00           C  
ATOM     78  H8   DG     3      39.646  41.938  40.603  1.00  0.00           H  
ATOM     79  N7   DG     3      40.456  42.230  42.508  1.00  0.00           N  
ATOM     80  C5   DG     3      39.800  42.282  43.733  1.00  0.00           C  
ATOM     81  C6   DG     3      40.291  42.439  45.102  1.00  0.00           C  
ATOM     82  O6   DG     3      41.458  42.655  45.462  1.00  0.00           O  
ATOM     83  N1   DG     3      39.321  42.296  46.054  1.00  0.00           N  
ATOM     84  H1   DG     3      39.562  42.491  47.015  1.00  0.00           H  
ATOM     85  C2   DG     3      38.024  42.079  45.771  1.00  0.00           C  
ATOM     86  N2   DG     3      37.262  41.763  46.768  1.00  0.00           N  
ATOM     87  H21  DG     3      37.467  41.920  47.744  1.00  0.00           H  
ATOM     88  H22  DG     3      36.454  41.194  46.557  1.00  0.00           H  
ATOM     89  N3   DG     3      37.573  41.900  44.551  1.00  0.00           N  
ATOM     90  C4   DG     3      38.466  41.994  43.554  1.00  0.00           C  
ATOM     91  C3'  DG     3      34.914  40.222  41.512  1.00  0.00           C  
ATOM     92  H3'  DG     3      34.755  40.124  40.439  1.00  0.00           H  
ATOM     93  C2'  DG     3      36.398  40.016  41.679  1.00  0.00           C  
ATOM     94  H2'  DG     3      36.819  39.397  40.886  1.00  0.00           H  
ATOM     95 H2''  DG     3      36.597  39.553  42.646  1.00  0.00           H  
ATOM     96  O3'  DG     3      34.208  39.228  42.215  1.00  0.00           O  
ATOM     97  P    DG     4      33.408  38.011  41.436  1.00  0.00           P  
ATOM     98  OP1  DG     4      32.776  38.588  40.233  1.00  0.00           O  
ATOM     99  OP2  DG     4      32.567  37.260  42.440  1.00  0.00           O  
ATOM    100  O5'  DG     4      34.665  37.132  40.981  1.00  0.00           O  
ATOM    101  C5'  DG     4      35.027  36.972  39.564  1.00  0.00           C  
ATOM    102  H5'  DG     4      35.216  37.931  39.082  1.00  0.00           H  
ATOM    103 H5''  DG     4      34.273  36.332  39.106  1.00  0.00           H  
ATOM    104  C4'  DG     4      36.385  36.330  39.457  1.00  0.00           C  
ATOM    105  H4'  DG     4      36.622  36.321  38.393  1.00  0.00           H  
ATOM    106  O4'  DG     4      37.314  37.123  40.237  1.00  0.00           O  
ATOM    107  C1'  DG     4      38.019  36.328  41.116  1.00  0.00           C  
ATOM    108  H1'  DG     4      38.853  35.859  40.593  1.00  0.00           H  
ATOM    109  N9   DG     4      38.342  37.215  42.260  1.00  0.00           N  
ATOM    110  C8   DG     4      37.567  37.403  43.417  1.00  0.00           C  
ATOM    111  H8   DG     4      36.576  36.973  43.429  1.00  0.00           H  
ATOM    112  N7   DG     4      38.070  38.137  44.384  1.00  0.00           N  
ATOM    113  C5   DG     4      39.354  38.329  43.886  1.00  0.00           C  
ATOM    114  C6   DG     4      40.523  38.864  44.505  1.00  0.00           C  
ATOM    115  O6   DG     4      40.642  39.301  45.631  1.00  0.00           O  
ATOM    116  N1   DG     4      41.647  38.916  43.760  1.00  0.00           N  
ATOM    117  H1   DG     4      42.559  39.059  44.170  1.00  0.00           H  
ATOM    118  C2   DG     4      41.716  38.218  42.589  1.00  0.00           C  
ATOM    119  N2   DG     4      42.821  38.288  41.889  1.00  0.00           N  
ATOM    120  H21  DG     4      43.668  38.688  42.268  1.00  0.00           H  
ATOM    121  H22  DG     4      42.746  37.738  41.046  1.00  0.00           H  
ATOM    122  N3   DG     4      40.692  37.723  41.879  1.00  0.00           N  
ATOM    123  C4   DG     4      39.523  37.875  42.604  1.00  0.00           C  
ATOM    124  C3'  DG     4      36.489  34.844  40.036  1.00  0.00           C  
ATOM    125  H3'  DG     4      35.462  34.487  40.116  1.00  0.00           H  
ATOM    126  C2'  DG     4      37.106  35.111  41.408  1.00  0.00           C  
ATOM    127  H2'  DG     4      36.253  35.303  42.058  1.00  0.00           H  
ATOM    128 H2''  DG     4      37.588  34.212  41.792  1.00  0.00           H  
ATOM    129  O3'  DG     4      37.445  34.061  39.423  1.00  0.00           O  
ATOM    130  P    DT     5      37.049  33.131  38.254  1.00  0.00           P  
ATOM    131  OP1  DT     5      38.119  33.160  37.177  1.00  0.00           O  
ATOM    132  OP2  DT     5      35.639  33.429  37.857  1.00  0.00           O  
ATOM    133  O5'  DT     5      37.113  31.696  38.893  1.00  0.00           O  
ATOM    134  C5'  DT     5      36.380  31.454  39.998  1.00  0.00           C  
ATOM    135  H5'  DT     5      35.906  30.486  39.832  1.00  0.00           H  
ATOM    136 H5''  DT     5      35.611  32.199  40.202  1.00  0.00           H  
ATOM    137  C4'  DT     5      37.232  31.270  41.296  1.00  0.00           C  
ATOM    138  H4'  DT     5      37.956  32.081  41.227  1.00  0.00           H  
ATOM    139  O4'  DT     5      36.365  31.328  42.416  1.00  0.00           O  
ATOM    140  C1'  DT     5      36.632  30.062  43.021  1.00  0.00           C  
ATOM    141  H1'  DT     5      37.529  30.244  43.612  1.00  0.00           H  
ATOM    142  N1   DT     5      35.507  29.842  43.907  1.00  0.00           N  
ATOM    143  C6   DT     5      34.374  29.250  43.430  1.00  0.00           C  
ATOM    144  H6   DT     5      34.280  29.086  42.367  1.00  0.00           H  
ATOM    145  C5   DT     5      33.220  29.207  44.143  1.00  0.00           C  
ATOM    146  C7   DT     5      32.010  28.717  43.420  1.00  0.00           C  
ATOM    147  H71  DT     5      31.161  29.348  43.683  1.00  0.00           H  
ATOM    148  H72  DT     5      32.180  28.656  42.345  1.00  0.00           H  
ATOM    149  H73  DT     5      31.729  27.710  43.727  1.00  0.00           H  
ATOM    150  C4   DT     5      33.207  29.548  45.584  1.00  0.00           C  
ATOM    151  O4   DT     5      32.256  29.347  46.390  1.00  0.00           O  
ATOM    152  N3   DT     5      34.443  30.076  46.030  1.00  0.00           N  
ATOM    153  H3   DT     5      34.552  30.201  47.026  1.00  0.00           H  
ATOM    154  C2   DT     5      35.571  30.213  45.289  1.00  0.00           C  
ATOM    155  O2   DT     5      36.613  30.743  45.787  1.00  0.00           O  
ATOM    156  C3'  DT     5      37.943  29.927  41.245  1.00  0.00           C  
ATOM    157  H3'  DT     5      38.085  29.530  40.239  1.00  0.00           H  
ATOM    158  C2'  DT     5      37.046  29.008  42.094  1.00  0.00           C  
ATOM    159  H2'  DT     5      36.312  28.624  41.385  1.00  0.00           H  
ATOM    160 H2''  DT     5      37.603  28.244  42.634  1.00  0.00           H  
ATOM    161  O3'  DT     5      39.210  29.994  41.936  1.00  0.00           O  
ATOM    162  P    DT     6      40.483  30.471  41.154  1.00  0.00           P  
ATOM    163  OP1  DT     6      40.317  29.858  39.819  1.00  0.00           O  
ATOM    164  OP2  DT     6      41.596  30.117  41.975  1.00  0.00           O  
ATOM    165  O5'  DT     6      40.252  32.064  41.186  1.00  0.00           O  
ATOM    166  C5'  DT     6      40.857  33.005  40.318  1.00  0.00           C  
ATOM    167  H5'  DT     6      40.100  33.607  39.816  1.00  0.00           H  
ATOM    168 H5''  DT     6      41.353  32.545  39.463  1.00  0.00           H  
ATOM    169  C4'  DT     6      41.883  33.942  40.980  1.00  0.00           C  
ATOM    170  H4'  DT     6      42.262  34.560  40.166  1.00  0.00           H  
ATOM    171  O4'  DT     6      41.181  34.830  41.903  1.00  0.00           O  
ATOM    172  C1'  DT     6      41.916  34.791  43.107  1.00  0.00           C  
ATOM    173  H1'  DT     6      42.573  35.661  43.090  1.00  0.00           H  
ATOM    174  N1   DT     6      40.954  34.871  44.236  1.00  0.00           N  
ATOM    175  C6   DT     6      39.700  34.344  44.030  1.00  0.00           C  
ATOM    176  H6   DT     6      39.436  33.798  43.136  1.00  0.00           H  
ATOM    177  C5   DT     6      38.736  34.519  44.975  1.00  0.00           C  
ATOM    178  C7   DT     6      37.327  33.992  44.816  1.00  0.00           C  
ATOM    179  H71  DT     6      37.262  33.351  43.936  1.00  0.00           H  
ATOM    180  H72  DT     6      37.178  33.392  45.714  1.00  0.00           H  
ATOM    181  H73  DT     6      36.588  34.790  44.752  1.00  0.00           H  
ATOM    182  C4   DT     6      39.000  35.422  46.095  1.00  0.00           C  
ATOM    183  O4   DT     6      38.132  35.904  46.826  1.00  0.00           O  
ATOM    184  N3   DT     6      40.283  35.953  46.167  1.00  0.00           N  
ATOM    185  H3   DT     6      40.413  36.596  46.935  1.00  0.00           H  
ATOM    186  C2   DT     6      41.263  35.720  45.326  1.00  0.00           C  
ATOM    187  O2   DT     6      42.285  36.374  45.417  1.00  0.00           O  
ATOM    188  C3'  DT     6      43.037  33.222  41.686  1.00  0.00           C  
ATOM    189  H3'  DT     6      42.968  32.149  41.504  1.00  0.00           H  
ATOM    190  C2'  DT     6      42.722  33.427  43.156  1.00  0.00           C  
ATOM    191  H2'  DT     6      42.163  32.566  43.520  1.00  0.00           H  
ATOM    192 H2''  DT     6      43.617  33.589  43.756  1.00  0.00           H  
ATOM    193  O3'  DT     6      44.331  33.773  41.372  1.00  0.00           O  
ATOM    194  P    DA     7      45.684  33.131  41.905  1.00  0.00           P  
ATOM    195  OP1  DA     7      46.574  33.252  40.707  1.00  0.00           O  
ATOM    196  OP2  DA     7      45.509  31.832  42.562  1.00  0.00           O  
ATOM    197  O5'  DA     7      46.081  34.133  43.066  1.00  0.00           O  
ATOM    198  C5'  DA     7      46.898  35.323  42.875  1.00  0.00           C  
ATOM    199  H5'  DA     7      46.215  36.115  42.568  1.00  0.00           H  
ATOM    200 H5''  DA     7      47.579  35.167  42.038  1.00  0.00           H  
ATOM    201  C4'  DA     7      47.803  35.610  44.026  1.00  0.00           C  
ATOM    202  H4'  DA     7      48.538  36.376  43.781  1.00  0.00           H  
ATOM    203  O4'  DA     7      46.906  36.112  45.017  1.00  0.00           O  
ATOM    204  C1'  DA     7      47.512  35.683  46.146  1.00  0.00           C  
ATOM    205  H1'  DA     7      48.402  36.264  46.387  1.00  0.00           H  
ATOM    206  N9   DA     7      46.580  35.664  47.342  1.00  0.00           N  
ATOM    207  C8   DA     7      45.263  35.331  47.393  1.00  0.00           C  
ATOM    208  H8   DA     7      44.693  35.139  46.495  1.00  0.00           H  
ATOM    209  N7   DA     7      44.687  35.514  48.578  1.00  0.00           N  
ATOM    210  C5   DA     7      45.806  35.870  49.376  1.00  0.00           C  
ATOM    211  C6   DA     7      45.982  36.249  50.716  1.00  0.00           C  
ATOM    212  N6   DA     7      44.993  36.269  51.597  1.00  0.00           N  
ATOM    213  H61  DA     7      45.169  36.264  52.592  1.00  0.00           H  
ATOM    214  H62  DA     7      44.054  36.180  51.236  1.00  0.00           H  
ATOM    215  N1   DA     7      47.183  36.477  51.225  1.00  0.00           N  
ATOM    216  C2   DA     7      48.237  36.433  50.457  1.00  0.00           C  
ATOM    217  H2   DA     7      49.173  36.549  50.984  1.00  0.00           H  
ATOM    218  N3   DA     7      48.195  36.077  49.182  1.00  0.00           N  
ATOM    219  C4   DA     7      46.934  35.852  48.632  1.00  0.00           C  
ATOM    220  C3'  DA     7      48.562  34.375  44.534  1.00  0.00           C  
ATOM    221  H3'  DA     7      48.387  33.492  43.920  1.00  0.00           H  
ATOM    222  C2'  DA     7      47.884  34.237  45.891  1.00  0.00           C  
ATOM    223  H2'  DA     7      46.963  33.683  45.711  1.00  0.00           H  
ATOM    224 H2''  DA     7      48.467  33.869  46.735  1.00  0.00           H  
ATOM    225  O3'  DA     7      50.026  34.584  44.806  1.00  0.00           O  
ATOM    226  P    DG     8      51.055  34.224  43.695  1.00  0.00           P  
ATOM    227  OP1  DG     8      50.687  32.884  43.157  1.00  0.00           O  
ATOM    228  OP2  DG     8      52.399  34.365  44.274  1.00  0.00           O  
ATOM    229  O5'  DG     8      50.912  35.203  42.473  1.00  0.00           O  
ATOM    230  C5'  DG     8      51.274  36.561  42.809  1.00  0.00           C  
ATOM    231  H5'  DG     8      52.322  36.595  43.106  1.00  0.00           H  
ATOM    232 H5''  DG     8      50.723  36.956  43.663  1.00  0.00           H  
ATOM    233  C4'  DG     8      50.911  37.436  41.626  1.00  0.00           C  
ATOM    234  H4'  DG     8      51.222  36.997  40.678  1.00  0.00           H  
ATOM    235  O4'  DG     8      49.454  37.554  41.737  1.00  0.00           O  
ATOM    236  C1'  DG     8      49.138  38.873  41.387  1.00  0.00           C  
ATOM    237  H1'  DG     8      49.076  38.923  40.300  1.00  0.00           H  
ATOM    238  N9   DG     8      47.851  39.191  41.992  1.00  0.00           N  
ATOM    239  C8   DG     8      46.690  39.181  41.315  1.00  0.00           C  
ATOM    240  H8   DG     8      46.629  39.210  40.237  1.00  0.00           H  
ATOM    241  N7   DG     8      45.618  39.180  42.086  1.00  0.00           N  
ATOM    242  C5   DG     8      46.082  39.086  43.373  1.00  0.00           C  
ATOM    243  C6   DG     8      45.517  39.042  44.628  1.00  0.00           C  
ATOM    244  O6   DG     8      44.359  39.110  44.946  1.00  0.00           O  
ATOM    245  N1   DG     8      46.400  38.943  45.693  1.00  0.00           N  
ATOM    246  H1   DG     8      46.020  38.766  46.612  1.00  0.00           H  
ATOM    247  C2   DG     8      47.745  38.918  45.518  1.00  0.00           C  
ATOM    248  N2   DG     8      48.438  38.810  46.625  1.00  0.00           N  
ATOM    249  H21  DG     8      48.020  38.858  47.544  1.00  0.00           H  
ATOM    250  H22  DG     8      49.411  38.651  46.407  1.00  0.00           H  
ATOM    251  N3   DG     8      48.348  38.970  44.376  1.00  0.00           N  
ATOM    252  C4   DG     8      47.476  39.146  43.338  1.00  0.00           C  
ATOM    253  C3'  DG     8      51.491  38.826  41.834  1.00  0.00           C  
ATOM    254  H3'  DG     8      52.061  38.857  42.762  1.00  0.00           H  
ATOM    255  C2'  DG     8      50.318  39.715  41.873  1.00  0.00           C  
ATOM    256  H2'  DG     8      50.109  40.046  42.890  1.00  0.00           H  
ATOM    257 H2''  DG     8      50.493  40.596  41.256  1.00  0.00           H  
ATOM    258  O3'  DG     8      52.415  39.329  40.838  1.00  0.00           O  
ATOM    259  P    DG     9      52.227  39.278  39.261  1.00  0.00           P  
ATOM    260  OP1  DG     9      51.937  37.914  38.802  1.00  0.00           O  
ATOM    261  OP2  DG     9      53.363  40.036  38.673  1.00  0.00           O  
ATOM    262  O5'  DG     9      50.942  40.104  38.925  1.00  0.00           O  
ATOM    263  C5'  DG     9      50.868  41.542  38.904  1.00  0.00           C  
ATOM    264  H5'  DG     9      51.544  41.899  38.127  1.00  0.00           H  
ATOM    265 H5''  DG     9      51.413  41.867  39.791  1.00  0.00           H  
ATOM    266  C4'  DG     9      49.466  42.098  38.714  1.00  0.00           C  
ATOM    267  H4'  DG     9      49.070  41.750  37.760  1.00  0.00           H  
ATOM    268  O4'  DG     9      48.484  41.575  39.639  1.00  0.00           O  
ATOM    269  C1'  DG     9      47.907  42.768  40.168  1.00  0.00           C  
ATOM    270  H1'  DG     9      47.039  43.066  39.580  1.00  0.00           H  
ATOM    271  N9   DG     9      47.426  42.600  41.476  1.00  0.00           N  
ATOM    272  C8   DG     9      48.047  42.592  42.716  1.00  0.00           C  
ATOM    273  H8   DG     9      49.103  42.747  42.880  1.00  0.00           H  
ATOM    274  N7   DG     9      47.217  42.437  43.716  1.00  0.00           N  
ATOM    275  C5   DG     9      45.989  42.451  43.151  1.00  0.00           C  
ATOM    276  C6   DG     9      44.613  42.405  43.728  1.00  0.00           C  
ATOM    277  O6   DG     9      44.240  42.397  44.897  1.00  0.00           O  
ATOM    278  N1   DG     9      43.611  42.539  42.796  1.00  0.00           N  
ATOM    279  H1   DG     9      42.648  42.664  43.072  1.00  0.00           H  
ATOM    280  C2   DG     9      43.761  42.604  41.501  1.00  0.00           C  
ATOM    281  N2   DG     9      42.643  42.874  40.835  1.00  0.00           N  
ATOM    282  H21  DG     9      41.802  43.002  41.379  1.00  0.00           H  
ATOM    283  H22  DG     9      42.770  43.259  39.910  1.00  0.00           H  
ATOM    284  N3   DG     9      44.987  42.636  40.930  1.00  0.00           N  
ATOM    285  C4   DG     9      46.061  42.548  41.799  1.00  0.00           C  
ATOM    286  C3'  DG     9      49.523  43.664  38.645  1.00  0.00           C  
ATOM    287  H3'  DG     9      50.537  44.064  38.620  1.00  0.00           H  
ATOM    288  C2'  DG     9      48.894  43.891  40.038  1.00  0.00           C  
ATOM    289  H2'  DG     9      49.642  43.743  40.816  1.00  0.00           H  
ATOM    290 H2''  DG     9      48.405  44.854  40.188  1.00  0.00           H  
ATOM    291  O3'  DG     9      48.694  44.118  37.596  1.00  0.00           O  
ATOM    292  P   DG3    10      48.688  45.602  37.052  1.00  0.00           P  
ATOM    293  OP1 DG3    10      49.456  45.703  35.820  1.00  0.00           O  
ATOM    294  OP2 DG3    10      48.978  46.599  38.139  1.00  0.00           O  
ATOM    295  O5' DG3    10      47.199  45.689  36.604  1.00  0.00           O  
ATOM    296  C5' DG3    10      46.070  46.001  37.352  1.00  0.00           C  
ATOM    297  H5' DG3    10      46.324  46.611  38.219  1.00  0.00           H  
ATOM    298 H5'' DG3    10      45.526  45.103  37.642  1.00  0.00           H  
ATOM    299  C4' DG3    10      45.034  46.807  36.630  1.00  0.00           C  
ATOM    300  H4' DG3    10      45.062  46.422  35.611  1.00  0.00           H  
ATOM    301  O4' DG3    10      43.761  46.588  37.191  1.00  0.00           O  
ATOM    302  C1' DG3    10      43.446  47.610  38.075  1.00  0.00           C  
ATOM    303  H1' DG3    10      42.517  48.044  37.705  1.00  0.00           H  
ATOM    304  N9  DG3    10      43.037  47.138  39.443  1.00  0.00           N  
ATOM    305  C8  DG3    10      41.761  47.065  39.879  1.00  0.00           C  
ATOM    306  H8  DG3    10      40.881  47.290  39.295  1.00  0.00           H  
ATOM    307  N7  DG3    10      41.624  46.593  41.065  1.00  0.00           N  
ATOM    308  C5  DG3    10      42.909  46.277  41.450  1.00  0.00           C  
ATOM    309  C6  DG3    10      43.483  45.670  42.697  1.00  0.00           C  
ATOM    310  O6  DG3    10      42.847  45.132  43.591  1.00  0.00           O  
ATOM    311  N1  DG3    10      44.883  45.780  42.771  1.00  0.00           N  
ATOM    312  H1  DG3    10      45.370  45.535  43.621  1.00  0.00           H  
ATOM    313  C2  DG3    10      45.629  46.285  41.768  1.00  0.00           C  
ATOM    314  N2  DG3    10      46.859  46.398  42.041  1.00  0.00           N  
ATOM    315  H21 DG3    10      47.166  46.378  43.003  1.00  0.00           H  
ATOM    316  H22 DG3    10      47.568  46.564  41.340  1.00  0.00           H  
ATOM    317  N3  DG3    10      45.130  46.741  40.621  1.00  0.00           N  
ATOM    318  C4  DG3    10      43.790  46.688  40.491  1.00  0.00           C  
ATOM    319  C3' DG3    10      45.170  48.311  36.674  1.00  0.00           C  
ATOM    320  H3' DG3    10      46.220  48.602  36.695  1.00  0.00           H  
ATOM    321  C2' DG3    10      44.535  48.698  38.007  1.00  0.00           C  
ATOM    322  H2' DG3    10      45.287  48.633  38.793  1.00  0.00           H  
ATOM    323 H2'' DG3    10      44.063  49.680  37.961  1.00  0.00           H  
ATOM    324  O3' DG3    10      44.502  48.909  35.612  1.00  0.00           O  
ATOM    325 HO3' DG3    10      43.673  48.452  35.453  1.00  0.00           H  
TER     326      DG3    10 
ATOM    326 HO5' DG5    11      44.412  50.631  56.373  1.00  0.00           H  
ATOM    327  O5' DG5    11      45.103  50.001  56.585  1.00  0.00           O  
ATOM    328  C5' DG5    11      44.461  48.706  56.825  1.00  0.00           C  
ATOM    329  H5' DG5    11      44.147  48.788  57.865  1.00  0.00           H  
ATOM    330 H5'' DG5    11      45.233  47.986  56.553  1.00  0.00           H  
ATOM    331  C4' DG5    11      43.295  48.464  55.903  1.00  0.00           C  
ATOM    332  H4' DG5    11      42.462  49.148  56.065  1.00  0.00           H  
ATOM    333  O4' DG5    11      43.734  48.512  54.553  1.00  0.00           O  
ATOM    334  C1' DG5    11      43.161  47.375  53.980  1.00  0.00           C  
ATOM    335  H1' DG5    11      42.124  47.565  53.703  1.00  0.00           H  
ATOM    336  N9  DG5    11      43.712  47.017  52.695  1.00  0.00           N  
ATOM    337  C8  DG5    11      45.085  46.931  52.292  1.00  0.00           C  
ATOM    338  H8  DG5    11      45.840  47.140  53.034  1.00  0.00           H  
ATOM    339  N7  DG5    11      45.327  46.738  51.049  1.00  0.00           N  
ATOM    340  C5  DG5    11      44.020  46.595  50.540  1.00  0.00           C  
ATOM    341  C6  DG5    11      43.612  46.154  49.253  1.00  0.00           C  
ATOM    342  O6  DG5    11      44.307  45.721  48.316  1.00  0.00           O  
ATOM    343  N1  DG5    11      42.219  46.194  49.107  1.00  0.00           N  
ATOM    344  H1  DG5    11      41.813  46.101  48.187  1.00  0.00           H  
ATOM    345  C2  DG5    11      41.376  46.613  50.075  1.00  0.00           C  
ATOM    346  N2  DG5    11      40.080  46.445  49.837  1.00  0.00           N  
ATOM    347  H21 DG5    11      39.805  45.932  49.011  1.00  0.00           H  
ATOM    348  H22 DG5    11      39.407  46.574  50.579  1.00  0.00           H  
ATOM    349  N3  DG5    11      41.735  47.008  51.295  1.00  0.00           N  
ATOM    350  C4  DG5    11      43.042  46.837  51.474  1.00  0.00           C  
ATOM    351  C3' DG5    11      42.680  47.088  56.185  1.00  0.00           C  
ATOM    352  H3' DG5    11      43.042  46.572  57.074  1.00  0.00           H  
ATOM    353  C2' DG5    11      43.186  46.301  55.032  1.00  0.00           C  
ATOM    354  H2' DG5    11      44.185  45.933  55.266  1.00  0.00           H  
ATOM    355 H2'' DG5    11      42.526  45.445  54.888  1.00  0.00           H  
ATOM    356  O3' DG5    11      41.287  47.107  56.025  1.00  0.00           O  
ATOM    357  P    DG    12      40.344  46.187  56.849  1.00  0.00           P  
ATOM    358  OP1  DG    12      39.039  46.923  56.836  1.00  0.00           O  
ATOM    359  OP2  DG    12      40.887  45.864  58.150  1.00  0.00           O  
ATOM    360  O5'  DG    12      40.095  44.779  56.187  1.00  0.00           O  
ATOM    361  C5'  DG    12      39.574  44.744  54.867  1.00  0.00           C  
ATOM    362  H5'  DG    12      39.983  43.889  54.327  1.00  0.00           H  
ATOM    363 H5''  DG    12      39.763  45.633  54.265  1.00  0.00           H  
ATOM    364  C4'  DG    12      38.101  44.519  54.773  1.00  0.00           C  
ATOM    365  H4'  DG    12      37.641  45.128  55.552  1.00  0.00           H  
ATOM    366  O4'  DG    12      37.691  44.791  53.425  1.00  0.00           O  
ATOM    367  C1'  DG    12      37.652  43.593  52.715  1.00  0.00           C  
ATOM    368  H1'  DG    12      36.649  43.596  52.289  1.00  0.00           H  
ATOM    369  N9   DG    12      38.430  43.433  51.456  1.00  0.00           N  
ATOM    370  C8   DG    12      37.862  43.210  50.225  1.00  0.00           C  
ATOM    371  H8   DG    12      36.793  43.261  50.080  1.00  0.00           H  
ATOM    372  N7   DG    12      38.680  42.962  49.231  1.00  0.00           N  
ATOM    373  C5   DG    12      39.910  43.042  49.891  1.00  0.00           C  
ATOM    374  C6   DG    12      41.218  43.044  49.324  1.00  0.00           C  
ATOM    375  O6   DG    12      41.540  42.913  48.133  1.00  0.00           O  
ATOM    376  N1   DG    12      42.225  43.128  50.217  1.00  0.00           N  
ATOM    377  H1   DG    12      43.147  42.922  49.860  1.00  0.00           H  
ATOM    378  C2   DG    12      42.029  43.341  51.518  1.00  0.00           C  
ATOM    379  N2   DG    12      43.022  43.473  52.300  1.00  0.00           N  
ATOM    380  H21  DG    12      43.960  43.580  51.942  1.00  0.00           H  
ATOM    381  H22  DG    12      42.866  43.602  53.290  1.00  0.00           H  
ATOM    382  N3   DG    12      40.876  43.495  52.121  1.00  0.00           N  
ATOM    383  C4   DG    12      39.827  43.330  51.239  1.00  0.00           C  
ATOM    384  C3'  DG    12      37.600  43.085  55.129  1.00  0.00           C  
ATOM    385  H3'  DG    12      38.137  42.479  55.858  1.00  0.00           H  
ATOM    386  C2'  DG    12      37.734  42.472  53.732  1.00  0.00           C  
ATOM    387  H2'  DG    12      38.738  42.047  53.712  1.00  0.00           H  
ATOM    388 H2''  DG    12      37.046  41.664  53.483  1.00  0.00           H  
ATOM    389  O3'  DG    12      36.245  43.047  55.620  1.00  0.00           O  
ATOM    390  P    DG    13      35.624  41.798  56.395  1.00  0.00           P  
ATOM    391  OP1  DG    13      34.350  42.106  57.000  1.00  0.00           O  
ATOM    392  OP2  DG    13      36.614  41.292  57.308  1.00  0.00           O  
ATOM    393  O5'  DG    13      35.412  40.672  55.254  1.00  0.00           O  
ATOM    394  C5'  DG    13      34.330  40.774  54.412  1.00  0.00           C  
ATOM    395  H5'  DG    13      34.302  41.762  53.952  1.00  0.00           H  
ATOM    396 H5''  DG    13      33.371  40.680  54.921  1.00  0.00           H  
ATOM    397  C4'  DG    13      34.443  39.666  53.320  1.00  0.00           C  
ATOM    398  H4'  DG    13      33.542  39.694  52.708  1.00  0.00           H  
ATOM    399  O4'  DG    13      35.592  39.938  52.566  1.00  0.00           O  
ATOM    400  C1'  DG    13      36.189  38.711  52.258  1.00  0.00           C  
ATOM    401  H1'  DG    13      35.608  38.319  51.423  1.00  0.00           H  
ATOM    402  N9   DG    13      37.557  39.126  51.815  1.00  0.00           N  
ATOM    403  C8   DG    13      38.601  39.507  52.538  1.00  0.00           C  
ATOM    404  H8   DG    13      38.639  39.521  53.617  1.00  0.00           H  
ATOM    405  N7   DG    13      39.721  39.850  51.837  1.00  0.00           N  
ATOM    406  C5   DG    13      39.336  39.577  50.481  1.00  0.00           C  
ATOM    407  C6   DG    13      40.056  39.702  49.245  1.00  0.00           C  
ATOM    408  O6   DG    13      41.184  40.143  49.005  1.00  0.00           O  
ATOM    409  N1   DG    13      39.264  39.380  48.215  1.00  0.00           N  
ATOM    410  H1   DG    13      39.734  39.496  47.328  1.00  0.00           H  
ATOM    411  C2   DG    13      38.040  38.913  48.279  1.00  0.00           C  
ATOM    412  N2   DG    13      37.486  38.547  47.148  1.00  0.00           N  
ATOM    413  H21  DG    13      38.008  38.176  46.367  1.00  0.00           H  
ATOM    414  H22  DG    13      36.513  38.332  47.312  1.00  0.00           H  
ATOM    415  N3   DG    13      37.306  38.754  49.373  1.00  0.00           N  
ATOM    416  C4   DG    13      38.018  39.070  50.512  1.00  0.00           C  
ATOM    417  C3'  DG    13      34.610  38.211  53.901  1.00  0.00           C  
ATOM    418  H3'  DG    13      34.481  38.219  54.984  1.00  0.00           H  
ATOM    419  C2'  DG    13      36.057  37.859  53.486  1.00  0.00           C  
ATOM    420  H2'  DG    13      36.672  38.298  54.271  1.00  0.00           H  
ATOM    421 H2''  DG    13      36.252  36.793  53.372  1.00  0.00           H  
ATOM    422  O3'  DG    13      33.712  37.305  53.315  1.00  0.00           O  
ATOM    423  P    DT    14      33.184  36.046  54.152  1.00  0.00           P  
ATOM    424  OP1  DT    14      32.039  35.551  53.370  1.00  0.00           O  
ATOM    425  OP2  DT    14      32.973  36.436  55.583  1.00  0.00           O  
ATOM    426  O5'  DT    14      34.393  35.051  54.081  1.00  0.00           O  
ATOM    427  C5'  DT    14      34.158  33.626  54.086  1.00  0.00           C  
ATOM    428  H5'  DT    14      33.099  33.397  53.970  1.00  0.00           H  
ATOM    429 H5''  DT    14      34.539  33.216  55.021  1.00  0.00           H  
ATOM    430  C4'  DT    14      34.922  32.818  52.985  1.00  0.00           C  
ATOM    431  H4'  DT    14      34.759  31.770  53.236  1.00  0.00           H  
ATOM    432  O4'  DT    14      34.294  33.106  51.716  1.00  0.00           O  
ATOM    433  C1'  DT    14      35.400  33.622  50.874  1.00  0.00           C  
ATOM    434  H1'  DT    14      35.888  32.808  50.338  1.00  0.00           H  
ATOM    435  N1   DT    14      34.994  34.621  49.774  1.00  0.00           N  
ATOM    436  C6   DT    14      34.198  35.729  50.144  1.00  0.00           C  
ATOM    437  H6   DT    14      33.806  35.747  51.150  1.00  0.00           H  
ATOM    438  C5   DT    14      34.034  36.787  49.267  1.00  0.00           C  
ATOM    439  C7   DT    14      33.225  38.078  49.651  1.00  0.00           C  
ATOM    440  H71  DT    14      32.580  38.316  48.804  1.00  0.00           H  
ATOM    441  H72  DT    14      32.587  38.040  50.534  1.00  0.00           H  
ATOM    442  H73  DT    14      33.936  38.895  49.777  1.00  0.00           H  
ATOM    443  C4   DT    14      34.703  36.804  47.948  1.00  0.00           C  
ATOM    444  O4   DT    14      34.670  37.701  47.152  1.00  0.00           O  
ATOM    445  N3   DT    14      35.451  35.668  47.715  1.00  0.00           N  
ATOM    446  H3   DT    14      36.005  35.551  46.879  1.00  0.00           H  
ATOM    447  C2   DT    14      35.520  34.514  48.475  1.00  0.00           C  
ATOM    448  O2   DT    14      36.144  33.531  48.082  1.00  0.00           O  
ATOM    449  C3'  DT    14      36.419  33.127  53.013  1.00  0.00           C  
ATOM    450  H3'  DT    14      36.594  33.693  53.928  1.00  0.00           H  
ATOM    451  C2'  DT    14      36.538  34.034  51.792  1.00  0.00           C  
ATOM    452  H2'  DT    14      36.357  35.045  52.157  1.00  0.00           H  
ATOM    453 H2''  DT    14      37.508  33.819  51.343  1.00  0.00           H  
ATOM    454  O3'  DT    14      37.435  32.155  52.952  1.00  0.00           O  
ATOM    455  P    DT    15      37.247  30.603  52.753  1.00  0.00           P  
ATOM    456  OP1  DT    15      36.546  30.398  51.482  1.00  0.00           O  
ATOM    457  OP2  DT    15      36.601  30.158  54.007  1.00  0.00           O  
ATOM    458  O5'  DT    15      38.784  30.136  52.692  1.00  0.00           O  
ATOM    459  C5'  DT    15      39.432  29.610  53.777  1.00  0.00           C  
ATOM    460  H5'  DT    15      39.651  28.553  53.626  1.00  0.00           H  
ATOM    461 H5''  DT    15      38.872  29.753  54.701  1.00  0.00           H  
ATOM    462  C4'  DT    15      40.792  30.332  53.994  1.00  0.00           C  
ATOM    463  H4'  DT    15      41.482  29.774  54.627  1.00  0.00           H  
ATOM    464  O4'  DT    15      41.378  30.697  52.815  1.00  0.00           O  
ATOM    465  C1'  DT    15      41.720  32.083  52.879  1.00  0.00           C  
ATOM    466  H1'  DT    15      42.708  32.125  53.338  1.00  0.00           H  
ATOM    467  N1   DT    15      41.648  32.592  51.522  1.00  0.00           N  
ATOM    468  C6   DT    15      40.473  32.379  50.799  1.00  0.00           C  
ATOM    469  H6   DT    15      39.675  31.811  51.254  1.00  0.00           H  
ATOM    470  C5   DT    15      40.481  32.703  49.467  1.00  0.00           C  
ATOM    471  C7   DT    15      39.167  32.434  48.667  1.00  0.00           C  
ATOM    472  H71  DT    15      38.380  32.148  49.366  1.00  0.00           H  
ATOM    473  H72  DT    15      38.971  33.359  48.126  1.00  0.00           H  
ATOM    474  H73  DT    15      39.438  31.735  47.876  1.00  0.00           H  
ATOM    475  C4   DT    15      41.591  33.380  48.899  1.00  0.00           C  
ATOM    476  O4   DT    15      41.684  33.641  47.695  1.00  0.00           O  
ATOM    477  N3   DT    15      42.657  33.641  49.773  1.00  0.00           N  
ATOM    478  H3   DT    15      43.416  34.215  49.434  1.00  0.00           H  
ATOM    479  C2   DT    15      42.748  33.266  51.057  1.00  0.00           C  
ATOM    480  O2   DT    15      43.734  33.497  51.739  1.00  0.00           O  
ATOM    481  C3'  DT    15      40.589  31.664  54.927  1.00  0.00           C  
ATOM    482  H3'  DT    15      39.555  31.666  55.270  1.00  0.00           H  
ATOM    483  C2'  DT    15      40.841  32.754  53.881  1.00  0.00           C  
ATOM    484  H2'  DT    15      39.923  33.104  53.410  1.00  0.00           H  
ATOM    485 H2''  DT    15      41.350  33.592  54.358  1.00  0.00           H  
ATOM    486  O3'  DT    15      41.469  31.648  55.995  1.00  0.00           O  
ATOM    487  P    DA    16      41.519  32.759  57.129  1.00  0.00           P  
ATOM    488  OP1  DA    16      42.474  32.135  58.048  1.00  0.00           O  
ATOM    489  OP2  DA    16      40.213  33.195  57.689  1.00  0.00           O  
ATOM    490  O5'  DA    16      42.214  34.112  56.632  1.00  0.00           O  
ATOM    491  C5'  DA    16      43.544  34.023  56.016  1.00  0.00           C  
ATOM    492  H5'  DA    16      43.739  33.206  55.321  1.00  0.00           H  
ATOM    493 H5''  DA    16      44.252  33.900  56.836  1.00  0.00           H  
ATOM    494  C4'  DA    16      43.861  35.371  55.334  1.00  0.00           C  
ATOM    495  H4'  DA    16      44.949  35.407  55.289  1.00  0.00           H  
ATOM    496  O4'  DA    16      43.113  35.518  54.052  1.00  0.00           O  
ATOM    497  C1'  DA    16      42.338  36.733  54.005  1.00  0.00           C  
ATOM    498  H1'  DA    16      42.882  37.508  53.464  1.00  0.00           H  
ATOM    499  N9   DA    16      41.063  36.427  53.282  1.00  0.00           N  
ATOM    500  C8   DA    16      39.781  36.050  53.714  1.00  0.00           C  
ATOM    501  H8   DA    16      39.569  35.945  54.767  1.00  0.00           H  
ATOM    502  N7   DA    16      38.969  35.769  52.758  1.00  0.00           N  
ATOM    503  C5   DA    16      39.764  36.076  51.606  1.00  0.00           C  
ATOM    504  C6   DA    16      39.535  36.136  50.181  1.00  0.00           C  
ATOM    505  N6   DA    16      38.386  35.814  49.679  1.00  0.00           N  
ATOM    506  H61  DA    16      38.292  36.118  48.720  1.00  0.00           H  
ATOM    507  H62  DA    16      37.615  35.605  50.298  1.00  0.00           H  
ATOM    508  N1   DA    16      40.464  36.460  49.323  1.00  0.00           N  
ATOM    509  C2   DA    16      41.635  36.861  49.796  1.00  0.00           C  
ATOM    510  H2   DA    16      42.375  37.026  49.026  1.00  0.00           H  
ATOM    511  N3   DA    16      41.988  36.838  51.070  1.00  0.00           N  
ATOM    512  C4   DA    16      41.003  36.481  51.933  1.00  0.00           C  
ATOM    513  C3'  DA    16      43.540  36.626  56.182  1.00  0.00           C  
ATOM    514  H3'  DA    16      43.296  36.366  57.212  1.00  0.00           H  
ATOM    515  C2'  DA    16      42.235  37.094  55.469  1.00  0.00           C  
ATOM    516  H2'  DA    16      41.384  36.623  55.962  1.00  0.00           H  
ATOM    517 H2''  DA    16      42.234  38.183  55.501  1.00  0.00           H  
ATOM    518  O3'  DA    16      44.562  37.669  55.970  1.00  0.00           O  
ATOM    519  P    DG    17      45.547  38.076  57.102  1.00  0.00           P  
ATOM    520  OP1  DG    17      46.170  36.871  57.721  1.00  0.00           O  
ATOM    521  OP2  DG    17      44.713  38.890  57.974  1.00  0.00           O  
ATOM    522  O5'  DG    17      46.680  39.046  56.442  1.00  0.00           O  
ATOM    523  C5'  DG    17      47.740  38.417  55.779  1.00  0.00           C  
ATOM    524  H5'  DG    17      47.440  37.482  55.305  1.00  0.00           H  
ATOM    525 H5''  DG    17      48.552  38.117  56.441  1.00  0.00           H  
ATOM    526  C4'  DG    17      48.403  39.188  54.582  1.00  0.00           C  
ATOM    527  H4'  DG    17      49.440  38.874  54.464  1.00  0.00           H  
ATOM    528  O4'  DG    17      47.928  38.949  53.296  1.00  0.00           O  
ATOM    529  C1'  DG    17      48.109  40.171  52.577  1.00  0.00           C  
ATOM    530  H1'  DG    17      49.170  40.112  52.336  1.00  0.00           H  
ATOM    531  N9   DG    17      47.337  40.234  51.272  1.00  0.00           N  
ATOM    532  C8   DG    17      47.876  40.123  50.051  1.00  0.00           C  
ATOM    533  H8   DG    17      48.928  40.122  49.808  1.00  0.00           H  
ATOM    534  N7   DG    17      47.039  39.938  49.062  1.00  0.00           N  
ATOM    535  C5   DG    17      45.783  39.823  49.734  1.00  0.00           C  
ATOM    536  C6   DG    17      44.429  39.488  49.252  1.00  0.00           C  
ATOM    537  O6   DG    17      44.053  39.152  48.141  1.00  0.00           O  
ATOM    538  N1   DG    17      43.481  39.551  50.228  1.00  0.00           N  
ATOM    539  H1   DG    17      42.523  39.376  49.960  1.00  0.00           H  
ATOM    540  C2   DG    17      43.755  39.784  51.557  1.00  0.00           C  
ATOM    541  N2   DG    17      42.795  39.836  52.408  1.00  0.00           N  
ATOM    542  H21  DG    17      41.820  39.674  52.202  1.00  0.00           H  
ATOM    543  H22  DG    17      43.081  40.060  53.350  1.00  0.00           H  
ATOM    544  N3   DG    17      44.938  40.140  52.044  1.00  0.00           N  
ATOM    545  C4   DG    17      45.966  39.989  51.093  1.00  0.00           C  
ATOM    546  C3'  DG    17      48.480  40.736  54.801  1.00  0.00           C  
ATOM    547  H3'  DG    17      47.811  41.004  55.619  1.00  0.00           H  
ATOM    548  C2'  DG    17      47.918  41.305  53.525  1.00  0.00           C  
ATOM    549  H2'  DG    17      46.863  41.576  53.537  1.00  0.00           H  
ATOM    550 H2''  DG    17      48.445  42.184  53.153  1.00  0.00           H  
ATOM    551  O3'  DG    17      49.847  41.131  54.917  1.00  0.00           O  
ATOM    552  P    DG    18      50.381  42.232  55.784  1.00  0.00           P  
ATOM    553  OP1  DG    18      51.561  41.733  56.510  1.00  0.00           O  
ATOM    554  OP2  DG    18      49.254  42.980  56.494  1.00  0.00           O  
ATOM    555  O5'  DG    18      50.808  43.059  54.508  1.00  0.00           O  
ATOM    556  C5'  DG    18      50.212  44.300  54.315  1.00  0.00           C  
ATOM    557  H5'  DG    18      50.554  45.098  54.973  1.00  0.00           H  
ATOM    558 H5''  DG    18      49.122  44.308  54.308  1.00  0.00           H  
ATOM    559  C4'  DG    18      50.557  44.794  52.920  1.00  0.00           C  
ATOM    560  H4'  DG    18      51.642  44.709  52.850  1.00  0.00           H  
ATOM    561  O4'  DG    18      49.909  43.887  51.984  1.00  0.00           O  
ATOM    562  C1'  DG    18      48.979  44.714  51.260  1.00  0.00           C  
ATOM    563  H1'  DG    18      49.523  44.978  50.353  1.00  0.00           H  
ATOM    564  N9   DG    18      47.755  43.984  50.838  1.00  0.00           N  
ATOM    565  C8   DG    18      46.550  43.724  51.490  1.00  0.00           C  
ATOM    566  H8   DG    18      46.285  44.139  52.451  1.00  0.00           H  
ATOM    567  N7   DG    18      45.541  43.269  50.754  1.00  0.00           N  
ATOM    568  C5   DG    18      46.172  43.168  49.508  1.00  0.00           C  
ATOM    569  C6   DG    18      45.597  42.786  48.204  1.00  0.00           C  
ATOM    570  O6   DG    18      44.418  42.486  48.031  1.00  0.00           O  
ATOM    571  N1   DG    18      46.568  42.623  47.262  1.00  0.00           N  
ATOM    572  H1   DG    18      46.263  42.368  46.333  1.00  0.00           H  
ATOM    573  C2   DG    18      47.884  42.931  47.416  1.00  0.00           C  
ATOM    574  N2   DG    18      48.608  42.760  46.360  1.00  0.00           N  
ATOM    575  H21  DG    18      48.134  42.476  45.514  1.00  0.00           H  
ATOM    576  H22  DG    18      49.603  42.914  46.446  1.00  0.00           H  
ATOM    577  N3   DG    18      48.487  43.413  48.568  1.00  0.00           N  
ATOM    578  C4   DG    18      47.496  43.564  49.513  1.00  0.00           C  
ATOM    579  C3'  DG    18      50.114  46.217  52.691  1.00  0.00           C  
ATOM    580  H3'  DG    18      50.176  46.838  53.585  1.00  0.00           H  
ATOM    581  C2'  DG    18      48.706  46.014  52.122  1.00  0.00           C  
ATOM    582  H2'  DG    18      47.970  45.986  52.925  1.00  0.00           H  
ATOM    583 H2''  DG    18      48.559  46.877  51.473  1.00  0.00           H  
ATOM    584  O3'  DG    18      50.989  46.718  51.706  1.00  0.00           O  
ATOM    585  P    DG    19      51.197  48.284  51.553  1.00  0.00           P  
ATOM    586  OP1  DG    19      52.116  48.868  52.563  1.00  0.00           O  
ATOM    587  OP2  DG    19      49.855  48.920  51.415  1.00  0.00           O  
ATOM    588  O5'  DG    19      51.860  48.239  50.138  1.00  0.00           O  
ATOM    589  C5'  DG    19      51.381  47.528  49.061  1.00  0.00           C  
ATOM    590  H5'  DG    19      50.589  48.210  48.755  1.00  0.00           H  
ATOM    591 H5''  DG    19      51.005  46.528  49.278  1.00  0.00           H  
ATOM    592  C4'  DG    19      52.366  47.380  47.931  1.00  0.00           C  
ATOM    593  H4'  DG    19      53.304  47.000  48.336  1.00  0.00           H  
ATOM    594  O4'  DG    19      52.000  46.359  46.956  1.00  0.00           O  
ATOM    595  C1'  DG    19      51.603  47.123  45.838  1.00  0.00           C  
ATOM    596  H1'  DG    19      52.307  46.822  45.062  1.00  0.00           H  
ATOM    597  N9   DG    19      50.248  46.657  45.509  1.00  0.00           N  
ATOM    598  C8   DG    19      49.941  46.056  44.308  1.00  0.00           C  
ATOM    599  H8   DG    19      50.657  46.046  43.500  1.00  0.00           H  
ATOM    600  N7   DG    19      48.730  45.689  44.247  1.00  0.00           N  
ATOM    601  C5   DG    19      48.206  45.995  45.464  1.00  0.00           C  
ATOM    602  C6   DG    19      46.872  45.871  45.932  1.00  0.00           C  
ATOM    603  O6   DG    19      45.882  45.407  45.341  1.00  0.00           O  
ATOM    604  N1   DG    19      46.673  46.269  47.219  1.00  0.00           N  
ATOM    605  H1   DG    19      45.752  46.217  47.631  1.00  0.00           H  
ATOM    606  C2   DG    19      47.739  46.686  47.995  1.00  0.00           C  
ATOM    607  N2   DG    19      47.459  47.006  49.198  1.00  0.00           N  
ATOM    608  H21  DG    19      46.520  47.028  49.569  1.00  0.00           H  
ATOM    609  H22  DG    19      48.271  47.329  49.705  1.00  0.00           H  
ATOM    610  N3   DG    19      48.959  46.950  47.562  1.00  0.00           N  
ATOM    611  C4   DG    19      49.120  46.589  46.277  1.00  0.00           C  
ATOM    612  C3'  DG    19      52.717  48.664  47.222  1.00  0.00           C  
ATOM    613  H3'  DG    19      52.470  49.532  47.833  1.00  0.00           H  
ATOM    614  C2'  DG    19      51.688  48.565  46.088  1.00  0.00           C  
ATOM    615  H2'  DG    19      50.721  48.957  46.402  1.00  0.00           H  
ATOM    616 H2''  DG    19      52.107  48.959  45.162  1.00  0.00           H  
ATOM    617  O3'  DG    19      54.024  48.788  46.774  1.00  0.00           O  
ATOM    618  P   DT3    20      54.605  50.249  46.428  1.00  0.00           P  
ATOM    619  OP1 DT3    20      53.465  51.192  46.121  1.00  0.00           O  
ATOM    620  OP2 DT3    20      55.597  50.009  45.424  1.00  0.00           O  
ATOM    621  O5' DT3    20      55.313  50.590  47.806  1.00  0.00           O  
ATOM    622  C5' DT3    20      54.535  50.831  48.981  1.00  0.00           C  
ATOM    623  H5' DT3    20      54.270  49.893  49.469  1.00  0.00           H  
ATOM    624 H5'' DT3    20      53.596  51.278  48.653  1.00  0.00           H  
ATOM    625  C4' DT3    20      55.224  51.843  49.900  1.00  0.00           C  
ATOM    626  H4' DT3    20      54.538  51.985  50.735  1.00  0.00           H  
ATOM    627  O4' DT3    20      56.442  51.336  50.432  1.00  0.00           O  
ATOM    628  C1' DT3    20      57.215  52.421  50.851  1.00  0.00           C  
ATOM    629  H1' DT3    20      56.716  52.817  51.735  1.00  0.00           H  
ATOM    630  N1  DT3    20      58.649  52.037  51.091  1.00  0.00           N  
ATOM    631  C6  DT3    20      59.432  51.444  50.088  1.00  0.00           C  
ATOM    632  H6  DT3    20      59.058  51.427  49.075  1.00  0.00           H  
ATOM    633  C5  DT3    20      60.614  50.766  50.417  1.00  0.00           C  
ATOM    634  C7  DT3    20      61.378  50.081  49.263  1.00  0.00           C  
ATOM    635  H71 DT3    20      60.794  50.092  48.343  1.00  0.00           H  
ATOM    636  H72 DT3    20      62.360  50.538  49.139  1.00  0.00           H  
ATOM    637  H73 DT3    20      61.628  49.045  49.489  1.00  0.00           H  
ATOM    638  C4  DT3    20      60.989  50.607  51.828  1.00  0.00           C  
ATOM    639  O4  DT3    20      61.923  49.968  52.324  1.00  0.00           O  
ATOM    640  N3  DT3    20      60.201  51.235  52.714  1.00  0.00           N  
ATOM    641  H3  DT3    20      60.454  51.235  53.692  1.00  0.00           H  
ATOM    642  C2  DT3    20      59.071  51.933  52.425  1.00  0.00           C  
ATOM    643  O2  DT3    20      58.353  52.366  53.393  1.00  0.00           O  
ATOM    644  C3' DT3    20      55.592  53.161  49.206  1.00  0.00           C  
ATOM    645  H3' DT3    20      55.572  53.102  48.118  1.00  0.00           H  
ATOM    646  C2' DT3    20      56.993  53.394  49.672  1.00  0.00           C  
ATOM    647  H2' DT3    20      57.664  53.273  48.822  1.00  0.00           H  
ATOM    648 H2'' DT3    20      57.156  54.371  50.126  1.00  0.00           H  
ATOM    649  O3' DT3    20      54.771  54.235  49.608  1.00  0.00           O  
ATOM    650 HO3' DT3    20      53.927  54.007  49.212  1.00  0.00           H  
ATOM    651  K+   K+    21      42.565  40.790  46.740  1.00  0.00           K  
ATOM    652  K+   K+    22      43.297  44.331  46.238  1.00  0.00           K  
END
