# Supplementary material for: Complexity of Guanine Quadruplex Unfolding Pathways Revealed by Atomistic Pulling Simulations
Source: J Chem Inf Model. 2023 Jul 17;63(15):4716–31. doi: 10.1021/acs.jcim.3c00171 (PMC10428220; doi:10.1021/acs.jcim.3c00171)
Supplement: Supplementary file 2 — ci3c00171_si_002.zip [file ci3c00171_si_002.zip › coordinates/initial-coordinates/143d_noloop-start_run3.pdb]

ATOM      1 HO5' DT5     1      35.334  44.302  56.251  1.00  0.00           H  
ATOM      2  O5' DT5     1      34.963  45.170  56.075  1.00  0.00           O  
ATOM      3  C5' DT5     1      35.268  45.472  54.682  1.00  0.00           C  
ATOM      4  H5' DT5     1      36.168  44.905  54.444  1.00  0.00           H  
ATOM      5 H5'' DT5     1      35.341  46.557  54.603  1.00  0.00           H  
ATOM      6  C4' DT5     1      34.122  44.989  53.777  1.00  0.00           C  
ATOM      7  H4' DT5     1      33.192  45.553  53.839  1.00  0.00           H  
ATOM      8  O4' DT5     1      34.602  45.436  52.496  1.00  0.00           O  
ATOM      9  C1' DT5     1      34.856  44.232  51.799  1.00  0.00           C  
ATOM     10  H1' DT5     1      33.975  43.986  51.207  1.00  0.00           H  
ATOM     11  N1  DT5     1      36.115  44.535  51.100  1.00  0.00           N  
ATOM     12  C6  DT5     1      37.394  44.717  51.700  1.00  0.00           C  
ATOM     13  H6  DT5     1      37.447  44.763  52.778  1.00  0.00           H  
ATOM     14  C5  DT5     1      38.456  44.938  50.879  1.00  0.00           C  
ATOM     15  C7  DT5     1      39.709  45.397  51.548  1.00  0.00           C  
ATOM     16  H71 DT5     1      40.459  44.609  51.615  1.00  0.00           H  
ATOM     17  H72 DT5     1      40.152  46.111  50.854  1.00  0.00           H  
ATOM     18  H73 DT5     1      39.426  45.879  52.483  1.00  0.00           H  
ATOM     19  C4  DT5     1      38.297  45.029  49.424  1.00  0.00           C  
ATOM     20  O4  DT5     1      39.212  45.204  48.608  1.00  0.00           O  
ATOM     21  N3  DT5     1      37.095  44.866  48.918  1.00  0.00           N  
ATOM     22  H3  DT5     1      37.024  45.043  47.926  1.00  0.00           H  
ATOM     23  C2  DT5     1      35.932  44.672  49.676  1.00  0.00           C  
ATOM     24  O2  DT5     1      34.787  44.775  49.147  1.00  0.00           O  
ATOM     25  C3' DT5     1      33.816  43.509  53.762  1.00  0.00           C  
ATOM     26  H3' DT5     1      33.960  43.014  54.723  1.00  0.00           H  
ATOM     27  C2' DT5     1      34.903  42.995  52.734  1.00  0.00           C  
ATOM     28  H2' DT5     1      35.919  42.844  53.099  1.00  0.00           H  
ATOM     29 H2'' DT5     1      34.620  42.093  52.193  1.00  0.00           H  
ATOM     30  O3' DT5     1      32.445  43.266  53.337  1.00  0.00           O  
ATOM     31  P    DG     2      31.896  41.812  53.139  1.00  0.00           P  
ATOM     32  OP1  DG     2      30.416  42.025  53.373  1.00  0.00           O  
ATOM     33  OP2  DG     2      32.691  40.857  53.932  1.00  0.00           O  
ATOM     34  O5'  DG     2      32.189  41.579  51.659  1.00  0.00           O  
ATOM     35  C5'  DG     2      31.510  41.977  50.514  1.00  0.00           C  
ATOM     36  H5'  DG     2      31.451  43.065  50.543  1.00  0.00           H  
ATOM     37 H5''  DG     2      30.477  41.649  50.626  1.00  0.00           H  
ATOM     38  C4'  DG     2      32.242  41.549  49.201  1.00  0.00           C  
ATOM     39  H4'  DG     2      31.658  41.902  48.351  1.00  0.00           H  
ATOM     40  O4'  DG     2      33.602  41.996  49.169  1.00  0.00           O  
ATOM     41  C1'  DG     2      34.449  40.983  48.764  1.00  0.00           C  
ATOM     42  H1'  DG     2      34.455  40.876  47.679  1.00  0.00           H  
ATOM     43  N9   DG     2      35.859  41.175  49.225  1.00  0.00           N  
ATOM     44  C8   DG     2      36.375  41.043  50.480  1.00  0.00           C  
ATOM     45  H8   DG     2      35.810  40.655  51.314  1.00  0.00           H  
ATOM     46  N7   DG     2      37.627  41.341  50.545  1.00  0.00           N  
ATOM     47  C5   DG     2      37.937  41.664  49.250  1.00  0.00           C  
ATOM     48  C6   DG     2      39.224  41.851  48.650  1.00  0.00           C  
ATOM     49  O6   DG     2      40.290  41.843  49.257  1.00  0.00           O  
ATOM     50  N1   DG     2      39.177  42.113  47.303  1.00  0.00           N  
ATOM     51  H1   DG     2      40.066  42.210  46.833  1.00  0.00           H  
ATOM     52  C2   DG     2      38.050  42.042  46.568  1.00  0.00           C  
ATOM     53  N2   DG     2      38.178  42.299  45.274  1.00  0.00           N  
ATOM     54  H21  DG     2      39.041  42.579  44.829  1.00  0.00           H  
ATOM     55  H22  DG     2      37.311  42.106  44.794  1.00  0.00           H  
ATOM     56  N3   DG     2      36.769  41.868  47.074  1.00  0.00           N  
ATOM     57  C4   DG     2      36.839  41.664  48.396  1.00  0.00           C  
ATOM     58  C3'  DG     2      32.298  40.084  48.977  1.00  0.00           C  
ATOM     59  H3'  DG     2      31.715  39.559  49.734  1.00  0.00           H  
ATOM     60  C2'  DG     2      33.697  39.827  49.329  1.00  0.00           C  
ATOM     61  H2'  DG     2      33.798  39.712  50.408  1.00  0.00           H  
ATOM     62 H2''  DG     2      34.033  38.889  48.886  1.00  0.00           H  
ATOM     63  O3'  DG     2      31.849  39.765  47.657  1.00  0.00           O  
ATOM     64  P    DG     3      31.754  38.267  47.037  1.00  0.00           P  
ATOM     65  OP1  DG     3      31.060  38.301  45.733  1.00  0.00           O  
ATOM     66  OP2  DG     3      31.337  37.237  48.070  1.00  0.00           O  
ATOM     67  O5'  DG     3      33.255  37.956  46.739  1.00  0.00           O  
ATOM     68  C5'  DG     3      33.883  38.631  45.676  1.00  0.00           C  
ATOM     69  H5'  DG     3      33.327  38.513  44.746  1.00  0.00           H  
ATOM     70 H5''  DG     3      34.000  39.685  45.926  1.00  0.00           H  
ATOM     71  C4'  DG     3      35.297  38.116  45.521  1.00  0.00           C  
ATOM     72  H4'  DG     3      35.732  37.720  46.438  1.00  0.00           H  
ATOM     73  O4'  DG     3      36.048  39.143  44.876  1.00  0.00           O  
ATOM     74  C1'  DG     3      37.110  38.576  44.145  1.00  0.00           C  
ATOM     75  H1'  DG     3      37.051  38.901  43.107  1.00  0.00           H  
ATOM     76  N9   DG     3      38.398  38.864  44.746  1.00  0.00           N  
ATOM     77  C8   DG     3      39.454  39.339  44.055  1.00  0.00           C  
ATOM     78  H8   DG     3      39.396  39.432  42.981  1.00  0.00           H  
ATOM     79  N7   DG     3      40.493  39.478  44.820  1.00  0.00           N  
ATOM     80  C5   DG     3      40.072  39.176  46.044  1.00  0.00           C  
ATOM     81  C6   DG     3      40.772  39.213  47.286  1.00  0.00           C  
ATOM     82  O6   DG     3      41.935  39.482  47.570  1.00  0.00           O  
ATOM     83  N1   DG     3      39.998  38.831  48.332  1.00  0.00           N  
ATOM     84  H1   DG     3      40.488  38.789  49.215  1.00  0.00           H  
ATOM     85  C2   DG     3      38.703  38.394  48.248  1.00  0.00           C  
ATOM     86  N2   DG     3      38.099  38.117  49.338  1.00  0.00           N  
ATOM     87  H21  DG     3      38.591  38.203  50.216  1.00  0.00           H  
ATOM     88  H22  DG     3      37.150  37.772  49.340  1.00  0.00           H  
ATOM     89  N3   DG     3      38.004  38.312  47.085  1.00  0.00           N  
ATOM     90  C4   DG     3      38.788  38.760  46.072  1.00  0.00           C  
ATOM     91  C3'  DG     3      35.360  37.105  44.424  1.00  0.00           C  
ATOM     92  H3'  DG     3      34.893  37.344  43.468  1.00  0.00           H  
ATOM     93  C2'  DG     3      36.856  37.087  44.205  1.00  0.00           C  
ATOM     94  H2'  DG     3      37.067  36.458  43.340  1.00  0.00           H  
ATOM     95 H2''  DG     3      37.318  36.682  45.106  1.00  0.00           H  
ATOM     96  O3'  DG     3      34.945  35.783  44.785  1.00  0.00           O  
ATOM     97  P    DG     4      34.651  34.676  43.704  1.00  0.00           P  
ATOM     98  OP1  DG     4      33.730  35.296  42.720  1.00  0.00           O  
ATOM     99  OP2  DG     4      34.235  33.415  44.372  1.00  0.00           O  
ATOM    100  O5'  DG     4      35.975  34.230  42.962  1.00  0.00           O  
ATOM    101  C5'  DG     4      36.121  34.532  41.576  1.00  0.00           C  
ATOM    102  H5'  DG     4      35.853  35.561  41.336  1.00  0.00           H  
ATOM    103 H5''  DG     4      35.553  33.815  40.982  1.00  0.00           H  
ATOM    104  C4'  DG     4      37.606  34.337  41.152  1.00  0.00           C  
ATOM    105  H4'  DG     4      37.802  34.648  40.126  1.00  0.00           H  
ATOM    106  O4'  DG     4      38.493  35.029  42.069  1.00  0.00           O  
ATOM    107  C1'  DG     4      39.296  34.131  42.764  1.00  0.00           C  
ATOM    108  H1'  DG     4      40.200  33.984  42.173  1.00  0.00           H  
ATOM    109  N9   DG     4      39.743  34.754  44.027  1.00  0.00           N  
ATOM    110  C8   DG     4      39.181  34.465  45.304  1.00  0.00           C  
ATOM    111  H8   DG     4      38.212  34.015  45.457  1.00  0.00           H  
ATOM    112  N7   DG     4      39.783  35.113  46.242  1.00  0.00           N  
ATOM    113  C5   DG     4      40.904  35.636  45.613  1.00  0.00           C  
ATOM    114  C6   DG     4      42.078  36.053  46.253  1.00  0.00           C  
ATOM    115  O6   DG     4      42.377  36.415  47.386  1.00  0.00           O  
ATOM    116  N1   DG     4      43.074  36.318  45.368  1.00  0.00           N  
ATOM    117  H1   DG     4      43.937  36.660  45.765  1.00  0.00           H  
ATOM    118  C2   DG     4      42.892  36.156  44.037  1.00  0.00           C  
ATOM    119  N2   DG     4      43.867  36.613  43.327  1.00  0.00           N  
ATOM    120  H21  DG     4      44.779  36.832  43.701  1.00  0.00           H  
ATOM    121  H22  DG     4      43.824  36.624  42.318  1.00  0.00           H  
ATOM    122  N3   DG     4      41.912  35.580  43.384  1.00  0.00           N  
ATOM    123  C4   DG     4      40.957  35.325  44.284  1.00  0.00           C  
ATOM    124  C3'  DG     4      38.105  32.856  41.323  1.00  0.00           C  
ATOM    125  H3'  DG     4      37.204  32.244  41.294  1.00  0.00           H  
ATOM    126  C2'  DG     4      38.703  32.768  42.740  1.00  0.00           C  
ATOM    127  H2'  DG     4      37.926  32.717  43.503  1.00  0.00           H  
ATOM    128 H2''  DG     4      39.309  31.880  42.922  1.00  0.00           H  
ATOM    129  O3'  DG     4      39.188  32.392  40.411  1.00  0.00           O  
ATOM    130  P    DT     5      38.971  32.164  38.895  1.00  0.00           P  
ATOM    131  OP1  DT     5      39.099  33.388  38.013  1.00  0.00           O  
ATOM    132  OP2  DT     5      37.704  31.425  38.743  1.00  0.00           O  
ATOM    133  O5'  DT     5      40.109  31.213  38.539  1.00  0.00           O  
ATOM    134  C5'  DT     5      40.304  29.986  39.219  1.00  0.00           C  
ATOM    135  H5'  DT     5      40.713  29.344  38.440  1.00  0.00           H  
ATOM    136 H5''  DT     5      39.377  29.595  39.639  1.00  0.00           H  
ATOM    137  C4'  DT     5      41.419  30.133  40.355  1.00  0.00           C  
ATOM    138  H4'  DT     5      41.468  31.172  40.683  1.00  0.00           H  
ATOM    139  O4'  DT     5      41.054  29.329  41.449  1.00  0.00           O  
ATOM    140  C1'  DT     5      42.075  28.390  41.672  1.00  0.00           C  
ATOM    141  H1'  DT     5      42.891  28.843  42.235  1.00  0.00           H  
ATOM    142  N1   DT     5      41.596  27.136  42.383  1.00  0.00           N  
ATOM    143  C6   DT     5      40.920  26.158  41.692  1.00  0.00           C  
ATOM    144  H6   DT     5      40.821  26.229  40.619  1.00  0.00           H  
ATOM    145  C5   DT     5      40.377  25.065  42.291  1.00  0.00           C  
ATOM    146  C7   DT     5      39.747  23.966  41.486  1.00  0.00           C  
ATOM    147  H71  DT     5      38.660  24.008  41.555  1.00  0.00           H  
ATOM    148  H72  DT     5      40.097  23.884  40.457  1.00  0.00           H  
ATOM    149  H73  DT     5      39.860  23.016  42.009  1.00  0.00           H  
ATOM    150  C4   DT     5      40.411  25.044  43.756  1.00  0.00           C  
ATOM    151  O4   DT     5      39.823  24.205  44.515  1.00  0.00           O  
ATOM    152  N3   DT     5      41.187  26.033  44.379  1.00  0.00           N  
ATOM    153  H3   DT     5      41.426  25.943  45.356  1.00  0.00           H  
ATOM    154  C2   DT     5      41.835  27.047  43.766  1.00  0.00           C  
ATOM    155  O2   DT     5      42.490  27.864  44.504  1.00  0.00           O  
ATOM    156  C3'  DT     5      42.740  29.562  39.814  1.00  0.00           C  
ATOM    157  H3'  DT     5      42.842  29.552  38.729  1.00  0.00           H  
ATOM    158  C2'  DT     5      42.653  28.148  40.311  1.00  0.00           C  
ATOM    159  H2'  DT     5      42.027  27.648  39.572  1.00  0.00           H  
ATOM    160 H2''  DT     5      43.633  27.670  40.294  1.00  0.00           H  
ATOM    161  O3'  DT     5      43.708  30.383  40.431  1.00  0.00           O  
ATOM    162  P    DT     6      45.300  30.030  40.485  1.00  0.00           P  
ATOM    163  OP1  DT     6      45.890  29.887  39.092  1.00  0.00           O  
ATOM    164  OP2  DT     6      45.509  28.881  41.417  1.00  0.00           O  
ATOM    165  O5'  DT     6      46.077  31.225  41.143  1.00  0.00           O  
ATOM    166  C5'  DT     6      46.534  32.354  40.346  1.00  0.00           C  
ATOM    167  H5'  DT     6      45.677  33.008  40.183  1.00  0.00           H  
ATOM    168 H5''  DT     6      46.898  32.105  39.349  1.00  0.00           H  
ATOM    169  C4'  DT     6      47.510  33.193  41.209  1.00  0.00           C  
ATOM    170  H4'  DT     6      48.050  33.849  40.525  1.00  0.00           H  
ATOM    171  O4'  DT     6      46.735  34.012  42.062  1.00  0.00           O  
ATOM    172  C1'  DT     6      47.016  33.640  43.396  1.00  0.00           C  
ATOM    173  H1'  DT     6      47.683  34.391  43.819  1.00  0.00           H  
ATOM    174  N1   DT     6      45.777  33.409  44.167  1.00  0.00           N  
ATOM    175  C6   DT     6      44.734  32.822  43.601  1.00  0.00           C  
ATOM    176  H6   DT     6      44.741  32.514  42.566  1.00  0.00           H  
ATOM    177  C5   DT     6      43.627  32.540  44.375  1.00  0.00           C  
ATOM    178  C7   DT     6      42.415  31.925  43.693  1.00  0.00           C  
ATOM    179  H71  DT     6      42.149  31.056  44.295  1.00  0.00           H  
ATOM    180  H72  DT     6      41.531  32.562  43.689  1.00  0.00           H  
ATOM    181  H73  DT     6      42.680  31.548  42.706  1.00  0.00           H  
ATOM    182  C4   DT     6      43.591  32.894  45.791  1.00  0.00           C  
ATOM    183  O4   DT     6      42.607  32.732  46.524  1.00  0.00           O  
ATOM    184  N3   DT     6      44.749  33.228  46.318  1.00  0.00           N  
ATOM    185  H3   DT     6      44.839  33.429  47.304  1.00  0.00           H  
ATOM    186  C2   DT     6      45.841  33.571  45.575  1.00  0.00           C  
ATOM    187  O2   DT     6      46.890  33.967  46.066  1.00  0.00           O  
ATOM    188  C3'  DT     6      48.428  32.346  42.076  1.00  0.00           C  
ATOM    189  H3'  DT     6      48.600  31.356  41.653  1.00  0.00           H  
ATOM    190  C2'  DT     6      47.682  32.339  43.325  1.00  0.00           C  
ATOM    191  H2'  DT     6      47.106  31.418  43.416  1.00  0.00           H  
ATOM    192 H2''  DT     6      48.357  32.340  44.181  1.00  0.00           H  
ATOM    193  O3'  DT     6      49.634  33.123  42.259  1.00  0.00           O  
ATOM    194  P    DA     7      50.888  32.510  42.977  1.00  0.00           P  
ATOM    195  OP1  DA     7      52.149  32.995  42.401  1.00  0.00           O  
ATOM    196  OP2  DA     7      50.757  31.057  43.257  1.00  0.00           O  
ATOM    197  O5'  DA     7      50.707  33.260  44.430  1.00  0.00           O  
ATOM    198  C5'  DA     7      50.917  34.725  44.449  1.00  0.00           C  
ATOM    199  H5'  DA     7      49.945  35.095  44.124  1.00  0.00           H  
ATOM    200 H5''  DA     7      51.753  35.018  43.814  1.00  0.00           H  
ATOM    201  C4'  DA     7      51.318  35.301  45.804  1.00  0.00           C  
ATOM    202  H4'  DA     7      51.524  36.370  45.765  1.00  0.00           H  
ATOM    203  O4'  DA     7      50.323  34.971  46.760  1.00  0.00           O  
ATOM    204  C1'  DA     7      50.970  35.119  48.010  1.00  0.00           C  
ATOM    205  H1'  DA     7      51.236  36.139  48.285  1.00  0.00           H  
ATOM    206  N9   DA     7      50.039  34.714  49.128  1.00  0.00           N  
ATOM    207  C8   DA     7      48.753  34.214  49.044  1.00  0.00           C  
ATOM    208  H8   DA     7      48.223  34.054  48.116  1.00  0.00           H  
ATOM    209  N7   DA     7      48.137  33.996  50.143  1.00  0.00           N  
ATOM    210  C5   DA     7      49.116  34.461  51.079  1.00  0.00           C  
ATOM    211  C6   DA     7      49.149  34.556  52.530  1.00  0.00           C  
ATOM    212  N6   DA     7      48.170  34.293  53.405  1.00  0.00           N  
ATOM    213  H61  DA     7      48.288  34.738  54.304  1.00  0.00           H  
ATOM    214  H62  DA     7      47.271  34.200  52.955  1.00  0.00           H  
ATOM    215  N1   DA     7      50.225  35.003  53.159  1.00  0.00           N  
ATOM    216  C2   DA     7      51.228  35.393  52.404  1.00  0.00           C  
ATOM    217  H2   DA     7      51.992  35.868  53.001  1.00  0.00           H  
ATOM    218  N3   DA     7      51.340  35.426  51.083  1.00  0.00           N  
ATOM    219  C4   DA     7      50.225  34.974  50.444  1.00  0.00           C  
ATOM    220  C3'  DA     7      52.606  34.747  46.389  1.00  0.00           C  
ATOM    221  H3'  DA     7      52.830  33.823  45.855  1.00  0.00           H  
ATOM    222  C2'  DA     7      52.137  34.286  47.721  1.00  0.00           C  
ATOM    223  H2'  DA     7      51.941  33.214  47.691  1.00  0.00           H  
ATOM    224 H2''  DA     7      52.794  34.652  48.510  1.00  0.00           H  
ATOM    225  O3'  DA     7      53.642  35.692  46.492  1.00  0.00           O  
ATOM    226  P    DG     8      54.605  35.985  45.245  1.00  0.00           P  
ATOM    227  OP1  DG     8      55.089  34.666  44.739  1.00  0.00           O  
ATOM    228  OP2  DG     8      55.639  37.001  45.564  1.00  0.00           O  
ATOM    229  O5'  DG     8      53.739  36.671  44.075  1.00  0.00           O  
ATOM    230  C5'  DG     8      53.426  37.975  44.054  1.00  0.00           C  
ATOM    231  H5'  DG     8      54.336  38.537  43.843  1.00  0.00           H  
ATOM    232 H5''  DG     8      53.100  38.228  45.063  1.00  0.00           H  
ATOM    233  C4'  DG     8      52.315  38.411  43.034  1.00  0.00           C  
ATOM    234  H4'  DG     8      52.696  38.033  42.085  1.00  0.00           H  
ATOM    235  O4'  DG     8      51.102  37.639  43.301  1.00  0.00           O  
ATOM    236  C1'  DG     8      50.011  38.496  43.107  1.00  0.00           C  
ATOM    237  H1'  DG     8      49.807  38.362  42.045  1.00  0.00           H  
ATOM    238  N9   DG     8      48.800  38.067  43.747  1.00  0.00           N  
ATOM    239  C8   DG     8      47.689  37.659  43.025  1.00  0.00           C  
ATOM    240  H8   DG     8      47.651  37.747  41.950  1.00  0.00           H  
ATOM    241  N7   DG     8      46.689  37.344  43.792  1.00  0.00           N  
ATOM    242  C5   DG     8      47.176  37.524  45.142  1.00  0.00           C  
ATOM    243  C6   DG     8      46.549  37.320  46.423  1.00  0.00           C  
ATOM    244  O6   DG     8      45.425  37.102  46.758  1.00  0.00           O  
ATOM    245  N1   DG     8      47.394  37.511  47.497  1.00  0.00           N  
ATOM    246  H1   DG     8      47.094  37.252  48.426  1.00  0.00           H  
ATOM    247  C2   DG     8      48.726  37.862  47.351  1.00  0.00           C  
ATOM    248  N2   DG     8      49.446  37.890  48.433  1.00  0.00           N  
ATOM    249  H21  DG     8      48.962  38.050  49.305  1.00  0.00           H  
ATOM    250  H22  DG     8      50.438  38.021  48.295  1.00  0.00           H  
ATOM    251  N3   DG     8      49.344  37.995  46.194  1.00  0.00           N  
ATOM    252  C4   DG     8      48.503  37.927  45.094  1.00  0.00           C  
ATOM    253  C3'  DG     8      51.988  39.930  42.984  1.00  0.00           C  
ATOM    254  H3'  DG     8      52.372  40.506  43.826  1.00  0.00           H  
ATOM    255  C2'  DG     8      50.465  39.872  43.266  1.00  0.00           C  
ATOM    256  H2'  DG     8      50.273  40.127  44.308  1.00  0.00           H  
ATOM    257 H2''  DG     8      49.861  40.509  42.620  1.00  0.00           H  
ATOM    258  O3'  DG     8      52.445  40.670  41.763  1.00  0.00           O  
ATOM    259  P    DG     9      51.838  40.404  40.275  1.00  0.00           P  
ATOM    260  OP1  DG     9      51.611  38.978  40.014  1.00  0.00           O  
ATOM    261  OP2  DG     9      52.635  41.164  39.274  1.00  0.00           O  
ATOM    262  O5'  DG     9      50.438  41.054  40.132  1.00  0.00           O  
ATOM    263  C5'  DG     9      50.296  42.427  40.378  1.00  0.00           C  
ATOM    264  H5'  DG     9      50.871  42.953  39.616  1.00  0.00           H  
ATOM    265 H5''  DG     9      50.806  42.681  41.307  1.00  0.00           H  
ATOM    266  C4'  DG     9      48.811  42.780  40.593  1.00  0.00           C  
ATOM    267  H4'  DG     9      48.386  42.645  39.599  1.00  0.00           H  
ATOM    268  O4'  DG     9      48.071  41.960  41.535  1.00  0.00           O  
ATOM    269  C1'  DG     9      47.322  42.748  42.390  1.00  0.00           C  
ATOM    270  H1'  DG     9      46.329  42.949  41.987  1.00  0.00           H  
ATOM    271  N9   DG     9      47.174  42.029  43.670  1.00  0.00           N  
ATOM    272  C8   DG     9      48.080  41.778  44.703  1.00  0.00           C  
ATOM    273  H8   DG     9      49.109  42.103  44.652  1.00  0.00           H  
ATOM    274  N7   DG     9      47.568  41.235  45.770  1.00  0.00           N  
ATOM    275  C5   DG     9      46.250  41.001  45.355  1.00  0.00           C  
ATOM    276  C6   DG     9      45.076  40.391  46.008  1.00  0.00           C  
ATOM    277  O6   DG     9      44.986  40.033  47.214  1.00  0.00           O  
ATOM    278  N1   DG     9      43.887  40.346  45.257  1.00  0.00           N  
ATOM    279  H1   DG     9      43.029  40.003  45.665  1.00  0.00           H  
ATOM    280  C2   DG     9      43.836  40.757  43.957  1.00  0.00           C  
ATOM    281  N2   DG     9      42.641  40.853  43.381  1.00  0.00           N  
ATOM    282  H21  DG     9      41.801  40.518  43.832  1.00  0.00           H  
ATOM    283  H22  DG     9      42.645  41.186  42.427  1.00  0.00           H  
ATOM    284  N3   DG     9      44.857  41.298  43.303  1.00  0.00           N  
ATOM    285  C4   DG     9      46.001  41.419  44.050  1.00  0.00           C  
ATOM    286  C3'  DG     9      48.535  44.198  41.052  1.00  0.00           C  
ATOM    287  H3'  DG     9      49.397  44.836  40.857  1.00  0.00           H  
ATOM    288  C2'  DG     9      48.186  44.003  42.532  1.00  0.00           C  
ATOM    289  H2'  DG     9      49.089  43.772  43.097  1.00  0.00           H  
ATOM    290 H2''  DG     9      47.590  44.787  42.999  1.00  0.00           H  
ATOM    291  O3'  DG     9      47.444  44.725  40.274  1.00  0.00           O  
ATOM    292  P   DG3    10      47.012  46.287  40.424  1.00  0.00           P  
ATOM    293  OP1 DG3    10      47.959  47.119  39.650  1.00  0.00           O  
ATOM    294  OP2 DG3    10      46.873  46.749  41.867  1.00  0.00           O  
ATOM    295  O5' DG3    10      45.617  46.365  39.769  1.00  0.00           O  
ATOM    296  C5' DG3    10      44.498  45.758  40.377  1.00  0.00           C  
ATOM    297  H5' DG3    10      44.560  46.018  41.434  1.00  0.00           H  
ATOM    298 H5'' DG3    10      44.494  44.678  40.232  1.00  0.00           H  
ATOM    299  C4' DG3    10      43.207  46.362  39.926  1.00  0.00           C  
ATOM    300  H4' DG3    10      43.231  46.488  38.844  1.00  0.00           H  
ATOM    301  O4' DG3    10      42.295  45.439  40.359  1.00  0.00           O  
ATOM    302  C1' DG3    10      41.578  46.077  41.434  1.00  0.00           C  
ATOM    303  H1' DG3    10      40.559  46.220  41.074  1.00  0.00           H  
ATOM    304  N9  DG3    10      41.392  45.075  42.581  1.00  0.00           N  
ATOM    305  C8  DG3    10      40.236  44.417  42.834  1.00  0.00           C  
ATOM    306  H8  DG3    10      39.335  44.460  42.240  1.00  0.00           H  
ATOM    307  N7  DG3    10      40.292  43.646  43.883  1.00  0.00           N  
ATOM    308  C5  DG3    10      41.582  43.896  44.364  1.00  0.00           C  
ATOM    309  C6  DG3    10      42.356  43.446  45.554  1.00  0.00           C  
ATOM    310  O6  DG3    10      42.083  42.501  46.386  1.00  0.00           O  
ATOM    311  N1  DG3    10      43.614  43.980  45.688  1.00  0.00           N  
ATOM    312  H1  DG3    10      44.249  43.590  46.370  1.00  0.00           H  
ATOM    313  C2  DG3    10      44.164  44.845  44.774  1.00  0.00           C  
ATOM    314  N2  DG3    10      45.373  45.131  44.889  1.00  0.00           N  
ATOM    315  H21 DG3    10      45.934  44.674  45.595  1.00  0.00           H  
ATOM    316  H22 DG3    10      45.923  45.673  44.238  1.00  0.00           H  
ATOM    317  N3  DG3    10      43.551  45.305  43.699  1.00  0.00           N  
ATOM    318  C4  DG3    10      42.242  44.831  43.541  1.00  0.00           C  
ATOM    319  C3' DG3    10      43.013  47.765  40.456  1.00  0.00           C  
ATOM    320  H3' DG3    10      43.980  48.169  40.755  1.00  0.00           H  
ATOM    321  C2' DG3    10      42.133  47.537  41.688  1.00  0.00           C  
ATOM    322  H2' DG3    10      42.729  47.543  42.601  1.00  0.00           H  
ATOM    323 H2'' DG3    10      41.317  48.260  41.671  1.00  0.00           H  
ATOM    324  O3' DG3    10      42.346  48.561  39.446  1.00  0.00           O  
ATOM    325 HO3' DG3    10      42.306  49.465  39.767  1.00  0.00           H  
TER     326      DG3    10 
ATOM    326 HO5' DG5    11      42.570  46.093  58.304  1.00  0.00           H  
ATOM    327  O5' DG5    11      42.921  46.164  59.194  1.00  0.00           O  
ATOM    328  C5' DG5    11      42.680  44.868  59.796  1.00  0.00           C  
ATOM    329  H5' DG5    11      42.281  44.955  60.807  1.00  0.00           H  
ATOM    330 H5'' DG5    11      43.611  44.318  59.934  1.00  0.00           H  
ATOM    331  C4' DG5    11      41.604  44.126  58.958  1.00  0.00           C  
ATOM    332  H4' DG5    11      40.653  44.526  59.308  1.00  0.00           H  
ATOM    333  O4' DG5    11      41.802  44.329  57.604  1.00  0.00           O  
ATOM    334  C1' DG5    11      41.916  43.082  56.914  1.00  0.00           C  
ATOM    335  H1' DG5    11      40.934  42.640  56.747  1.00  0.00           H  
ATOM    336  N9  DG5    11      42.641  43.094  55.645  1.00  0.00           N  
ATOM    337  C8  DG5    11      43.913  43.479  55.369  1.00  0.00           C  
ATOM    338  H8  DG5    11      44.546  43.648  56.228  1.00  0.00           H  
ATOM    339  N7  DG5    11      44.237  43.381  54.143  1.00  0.00           N  
ATOM    340  C5  DG5    11      43.075  43.031  53.534  1.00  0.00           C  
ATOM    341  C6  DG5    11      42.829  42.675  52.166  1.00  0.00           C  
ATOM    342  O6  DG5    11      43.578  42.728  51.214  1.00  0.00           O  
ATOM    343  N1  DG5    11      41.503  42.294  51.946  1.00  0.00           N  
ATOM    344  H1  DG5    11      41.225  41.892  51.062  1.00  0.00           H  
ATOM    345  C2  DG5    11      40.630  42.056  52.952  1.00  0.00           C  
ATOM    346  N2  DG5    11      39.447  41.742  52.647  1.00  0.00           N  
ATOM    347  H21 DG5    11      39.048  41.760  51.719  1.00  0.00           H  
ATOM    348  H22 DG5    11      38.785  41.528  53.378  1.00  0.00           H  
ATOM    349  N3  DG5    11      40.832  42.287  54.200  1.00  0.00           N  
ATOM    350  C4  DG5    11      42.086  42.753  54.460  1.00  0.00           C  
ATOM    351  C3' DG5    11      41.701  42.618  59.248  1.00  0.00           C  
ATOM    352  H3' DG5    11      42.229  42.330  60.157  1.00  0.00           H  
ATOM    353  C2' DG5    11      42.515  42.249  58.018  1.00  0.00           C  
ATOM    354  H2' DG5    11      43.564  42.499  58.172  1.00  0.00           H  
ATOM    355 H2'' DG5    11      42.366  41.210  57.724  1.00  0.00           H  
ATOM    356  O3' DG5    11      40.393  42.040  59.131  1.00  0.00           O  
ATOM    357  P    DG    12      39.974  40.768  59.952  1.00  0.00           P  
ATOM    358  OP1  DG    12      38.519  40.625  59.969  1.00  0.00           O  
ATOM    359  OP2  DG    12      40.794  40.629  61.179  1.00  0.00           O  
ATOM    360  O5'  DG    12      40.513  39.519  58.990  1.00  0.00           O  
ATOM    361  C5'  DG    12      40.068  39.461  57.626  1.00  0.00           C  
ATOM    362  H5'  DG    12      40.883  39.204  56.949  1.00  0.00           H  
ATOM    363 H5''  DG    12      39.661  40.403  57.259  1.00  0.00           H  
ATOM    364  C4'  DG    12      38.932  38.483  57.438  1.00  0.00           C  
ATOM    365  H4'  DG    12      38.136  38.701  58.151  1.00  0.00           H  
ATOM    366  O4'  DG    12      38.554  38.422  56.109  1.00  0.00           O  
ATOM    367  C1'  DG    12      39.063  37.251  55.453  1.00  0.00           C  
ATOM    368  H1'  DG    12      38.195  36.594  55.385  1.00  0.00           H  
ATOM    369  N9   DG    12      39.507  37.556  54.102  1.00  0.00           N  
ATOM    370  C8   DG    12      38.755  37.573  52.924  1.00  0.00           C  
ATOM    371  H8   DG    12      37.752  37.186  52.819  1.00  0.00           H  
ATOM    372  N7   DG    12      39.391  38.051  51.915  1.00  0.00           N  
ATOM    373  C5   DG    12      40.639  38.419  52.389  1.00  0.00           C  
ATOM    374  C6   DG    12      41.721  39.060  51.684  1.00  0.00           C  
ATOM    375  O6   DG    12      41.785  39.365  50.519  1.00  0.00           O  
ATOM    376  N1   DG    12      42.734  39.470  52.477  1.00  0.00           N  
ATOM    377  H1   DG    12      43.518  39.965  52.076  1.00  0.00           H  
ATOM    378  C2   DG    12      42.715  39.280  53.806  1.00  0.00           C  
ATOM    379  N2   DG    12      43.569  39.962  54.497  1.00  0.00           N  
ATOM    380  H21  DG    12      44.396  40.319  54.040  1.00  0.00           H  
ATOM    381  H22  DG    12      43.593  39.775  55.489  1.00  0.00           H  
ATOM    382  N3   DG    12      41.819  38.567  54.480  1.00  0.00           N  
ATOM    383  C4   DG    12      40.688  38.221  53.797  1.00  0.00           C  
ATOM    384  C3'  DG    12      39.439  37.059  57.799  1.00  0.00           C  
ATOM    385  H3'  DG    12      40.236  37.042  58.543  1.00  0.00           H  
ATOM    386  C2'  DG    12      40.030  36.578  56.434  1.00  0.00           C  
ATOM    387  H2'  DG    12      41.027  36.940  56.185  1.00  0.00           H  
ATOM    388 H2''  DG    12      39.955  35.491  56.452  1.00  0.00           H  
ATOM    389  O3'  DG    12      38.334  36.188  58.178  1.00  0.00           O  
ATOM    390  P    DG    13      38.589  34.794  58.868  1.00  0.00           P  
ATOM    391  OP1  DG    13      37.361  34.431  59.658  1.00  0.00           O  
ATOM    392  OP2  DG    13      39.915  34.797  59.585  1.00  0.00           O  
ATOM    393  O5'  DG    13      38.709  33.760  57.621  1.00  0.00           O  
ATOM    394  C5'  DG    13      37.555  33.391  56.885  1.00  0.00           C  
ATOM    395  H5'  DG    13      36.990  34.313  56.748  1.00  0.00           H  
ATOM    396 H5''  DG    13      36.931  32.803  57.559  1.00  0.00           H  
ATOM    397  C4'  DG    13      37.923  32.710  55.612  1.00  0.00           C  
ATOM    398  H4'  DG    13      36.947  32.398  55.240  1.00  0.00           H  
ATOM    399  O4'  DG    13      38.558  33.602  54.731  1.00  0.00           O  
ATOM    400  C1'  DG    13      39.396  32.882  53.907  1.00  0.00           C  
ATOM    401  H1'  DG    13      38.873  32.390  53.086  1.00  0.00           H  
ATOM    402  N9   DG    13      40.375  33.833  53.402  1.00  0.00           N  
ATOM    403  C8   DG    13      41.470  34.406  53.944  1.00  0.00           C  
ATOM    404  H8   DG    13      41.599  34.376  55.016  1.00  0.00           H  
ATOM    405  N7   DG    13      42.177  35.133  53.114  1.00  0.00           N  
ATOM    406  C5   DG    13      41.525  34.966  51.908  1.00  0.00           C  
ATOM    407  C6   DG    13      41.765  35.650  50.704  1.00  0.00           C  
ATOM    408  O6   DG    13      42.662  36.484  50.387  1.00  0.00           O  
ATOM    409  N1   DG    13      40.859  35.298  49.734  1.00  0.00           N  
ATOM    410  H1   DG    13      41.059  35.447  48.756  1.00  0.00           H  
ATOM    411  C2   DG    13      39.880  34.386  49.925  1.00  0.00           C  
ATOM    412  N2   DG    13      39.212  33.889  48.918  1.00  0.00           N  
ATOM    413  H21  DG    13      39.269  34.346  48.019  1.00  0.00           H  
ATOM    414  H22  DG    13      38.566  33.138  49.113  1.00  0.00           H  
ATOM    415  N3   DG    13      39.558  33.822  51.052  1.00  0.00           N  
ATOM    416  C4   DG    13      40.398  34.186  52.029  1.00  0.00           C  
ATOM    417  C3'  DG    13      38.788  31.441  55.748  1.00  0.00           C  
ATOM    418  H3'  DG    13      39.181  31.254  56.747  1.00  0.00           H  
ATOM    419  C2'  DG    13      39.965  31.810  54.808  1.00  0.00           C  
ATOM    420  H2'  DG    13      40.835  32.170  55.358  1.00  0.00           H  
ATOM    421 H2''  DG    13      40.316  30.961  54.222  1.00  0.00           H  
ATOM    422  O3'  DG    13      38.087  30.403  55.209  1.00  0.00           O  
ATOM    423  P    DT    14      38.340  28.924  55.611  1.00  0.00           P  
ATOM    424  OP1  DT    14      37.273  28.124  54.916  1.00  0.00           O  
ATOM    425  OP2  DT    14      38.305  28.894  57.053  1.00  0.00           O  
ATOM    426  O5'  DT    14      39.679  28.340  55.183  1.00  0.00           O  
ATOM    427  C5'  DT    14      39.815  26.922  54.923  1.00  0.00           C  
ATOM    428  H5'  DT    14      38.890  26.345  54.939  1.00  0.00           H  
ATOM    429 H5''  DT    14      40.500  26.521  55.670  1.00  0.00           H  
ATOM    430  C4'  DT    14      40.529  26.548  53.590  1.00  0.00           C  
ATOM    431  H4'  DT    14      40.609  25.462  53.651  1.00  0.00           H  
ATOM    432  O4'  DT    14      39.827  26.916  52.442  1.00  0.00           O  
ATOM    433  C1'  DT    14      40.619  27.863  51.674  1.00  0.00           C  
ATOM    434  H1'  DT    14      41.115  27.378  50.833  1.00  0.00           H  
ATOM    435  N1   DT    14      39.870  28.971  51.019  1.00  0.00           N  
ATOM    436  C6   DT    14      38.947  29.712  51.748  1.00  0.00           C  
ATOM    437  H6   DT    14      38.846  29.297  52.740  1.00  0.00           H  
ATOM    438  C5   DT    14      38.114  30.546  51.077  1.00  0.00           C  
ATOM    439  C7   DT    14      36.833  31.049  51.876  1.00  0.00           C  
ATOM    440  H71  DT    14      36.740  30.465  52.791  1.00  0.00           H  
ATOM    441  H72  DT    14      37.035  32.098  52.095  1.00  0.00           H  
ATOM    442  H73  DT    14      35.889  30.936  51.343  1.00  0.00           H  
ATOM    443  C4   DT    14      38.308  30.893  49.661  1.00  0.00           C  
ATOM    444  O4   DT    14      37.623  31.643  48.989  1.00  0.00           O  
ATOM    445  N3   DT    14      39.399  30.250  49.070  1.00  0.00           N  
ATOM    446  H3   DT    14      39.363  30.336  48.064  1.00  0.00           H  
ATOM    447  C2   DT    14      40.003  29.202  49.666  1.00  0.00           C  
ATOM    448  O2   DT    14      40.598  28.409  48.945  1.00  0.00           O  
ATOM    449  C3'  DT    14      41.964  27.140  53.460  1.00  0.00           C  
ATOM    450  H3'  DT    14      42.353  27.477  54.421  1.00  0.00           H  
ATOM    451  C2'  DT    14      41.734  28.346  52.605  1.00  0.00           C  
ATOM    452  H2'  DT    14      41.397  29.158  53.250  1.00  0.00           H  
ATOM    453 H2''  DT    14      42.555  28.664  51.963  1.00  0.00           H  
ATOM    454  O3'  DT    14      42.970  26.474  52.760  1.00  0.00           O  
ATOM    455  P    DT    15      43.328  24.946  52.958  1.00  0.00           P  
ATOM    456  OP1  DT    15      42.694  24.116  51.894  1.00  0.00           O  
ATOM    457  OP2  DT    15      43.158  24.617  54.329  1.00  0.00           O  
ATOM    458  O5'  DT    15      44.945  25.145  52.668  1.00  0.00           O  
ATOM    459  C5'  DT    15      45.940  25.214  53.664  1.00  0.00           C  
ATOM    460  H5'  DT    15      46.828  24.648  53.383  1.00  0.00           H  
ATOM    461 H5''  DT    15      45.660  24.802  54.634  1.00  0.00           H  
ATOM    462  C4'  DT    15      46.553  26.625  54.047  1.00  0.00           C  
ATOM    463  H4'  DT    15      47.438  26.558  54.680  1.00  0.00           H  
ATOM    464  O4'  DT    15      46.911  27.361  52.867  1.00  0.00           O  
ATOM    465  C1'  DT    15      46.431  28.688  53.155  1.00  0.00           C  
ATOM    466  H1'  DT    15      47.250  29.143  53.712  1.00  0.00           H  
ATOM    467  N1   DT    15      46.291  29.461  51.864  1.00  0.00           N  
ATOM    468  C6   DT    15      45.467  29.020  50.869  1.00  0.00           C  
ATOM    469  H6   DT    15      44.961  28.088  51.073  1.00  0.00           H  
ATOM    470  C5   DT    15      45.324  29.741  49.745  1.00  0.00           C  
ATOM    471  C7   DT    15      44.319  29.264  48.712  1.00  0.00           C  
ATOM    472  H71  DT    15      43.504  29.978  48.589  1.00  0.00           H  
ATOM    473  H72  DT    15      44.770  29.204  47.722  1.00  0.00           H  
ATOM    474  H73  DT    15      43.870  28.351  49.103  1.00  0.00           H  
ATOM    475  C4   DT    15      46.080  30.952  49.455  1.00  0.00           C  
ATOM    476  O4   DT    15      46.077  31.631  48.441  1.00  0.00           O  
ATOM    477  N3   DT    15      47.005  31.248  50.464  1.00  0.00           N  
ATOM    478  H3   DT    15      47.460  32.144  50.360  1.00  0.00           H  
ATOM    479  C2   DT    15      47.119  30.618  51.711  1.00  0.00           C  
ATOM    480  O2   DT    15      47.957  31.103  52.527  1.00  0.00           O  
ATOM    481  C3'  DT    15      45.533  27.408  54.854  1.00  0.00           C  
ATOM    482  H3'  DT    15      44.660  26.814  55.124  1.00  0.00           H  
ATOM    483  C2'  DT    15      45.162  28.621  54.005  1.00  0.00           C  
ATOM    484  H2'  DT    15      44.285  28.358  53.412  1.00  0.00           H  
ATOM    485 H2''  DT    15      44.936  29.573  54.485  1.00  0.00           H  
ATOM    486  O3'  DT    15      46.130  27.858  56.075  1.00  0.00           O  
ATOM    487  P    DA    16      45.174  28.481  57.267  1.00  0.00           P  
ATOM    488  OP1  DA    16      45.841  28.353  58.551  1.00  0.00           O  
ATOM    489  OP2  DA    16      43.857  27.896  57.000  1.00  0.00           O  
ATOM    490  O5'  DA    16      45.219  30.004  56.834  1.00  0.00           O  
ATOM    491  C5'  DA    16      46.474  30.606  56.894  1.00  0.00           C  
ATOM    492  H5'  DA    16      47.168  29.896  56.445  1.00  0.00           H  
ATOM    493 H5''  DA    16      46.731  30.732  57.946  1.00  0.00           H  
ATOM    494  C4'  DA    16      46.481  32.025  56.238  1.00  0.00           C  
ATOM    495  H4'  DA    16      47.504  32.398  56.297  1.00  0.00           H  
ATOM    496  O4'  DA    16      46.073  31.959  54.901  1.00  0.00           O  
ATOM    497  C1'  DA    16      45.076  32.982  54.727  1.00  0.00           C  
ATOM    498  H1'  DA    16      45.616  33.884  54.438  1.00  0.00           H  
ATOM    499  N9   DA    16      44.297  32.574  53.613  1.00  0.00           N  
ATOM    500  C8   DA    16      43.197  31.712  53.615  1.00  0.00           C  
ATOM    501  H8   DA    16      42.868  31.115  54.452  1.00  0.00           H  
ATOM    502  N7   DA    16      42.630  31.534  52.443  1.00  0.00           N  
ATOM    503  C5   DA    16      43.388  32.291  51.591  1.00  0.00           C  
ATOM    504  C6   DA    16      43.272  32.696  50.231  1.00  0.00           C  
ATOM    505  N6   DA    16      42.359  32.195  49.385  1.00  0.00           N  
ATOM    506  H61  DA    16      42.487  32.590  48.464  1.00  0.00           H  
ATOM    507  H62  DA    16      41.610  31.573  49.653  1.00  0.00           H  
ATOM    508  N1   DA    16      44.155  33.457  49.738  1.00  0.00           N  
ATOM    509  C2   DA    16      45.202  33.963  50.465  1.00  0.00           C  
ATOM    510  H2   DA    16      45.876  34.588  49.897  1.00  0.00           H  
ATOM    511  N3   DA    16      45.423  33.766  51.756  1.00  0.00           N  
ATOM    512  C4   DA    16      44.467  32.931  52.276  1.00  0.00           C  
ATOM    513  C3'  DA    16      45.707  33.028  56.964  1.00  0.00           C  
ATOM    514  H3'  DA    16      45.420  32.659  57.949  1.00  0.00           H  
ATOM    515  C2'  DA    16      44.459  33.056  56.085  1.00  0.00           C  
ATOM    516  H2'  DA    16      43.895  32.128  56.174  1.00  0.00           H  
ATOM    517 H2''  DA    16      43.885  33.942  56.356  1.00  0.00           H  
ATOM    518  O3'  DA    16      46.483  34.198  56.965  1.00  0.00           O  
ATOM    519  P    DG    17      47.067  34.783  58.255  1.00  0.00           P  
ATOM    520  OP1  DG    17      47.841  33.794  59.008  1.00  0.00           O  
ATOM    521  OP2  DG    17      46.016  35.653  58.949  1.00  0.00           O  
ATOM    522  O5'  DG    17      48.148  35.881  57.829  1.00  0.00           O  
ATOM    523  C5'  DG    17      49.514  35.659  57.404  1.00  0.00           C  
ATOM    524  H5'  DG    17      49.514  34.772  56.770  1.00  0.00           H  
ATOM    525 H5''  DG    17      50.041  35.456  58.335  1.00  0.00           H  
ATOM    526  C4'  DG    17      49.949  36.903  56.633  1.00  0.00           C  
ATOM    527  H4'  DG    17      51.027  36.743  56.666  1.00  0.00           H  
ATOM    528  O4'  DG    17      49.287  36.769  55.383  1.00  0.00           O  
ATOM    529  C1'  DG    17      49.479  38.006  54.772  1.00  0.00           C  
ATOM    530  H1'  DG    17      50.563  38.071  54.675  1.00  0.00           H  
ATOM    531  N9   DG    17      48.755  38.177  53.487  1.00  0.00           N  
ATOM    532  C8   DG    17      49.392  38.435  52.283  1.00  0.00           C  
ATOM    533  H8   DG    17      50.433  38.677  52.126  1.00  0.00           H  
ATOM    534  N7   DG    17      48.661  38.185  51.232  1.00  0.00           N  
ATOM    535  C5   DG    17      47.435  37.759  51.756  1.00  0.00           C  
ATOM    536  C6   DG    17      46.185  37.287  51.132  1.00  0.00           C  
ATOM    537  O6   DG    17      45.981  37.098  49.954  1.00  0.00           O  
ATOM    538  N1   DG    17      45.163  36.887  52.000  1.00  0.00           N  
ATOM    539  H1   DG    17      44.294  36.533  51.627  1.00  0.00           H  
ATOM    540  C2   DG    17      45.423  36.813  53.295  1.00  0.00           C  
ATOM    541  N2   DG    17      44.638  36.091  53.996  1.00  0.00           N  
ATOM    542  H21  DG    17      43.844  35.650  53.555  1.00  0.00           H  
ATOM    543  H22  DG    17      44.708  36.090  55.004  1.00  0.00           H  
ATOM    544  N3   DG    17      46.504  37.160  53.899  1.00  0.00           N  
ATOM    545  C4   DG    17      47.469  37.738  53.129  1.00  0.00           C  
ATOM    546  C3'  DG    17      49.678  38.286  57.178  1.00  0.00           C  
ATOM    547  H3'  DG    17      48.917  38.178  57.951  1.00  0.00           H  
ATOM    548  C2'  DG    17      49.114  39.017  55.935  1.00  0.00           C  
ATOM    549  H2'  DG    17      48.032  39.086  56.048  1.00  0.00           H  
ATOM    550 H2''  DG    17      49.506  40.031  55.850  1.00  0.00           H  
ATOM    551  O3'  DG    17      50.928  38.868  57.562  1.00  0.00           O  
ATOM    552  P    DG    18      51.060  40.411  58.114  1.00  0.00           P  
ATOM    553  OP1  DG    18      52.245  40.489  58.921  1.00  0.00           O  
ATOM    554  OP2  DG    18      49.739  40.801  58.708  1.00  0.00           O  
ATOM    555  O5'  DG    18      51.279  41.284  56.744  1.00  0.00           O  
ATOM    556  C5'  DG    18      50.680  42.518  56.525  1.00  0.00           C  
ATOM    557  H5'  DG    18      51.292  43.196  57.120  1.00  0.00           H  
ATOM    558 H5''  DG    18      49.619  42.582  56.764  1.00  0.00           H  
ATOM    559  C4'  DG    18      50.731  42.975  55.063  1.00  0.00           C  
ATOM    560  H4'  DG    18      51.783  43.142  54.832  1.00  0.00           H  
ATOM    561  O4'  DG    18      49.987  42.039  54.218  1.00  0.00           O  
ATOM    562  C1'  DG    18      49.021  42.741  53.543  1.00  0.00           C  
ATOM    563  H1'  DG    18      49.359  43.209  52.618  1.00  0.00           H  
ATOM    564  N9   DG    18      47.871  41.902  53.100  1.00  0.00           N  
ATOM    565  C8   DG    18      46.816  41.315  53.751  1.00  0.00           C  
ATOM    566  H8   DG    18      46.696  41.378  54.822  1.00  0.00           H  
ATOM    567  N7   DG    18      45.943  40.776  52.965  1.00  0.00           N  
ATOM    568  C5   DG    18      46.434  40.949  51.683  1.00  0.00           C  
ATOM    569  C6   DG    18      45.892  40.581  50.425  1.00  0.00           C  
ATOM    570  O6   DG    18      44.850  39.932  50.230  1.00  0.00           O  
ATOM    571  N1   DG    18      46.759  40.952  49.365  1.00  0.00           N  
ATOM    572  H1   DG    18      46.459  40.695  48.435  1.00  0.00           H  
ATOM    573  C2   DG    18      48.040  41.413  49.547  1.00  0.00           C  
ATOM    574  N2   DG    18      48.775  41.634  48.474  1.00  0.00           N  
ATOM    575  H21  DG    18      48.380  41.506  47.553  1.00  0.00           H  
ATOM    576  H22  DG    18      49.603  42.203  48.578  1.00  0.00           H  
ATOM    577  N3   DG    18      48.460  41.924  50.726  1.00  0.00           N  
ATOM    578  C4   DG    18      47.630  41.599  51.759  1.00  0.00           C  
ATOM    579  C3'  DG    18      50.008  44.345  54.930  1.00  0.00           C  
ATOM    580  H3'  DG    18      50.101  44.840  55.896  1.00  0.00           H  
ATOM    581  C2'  DG    18      48.660  43.908  54.496  1.00  0.00           C  
ATOM    582  H2'  DG    18      48.168  43.555  55.402  1.00  0.00           H  
ATOM    583 H2''  DG    18      47.983  44.585  53.974  1.00  0.00           H  
ATOM    584  O3'  DG    18      50.377  45.289  53.853  1.00  0.00           O  
ATOM    585  P    DG    19      51.711  46.147  53.880  1.00  0.00           P  
ATOM    586  OP1  DG    19      52.858  45.251  53.688  1.00  0.00           O  
ATOM    587  OP2  DG    19      51.695  47.055  55.059  1.00  0.00           O  
ATOM    588  O5'  DG    19      51.463  46.937  52.491  1.00  0.00           O  
ATOM    589  C5'  DG    19      51.170  46.224  51.333  1.00  0.00           C  
ATOM    590  H5'  DG    19      50.097  46.067  51.228  1.00  0.00           H  
ATOM    591 H5''  DG    19      51.594  45.224  51.431  1.00  0.00           H  
ATOM    592  C4'  DG    19      51.500  46.898  49.998  1.00  0.00           C  
ATOM    593  H4'  DG    19      52.586  46.987  50.012  1.00  0.00           H  
ATOM    594  O4'  DG    19      51.085  46.096  48.861  1.00  0.00           O  
ATOM    595  C1'  DG    19      50.116  46.796  48.120  1.00  0.00           C  
ATOM    596  H1'  DG    19      50.669  47.165  47.256  1.00  0.00           H  
ATOM    597  N9   DG    19      48.965  45.893  47.797  1.00  0.00           N  
ATOM    598  C8   DG    19      48.771  45.418  46.586  1.00  0.00           C  
ATOM    599  H8   DG    19      49.264  45.720  45.674  1.00  0.00           H  
ATOM    600  N7   DG    19      47.711  44.641  46.470  1.00  0.00           N  
ATOM    601  C5   DG    19      47.273  44.546  47.804  1.00  0.00           C  
ATOM    602  C6   DG    19      46.070  43.905  48.405  1.00  0.00           C  
ATOM    603  O6   DG    19      45.239  43.180  47.812  1.00  0.00           O  
ATOM    604  N1   DG    19      45.932  44.074  49.828  1.00  0.00           N  
ATOM    605  H1   DG    19      45.107  43.760  50.318  1.00  0.00           H  
ATOM    606  C2   DG    19      46.706  45.012  50.479  1.00  0.00           C  
ATOM    607  N2   DG    19      46.406  45.248  51.724  1.00  0.00           N  
ATOM    608  H21  DG    19      45.572  44.843  52.124  1.00  0.00           H  
ATOM    609  H22  DG    19      46.840  45.950  52.307  1.00  0.00           H  
ATOM    610  N3   DG    19      47.709  45.651  49.910  1.00  0.00           N  
ATOM    611  C4   DG    19      48.012  45.343  48.626  1.00  0.00           C  
ATOM    612  C3'  DG    19      51.017  48.295  49.672  1.00  0.00           C  
ATOM    613  H3'  DG    19      50.803  48.813  50.607  1.00  0.00           H  
ATOM    614  C2'  DG    19      49.746  48.090  48.893  1.00  0.00           C  
ATOM    615  H2'  DG    19      48.881  47.879  49.522  1.00  0.00           H  
ATOM    616 H2''  DG    19      49.574  48.838  48.119  1.00  0.00           H  
ATOM    617  O3'  DG    19      52.036  48.991  48.932  1.00  0.00           O  
ATOM    618  P   DT3    20      51.939  50.566  48.715  1.00  0.00           P  
ATOM    619  OP1 DT3    20      50.502  50.979  48.837  1.00  0.00           O  
ATOM    620  OP2 DT3    20      52.715  50.845  47.460  1.00  0.00           O  
ATOM    621  O5' DT3    20      52.691  51.452  49.820  1.00  0.00           O  
ATOM    622  C5' DT3    20      52.292  51.725  51.156  1.00  0.00           C  
ATOM    623  H5' DT3    20      51.538  51.018  51.500  1.00  0.00           H  
ATOM    624 H5'' DT3    20      51.981  52.756  51.321  1.00  0.00           H  
ATOM    625  C4' DT3    20      53.517  51.559  52.029  1.00  0.00           C  
ATOM    626  H4' DT3    20      53.223  51.851  53.037  1.00  0.00           H  
ATOM    627  O4' DT3    20      53.863  50.179  52.022  1.00  0.00           O  
ATOM    628  C1' DT3    20      55.222  49.930  51.667  1.00  0.00           C  
ATOM    629  H1' DT3    20      55.740  50.006  52.623  1.00  0.00           H  
ATOM    630  N1  DT3    20      55.381  48.581  51.042  1.00  0.00           N  
ATOM    631  C6  DT3    20      55.048  48.321  49.748  1.00  0.00           C  
ATOM    632  H6  DT3    20      54.608  49.095  49.138  1.00  0.00           H  
ATOM    633  C5  DT3    20      55.119  47.137  49.199  1.00  0.00           C  
ATOM    634  C7  DT3    20      54.606  47.086  47.746  1.00  0.00           C  
ATOM    635  H71 DT3    20      54.369  48.079  47.362  1.00  0.00           H  
ATOM    636  H72 DT3    20      55.387  46.565  47.192  1.00  0.00           H  
ATOM    637  H73 DT3    20      53.725  46.449  47.666  1.00  0.00           H  
ATOM    638  C4  DT3    20      55.626  46.017  49.987  1.00  0.00           C  
ATOM    639  O4  DT3    20      55.815  44.904  49.573  1.00  0.00           O  
ATOM    640  N3  DT3    20      55.888  46.289  51.379  1.00  0.00           N  
ATOM    641  H3  DT3    20      56.011  45.507  52.006  1.00  0.00           H  
ATOM    642  C2  DT3    20      55.822  47.554  51.872  1.00  0.00           C  
ATOM    643  O2  DT3    20      55.964  47.720  53.095  1.00  0.00           O  
ATOM    644  C3' DT3    20      54.699  52.282  51.491  1.00  0.00           C  
ATOM    645  H3' DT3    20      54.409  53.001  50.724  1.00  0.00           H  
ATOM    646  C2' DT3    20      55.568  51.188  50.912  1.00  0.00           C  
ATOM    647  H2' DT3    20      55.201  51.201  49.886  1.00  0.00           H  
ATOM    648 H2'' DT3    20      56.624  51.456  50.909  1.00  0.00           H  
ATOM    649  O3' DT3    20      55.521  52.874  52.495  1.00  0.00           O  
ATOM    650 HO3' DT3    20      55.117  53.713  52.730  1.00  0.00           H  
ATOM    651  K+   K+    21      43.842  38.024  48.611  1.00  0.00           K  
ATOM    652  K+   K+    22      43.214  41.582  48.699  1.00  0.00           K  
END
