# Supplementary material for: Complexity of Guanine Quadruplex Unfolding Pathways Revealed by Atomistic Pulling Simulations
Source: J Chem Inf Model. 2023 Jul 17;63(15):4716–31. doi: 10.1021/acs.jcim.3c00171 (PMC10428220; doi:10.1021/acs.jcim.3c00171)
Supplement: Supplementary file 2 — ci3c00171_si_002.zip [file ci3c00171_si_002.zip › coordinates/initial-coordinates/143d_syn-start_run1.pdb]

ATOM      1 HO5' DT5     1      51.117  40.893  40.187  1.00  0.00           H  
ATOM      2  O5' DT5     1      50.800  40.567  39.341  1.00  0.00           O  
ATOM      3  C5' DT5     1      49.391  40.414  39.492  1.00  0.00           C  
ATOM      4  H5' DT5     1      49.075  40.935  40.396  1.00  0.00           H  
ATOM      5 H5'' DT5     1      49.130  39.357  39.543  1.00  0.00           H  
ATOM      6  C4' DT5     1      48.559  40.932  38.362  1.00  0.00           C  
ATOM      7  H4' DT5     1      48.867  40.290  37.537  1.00  0.00           H  
ATOM      8  O4' DT5     1      47.137  40.927  38.628  1.00  0.00           O  
ATOM      9  C1' DT5     1      46.460  42.162  38.506  1.00  0.00           C  
ATOM     10  H1' DT5     1      46.163  42.293  37.466  1.00  0.00           H  
ATOM     11  N1  DT5     1      45.333  42.339  39.453  1.00  0.00           N  
ATOM     12  C6  DT5     1      45.508  41.934  40.774  1.00  0.00           C  
ATOM     13  H6  DT5     1      46.442  41.462  41.043  1.00  0.00           H  
ATOM     14  C5  DT5     1      44.596  42.111  41.674  1.00  0.00           C  
ATOM     15  C7  DT5     1      44.792  41.617  43.119  1.00  0.00           C  
ATOM     16  H71 DT5     1      45.743  41.130  43.334  1.00  0.00           H  
ATOM     17  H72 DT5     1      44.599  42.396  43.857  1.00  0.00           H  
ATOM     18  H73 DT5     1      43.944  40.999  43.415  1.00  0.00           H  
ATOM     19  C4  DT5     1      43.410  42.922  41.380  1.00  0.00           C  
ATOM     20  O4  DT5     1      42.388  43.191  42.035  1.00  0.00           O  
ATOM     21  N3  DT5     1      43.262  43.301  40.089  1.00  0.00           N  
ATOM     22  H3  DT5     1      42.341  43.618  39.821  1.00  0.00           H  
ATOM     23  C2  DT5     1      44.138  43.025  39.116  1.00  0.00           C  
ATOM     24  O2  DT5     1      43.842  43.352  37.965  1.00  0.00           O  
ATOM     25  C3' DT5     1      48.732  42.454  38.092  1.00  0.00           C  
ATOM     26  H3' DT5     1      49.607  42.832  38.621  1.00  0.00           H  
ATOM     27  C2' DT5     1      47.563  43.154  38.824  1.00  0.00           C  
ATOM     28  H2' DT5     1      47.868  43.266  39.864  1.00  0.00           H  
ATOM     29 H2'' DT5     1      47.493  44.186  38.480  1.00  0.00           H  
ATOM     30  O3' DT5     1      48.760  42.557  36.668  1.00  0.00           O  
ATOM     31  P    DG     2      49.454  43.841  36.070  1.00  0.00           P  
ATOM     32  OP1  DG     2      49.592  43.624  34.602  1.00  0.00           O  
ATOM     33  OP2  DG     2      50.729  44.069  36.814  1.00  0.00           O  
ATOM     34  O5'  DG     2      48.420  44.991  36.281  1.00  0.00           O  
ATOM     35  C5'  DG     2      47.272  45.028  35.427  1.00  0.00           C  
ATOM     36  H5'  DG     2      46.666  44.130  35.542  1.00  0.00           H  
ATOM     37 H5''  DG     2      47.678  45.024  34.415  1.00  0.00           H  
ATOM     38  C4'  DG     2      46.384  46.208  35.760  1.00  0.00           C  
ATOM     39  H4'  DG     2      45.661  46.371  34.961  1.00  0.00           H  
ATOM     40  O4'  DG     2      45.692  46.028  37.018  1.00  0.00           O  
ATOM     41  C1'  DG     2      46.011  47.078  37.845  1.00  0.00           C  
ATOM     42  H1'  DG     2      45.260  47.841  37.642  1.00  0.00           H  
ATOM     43  N9   DG     2      45.946  46.650  39.252  1.00  0.00           N  
ATOM     44  C8   DG     2      46.890  46.032  40.097  1.00  0.00           C  
ATOM     45  H8   DG     2      47.877  45.782  39.737  1.00  0.00           H  
ATOM     46  N7   DG     2      46.451  45.813  41.286  1.00  0.00           N  
ATOM     47  C5   DG     2      45.143  46.268  41.293  1.00  0.00           C  
ATOM     48  C6   DG     2      44.139  46.389  42.328  1.00  0.00           C  
ATOM     49  O6   DG     2      44.271  46.120  43.546  1.00  0.00           O  
ATOM     50  N1   DG     2      42.930  46.919  41.897  1.00  0.00           N  
ATOM     51  H1   DG     2      42.230  47.055  42.612  1.00  0.00           H  
ATOM     52  C2   DG     2      42.633  47.203  40.623  1.00  0.00           C  
ATOM     53  N2   DG     2      41.394  47.637  40.386  1.00  0.00           N  
ATOM     54  H21  DG     2      40.743  47.746  41.151  1.00  0.00           H  
ATOM     55  H22  DG     2      41.115  48.013  39.491  1.00  0.00           H  
ATOM     56  N3   DG     2      43.504  47.211  39.621  1.00  0.00           N  
ATOM     57  C4   DG     2      44.801  46.737  40.021  1.00  0.00           C  
ATOM     58  C3'  DG     2      47.265  47.475  35.866  1.00  0.00           C  
ATOM     59  H3'  DG     2      48.252  47.346  35.422  1.00  0.00           H  
ATOM     60  C2'  DG     2      47.400  47.637  37.404  1.00  0.00           C  
ATOM     61  H2'  DG     2      48.172  47.023  37.868  1.00  0.00           H  
ATOM     62 H2''  DG     2      47.444  48.664  37.766  1.00  0.00           H  
ATOM     63  O3'  DG     2      46.602  48.544  35.238  1.00  0.00           O  
ATOM     64  P    DG     3      47.278  49.784  34.629  1.00  0.00           P  
ATOM     65  OP1  DG     3      46.221  50.444  33.859  1.00  0.00           O  
ATOM     66  OP2  DG     3      48.552  49.419  33.996  1.00  0.00           O  
ATOM     67  O5'  DG     3      47.426  50.576  35.989  1.00  0.00           O  
ATOM     68  C5'  DG     3      46.397  51.499  36.398  1.00  0.00           C  
ATOM     69  H5'  DG     3      46.329  52.479  35.927  1.00  0.00           H  
ATOM     70 H5''  DG     3      45.443  51.012  36.197  1.00  0.00           H  
ATOM     71  C4'  DG     3      46.335  51.768  37.898  1.00  0.00           C  
ATOM     72  H4'  DG     3      47.350  52.056  38.169  1.00  0.00           H  
ATOM     73  O4'  DG     3      45.853  50.530  38.550  1.00  0.00           O  
ATOM     74  C1'  DG     3      44.771  50.777  39.383  1.00  0.00           C  
ATOM     75  H1'  DG     3      43.914  50.147  39.144  1.00  0.00           H  
ATOM     76  N9   DG     3      45.139  50.529  40.797  1.00  0.00           N  
ATOM     77  C8   DG     3      46.327  50.076  41.238  1.00  0.00           C  
ATOM     78  H8   DG     3      47.120  50.032  40.507  1.00  0.00           H  
ATOM     79  N7   DG     3      46.308  49.480  42.412  1.00  0.00           N  
ATOM     80  C5   DG     3      44.969  49.710  42.886  1.00  0.00           C  
ATOM     81  C6   DG     3      44.306  49.402  44.115  1.00  0.00           C  
ATOM     82  O6   DG     3      44.663  48.805  45.110  1.00  0.00           O  
ATOM     83  N1   DG     3      42.969  49.700  44.071  1.00  0.00           N  
ATOM     84  H1   DG     3      42.482  49.349  44.883  1.00  0.00           H  
ATOM     85  C2   DG     3      42.349  50.330  43.071  1.00  0.00           C  
ATOM     86  N2   DG     3      41.202  50.875  43.288  1.00  0.00           N  
ATOM     87  H21  DG     3      40.645  50.707  44.113  1.00  0.00           H  
ATOM     88  H22  DG     3      40.759  51.359  42.520  1.00  0.00           H  
ATOM     89  N3   DG     3      42.930  50.643  41.888  1.00  0.00           N  
ATOM     90  C4   DG     3      44.281  50.367  41.905  1.00  0.00           C  
ATOM     91  C3'  DG     3      45.490  52.864  38.371  1.00  0.00           C  
ATOM     92  H3'  DG     3      45.102  53.423  37.519  1.00  0.00           H  
ATOM     93  C2'  DG     3      44.328  52.247  39.225  1.00  0.00           C  
ATOM     94  H2'  DG     3      43.476  52.226  38.546  1.00  0.00           H  
ATOM     95 H2''  DG     3      44.194  52.720  40.198  1.00  0.00           H  
ATOM     96  O3'  DG     3      46.251  53.776  39.229  1.00  0.00           O  
ATOM     97  P    DG     4      46.594  55.288  38.837  1.00  0.00           P  
ATOM     98  OP1  DG     4      46.647  55.294  37.376  1.00  0.00           O  
ATOM     99  OP2  DG     4      47.859  55.633  39.496  1.00  0.00           O  
ATOM    100  O5'  DG     4      45.511  56.303  39.395  1.00  0.00           O  
ATOM    101  C5'  DG     4      44.164  56.535  38.806  1.00  0.00           C  
ATOM    102  H5'  DG     4      43.926  55.781  38.055  1.00  0.00           H  
ATOM    103 H5''  DG     4      44.157  57.504  38.307  1.00  0.00           H  
ATOM    104  C4'  DG     4      43.178  56.431  39.933  1.00  0.00           C  
ATOM    105  H4'  DG     4      42.179  56.438  39.498  1.00  0.00           H  
ATOM    106  O4'  DG     4      43.362  55.164  40.634  1.00  0.00           O  
ATOM    107  C1'  DG     4      43.333  55.338  41.978  1.00  0.00           C  
ATOM    108  H1'  DG     4      42.300  55.379  42.324  1.00  0.00           H  
ATOM    109  N9   DG     4      44.100  54.329  42.731  1.00  0.00           N  
ATOM    110  C8   DG     4      45.323  53.722  42.440  1.00  0.00           C  
ATOM    111  H8   DG     4      45.933  53.947  41.578  1.00  0.00           H  
ATOM    112  N7   DG     4      45.812  52.933  43.400  1.00  0.00           N  
ATOM    113  C5   DG     4      44.801  53.011  44.347  1.00  0.00           C  
ATOM    114  C6   DG     4      44.630  52.261  45.615  1.00  0.00           C  
ATOM    115  O6   DG     4      45.439  51.531  46.246  1.00  0.00           O  
ATOM    116  N1   DG     4      43.388  52.459  46.172  1.00  0.00           N  
ATOM    117  H1   DG     4      43.265  52.092  47.105  1.00  0.00           H  
ATOM    118  C2   DG     4      42.418  53.201  45.602  1.00  0.00           C  
ATOM    119  N2   DG     4      41.354  53.225  46.264  1.00  0.00           N  
ATOM    120  H21  DG     4      41.331  52.883  47.214  1.00  0.00           H  
ATOM    121  H22  DG     4      40.558  53.743  45.919  1.00  0.00           H  
ATOM    122  N3   DG     4      42.478  53.896  44.520  1.00  0.00           N  
ATOM    123  C4   DG     4      43.733  53.707  43.900  1.00  0.00           C  
ATOM    124  C3'  DG     4      43.385  57.520  40.978  1.00  0.00           C  
ATOM    125  H3'  DG     4      44.151  58.235  40.680  1.00  0.00           H  
ATOM    126  C2'  DG     4      43.994  56.711  42.162  1.00  0.00           C  
ATOM    127  H2'  DG     4      45.078  56.597  42.158  1.00  0.00           H  
ATOM    128 H2''  DG     4      43.726  57.106  43.141  1.00  0.00           H  
ATOM    129  O3'  DG     4      42.121  58.146  41.252  1.00  0.00           O  
ATOM    130  P    DT     5      42.102  59.634  41.812  1.00  0.00           P  
ATOM    131  OP1  DT     5      40.686  60.025  41.814  1.00  0.00           O  
ATOM    132  OP2  DT     5      43.113  60.514  41.220  1.00  0.00           O  
ATOM    133  O5'  DT     5      42.411  59.282  43.326  1.00  0.00           O  
ATOM    134  C5'  DT     5      43.620  59.693  43.970  1.00  0.00           C  
ATOM    135  H5'  DT     5      43.740  60.776  43.961  1.00  0.00           H  
ATOM    136 H5''  DT     5      44.444  59.331  43.356  1.00  0.00           H  
ATOM    137  C4'  DT     5      43.577  59.248  45.449  1.00  0.00           C  
ATOM    138  H4'  DT     5      42.972  58.342  45.470  1.00  0.00           H  
ATOM    139  O4'  DT     5      44.932  58.889  45.794  1.00  0.00           O  
ATOM    140  C1'  DT     5      45.520  59.872  46.708  1.00  0.00           C  
ATOM    141  H1'  DT     5      45.584  59.466  47.718  1.00  0.00           H  
ATOM    142  N1   DT     5      46.866  60.105  46.189  1.00  0.00           N  
ATOM    143  C6   DT     5      47.141  60.648  44.951  1.00  0.00           C  
ATOM    144  H6   DT     5      46.342  60.847  44.252  1.00  0.00           H  
ATOM    145  C5   DT     5      48.405  60.864  44.524  1.00  0.00           C  
ATOM    146  C7   DT     5      48.689  61.462  43.127  1.00  0.00           C  
ATOM    147  H71  DT     5      47.734  61.405  42.604  1.00  0.00           H  
ATOM    148  H72  DT     5      48.994  62.507  43.185  1.00  0.00           H  
ATOM    149  H73  DT     5      49.425  60.814  42.650  1.00  0.00           H  
ATOM    150  C4   DT     5      49.510  60.636  45.434  1.00  0.00           C  
ATOM    151  O4   DT     5      50.681  60.789  45.130  1.00  0.00           O  
ATOM    152  N3   DT     5      49.140  60.064  46.615  1.00  0.00           N  
ATOM    153  H3   DT     5      49.895  59.968  47.279  1.00  0.00           H  
ATOM    154  C2   DT     5      47.886  59.829  47.059  1.00  0.00           C  
ATOM    155  O2   DT     5      47.791  59.450  48.238  1.00  0.00           O  
ATOM    156  C3'  DT     5      43.238  60.378  46.444  1.00  0.00           C  
ATOM    157  H3'  DT     5      42.507  61.111  46.101  1.00  0.00           H  
ATOM    158  C2'  DT     5      44.537  61.081  46.692  1.00  0.00           C  
ATOM    159  H2'  DT     5      44.761  61.746  45.857  1.00  0.00           H  
ATOM    160 H2''  DT     5      44.572  61.509  47.694  1.00  0.00           H  
ATOM    161  O3'  DT     5      42.743  59.993  47.742  1.00  0.00           O  
ATOM    162  P    DT     6      41.546  58.998  47.892  1.00  0.00           P  
ATOM    163  OP1  DT     6      40.720  59.140  46.680  1.00  0.00           O  
ATOM    164  OP2  DT     6      40.907  59.363  49.180  1.00  0.00           O  
ATOM    165  O5'  DT     6      42.084  57.522  47.964  1.00  0.00           O  
ATOM    166  C5'  DT     6      41.244  56.394  48.254  1.00  0.00           C  
ATOM    167  H5'  DT     6      40.920  55.903  47.336  1.00  0.00           H  
ATOM    168 H5''  DT     6      40.404  56.713  48.871  1.00  0.00           H  
ATOM    169  C4'  DT     6      41.878  55.452  49.190  1.00  0.00           C  
ATOM    170  H4'  DT     6      41.050  54.834  49.534  1.00  0.00           H  
ATOM    171  O4'  DT     6      42.810  54.708  48.480  1.00  0.00           O  
ATOM    172  C1'  DT     6      43.987  54.749  49.244  1.00  0.00           C  
ATOM    173  H1'  DT     6      43.932  53.887  49.910  1.00  0.00           H  
ATOM    174  N1   DT     6      45.139  54.565  48.258  1.00  0.00           N  
ATOM    175  C6   DT     6      45.187  55.352  47.124  1.00  0.00           C  
ATOM    176  H6   DT     6      44.370  55.974  46.788  1.00  0.00           H  
ATOM    177  C5   DT     6      46.291  55.254  46.296  1.00  0.00           C  
ATOM    178  C7   DT     6      46.201  56.004  44.978  1.00  0.00           C  
ATOM    179  H71  DT     6      46.566  55.338  44.197  1.00  0.00           H  
ATOM    180  H72  DT     6      45.188  56.334  44.749  1.00  0.00           H  
ATOM    181  H73  DT     6      46.811  56.905  44.911  1.00  0.00           H  
ATOM    182  C4   DT     6      47.429  54.336  46.617  1.00  0.00           C  
ATOM    183  O4   DT     6      48.377  54.051  45.949  1.00  0.00           O  
ATOM    184  N3   DT     6      47.354  53.828  47.899  1.00  0.00           N  
ATOM    185  H3   DT     6      48.075  53.149  48.098  1.00  0.00           H  
ATOM    186  C2   DT     6      46.220  53.849  48.690  1.00  0.00           C  
ATOM    187  O2   DT     6      46.198  53.211  49.767  1.00  0.00           O  
ATOM    188  C3'  DT     6      42.610  56.025  50.430  1.00  0.00           C  
ATOM    189  H3'  DT     6      42.275  57.041  50.637  1.00  0.00           H  
ATOM    190  C2'  DT     6      44.016  56.104  49.958  1.00  0.00           C  
ATOM    191  H2'  DT     6      44.226  56.884  49.226  1.00  0.00           H  
ATOM    192 H2''  DT     6      44.658  56.195  50.834  1.00  0.00           H  
ATOM    193  O3'  DT     6      42.465  55.137  51.507  1.00  0.00           O  
ATOM    194  P    DA     7      42.391  55.611  53.015  1.00  0.00           P  
ATOM    195  OP1  DA     7      41.044  55.974  53.314  1.00  0.00           O  
ATOM    196  OP2  DA     7      43.539  56.564  53.343  1.00  0.00           O  
ATOM    197  O5'  DA     7      42.755  54.260  53.703  1.00  0.00           O  
ATOM    198  C5'  DA     7      41.926  53.142  53.826  1.00  0.00           C  
ATOM    199  H5'  DA     7      41.306  52.973  52.946  1.00  0.00           H  
ATOM    200 H5''  DA     7      41.215  53.413  54.606  1.00  0.00           H  
ATOM    201  C4'  DA     7      42.667  51.860  54.300  1.00  0.00           C  
ATOM    202  H4'  DA     7      42.012  51.040  54.003  1.00  0.00           H  
ATOM    203  O4'  DA     7      43.879  51.712  53.525  1.00  0.00           O  
ATOM    204  C1'  DA     7      44.668  50.866  54.321  1.00  0.00           C  
ATOM    205  H1'  DA     7      44.362  49.829  54.450  1.00  0.00           H  
ATOM    206  N9   DA     7      46.028  50.851  53.813  1.00  0.00           N  
ATOM    207  C8   DA     7      46.483  51.161  52.594  1.00  0.00           C  
ATOM    208  H8   DA     7      45.876  51.606  51.820  1.00  0.00           H  
ATOM    209  N7   DA     7      47.780  51.163  52.455  1.00  0.00           N  
ATOM    210  C5   DA     7      48.143  50.518  53.618  1.00  0.00           C  
ATOM    211  C6   DA     7      49.337  50.147  54.175  1.00  0.00           C  
ATOM    212  N6   DA     7      50.456  50.345  53.608  1.00  0.00           N  
ATOM    213  H61  DA     7      51.300  50.061  54.086  1.00  0.00           H  
ATOM    214  H62  DA     7      50.495  50.808  52.711  1.00  0.00           H  
ATOM    215  N1   DA     7      49.455  49.605  55.384  1.00  0.00           N  
ATOM    216  C2   DA     7      48.339  49.300  55.965  1.00  0.00           C  
ATOM    217  H2   DA     7      48.353  48.743  56.890  1.00  0.00           H  
ATOM    218  N3   DA     7      47.067  49.664  55.657  1.00  0.00           N  
ATOM    219  C4   DA     7      47.106  50.305  54.454  1.00  0.00           C  
ATOM    220  C3'  DA     7      43.125  51.746  55.799  1.00  0.00           C  
ATOM    221  H3'  DA     7      42.970  52.701  56.302  1.00  0.00           H  
ATOM    222  C2'  DA     7      44.589  51.479  55.699  1.00  0.00           C  
ATOM    223  H2'  DA     7      45.177  52.396  55.750  1.00  0.00           H  
ATOM    224 H2''  DA     7      44.847  50.797  56.509  1.00  0.00           H  
ATOM    225  O3'  DA     7      42.335  50.781  56.402  1.00  0.00           O  
ATOM    226  P    DG     8      40.906  51.205  57.015  1.00  0.00           P  
ATOM    227  OP1  DG     8      41.089  52.492  57.741  1.00  0.00           O  
ATOM    228  OP2  DG     8      40.307  49.998  57.702  1.00  0.00           O  
ATOM    229  O5'  DG     8      39.848  51.541  55.810  1.00  0.00           O  
ATOM    230  C5'  DG     8      39.246  50.543  54.981  1.00  0.00           C  
ATOM    231  H5'  DG     8      38.875  49.715  55.585  1.00  0.00           H  
ATOM    232 H5''  DG     8      39.988  50.092  54.321  1.00  0.00           H  
ATOM    233  C4'  DG     8      38.123  51.027  54.064  1.00  0.00           C  
ATOM    234  H4'  DG     8      37.451  51.591  54.711  1.00  0.00           H  
ATOM    235  O4'  DG     8      38.576  51.833  53.004  1.00  0.00           O  
ATOM    236  C1'  DG     8      38.346  51.331  51.687  1.00  0.00           C  
ATOM    237  H1'  DG     8      37.569  51.880  51.155  1.00  0.00           H  
ATOM    238  N9   DG     8      39.443  51.513  50.720  1.00  0.00           N  
ATOM    239  C8   DG     8      39.511  52.315  49.588  1.00  0.00           C  
ATOM    240  H8   DG     8      38.660  52.892  49.259  1.00  0.00           H  
ATOM    241  N7   DG     8      40.659  52.331  49.006  1.00  0.00           N  
ATOM    242  C5   DG     8      41.536  51.575  49.817  1.00  0.00           C  
ATOM    243  C6   DG     8      42.917  51.070  49.678  1.00  0.00           C  
ATOM    244  O6   DG     8      43.692  51.299  48.783  1.00  0.00           O  
ATOM    245  N1   DG     8      43.321  50.121  50.642  1.00  0.00           N  
ATOM    246  H1   DG     8      44.268  49.776  50.702  1.00  0.00           H  
ATOM    247  C2   DG     8      42.459  49.705  51.625  1.00  0.00           C  
ATOM    248  N2   DG     8      42.823  48.876  52.565  1.00  0.00           N  
ATOM    249  H21  DG     8      43.761  48.502  52.563  1.00  0.00           H  
ATOM    250  H22  DG     8      42.095  48.682  53.239  1.00  0.00           H  
ATOM    251  N3   DG     8      41.255  50.160  51.769  1.00  0.00           N  
ATOM    252  C4   DG     8      40.781  51.057  50.827  1.00  0.00           C  
ATOM    253  C3'  DG     8      37.390  49.862  53.382  1.00  0.00           C  
ATOM    254  H3'  DG     8      37.719  48.919  53.818  1.00  0.00           H  
ATOM    255  C2'  DG     8      37.884  49.924  51.983  1.00  0.00           C  
ATOM    256  H2'  DG     8      38.688  49.233  51.730  1.00  0.00           H  
ATOM    257 H2''  DG     8      37.124  49.598  51.273  1.00  0.00           H  
ATOM    258  O3'  DG     8      35.972  49.892  53.355  1.00  0.00           O  
ATOM    259  P    DG     9      35.069  51.183  52.858  1.00  0.00           P  
ATOM    260  OP1  DG     9      35.388  52.339  53.743  1.00  0.00           O  
ATOM    261  OP2  DG     9      33.692  50.574  52.909  1.00  0.00           O  
ATOM    262  O5'  DG     9      35.294  51.500  51.300  1.00  0.00           O  
ATOM    263  C5'  DG     9      34.697  50.643  50.274  1.00  0.00           C  
ATOM    264  H5'  DG     9      33.612  50.746  50.300  1.00  0.00           H  
ATOM    265 H5''  DG     9      34.977  49.603  50.439  1.00  0.00           H  
ATOM    266  C4'  DG     9      35.153  50.932  48.883  1.00  0.00           C  
ATOM    267  H4'  DG     9      34.806  51.920  48.581  1.00  0.00           H  
ATOM    268  O4'  DG     9      36.590  50.789  48.747  1.00  0.00           O  
ATOM    269  C1'  DG     9      36.749  50.506  47.449  1.00  0.00           C  
ATOM    270  H1'  DG     9      36.476  51.434  46.947  1.00  0.00           H  
ATOM    271  N9   DG     9      38.089  50.035  47.032  1.00  0.00           N  
ATOM    272  C8   DG     9      38.863  50.507  45.945  1.00  0.00           C  
ATOM    273  H8   DG     9      38.424  51.049  45.121  1.00  0.00           H  
ATOM    274  N7   DG     9      40.166  50.217  45.979  1.00  0.00           N  
ATOM    275  C5   DG     9      40.207  49.376  47.109  1.00  0.00           C  
ATOM    276  C6   DG     9      41.333  48.701  47.687  1.00  0.00           C  
ATOM    277  O6   DG     9      42.465  48.666  47.226  1.00  0.00           O  
ATOM    278  N1   DG     9      41.126  48.080  48.890  1.00  0.00           N  
ATOM    279  H1   DG     9      41.900  47.645  49.371  1.00  0.00           H  
ATOM    280  C2   DG     9      39.918  47.988  49.485  1.00  0.00           C  
ATOM    281  N2   DG     9      39.782  47.151  50.428  1.00  0.00           N  
ATOM    282  H21  DG     9      40.611  46.785  50.873  1.00  0.00           H  
ATOM    283  H22  DG     9      38.878  46.711  50.524  1.00  0.00           H  
ATOM    284  N3   DG     9      38.796  48.531  48.903  1.00  0.00           N  
ATOM    285  C4   DG     9      38.979  49.237  47.791  1.00  0.00           C  
ATOM    286  C3'  DG     9      34.443  50.036  47.864  1.00  0.00           C  
ATOM    287  H3'  DG     9      33.865  49.201  48.258  1.00  0.00           H  
ATOM    288  C2'  DG     9      35.672  49.453  47.118  1.00  0.00           C  
ATOM    289  H2'  DG     9      36.096  48.558  47.571  1.00  0.00           H  
ATOM    290 H2''  DG     9      35.545  49.323  46.043  1.00  0.00           H  
ATOM    291  O3'  DG     9      33.604  50.869  46.941  1.00  0.00           O  
ATOM    292  P    DG    10      32.277  50.328  46.170  1.00  0.00           P  
ATOM    293  OP1  DG    10      31.329  51.482  46.166  1.00  0.00           O  
ATOM    294  OP2  DG    10      31.815  49.054  46.796  1.00  0.00           O  
ATOM    295  O5'  DG    10      32.704  50.023  44.657  1.00  0.00           O  
ATOM    296  C5'  DG    10      33.078  48.705  44.285  1.00  0.00           C  
ATOM    297  H5'  DG    10      32.213  48.044  44.327  1.00  0.00           H  
ATOM    298 H5''  DG    10      33.879  48.334  44.925  1.00  0.00           H  
ATOM    299  C4'  DG    10      33.744  48.502  42.891  1.00  0.00           C  
ATOM    300  H4'  DG    10      33.033  49.020  42.247  1.00  0.00           H  
ATOM    301  O4'  DG    10      35.093  48.922  42.956  1.00  0.00           O  
ATOM    302  C1'  DG    10      35.936  48.054  42.293  1.00  0.00           C  
ATOM    303  H1'  DG    10      35.909  48.219  41.215  1.00  0.00           H  
ATOM    304  N9   DG    10      37.375  48.128  42.655  1.00  0.00           N  
ATOM    305  C8   DG    10      38.413  48.456  41.800  1.00  0.00           C  
ATOM    306  H8   DG    10      38.260  48.875  40.816  1.00  0.00           H  
ATOM    307  N7   DG    10      39.560  48.296  42.369  1.00  0.00           N  
ATOM    308  C5   DG    10      39.369  47.612  43.584  1.00  0.00           C  
ATOM    309  C6   DG    10      40.224  47.000  44.561  1.00  0.00           C  
ATOM    310  O6   DG    10      41.438  47.094  44.624  1.00  0.00           O  
ATOM    311  N1   DG    10      39.532  46.484  45.647  1.00  0.00           N  
ATOM    312  H1   DG    10      39.979  46.035  46.434  1.00  0.00           H  
ATOM    313  C2   DG    10      38.225  46.612  45.791  1.00  0.00           C  
ATOM    314  N2   DG    10      37.756  46.025  46.878  1.00  0.00           N  
ATOM    315  H21  DG    10      38.391  45.637  47.562  1.00  0.00           H  
ATOM    316  H22  DG    10      36.749  46.041  46.949  1.00  0.00           H  
ATOM    317  N3   DG    10      37.402  47.104  44.905  1.00  0.00           N  
ATOM    318  C4   DG    10      38.012  47.601  43.794  1.00  0.00           C  
ATOM    319  C3'  DG    10      33.853  47.061  42.448  1.00  0.00           C  
ATOM    320  H3'  DG    10      33.231  46.360  43.004  1.00  0.00           H  
ATOM    321  C2'  DG    10      35.295  46.731  42.597  1.00  0.00           C  
ATOM    322  H2'  DG    10      35.468  46.333  43.597  1.00  0.00           H  
ATOM    323 H2''  DG    10      35.510  45.918  41.903  1.00  0.00           H  
ATOM    324  O3'  DG    10      33.562  47.021  40.987  1.00  0.00           O  
ATOM    325  P    DT    11      33.063  45.659  40.244  1.00  0.00           P  
ATOM    326  OP1  DT    11      33.403  45.904  38.829  1.00  0.00           O  
ATOM    327  OP2  DT    11      31.692  45.370  40.516  1.00  0.00           O  
ATOM    328  O5'  DT    11      33.922  44.381  40.689  1.00  0.00           O  
ATOM    329  C5'  DT    11      33.556  43.447  41.711  1.00  0.00           C  
ATOM    330  H5'  DT    11      32.527  43.680  41.986  1.00  0.00           H  
ATOM    331 H5''  DT    11      34.058  43.613  42.664  1.00  0.00           H  
ATOM    332  C4'  DT    11      33.704  42.019  41.283  1.00  0.00           C  
ATOM    333  H4'  DT    11      33.071  41.423  41.941  1.00  0.00           H  
ATOM    334  O4'  DT    11      33.309  41.935  39.916  1.00  0.00           O  
ATOM    335  C1'  DT    11      34.364  41.351  39.172  1.00  0.00           C  
ATOM    336  H1'  DT    11      34.271  40.272  39.292  1.00  0.00           H  
ATOM    337  N1   DT    11      34.284  41.677  37.723  1.00  0.00           N  
ATOM    338  C6   DT    11      34.337  42.952  37.221  1.00  0.00           C  
ATOM    339  H6   DT    11      34.132  43.800  37.858  1.00  0.00           H  
ATOM    340  C5   DT    11      34.543  43.220  35.899  1.00  0.00           C  
ATOM    341  C7   DT    11      34.513  44.706  35.482  1.00  0.00           C  
ATOM    342  H71  DT    11      34.326  45.359  36.335  1.00  0.00           H  
ATOM    343  H72  DT    11      35.452  44.998  35.012  1.00  0.00           H  
ATOM    344  H73  DT    11      33.732  44.808  34.730  1.00  0.00           H  
ATOM    345  C4   DT    11      34.726  42.121  34.955  1.00  0.00           C  
ATOM    346  O4   DT    11      34.927  42.272  33.737  1.00  0.00           O  
ATOM    347  N3   DT    11      34.545  40.838  35.443  1.00  0.00           N  
ATOM    348  H3   DT    11      34.844  40.163  34.754  1.00  0.00           H  
ATOM    349  C2   DT    11      34.403  40.545  36.823  1.00  0.00           C  
ATOM    350  O2   DT    11      34.210  39.400  37.166  1.00  0.00           O  
ATOM    351  C3'  DT    11      35.118  41.558  41.321  1.00  0.00           C  
ATOM    352  H3'  DT    11      35.747  42.161  41.976  1.00  0.00           H  
ATOM    353  C2'  DT    11      35.592  41.796  39.893  1.00  0.00           C  
ATOM    354  H2'  DT    11      35.784  42.866  39.820  1.00  0.00           H  
ATOM    355 H2''  DT    11      36.409  41.197  39.491  1.00  0.00           H  
ATOM    356  O3'  DT    11      35.201  40.207  41.710  1.00  0.00           O  
ATOM    357  P    DT    12      35.521  39.729  43.156  1.00  0.00           P  
ATOM    358  OP1  DT    12      34.862  38.424  43.163  1.00  0.00           O  
ATOM    359  OP2  DT    12      35.046  40.768  44.065  1.00  0.00           O  
ATOM    360  O5'  DT    12      37.078  39.561  43.355  1.00  0.00           O  
ATOM    361  C5'  DT    12      37.730  38.604  42.485  1.00  0.00           C  
ATOM    362  H5'  DT    12      37.258  38.697  41.507  1.00  0.00           H  
ATOM    363 H5''  DT    12      37.676  37.578  42.847  1.00  0.00           H  
ATOM    364  C4'  DT    12      39.193  38.699  42.312  1.00  0.00           C  
ATOM    365  H4'  DT    12      39.513  37.714  41.973  1.00  0.00           H  
ATOM    366  O4'  DT    12      39.379  39.668  41.327  1.00  0.00           O  
ATOM    367  C1'  DT    12      40.435  40.562  41.649  1.00  0.00           C  
ATOM    368  H1'  DT    12      41.289  40.513  40.972  1.00  0.00           H  
ATOM    369  N1   DT    12      39.800  41.914  41.591  1.00  0.00           N  
ATOM    370  C6   DT    12      38.989  42.373  42.584  1.00  0.00           C  
ATOM    371  H6   DT    12      38.876  41.817  43.502  1.00  0.00           H  
ATOM    372  C5   DT    12      38.293  43.562  42.491  1.00  0.00           C  
ATOM    373  C7   DT    12      37.485  43.986  43.675  1.00  0.00           C  
ATOM    374  H71  DT    12      38.122  44.113  44.550  1.00  0.00           H  
ATOM    375  H72  DT    12      37.167  45.007  43.467  1.00  0.00           H  
ATOM    376  H73  DT    12      36.718  43.284  44.002  1.00  0.00           H  
ATOM    377  C4   DT    12      38.338  44.280  41.243  1.00  0.00           C  
ATOM    378  O4   DT    12      37.732  45.326  40.984  1.00  0.00           O  
ATOM    379  N3   DT    12      39.093  43.678  40.221  1.00  0.00           N  
ATOM    380  H3   DT    12      38.938  44.090  39.312  1.00  0.00           H  
ATOM    381  C2   DT    12      39.902  42.575  40.373  1.00  0.00           C  
ATOM    382  O2   DT    12      40.643  42.240  39.436  1.00  0.00           O  
ATOM    383  C3'  DT    12      40.061  39.161  43.473  1.00  0.00           C  
ATOM    384  H3'  DT    12      39.455  39.581  44.276  1.00  0.00           H  
ATOM    385  C2'  DT    12      41.012  40.197  43.056  1.00  0.00           C  
ATOM    386  H2'  DT    12      41.118  41.105  43.649  1.00  0.00           H  
ATOM    387 H2''  DT    12      41.975  39.750  42.811  1.00  0.00           H  
ATOM    388  O3'  DT    12      40.742  38.117  44.125  1.00  0.00           O  
ATOM    389  P    DA    13      41.601  36.873  43.452  1.00  0.00           P  
ATOM    390  OP1  DA    13      42.035  37.291  42.106  1.00  0.00           O  
ATOM    391  OP2  DA    13      40.745  35.712  43.427  1.00  0.00           O  
ATOM    392  O5'  DA    13      42.886  36.546  44.286  1.00  0.00           O  
ATOM    393  C5'  DA    13      43.915  37.554  44.414  1.00  0.00           C  
ATOM    394  H5'  DA    13      43.940  38.162  43.510  1.00  0.00           H  
ATOM    395 H5''  DA    13      44.832  36.965  44.409  1.00  0.00           H  
ATOM    396  C4'  DA    13      44.007  38.556  45.599  1.00  0.00           C  
ATOM    397  H4'  DA    13      44.992  39.007  45.479  1.00  0.00           H  
ATOM    398  O4'  DA    13      43.009  39.547  45.431  1.00  0.00           O  
ATOM    399  C1'  DA    13      42.567  39.952  46.743  1.00  0.00           C  
ATOM    400  H1'  DA    13      43.367  40.570  47.151  1.00  0.00           H  
ATOM    401  N9   DA    13      41.324  40.795  46.639  1.00  0.00           N  
ATOM    402  C8   DA    13      41.283  42.020  46.057  1.00  0.00           C  
ATOM    403  H8   DA    13      42.150  42.526  45.658  1.00  0.00           H  
ATOM    404  N7   DA    13      40.153  42.682  46.173  1.00  0.00           N  
ATOM    405  C5   DA    13      39.357  41.741  46.831  1.00  0.00           C  
ATOM    406  C6   DA    13      38.016  41.780  47.369  1.00  0.00           C  
ATOM    407  N6   DA    13      37.203  42.804  47.417  1.00  0.00           N  
ATOM    408  H61  DA    13      36.289  42.831  47.846  1.00  0.00           H  
ATOM    409  H62  DA    13      37.464  43.635  46.906  1.00  0.00           H  
ATOM    410  N1   DA    13      37.522  40.692  47.994  1.00  0.00           N  
ATOM    411  C2   DA    13      38.265  39.622  48.063  1.00  0.00           C  
ATOM    412  H2   DA    13      37.774  38.762  48.493  1.00  0.00           H  
ATOM    413  N3   DA    13      39.508  39.426  47.675  1.00  0.00           N  
ATOM    414  C4   DA    13      40.002  40.528  47.016  1.00  0.00           C  
ATOM    415  C3'  DA    13      43.785  37.974  46.983  1.00  0.00           C  
ATOM    416  H3'  DA    13      43.874  36.897  46.844  1.00  0.00           H  
ATOM    417  C2'  DA    13      42.550  38.594  47.495  1.00  0.00           C  
ATOM    418  H2'  DA    13      41.712  37.999  47.132  1.00  0.00           H  
ATOM    419 H2''  DA    13      42.518  38.679  48.581  1.00  0.00           H  
ATOM    420  O3'  DA    13      44.686  38.465  47.920  1.00  0.00           O  
ATOM    421  P    DG    14      45.828  37.610  48.599  1.00  0.00           P  
ATOM    422  OP1  DG    14      45.444  36.209  48.821  1.00  0.00           O  
ATOM    423  OP2  DG    14      46.130  38.374  49.800  1.00  0.00           O  
ATOM    424  O5'  DG    14      47.118  37.672  47.617  1.00  0.00           O  
ATOM    425  C5'  DG    14      48.406  37.742  48.117  1.00  0.00           C  
ATOM    426  H5'  DG    14      48.771  36.721  48.236  1.00  0.00           H  
ATOM    427 H5''  DG    14      48.445  38.249  49.081  1.00  0.00           H  
ATOM    428  C4'  DG    14      49.396  38.376  47.015  1.00  0.00           C  
ATOM    429  H4'  DG    14      49.675  37.617  46.285  1.00  0.00           H  
ATOM    430  O4'  DG    14      48.757  39.452  46.356  1.00  0.00           O  
ATOM    431  C1'  DG    14      49.321  40.649  46.730  1.00  0.00           C  
ATOM    432  H1'  DG    14      49.872  41.095  45.903  1.00  0.00           H  
ATOM    433  N9   DG    14      48.076  41.421  47.030  1.00  0.00           N  
ATOM    434  C8   DG    14      47.206  41.314  48.084  1.00  0.00           C  
ATOM    435  H8   DG    14      47.422  40.694  48.942  1.00  0.00           H  
ATOM    436  N7   DG    14      46.160  42.053  47.998  1.00  0.00           N  
ATOM    437  C5   DG    14      46.369  42.758  46.804  1.00  0.00           C  
ATOM    438  C6   DG    14      45.519  43.748  46.146  1.00  0.00           C  
ATOM    439  O6   DG    14      44.415  44.137  46.474  1.00  0.00           O  
ATOM    440  N1   DG    14      46.065  44.072  44.884  1.00  0.00           N  
ATOM    441  H1   DG    14      45.415  44.532  44.262  1.00  0.00           H  
ATOM    442  C2   DG    14      47.228  43.532  44.345  1.00  0.00           C  
ATOM    443  N2   DG    14      47.585  43.825  43.127  1.00  0.00           N  
ATOM    444  H21  DG    14      47.296  44.647  42.616  1.00  0.00           H  
ATOM    445  H22  DG    14      48.458  43.435  42.803  1.00  0.00           H  
ATOM    446  N3   DG    14      48.063  42.744  45.026  1.00  0.00           N  
ATOM    447  C4   DG    14      47.517  42.325  46.214  1.00  0.00           C  
ATOM    448  C3'  DG    14      50.717  38.992  47.655  1.00  0.00           C  
ATOM    449  H3'  DG    14      51.008  38.500  48.582  1.00  0.00           H  
ATOM    450  C2'  DG    14      50.206  40.405  47.956  1.00  0.00           C  
ATOM    451  H2'  DG    14      49.650  40.349  48.892  1.00  0.00           H  
ATOM    452 H2''  DG    14      51.009  41.143  47.955  1.00  0.00           H  
ATOM    453  O3'  DG    14      51.834  39.043  46.792  1.00  0.00           O  
ATOM    454  P    DG    15      53.337  39.522  47.254  1.00  0.00           P  
ATOM    455  OP1  DG    15      54.307  38.749  46.485  1.00  0.00           O  
ATOM    456  OP2  DG    15      53.383  39.720  48.721  1.00  0.00           O  
ATOM    457  O5'  DG    15      53.289  40.937  46.579  1.00  0.00           O  
ATOM    458  C5'  DG    15      53.213  41.134  45.193  1.00  0.00           C  
ATOM    459  H5'  DG    15      52.436  40.509  44.752  1.00  0.00           H  
ATOM    460 H5''  DG    15      54.091  40.734  44.686  1.00  0.00           H  
ATOM    461  C4'  DG    15      52.899  42.632  44.847  1.00  0.00           C  
ATOM    462  H4'  DG    15      53.201  42.747  43.806  1.00  0.00           H  
ATOM    463  O4'  DG    15      51.547  43.079  44.933  1.00  0.00           O  
ATOM    464  C1'  DG    15      51.623  44.328  45.507  1.00  0.00           C  
ATOM    465  H1'  DG    15      51.935  45.022  44.727  1.00  0.00           H  
ATOM    466  N9   DG    15      50.377  44.894  46.093  1.00  0.00           N  
ATOM    467  C8   DG    15      49.802  44.497  47.253  1.00  0.00           C  
ATOM    468  H8   DG    15      50.176  43.648  47.805  1.00  0.00           H  
ATOM    469  N7   DG    15      48.661  45.120  47.522  1.00  0.00           N  
ATOM    470  C5   DG    15      48.462  46.010  46.441  1.00  0.00           C  
ATOM    471  C6   DG    15      47.284  46.855  46.094  1.00  0.00           C  
ATOM    472  O6   DG    15      46.164  47.043  46.684  1.00  0.00           O  
ATOM    473  N1   DG    15      47.476  47.426  44.862  1.00  0.00           N  
ATOM    474  H1   DG    15      46.688  47.877  44.420  1.00  0.00           H  
ATOM    475  C2   DG    15      48.618  47.224  44.096  1.00  0.00           C  
ATOM    476  N2   DG    15      48.695  47.942  42.981  1.00  0.00           N  
ATOM    477  H21  DG    15      47.962  48.617  42.813  1.00  0.00           H  
ATOM    478  H22  DG    15      49.523  48.000  42.406  1.00  0.00           H  
ATOM    479  N3   DG    15      49.602  46.394  44.297  1.00  0.00           N  
ATOM    480  C4   DG    15      49.455  45.755  45.522  1.00  0.00           C  
ATOM    481  C3'  DG    15      53.829  43.556  45.719  1.00  0.00           C  
ATOM    482  H3'  DG    15      54.481  42.875  46.266  1.00  0.00           H  
ATOM    483  C2'  DG    15      52.792  44.241  46.510  1.00  0.00           C  
ATOM    484  H2'  DG    15      52.627  43.632  47.399  1.00  0.00           H  
ATOM    485 H2''  DG    15      53.003  45.288  46.723  1.00  0.00           H  
ATOM    486  O3'  DG    15      54.575  44.413  44.832  1.00  0.00           O  
ATOM    487  P    DG    16      55.964  45.091  45.177  1.00  0.00           P  
ATOM    488  OP1  DG    16      56.847  44.590  44.098  1.00  0.00           O  
ATOM    489  OP2  DG    16      56.232  44.872  46.618  1.00  0.00           O  
ATOM    490  O5'  DG    16      55.671  46.667  44.901  1.00  0.00           O  
ATOM    491  C5'  DG    16      55.351  47.111  43.640  1.00  0.00           C  
ATOM    492  H5'  DG    16      54.672  46.371  43.215  1.00  0.00           H  
ATOM    493 H5''  DG    16      56.237  47.304  43.035  1.00  0.00           H  
ATOM    494  C4'  DG    16      54.662  48.467  43.576  1.00  0.00           C  
ATOM    495  H4'  DG    16      54.613  48.747  42.523  1.00  0.00           H  
ATOM    496  O4'  DG    16      53.370  48.461  44.087  1.00  0.00           O  
ATOM    497  C1'  DG    16      53.111  49.666  44.776  1.00  0.00           C  
ATOM    498  H1'  DG    16      52.975  50.491  44.077  1.00  0.00           H  
ATOM    499  N9   DG    16      51.995  49.552  45.761  1.00  0.00           N  
ATOM    500  C8   DG    16      51.946  48.747  46.891  1.00  0.00           C  
ATOM    501  H8   DG    16      52.782  48.158  47.240  1.00  0.00           H  
ATOM    502  N7   DG    16      50.704  48.661  47.404  1.00  0.00           N  
ATOM    503  C5   DG    16      49.962  49.504  46.597  1.00  0.00           C  
ATOM    504  C6   DG    16      48.583  49.930  46.709  1.00  0.00           C  
ATOM    505  O6   DG    16      47.680  49.634  47.525  1.00  0.00           O  
ATOM    506  N1   DG    16      48.180  50.683  45.647  1.00  0.00           N  
ATOM    507  H1   DG    16      47.193  50.883  45.731  1.00  0.00           H  
ATOM    508  C2   DG    16      48.901  51.023  44.591  1.00  0.00           C  
ATOM    509  N2   DG    16      48.433  51.807  43.685  1.00  0.00           N  
ATOM    510  H21  DG    16      47.533  52.262  43.731  1.00  0.00           H  
ATOM    511  H22  DG    16      49.139  52.057  43.008  1.00  0.00           H  
ATOM    512  N3   DG    16      50.198  50.776  44.548  1.00  0.00           N  
ATOM    513  C4   DG    16      50.669  49.971  45.591  1.00  0.00           C  
ATOM    514  C3'  DG    16      55.462  49.522  44.357  1.00  0.00           C  
ATOM    515  H3'  DG    16      56.299  49.030  44.852  1.00  0.00           H  
ATOM    516  C2'  DG    16      54.449  49.979  45.419  1.00  0.00           C  
ATOM    517  H2'  DG    16      54.655  49.421  46.332  1.00  0.00           H  
ATOM    518 H2''  DG    16      54.575  51.023  45.707  1.00  0.00           H  
ATOM    519  O3'  DG    16      55.795  50.665  43.561  1.00  0.00           O  
ATOM    520  P    DT    17      57.045  51.595  43.926  1.00  0.00           P  
ATOM    521  OP1  DT    17      57.286  52.465  42.773  1.00  0.00           O  
ATOM    522  OP2  DT    17      58.136  50.694  44.283  1.00  0.00           O  
ATOM    523  O5'  DT    17      56.665  52.423  45.205  1.00  0.00           O  
ATOM    524  C5'  DT    17      57.452  53.496  45.608  1.00  0.00           C  
ATOM    525  H5'  DT    17      57.928  53.917  44.723  1.00  0.00           H  
ATOM    526 H5''  DT    17      58.230  53.143  46.286  1.00  0.00           H  
ATOM    527  C4'  DT    17      56.702  54.697  46.278  1.00  0.00           C  
ATOM    528  H4'  DT    17      57.432  55.413  46.655  1.00  0.00           H  
ATOM    529  O4'  DT    17      56.108  55.310  45.183  1.00  0.00           O  
ATOM    530  C1'  DT    17      54.762  55.500  45.511  1.00  0.00           C  
ATOM    531  H1'  DT    17      54.575  56.533  45.807  1.00  0.00           H  
ATOM    532  N1   DT    17      53.927  55.318  44.301  1.00  0.00           N  
ATOM    533  C6   DT    17      54.017  54.087  43.597  1.00  0.00           C  
ATOM    534  H6   DT    17      54.453  53.194  44.019  1.00  0.00           H  
ATOM    535  C5   DT    17      53.379  53.963  42.372  1.00  0.00           C  
ATOM    536  C7   DT    17      53.510  52.561  41.724  1.00  0.00           C  
ATOM    537  H71  DT    17      53.629  51.756  42.449  1.00  0.00           H  
ATOM    538  H72  DT    17      52.863  52.349  40.873  1.00  0.00           H  
ATOM    539  H73  DT    17      54.387  52.528  41.078  1.00  0.00           H  
ATOM    540  C4   DT    17      52.559  55.054  41.839  1.00  0.00           C  
ATOM    541  O4   DT    17      51.906  55.082  40.774  1.00  0.00           O  
ATOM    542  N3   DT    17      52.579  56.223  42.550  1.00  0.00           N  
ATOM    543  H3   DT    17      51.992  57.007  42.304  1.00  0.00           H  
ATOM    544  C2   DT    17      53.117  56.322  43.839  1.00  0.00           C  
ATOM    545  O2   DT    17      52.815  57.326  44.482  1.00  0.00           O  
ATOM    546  C3'  DT    17      55.605  54.334  47.287  1.00  0.00           C  
ATOM    547  H3'  DT    17      55.677  53.271  47.517  1.00  0.00           H  
ATOM    548  C2'  DT    17      54.287  54.521  46.574  1.00  0.00           C  
ATOM    549  H2'  DT    17      53.917  53.576  46.177  1.00  0.00           H  
ATOM    550 H2''  DT    17      53.576  55.033  47.221  1.00  0.00           H  
ATOM    551  O3'  DT    17      55.720  54.938  48.527  1.00  0.00           O  
ATOM    552  P    DT    18      56.213  56.400  48.862  1.00  0.00           P  
ATOM    553  OP1  DT    18      55.591  57.310  47.851  1.00  0.00           O  
ATOM    554  OP2  DT    18      57.643  56.361  49.047  1.00  0.00           O  
ATOM    555  O5'  DT    18      55.667  56.820  50.199  1.00  0.00           O  
ATOM    556  C5'  DT    18      56.214  56.567  51.470  1.00  0.00           C  
ATOM    557  H5'  DT    18      56.241  57.489  52.049  1.00  0.00           H  
ATOM    558 H5''  DT    18      57.247  56.235  51.362  1.00  0.00           H  
ATOM    559  C4'  DT    18      55.503  55.422  52.274  1.00  0.00           C  
ATOM    560  H4'  DT    18      55.917  55.491  53.280  1.00  0.00           H  
ATOM    561  O4'  DT    18      54.110  55.531  52.467  1.00  0.00           O  
ATOM    562  C1'  DT    18      53.554  54.247  52.231  1.00  0.00           C  
ATOM    563  H1'  DT    18      53.580  53.505  53.028  1.00  0.00           H  
ATOM    564  N1   DT    18      52.201  54.448  51.610  1.00  0.00           N  
ATOM    565  C6   DT    18      51.966  55.038  50.375  1.00  0.00           C  
ATOM    566  H6   DT    18      52.783  55.262  49.705  1.00  0.00           H  
ATOM    567  C5   DT    18      50.714  55.387  50.030  1.00  0.00           C  
ATOM    568  C7   DT    18      50.549  55.955  48.555  1.00  0.00           C  
ATOM    569  H71  DT    18      51.480  56.018  47.992  1.00  0.00           H  
ATOM    570  H72  DT    18      49.784  55.367  48.047  1.00  0.00           H  
ATOM    571  H73  DT    18      50.278  57.011  48.538  1.00  0.00           H  
ATOM    572  C4   DT    18      49.550  55.113  50.801  1.00  0.00           C  
ATOM    573  O4   DT    18      48.407  55.453  50.525  1.00  0.00           O  
ATOM    574  N3   DT    18      49.792  54.383  51.921  1.00  0.00           N  
ATOM    575  H3   DT    18      49.022  54.160  52.535  1.00  0.00           H  
ATOM    576  C2   DT    18      51.050  54.196  52.474  1.00  0.00           C  
ATOM    577  O2   DT    18      51.019  53.837  53.623  1.00  0.00           O  
ATOM    578  C3'  DT    18      55.865  54.053  51.696  1.00  0.00           C  
ATOM    579  H3'  DT    18      56.609  54.071  50.900  1.00  0.00           H  
ATOM    580  C2'  DT    18      54.570  53.546  51.288  1.00  0.00           C  
ATOM    581  H2'  DT    18      54.433  53.736  50.223  1.00  0.00           H  
ATOM    582 H2''  DT    18      54.580  52.464  51.422  1.00  0.00           H  
ATOM    583  O3'  DT    18      56.361  53.305  52.767  1.00  0.00           O  
ATOM    584  P    DA    19      57.294  52.032  52.513  1.00  0.00           P  
ATOM    585  OP1  DA    19      58.200  52.002  53.693  1.00  0.00           O  
ATOM    586  OP2  DA    19      57.906  52.145  51.130  1.00  0.00           O  
ATOM    587  O5'  DA    19      56.373  50.638  52.617  1.00  0.00           O  
ATOM    588  C5'  DA    19      55.641  50.361  53.788  1.00  0.00           C  
ATOM    589  H5'  DA    19      55.408  51.297  54.296  1.00  0.00           H  
ATOM    590 H5''  DA    19      56.214  49.739  54.475  1.00  0.00           H  
ATOM    591  C4'  DA    19      54.269  49.731  53.358  1.00  0.00           C  
ATOM    592  H4'  DA    19      53.644  49.732  54.251  1.00  0.00           H  
ATOM    593  O4'  DA    19      53.636  50.501  52.320  1.00  0.00           O  
ATOM    594  C1'  DA    19      53.041  49.601  51.388  1.00  0.00           C  
ATOM    595  H1'  DA    19      52.140  49.210  51.860  1.00  0.00           H  
ATOM    596  N9   DA    19      52.852  50.260  50.119  1.00  0.00           N  
ATOM    597  C8   DA    19      53.748  50.672  49.099  1.00  0.00           C  
ATOM    598  H8   DA    19      54.809  50.521  49.229  1.00  0.00           H  
ATOM    599  N7   DA    19      53.301  51.447  48.177  1.00  0.00           N  
ATOM    600  C5   DA    19      51.932  51.595  48.631  1.00  0.00           C  
ATOM    601  C6   DA    19      50.863  52.361  48.124  1.00  0.00           C  
ATOM    602  N6   DA    19      50.948  53.166  47.082  1.00  0.00           N  
ATOM    603  H61  DA    19      50.090  53.620  46.802  1.00  0.00           H  
ATOM    604  H62  DA    19      51.870  53.241  46.677  1.00  0.00           H  
ATOM    605  N1   DA    19      49.670  52.228  48.616  1.00  0.00           N  
ATOM    606  C2   DA    19      49.530  51.457  49.721  1.00  0.00           C  
ATOM    607  H2   DA    19      48.511  51.320  50.050  1.00  0.00           H  
ATOM    608  N3   DA    19      50.454  50.728  50.378  1.00  0.00           N  
ATOM    609  C4   DA    19      51.659  50.832  49.741  1.00  0.00           C  
ATOM    610  C3'  DA    19      54.378  48.284  52.843  1.00  0.00           C  
ATOM    611  H3'  DA    19      55.391  47.917  53.005  1.00  0.00           H  
ATOM    612  C2'  DA    19      54.096  48.589  51.337  1.00  0.00           C  
ATOM    613  H2'  DA    19      55.008  49.045  50.953  1.00  0.00           H  
ATOM    614 H2''  DA    19      53.839  47.678  50.797  1.00  0.00           H  
ATOM    615  O3'  DA    19      53.380  47.352  53.328  1.00  0.00           O  
ATOM    616  P    DG    20      53.429  46.771  54.754  1.00  0.00           P  
ATOM    617  OP1  DG    20      53.451  47.853  55.768  1.00  0.00           O  
ATOM    618  OP2  DG    20      54.558  45.871  54.765  1.00  0.00           O  
ATOM    619  O5'  DG    20      52.075  45.865  54.839  1.00  0.00           O  
ATOM    620  C5'  DG    20      50.734  46.445  54.984  1.00  0.00           C  
ATOM    621  H5'  DG    20      50.386  46.545  53.956  1.00  0.00           H  
ATOM    622 H5''  DG    20      50.770  47.450  55.404  1.00  0.00           H  
ATOM    623  C4'  DG    20      49.722  45.546  55.672  1.00  0.00           C  
ATOM    624  H4'  DG    20      50.056  45.490  56.708  1.00  0.00           H  
ATOM    625  O4'  DG    20      48.483  46.246  55.566  1.00  0.00           O  
ATOM    626  C1'  DG    20      47.665  45.651  54.577  1.00  0.00           C  
ATOM    627  H1'  DG    20      46.925  45.131  55.185  1.00  0.00           H  
ATOM    628  N9   DG    20      47.078  46.568  53.566  1.00  0.00           N  
ATOM    629  C8   DG    20      45.803  47.073  53.686  1.00  0.00           C  
ATOM    630  H8   DG    20      45.160  46.715  54.476  1.00  0.00           H  
ATOM    631  N7   DG    20      45.479  47.781  52.667  1.00  0.00           N  
ATOM    632  C5   DG    20      46.663  47.898  51.914  1.00  0.00           C  
ATOM    633  C6   DG    20      46.877  48.561  50.702  1.00  0.00           C  
ATOM    634  O6   DG    20      46.099  49.363  50.163  1.00  0.00           O  
ATOM    635  N1   DG    20      48.133  48.344  50.197  1.00  0.00           N  
ATOM    636  H1   DG    20      48.390  48.754  49.310  1.00  0.00           H  
ATOM    637  C2   DG    20      49.062  47.610  50.818  1.00  0.00           C  
ATOM    638  N2   DG    20      50.168  47.605  50.171  1.00  0.00           N  
ATOM    639  H21  DG    20      50.279  48.076  49.284  1.00  0.00           H  
ATOM    640  H22  DG    20      50.898  47.045  50.587  1.00  0.00           H  
ATOM    641  N3   DG    20      48.969  46.988  52.021  1.00  0.00           N  
ATOM    642  C4   DG    20      47.676  47.157  52.462  1.00  0.00           C  
ATOM    643  C3'  DG    20      49.489  44.206  55.059  1.00  0.00           C  
ATOM    644  H3'  DG    20      50.449  43.968  54.602  1.00  0.00           H  
ATOM    645  C2'  DG    20      48.502  44.475  54.005  1.00  0.00           C  
ATOM    646  H2'  DG    20      49.104  44.803  53.157  1.00  0.00           H  
ATOM    647 H2''  DG    20      47.890  43.606  53.764  1.00  0.00           H  
ATOM    648  O3'  DG    20      49.254  43.319  56.150  1.00  0.00           O  
ATOM    649  P    DG    21      48.378  41.975  56.055  1.00  0.00           P  
ATOM    650  OP1  DG    21      48.503  41.301  57.354  1.00  0.00           O  
ATOM    651  OP2  DG    21      48.808  41.251  54.811  1.00  0.00           O  
ATOM    652  O5'  DG    21      46.816  42.319  55.941  1.00  0.00           O  
ATOM    653  C5'  DG    21      46.019  41.504  55.155  1.00  0.00           C  
ATOM    654  H5'  DG    21      45.820  40.534  55.610  1.00  0.00           H  
ATOM    655 H5''  DG    21      46.489  41.372  54.181  1.00  0.00           H  
ATOM    656  C4'  DG    21      44.713  42.318  55.031  1.00  0.00           C  
ATOM    657  H4'  DG    21      44.335  42.581  56.018  1.00  0.00           H  
ATOM    658  O4'  DG    21      44.790  43.552  54.240  1.00  0.00           O  
ATOM    659  C1'  DG    21      43.491  43.771  53.621  1.00  0.00           C  
ATOM    660  H1'  DG    21      42.763  44.085  54.369  1.00  0.00           H  
ATOM    661  N9   DG    21      43.362  44.710  52.507  1.00  0.00           N  
ATOM    662  C8   DG    21      42.355  45.542  52.255  1.00  0.00           C  
ATOM    663  H8   DG    21      41.425  45.504  52.803  1.00  0.00           H  
ATOM    664  N7   DG    21      42.444  46.238  51.178  1.00  0.00           N  
ATOM    665  C5   DG    21      43.681  45.799  50.726  1.00  0.00           C  
ATOM    666  C6   DG    21      44.420  46.272  49.572  1.00  0.00           C  
ATOM    667  O6   DG    21      44.139  47.101  48.744  1.00  0.00           O  
ATOM    668  N1   DG    21      45.586  45.695  49.388  1.00  0.00           N  
ATOM    669  H1   DG    21      46.137  46.048  48.618  1.00  0.00           H  
ATOM    670  C2   DG    21      45.984  44.642  50.186  1.00  0.00           C  
ATOM    671  N2   DG    21      47.187  44.193  49.913  1.00  0.00           N  
ATOM    672  H21  DG    21      47.671  44.487  49.077  1.00  0.00           H  
ATOM    673  H22  DG    21      47.601  43.417  50.410  1.00  0.00           H  
ATOM    674  N3   DG    21      45.371  44.061  51.223  1.00  0.00           N  
ATOM    675  C4   DG    21      44.246  44.826  51.501  1.00  0.00           C  
ATOM    676  C3'  DG    21      43.733  41.436  54.219  1.00  0.00           C  
ATOM    677  H3'  DG    21      44.176  40.590  53.693  1.00  0.00           H  
ATOM    678  C2'  DG    21      43.120  42.400  53.148  1.00  0.00           C  
ATOM    679  H2'  DG    21      43.664  42.094  52.254  1.00  0.00           H  
ATOM    680 H2''  DG    21      42.040  42.369  53.004  1.00  0.00           H  
ATOM    681  O3'  DG    21      42.847  40.718  55.117  1.00  0.00           O  
ATOM    682  P    DG    22      41.406  41.260  55.583  1.00  0.00           P  
ATOM    683  OP1  DG    22      41.498  42.713  55.834  1.00  0.00           O  
ATOM    684  OP2  DG    22      41.025  40.376  56.738  1.00  0.00           O  
ATOM    685  O5'  DG    22      40.335  41.198  54.411  1.00  0.00           O  
ATOM    686  C5'  DG    22      38.907  40.950  54.555  1.00  0.00           C  
ATOM    687  H5'  DG    22      38.480  41.822  55.052  1.00  0.00           H  
ATOM    688 H5''  DG    22      38.627  40.030  55.067  1.00  0.00           H  
ATOM    689  C4'  DG    22      38.316  40.774  53.173  1.00  0.00           C  
ATOM    690  H4'  DG    22      37.247  40.575  53.258  1.00  0.00           H  
ATOM    691  O4'  DG    22      38.328  42.076  52.565  1.00  0.00           O  
ATOM    692  C1'  DG    22      38.586  41.861  51.216  1.00  0.00           C  
ATOM    693  H1'  DG    22      37.612  41.626  50.786  1.00  0.00           H  
ATOM    694  N9   DG    22      39.156  43.030  50.523  1.00  0.00           N  
ATOM    695  C8   DG    22      38.372  43.968  49.885  1.00  0.00           C  
ATOM    696  H8   DG    22      37.317  43.999  50.115  1.00  0.00           H  
ATOM    697  N7   DG    22      39.028  44.764  49.099  1.00  0.00           N  
ATOM    698  C5   DG    22      40.338  44.278  49.161  1.00  0.00           C  
ATOM    699  C6   DG    22      41.469  44.535  48.343  1.00  0.00           C  
ATOM    700  O6   DG    22      41.561  45.256  47.378  1.00  0.00           O  
ATOM    701  N1   DG    22      42.586  43.733  48.585  1.00  0.00           N  
ATOM    702  H1   DG    22      43.255  43.674  47.831  1.00  0.00           H  
ATOM    703  C2   DG    22      42.562  42.772  49.497  1.00  0.00           C  
ATOM    704  N2   DG    22      43.559  41.899  49.437  1.00  0.00           N  
ATOM    705  H21  DG    22      44.479  42.137  49.096  1.00  0.00           H  
ATOM    706  H22  DG    22      43.332  41.123  50.042  1.00  0.00           H  
ATOM    707  N3   DG    22      41.534  42.434  50.176  1.00  0.00           N  
ATOM    708  C4   DG    22      40.458  43.234  50.034  1.00  0.00           C  
ATOM    709  C3'  DG    22      38.915  39.770  52.244  1.00  0.00           C  
ATOM    710  H3'  DG    22      39.599  39.094  52.757  1.00  0.00           H  
ATOM    711  C2'  DG    22      39.581  40.694  51.314  1.00  0.00           C  
ATOM    712  H2'  DG    22      40.504  41.068  51.758  1.00  0.00           H  
ATOM    713 H2''  DG    22      39.662  40.199  50.346  1.00  0.00           H  
ATOM    714  O3'  DG    22      37.902  39.027  51.553  1.00  0.00           O  
ATOM    715  P   DT3    23      38.065  37.440  51.350  1.00  0.00           P  
ATOM    716  OP1 DT3    23      39.369  37.109  50.736  1.00  0.00           O  
ATOM    717  OP2 DT3    23      36.838  36.892  50.673  1.00  0.00           O  
ATOM    718  O5' DT3    23      38.136  36.746  52.799  1.00  0.00           O  
ATOM    719  C5' DT3    23      37.053  36.948  53.651  1.00  0.00           C  
ATOM    720  H5' DT3    23      36.120  36.923  53.088  1.00  0.00           H  
ATOM    721 H5'' DT3    23      37.062  37.967  54.037  1.00  0.00           H  
ATOM    722  C4' DT3    23      37.049  35.894  54.771  1.00  0.00           C  
ATOM    723  H4' DT3    23      36.362  36.163  55.573  1.00  0.00           H  
ATOM    724  O4' DT3    23      36.414  34.738  54.272  1.00  0.00           O  
ATOM    725  C1' DT3    23      37.319  33.603  54.253  1.00  0.00           C  
ATOM    726  H1' DT3    23      37.015  32.913  55.040  1.00  0.00           H  
ATOM    727  N1  DT3    23      37.293  32.765  52.928  1.00  0.00           N  
ATOM    728  C6  DT3    23      37.787  33.232  51.767  1.00  0.00           C  
ATOM    729  H6  DT3    23      38.142  34.252  51.750  1.00  0.00           H  
ATOM    730  C5  DT3    23      37.784  32.425  50.626  1.00  0.00           C  
ATOM    731  C7  DT3    23      38.389  32.978  49.336  1.00  0.00           C  
ATOM    732  H71 DT3    23      37.638  32.758  48.578  1.00  0.00           H  
ATOM    733  H72 DT3    23      38.594  34.049  49.330  1.00  0.00           H  
ATOM    734  H73 DT3    23      39.232  32.317  49.136  1.00  0.00           H  
ATOM    735  C4  DT3    23      37.242  31.068  50.706  1.00  0.00           C  
ATOM    736  O4  DT3    23      37.136  30.245  49.809  1.00  0.00           O  
ATOM    737  N3  DT3    23      36.625  30.715  51.934  1.00  0.00           N  
ATOM    738  H3  DT3    23      35.985  29.934  51.976  1.00  0.00           H  
ATOM    739  C2  DT3    23      36.645  31.540  53.058  1.00  0.00           C  
ATOM    740  O2  DT3    23      35.947  31.175  54.006  1.00  0.00           O  
ATOM    741  C3' DT3    23      38.430  35.411  55.335  1.00  0.00           C  
ATOM    742  H3' DT3    23      39.238  36.110  55.119  1.00  0.00           H  
ATOM    743  C2' DT3    23      38.722  34.055  54.701  1.00  0.00           C  
ATOM    744  H2' DT3    23      39.468  34.151  53.912  1.00  0.00           H  
ATOM    745 H2'' DT3    23      39.066  33.319  55.427  1.00  0.00           H  
ATOM    746  O3' DT3    23      38.349  35.127  56.734  1.00  0.00           O  
ATOM    747 HO3' DT3    23      37.887  34.298  56.879  1.00  0.00           H  
ATOM    748  K+   K+    24      43.490  46.568  46.213  1.00  0.00           K  
ATOM    749  K+   K+    25      45.030  49.297  47.731  1.00  0.00           K  
END
