# Supplementary material for: Complexity of Guanine Quadruplex Unfolding Pathways Revealed by Atomistic Pulling Simulations
Source: J Chem Inf Model. 2023 Jul 17;63(15):4716–31. doi: 10.1021/acs.jcim.3c00171 (PMC10428220; doi:10.1021/acs.jcim.3c00171)
Supplement: Supplementary file 2 — ci3c00171_si_002.zip [file ci3c00171_si_002.zip › coordinates/initial-coordinates/143d_syn-start_run2.pdb]

ATOM      1 HO5' DT5     1      49.729  36.696  35.626  1.00  0.00           H  
ATOM      2  O5' DT5     1      50.155  37.458  36.024  1.00  0.00           O  
ATOM      3  C5' DT5     1      49.244  37.793  37.045  1.00  0.00           C  
ATOM      4  H5' DT5     1      49.796  38.442  37.725  1.00  0.00           H  
ATOM      5 H5'' DT5     1      48.795  36.927  37.532  1.00  0.00           H  
ATOM      6  C4' DT5     1      48.076  38.561  36.373  1.00  0.00           C  
ATOM      7  H4' DT5     1      47.665  37.929  35.585  1.00  0.00           H  
ATOM      8  O4' DT5     1      46.974  38.734  37.234  1.00  0.00           O  
ATOM      9  C1' DT5     1      46.440  40.044  36.927  1.00  0.00           C  
ATOM     10  H1' DT5     1      45.994  39.969  35.936  1.00  0.00           H  
ATOM     11  N1  DT5     1      45.415  40.508  37.827  1.00  0.00           N  
ATOM     12  C6  DT5     1      45.432  40.090  39.115  1.00  0.00           C  
ATOM     13  H6  DT5     1      46.223  39.417  39.411  1.00  0.00           H  
ATOM     14  C5  DT5     1      44.596  40.561  40.091  1.00  0.00           C  
ATOM     15  C7  DT5     1      44.648  40.173  41.563  1.00  0.00           C  
ATOM     16  H71 DT5     1      45.507  39.562  41.840  1.00  0.00           H  
ATOM     17  H72 DT5     1      44.463  41.098  42.109  1.00  0.00           H  
ATOM     18  H73 DT5     1      43.801  39.520  41.776  1.00  0.00           H  
ATOM     19  C4  DT5     1      43.496  41.481  39.676  1.00  0.00           C  
ATOM     20  O4  DT5     1      42.682  41.994  40.424  1.00  0.00           O  
ATOM     21  N3  DT5     1      43.388  41.713  38.344  1.00  0.00           N  
ATOM     22  H3  DT5     1      42.489  42.046  38.028  1.00  0.00           H  
ATOM     23  C2  DT5     1      44.300  41.217  37.365  1.00  0.00           C  
ATOM     24  O2  DT5     1      44.138  41.368  36.203  1.00  0.00           O  
ATOM     25  C3' DT5     1      48.518  39.949  35.831  1.00  0.00           C  
ATOM     26  H3' DT5     1      49.596  40.113  35.851  1.00  0.00           H  
ATOM     27  C2' DT5     1      47.649  40.861  36.660  1.00  0.00           C  
ATOM     28  H2' DT5     1      48.192  41.125  37.568  1.00  0.00           H  
ATOM     29 H2'' DT5     1      47.406  41.786  36.137  1.00  0.00           H  
ATOM     30  O3' DT5     1      48.137  39.955  34.465  1.00  0.00           O  
ATOM     31  P    DG     2      48.692  40.922  33.405  1.00  0.00           P  
ATOM     32  OP1  DG     2      47.997  40.642  32.123  1.00  0.00           O  
ATOM     33  OP2  DG     2      50.183  40.968  33.399  1.00  0.00           O  
ATOM     34  O5'  DG     2      48.253  42.282  33.861  1.00  0.00           O  
ATOM     35  C5'  DG     2      47.043  42.980  33.519  1.00  0.00           C  
ATOM     36  H5'  DG     2      46.199  42.349  33.797  1.00  0.00           H  
ATOM     37 H5''  DG     2      47.158  43.202  32.458  1.00  0.00           H  
ATOM     38  C4'  DG     2      46.932  44.261  34.272  1.00  0.00           C  
ATOM     39  H4'  DG     2      46.199  44.848  33.717  1.00  0.00           H  
ATOM     40  O4'  DG     2      46.355  44.110  35.630  1.00  0.00           O  
ATOM     41  C1'  DG     2      47.051  45.024  36.488  1.00  0.00           C  
ATOM     42  H1'  DG     2      46.453  45.935  36.464  1.00  0.00           H  
ATOM     43  N9   DG     2      47.032  44.483  37.836  1.00  0.00           N  
ATOM     44  C8   DG     2      48.017  43.886  38.585  1.00  0.00           C  
ATOM     45  H8   DG     2      48.854  43.357  38.154  1.00  0.00           H  
ATOM     46  N7   DG     2      47.706  43.665  39.795  1.00  0.00           N  
ATOM     47  C5   DG     2      46.411  44.203  39.916  1.00  0.00           C  
ATOM     48  C6   DG     2      45.520  44.274  41.032  1.00  0.00           C  
ATOM     49  O6   DG     2      45.793  43.819  42.116  1.00  0.00           O  
ATOM     50  N1   DG     2      44.286  44.706  40.698  1.00  0.00           N  
ATOM     51  H1   DG     2      43.610  44.714  41.449  1.00  0.00           H  
ATOM     52  C2   DG     2      43.928  45.213  39.478  1.00  0.00           C  
ATOM     53  N2   DG     2      42.879  45.882  39.379  1.00  0.00           N  
ATOM     54  H21  DG     2      42.180  46.009  40.098  1.00  0.00           H  
ATOM     55  H22  DG     2      42.796  46.405  38.519  1.00  0.00           H  
ATOM     56  N3   DG     2      44.791  45.287  38.464  1.00  0.00           N  
ATOM     57  C4   DG     2      46.002  44.705  38.728  1.00  0.00           C  
ATOM     58  C3'  DG     2      48.242  45.133  34.382  1.00  0.00           C  
ATOM     59  H3'  DG     2      49.009  44.607  33.813  1.00  0.00           H  
ATOM     60  C2'  DG     2      48.469  45.188  35.942  1.00  0.00           C  
ATOM     61  H2'  DG     2      49.116  44.334  36.144  1.00  0.00           H  
ATOM     62 H2''  DG     2      48.923  46.117  36.287  1.00  0.00           H  
ATOM     63  O3'  DG     2      48.031  46.421  33.739  1.00  0.00           O  
ATOM     64  P    DG     3      49.212  47.453  33.592  1.00  0.00           P  
ATOM     65  OP1  DG     3      48.817  48.475  32.619  1.00  0.00           O  
ATOM     66  OP2  DG     3      50.500  46.742  33.431  1.00  0.00           O  
ATOM     67  O5'  DG     3      49.328  48.131  35.044  1.00  0.00           O  
ATOM     68  C5'  DG     3      48.508  49.176  35.436  1.00  0.00           C  
ATOM     69  H5'  DG     3      48.951  50.142  35.192  1.00  0.00           H  
ATOM     70 H5''  DG     3      47.590  49.222  34.850  1.00  0.00           H  
ATOM     71  C4'  DG     3      48.069  49.217  36.917  1.00  0.00           C  
ATOM     72  H4'  DG     3      48.958  48.888  37.454  1.00  0.00           H  
ATOM     73  O4'  DG     3      47.097  48.249  37.188  1.00  0.00           O  
ATOM     74  C1'  DG     3      46.207  48.653  38.182  1.00  0.00           C  
ATOM     75  H1'  DG     3      45.185  48.388  37.910  1.00  0.00           H  
ATOM     76  N9   DG     3      46.715  48.091  39.459  1.00  0.00           N  
ATOM     77  C8   DG     3      47.898  47.519  39.745  1.00  0.00           C  
ATOM     78  H8   DG     3      48.706  47.380  39.042  1.00  0.00           H  
ATOM     79  N7   DG     3      47.932  46.997  40.978  1.00  0.00           N  
ATOM     80  C5   DG     3      46.681  47.293  41.453  1.00  0.00           C  
ATOM     81  C6   DG     3      46.120  47.048  42.765  1.00  0.00           C  
ATOM     82  O6   DG     3      46.595  46.409  43.689  1.00  0.00           O  
ATOM     83  N1   DG     3      44.880  47.704  42.978  1.00  0.00           N  
ATOM     84  H1   DG     3      44.479  47.725  43.904  1.00  0.00           H  
ATOM     85  C2   DG     3      44.338  48.462  42.008  1.00  0.00           C  
ATOM     86  N2   DG     3      43.206  49.017  42.446  1.00  0.00           N  
ATOM     87  H21  DG     3      42.898  48.903  43.401  1.00  0.00           H  
ATOM     88  H22  DG     3      42.643  49.364  41.683  1.00  0.00           H  
ATOM     89  N3   DG     3      44.782  48.804  40.821  1.00  0.00           N  
ATOM     90  C4   DG     3      46.001  48.143  40.628  1.00  0.00           C  
ATOM     91  C3'  DG     3      47.568  50.545  37.317  1.00  0.00           C  
ATOM     92  H3'  DG     3      47.205  51.176  36.505  1.00  0.00           H  
ATOM     93  C2'  DG     3      46.332  50.204  38.113  1.00  0.00           C  
ATOM     94  H2'  DG     3      45.419  50.644  37.712  1.00  0.00           H  
ATOM     95 H2''  DG     3      46.362  50.695  39.086  1.00  0.00           H  
ATOM     96  O3'  DG     3      48.516  51.286  38.121  1.00  0.00           O  
ATOM     97  P    DG     4      48.951  52.748  37.658  1.00  0.00           P  
ATOM     98  OP1  DG     4      48.986  52.818  36.182  1.00  0.00           O  
ATOM     99  OP2  DG     4      50.228  52.996  38.419  1.00  0.00           O  
ATOM    100  O5'  DG     4      47.890  53.727  38.214  1.00  0.00           O  
ATOM    101  C5'  DG     4      46.718  54.120  37.494  1.00  0.00           C  
ATOM    102  H5'  DG     4      46.313  53.346  36.842  1.00  0.00           H  
ATOM    103 H5''  DG     4      46.911  55.033  36.931  1.00  0.00           H  
ATOM    104  C4'  DG     4      45.515  54.314  38.348  1.00  0.00           C  
ATOM    105  H4'  DG     4      44.640  54.511  37.729  1.00  0.00           H  
ATOM    106  O4'  DG     4      45.358  53.160  39.192  1.00  0.00           O  
ATOM    107  C1'  DG     4      45.692  53.428  40.608  1.00  0.00           C  
ATOM    108  H1'  DG     4      44.727  53.527  41.105  1.00  0.00           H  
ATOM    109  N9   DG     4      46.484  52.502  41.378  1.00  0.00           N  
ATOM    110  C8   DG     4      47.732  51.991  41.064  1.00  0.00           C  
ATOM    111  H8   DG     4      48.326  52.298  40.216  1.00  0.00           H  
ATOM    112  N7   DG     4      48.074  51.073  41.889  1.00  0.00           N  
ATOM    113  C5   DG     4      47.025  50.995  42.865  1.00  0.00           C  
ATOM    114  C6   DG     4      46.806  50.157  43.977  1.00  0.00           C  
ATOM    115  O6   DG     4      47.581  49.328  44.387  1.00  0.00           O  
ATOM    116  N1   DG     4      45.639  50.428  44.667  1.00  0.00           N  
ATOM    117  H1   DG     4      45.563  49.944  45.550  1.00  0.00           H  
ATOM    118  C2   DG     4      44.702  51.305  44.329  1.00  0.00           C  
ATOM    119  N2   DG     4      43.636  51.367  45.038  1.00  0.00           N  
ATOM    120  H21  DG     4      43.582  50.711  45.805  1.00  0.00           H  
ATOM    121  H22  DG     4      42.968  52.074  44.766  1.00  0.00           H  
ATOM    122  N3   DG     4      44.892  52.070  43.199  1.00  0.00           N  
ATOM    123  C4   DG     4      46.048  51.885  42.573  1.00  0.00           C  
ATOM    124  C3'  DG     4      45.599  55.490  39.425  1.00  0.00           C  
ATOM    125  H3'  DG     4      46.262  56.232  38.980  1.00  0.00           H  
ATOM    126  C2'  DG     4      46.322  54.844  40.628  1.00  0.00           C  
ATOM    127  H2'  DG     4      47.400  54.845  40.465  1.00  0.00           H  
ATOM    128 H2''  DG     4      46.002  55.384  41.519  1.00  0.00           H  
ATOM    129  O3'  DG     4      44.317  56.057  39.706  1.00  0.00           O  
ATOM    130  P    DT     5      44.157  57.622  39.950  1.00  0.00           P  
ATOM    131  OP1  DT     5      42.758  57.926  39.645  1.00  0.00           O  
ATOM    132  OP2  DT     5      45.181  58.402  39.212  1.00  0.00           O  
ATOM    133  O5'  DT     5      44.246  57.838  41.469  1.00  0.00           O  
ATOM    134  C5'  DT     5      45.503  58.044  42.149  1.00  0.00           C  
ATOM    135  H5'  DT     5      45.652  59.124  42.176  1.00  0.00           H  
ATOM    136 H5''  DT     5      46.267  57.519  41.577  1.00  0.00           H  
ATOM    137  C4'  DT     5      45.420  57.638  43.592  1.00  0.00           C  
ATOM    138  H4'  DT     5      44.523  57.019  43.594  1.00  0.00           H  
ATOM    139  O4'  DT     5      46.589  56.836  43.934  1.00  0.00           O  
ATOM    140  C1'  DT     5      47.245  57.497  44.983  1.00  0.00           C  
ATOM    141  H1'  DT     5      46.825  57.113  45.913  1.00  0.00           H  
ATOM    142  N1   DT     5      48.689  57.372  44.907  1.00  0.00           N  
ATOM    143  C6   DT     5      49.399  58.041  43.926  1.00  0.00           C  
ATOM    144  H6   DT     5      49.025  58.557  43.054  1.00  0.00           H  
ATOM    145  C5   DT     5      50.770  57.948  43.918  1.00  0.00           C  
ATOM    146  C7   DT     5      51.537  58.509  42.781  1.00  0.00           C  
ATOM    147  H71  DT     5      51.680  57.671  42.099  1.00  0.00           H  
ATOM    148  H72  DT     5      51.025  59.309  42.247  1.00  0.00           H  
ATOM    149  H73  DT     5      52.497  58.894  43.126  1.00  0.00           H  
ATOM    150  C4   DT     5      51.440  57.100  44.900  1.00  0.00           C  
ATOM    151  O4   DT     5      52.632  56.800  44.934  1.00  0.00           O  
ATOM    152  N3   DT     5      50.617  56.516  45.826  1.00  0.00           N  
ATOM    153  H3   DT     5      51.052  55.977  46.561  1.00  0.00           H  
ATOM    154  C2   DT     5      49.299  56.623  45.918  1.00  0.00           C  
ATOM    155  O2   DT     5      48.684  56.051  46.857  1.00  0.00           O  
ATOM    156  C3'  DT     5      45.370  58.795  44.533  1.00  0.00           C  
ATOM    157  H3'  DT     5      44.957  59.692  44.073  1.00  0.00           H  
ATOM    158  C2'  DT     5      46.837  58.964  44.847  1.00  0.00           C  
ATOM    159  H2'  DT     5      47.351  59.501  44.050  1.00  0.00           H  
ATOM    160 H2''  DT     5      46.992  59.461  45.805  1.00  0.00           H  
ATOM    161  O3'  DT     5      44.797  58.646  45.768  1.00  0.00           O  
ATOM    162  P    DT     6      43.668  57.577  46.086  1.00  0.00           P  
ATOM    163  OP1  DT     6      42.636  57.725  44.981  1.00  0.00           O  
ATOM    164  OP2  DT     6      43.231  57.764  47.465  1.00  0.00           O  
ATOM    165  O5'  DT     6      44.384  56.125  46.006  1.00  0.00           O  
ATOM    166  C5'  DT     6      43.784  55.048  46.597  1.00  0.00           C  
ATOM    167  H5'  DT     6      43.184  54.583  45.815  1.00  0.00           H  
ATOM    168 H5''  DT     6      43.013  55.270  47.334  1.00  0.00           H  
ATOM    169  C4'  DT     6      44.611  53.915  47.106  1.00  0.00           C  
ATOM    170  H4'  DT     6      44.015  53.058  47.420  1.00  0.00           H  
ATOM    171  O4'  DT     6      45.548  53.454  46.135  1.00  0.00           O  
ATOM    172  C1'  DT     6      46.563  52.712  46.849  1.00  0.00           C  
ATOM    173  H1'  DT     6      46.316  51.651  46.882  1.00  0.00           H  
ATOM    174  N1   DT     6      47.804  52.819  46.145  1.00  0.00           N  
ATOM    175  C6   DT     6      47.957  53.606  45.030  1.00  0.00           C  
ATOM    176  H6   DT     6      47.237  54.381  44.813  1.00  0.00           H  
ATOM    177  C5   DT     6      49.086  53.571  44.208  1.00  0.00           C  
ATOM    178  C7   DT     6      49.296  54.531  43.029  1.00  0.00           C  
ATOM    179  H71  DT     6      48.442  55.207  43.061  1.00  0.00           H  
ATOM    180  H72  DT     6      50.187  55.151  43.124  1.00  0.00           H  
ATOM    181  H73  DT     6      49.499  53.994  42.102  1.00  0.00           H  
ATOM    182  C4   DT     6      50.099  52.496  44.434  1.00  0.00           C  
ATOM    183  O4   DT     6      51.044  52.227  43.750  1.00  0.00           O  
ATOM    184  N3   DT     6      49.895  51.770  45.556  1.00  0.00           N  
ATOM    185  H3   DT     6      50.630  51.168  45.899  1.00  0.00           H  
ATOM    186  C2   DT     6      48.787  51.785  46.321  1.00  0.00           C  
ATOM    187  O2   DT     6      48.787  51.041  47.318  1.00  0.00           O  
ATOM    188  C3'  DT     6      45.477  54.354  48.320  1.00  0.00           C  
ATOM    189  H3'  DT     6      45.860  55.349  48.094  1.00  0.00           H  
ATOM    190  C2'  DT     6      46.680  53.362  48.270  1.00  0.00           C  
ATOM    191  H2'  DT     6      47.573  53.982  48.355  1.00  0.00           H  
ATOM    192 H2''  DT     6      46.666  52.591  49.040  1.00  0.00           H  
ATOM    193  O3'  DT     6      44.693  54.346  49.517  1.00  0.00           O  
ATOM    194  P    DA     7      45.319  54.731  50.962  1.00  0.00           P  
ATOM    195  OP1  DA     7      44.196  55.177  51.808  1.00  0.00           O  
ATOM    196  OP2  DA     7      46.561  55.560  50.841  1.00  0.00           O  
ATOM    197  O5'  DA     7      45.764  53.280  51.261  1.00  0.00           O  
ATOM    198  C5'  DA     7      44.745  52.284  51.465  1.00  0.00           C  
ATOM    199  H5'  DA     7      44.328  51.900  50.534  1.00  0.00           H  
ATOM    200 H5''  DA     7      44.024  52.744  52.140  1.00  0.00           H  
ATOM    201  C4'  DA     7      45.272  51.055  52.173  1.00  0.00           C  
ATOM    202  H4'  DA     7      44.525  50.261  52.197  1.00  0.00           H  
ATOM    203  O4'  DA     7      46.361  50.474  51.449  1.00  0.00           O  
ATOM    204  C1'  DA     7      47.259  49.815  52.247  1.00  0.00           C  
ATOM    205  H1'  DA     7      46.757  48.896  52.547  1.00  0.00           H  
ATOM    206  N9   DA     7      48.547  49.585  51.596  1.00  0.00           N  
ATOM    207  C8   DA     7      48.912  49.863  50.297  1.00  0.00           C  
ATOM    208  H8   DA     7      48.258  50.440  49.659  1.00  0.00           H  
ATOM    209  N7   DA     7      50.017  49.244  49.935  1.00  0.00           N  
ATOM    210  C5   DA     7      50.369  48.497  51.064  1.00  0.00           C  
ATOM    211  C6   DA     7      51.481  47.706  51.420  1.00  0.00           C  
ATOM    212  N6   DA     7      52.482  47.532  50.539  1.00  0.00           N  
ATOM    213  H61  DA     7      53.364  47.078  50.731  1.00  0.00           H  
ATOM    214  H62  DA     7      52.550  48.028  49.662  1.00  0.00           H  
ATOM    215  N1   DA     7      51.464  46.986  52.522  1.00  0.00           N  
ATOM    216  C2   DA     7      50.343  47.012  53.270  1.00  0.00           C  
ATOM    217  H2   DA     7      50.496  46.657  54.278  1.00  0.00           H  
ATOM    218  N3   DA     7      49.391  47.905  53.173  1.00  0.00           N  
ATOM    219  C4   DA     7      49.469  48.650  52.060  1.00  0.00           C  
ATOM    220  C3'  DA     7      45.799  51.312  53.542  1.00  0.00           C  
ATOM    221  H3'  DA     7      45.743  52.372  53.787  1.00  0.00           H  
ATOM    222  C2'  DA     7      47.284  50.778  53.436  1.00  0.00           C  
ATOM    223  H2'  DA     7      47.892  51.656  53.216  1.00  0.00           H  
ATOM    224 H2''  DA     7      47.651  50.321  54.355  1.00  0.00           H  
ATOM    225  O3'  DA     7      45.237  50.415  54.504  1.00  0.00           O  
ATOM    226  P    DG     8      44.149  50.852  55.584  1.00  0.00           P  
ATOM    227  OP1  DG     8      44.668  52.083  56.221  1.00  0.00           O  
ATOM    228  OP2  DG     8      43.976  49.700  56.459  1.00  0.00           O  
ATOM    229  O5'  DG     8      42.796  51.266  54.846  1.00  0.00           O  
ATOM    230  C5'  DG     8      41.883  50.284  54.455  1.00  0.00           C  
ATOM    231  H5'  DG     8      41.211  50.021  55.272  1.00  0.00           H  
ATOM    232 H5''  DG     8      42.359  49.351  54.154  1.00  0.00           H  
ATOM    233  C4'  DG     8      41.106  50.635  53.151  1.00  0.00           C  
ATOM    234  H4'  DG     8      40.510  51.516  53.393  1.00  0.00           H  
ATOM    235  O4'  DG     8      41.876  50.985  52.022  1.00  0.00           O  
ATOM    236  C1'  DG     8      41.333  50.383  50.799  1.00  0.00           C  
ATOM    237  H1'  DG     8      40.595  51.122  50.487  1.00  0.00           H  
ATOM    238  N9   DG     8      42.392  50.231  49.701  1.00  0.00           N  
ATOM    239  C8   DG     8      42.489  50.821  48.449  1.00  0.00           C  
ATOM    240  H8   DG     8      41.698  51.507  48.183  1.00  0.00           H  
ATOM    241  N7   DG     8      43.497  50.526  47.703  1.00  0.00           N  
ATOM    242  C5   DG     8      44.162  49.632  48.519  1.00  0.00           C  
ATOM    243  C6   DG     8      45.438  49.005  48.272  1.00  0.00           C  
ATOM    244  O6   DG     8      46.190  49.182  47.296  1.00  0.00           O  
ATOM    245  N1   DG     8      45.865  48.242  49.337  1.00  0.00           N  
ATOM    246  H1   DG     8      46.737  47.740  49.252  1.00  0.00           H  
ATOM    247  C2   DG     8      45.067  48.004  50.390  1.00  0.00           C  
ATOM    248  N2   DG     8      45.457  47.209  51.284  1.00  0.00           N  
ATOM    249  H21  DG     8      46.214  46.569  51.089  1.00  0.00           H  
ATOM    250  H22  DG     8      44.841  47.057  52.070  1.00  0.00           H  
ATOM    251  N3   DG     8      43.894  48.482  50.622  1.00  0.00           N  
ATOM    252  C4   DG     8      43.484  49.388  49.694  1.00  0.00           C  
ATOM    253  C3'  DG     8      40.178  49.447  52.762  1.00  0.00           C  
ATOM    254  H3'  DG     8      40.332  48.506  53.291  1.00  0.00           H  
ATOM    255  C2'  DG     8      40.669  49.056  51.338  1.00  0.00           C  
ATOM    256  H2'  DG     8      41.463  48.320  51.460  1.00  0.00           H  
ATOM    257 H2''  DG     8      39.794  48.705  50.790  1.00  0.00           H  
ATOM    258  O3'  DG     8      38.783  49.746  53.025  1.00  0.00           O  
ATOM    259  P    DG     9      37.844  50.666  52.078  1.00  0.00           P  
ATOM    260  OP1  DG     9      38.452  52.006  52.279  1.00  0.00           O  
ATOM    261  OP2  DG     9      36.403  50.526  52.419  1.00  0.00           O  
ATOM    262  O5'  DG     9      37.922  50.303  50.494  1.00  0.00           O  
ATOM    263  C5'  DG     9      37.287  49.094  50.023  1.00  0.00           C  
ATOM    264  H5'  DG     9      36.244  49.071  50.338  1.00  0.00           H  
ATOM    265 H5''  DG     9      37.835  48.263  50.467  1.00  0.00           H  
ATOM    266  C4'  DG     9      37.389  48.985  48.520  1.00  0.00           C  
ATOM    267  H4'  DG     9      36.791  49.738  48.006  1.00  0.00           H  
ATOM    268  O4'  DG     9      38.683  49.075  48.090  1.00  0.00           O  
ATOM    269  C1'  DG     9      38.728  48.339  46.874  1.00  0.00           C  
ATOM    270  H1'  DG     9      38.173  48.872  46.102  1.00  0.00           H  
ATOM    271  N9   DG     9      40.106  48.181  46.429  1.00  0.00           N  
ATOM    272  C8   DG     9      40.681  48.694  45.255  1.00  0.00           C  
ATOM    273  H8   DG     9      40.117  49.148  44.454  1.00  0.00           H  
ATOM    274  N7   DG     9      41.969  48.328  45.071  1.00  0.00           N  
ATOM    275  C5   DG     9      42.259  47.719  46.279  1.00  0.00           C  
ATOM    276  C6   DG     9      43.537  47.044  46.689  1.00  0.00           C  
ATOM    277  O6   DG     9      44.629  46.938  46.124  1.00  0.00           O  
ATOM    278  N1   DG     9      43.438  46.323  47.854  1.00  0.00           N  
ATOM    279  H1   DG     9      44.211  45.793  48.232  1.00  0.00           H  
ATOM    280  C2   DG     9      42.256  46.353  48.634  1.00  0.00           C  
ATOM    281  N2   DG     9      42.243  45.793  49.763  1.00  0.00           N  
ATOM    282  H21  DG     9      43.103  45.459  50.174  1.00  0.00           H  
ATOM    283  H22  DG     9      41.497  45.975  50.419  1.00  0.00           H  
ATOM    284  N3   DG     9      41.153  46.977  48.328  1.00  0.00           N  
ATOM    285  C4   DG     9      41.166  47.562  47.077  1.00  0.00           C  
ATOM    286  C3'  DG     9      36.866  47.575  48.127  1.00  0.00           C  
ATOM    287  H3'  DG     9      36.816  46.900  48.982  1.00  0.00           H  
ATOM    288  C2'  DG     9      37.993  47.083  47.259  1.00  0.00           C  
ATOM    289  H2'  DG     9      38.607  46.404  47.850  1.00  0.00           H  
ATOM    290 H2''  DG     9      37.627  46.623  46.341  1.00  0.00           H  
ATOM    291  O3'  DG     9      35.622  47.659  47.299  1.00  0.00           O  
ATOM    292  P    DG    10      34.719  46.437  46.748  1.00  0.00           P  
ATOM    293  OP1  DG    10      33.389  46.648  47.161  1.00  0.00           O  
ATOM    294  OP2  DG    10      35.420  45.140  47.061  1.00  0.00           O  
ATOM    295  O5'  DG    10      34.580  46.370  45.150  1.00  0.00           O  
ATOM    296  C5'  DG    10      35.783  46.706  44.453  1.00  0.00           C  
ATOM    297  H5'  DG    10      36.460  45.853  44.403  1.00  0.00           H  
ATOM    298 H5''  DG    10      36.318  47.500  44.974  1.00  0.00           H  
ATOM    299  C4'  DG    10      35.535  47.199  43.006  1.00  0.00           C  
ATOM    300  H4'  DG    10      34.700  47.896  42.930  1.00  0.00           H  
ATOM    301  O4'  DG    10      36.790  47.682  42.594  1.00  0.00           O  
ATOM    302  C1'  DG    10      37.476  46.804  41.676  1.00  0.00           C  
ATOM    303  H1'  DG    10      37.387  47.153  40.647  1.00  0.00           H  
ATOM    304  N9   DG    10      38.936  46.696  42.024  1.00  0.00           N  
ATOM    305  C8   DG    10      39.964  47.202  41.224  1.00  0.00           C  
ATOM    306  H8   DG    10      39.922  47.653  40.243  1.00  0.00           H  
ATOM    307  N7   DG    10      41.172  46.706  41.588  1.00  0.00           N  
ATOM    308  C5   DG    10      40.881  46.012  42.729  1.00  0.00           C  
ATOM    309  C6   DG    10      41.786  45.484  43.721  1.00  0.00           C  
ATOM    310  O6   DG    10      43.000  45.417  43.713  1.00  0.00           O  
ATOM    311  N1   DG    10      41.201  44.918  44.879  1.00  0.00           N  
ATOM    312  H1   DG    10      41.734  44.457  45.602  1.00  0.00           H  
ATOM    313  C2   DG    10      39.833  44.921  45.053  1.00  0.00           C  
ATOM    314  N2   DG    10      39.298  44.290  46.060  1.00  0.00           N  
ATOM    315  H21  DG    10      39.919  43.908  46.759  1.00  0.00           H  
ATOM    316  H22  DG    10      38.295  44.234  46.170  1.00  0.00           H  
ATOM    317  N3   DG    10      38.970  45.517  44.209  1.00  0.00           N  
ATOM    318  C4   DG    10      39.553  46.036  43.052  1.00  0.00           C  
ATOM    319  C3'  DG    10      35.374  45.946  42.095  1.00  0.00           C  
ATOM    320  H3'  DG    10      34.826  45.159  42.613  1.00  0.00           H  
ATOM    321  C2'  DG    10      36.763  45.467  41.783  1.00  0.00           C  
ATOM    322  H2'  DG    10      37.196  44.772  42.503  1.00  0.00           H  
ATOM    323 H2''  DG    10      36.782  44.976  40.810  1.00  0.00           H  
ATOM    324  O3'  DG    10      34.830  46.214  40.786  1.00  0.00           O  
ATOM    325  P    DT    11      33.794  45.147  40.045  1.00  0.00           P  
ATOM    326  OP1  DT    11      33.456  45.707  38.716  1.00  0.00           O  
ATOM    327  OP2  DT    11      32.682  44.968  40.973  1.00  0.00           O  
ATOM    328  O5'  DT    11      34.568  43.690  39.795  1.00  0.00           O  
ATOM    329  C5'  DT    11      34.389  42.611  40.733  1.00  0.00           C  
ATOM    330  H5'  DT    11      33.368  42.464  41.087  1.00  0.00           H  
ATOM    331 H5''  DT    11      34.989  42.861  41.608  1.00  0.00           H  
ATOM    332  C4'  DT    11      34.660  41.191  40.157  1.00  0.00           C  
ATOM    333  H4'  DT    11      34.325  40.447  40.880  1.00  0.00           H  
ATOM    334  O4'  DT    11      33.976  40.888  38.951  1.00  0.00           O  
ATOM    335  C1'  DT    11      34.848  40.723  37.839  1.00  0.00           C  
ATOM    336  H1'  DT    11      34.959  39.655  37.655  1.00  0.00           H  
ATOM    337  N1   DT    11      34.485  41.313  36.543  1.00  0.00           N  
ATOM    338  C6   DT    11      34.164  42.644  36.426  1.00  0.00           C  
ATOM    339  H6   DT    11      34.479  43.219  37.284  1.00  0.00           H  
ATOM    340  C5   DT    11      33.512  43.164  35.355  1.00  0.00           C  
ATOM    341  C7   DT    11      33.560  44.699  35.292  1.00  0.00           C  
ATOM    342  H71  DT    11      34.277  45.048  34.550  1.00  0.00           H  
ATOM    343  H72  DT    11      32.584  45.035  34.944  1.00  0.00           H  
ATOM    344  H73  DT    11      33.885  45.106  36.250  1.00  0.00           H  
ATOM    345  C4   DT    11      33.103  42.329  34.269  1.00  0.00           C  
ATOM    346  O4   DT    11      32.390  42.657  33.343  1.00  0.00           O  
ATOM    347  N3   DT    11      33.540  41.030  34.368  1.00  0.00           N  
ATOM    348  H3   DT    11      33.603  40.540  33.486  1.00  0.00           H  
ATOM    349  C2   DT    11      34.325  40.510  35.418  1.00  0.00           C  
ATOM    350  O2   DT    11      34.710  39.316  35.415  1.00  0.00           O  
ATOM    351  C3'  DT    11      36.121  40.782  39.955  1.00  0.00           C  
ATOM    352  H3'  DT    11      36.730  41.383  40.630  1.00  0.00           H  
ATOM    353  C2'  DT    11      36.143  41.228  38.416  1.00  0.00           C  
ATOM    354  H2'  DT    11      36.255  42.311  38.367  1.00  0.00           H  
ATOM    355 H2''  DT    11      37.007  40.864  37.860  1.00  0.00           H  
ATOM    356  O3'  DT    11      36.494  39.407  40.263  1.00  0.00           O  
ATOM    357  P    DT    12      36.258  38.840  41.708  1.00  0.00           P  
ATOM    358  OP1  DT    12      34.917  38.172  41.760  1.00  0.00           O  
ATOM    359  OP2  DT    12      36.415  40.005  42.590  1.00  0.00           O  
ATOM    360  O5'  DT    12      37.409  37.705  42.126  1.00  0.00           O  
ATOM    361  C5'  DT    12      37.474  36.479  41.394  1.00  0.00           C  
ATOM    362  H5'  DT    12      36.716  36.477  40.611  1.00  0.00           H  
ATOM    363 H5''  DT    12      37.342  35.684  42.127  1.00  0.00           H  
ATOM    364  C4'  DT    12      38.846  36.295  40.702  1.00  0.00           C  
ATOM    365  H4'  DT    12      38.653  35.440  40.054  1.00  0.00           H  
ATOM    366  O4'  DT    12      39.275  37.383  39.905  1.00  0.00           O  
ATOM    367  C1'  DT    12      40.374  38.084  40.505  1.00  0.00           C  
ATOM    368  H1'  DT    12      41.220  37.789  39.883  1.00  0.00           H  
ATOM    369  N1   DT    12      40.058  39.549  40.454  1.00  0.00           N  
ATOM    370  C6   DT    12      39.604  40.261  41.545  1.00  0.00           C  
ATOM    371  H6   DT    12      39.471  39.846  42.533  1.00  0.00           H  
ATOM    372  C5   DT    12      39.452  41.631  41.502  1.00  0.00           C  
ATOM    373  C7   DT    12      39.112  42.420  42.729  1.00  0.00           C  
ATOM    374  H71  DT    12      38.075  42.736  42.624  1.00  0.00           H  
ATOM    375  H72  DT    12      39.118  41.935  43.705  1.00  0.00           H  
ATOM    376  H73  DT    12      39.792  43.266  42.823  1.00  0.00           H  
ATOM    377  C4   DT    12      39.597  42.339  40.206  1.00  0.00           C  
ATOM    378  O4   DT    12      39.701  43.585  40.090  1.00  0.00           O  
ATOM    379  N3   DT    12      39.875  41.487  39.163  1.00  0.00           N  
ATOM    380  H3   DT    12      40.213  42.058  38.401  1.00  0.00           H  
ATOM    381  C2   DT    12      40.296  40.214  39.327  1.00  0.00           C  
ATOM    382  O2   DT    12      40.607  39.704  38.281  1.00  0.00           O  
ATOM    383  C3'  DT    12      39.985  36.054  41.733  1.00  0.00           C  
ATOM    384  H3'  DT    12      39.550  35.813  42.703  1.00  0.00           H  
ATOM    385  C2'  DT    12      40.611  37.396  41.858  1.00  0.00           C  
ATOM    386  H2'  DT    12      40.240  37.955  42.716  1.00  0.00           H  
ATOM    387 H2''  DT    12      41.676  37.348  42.087  1.00  0.00           H  
ATOM    388  O3'  DT    12      40.890  35.165  41.113  1.00  0.00           O  
ATOM    389  P    DA    13      41.533  33.947  41.915  1.00  0.00           P  
ATOM    390  OP1  DA    13      42.312  33.111  40.975  1.00  0.00           O  
ATOM    391  OP2  DA    13      40.485  33.351  42.779  1.00  0.00           O  
ATOM    392  O5'  DA    13      42.618  34.637  42.842  1.00  0.00           O  
ATOM    393  C5'  DA    13      43.773  35.280  42.312  1.00  0.00           C  
ATOM    394  H5'  DA    13      43.472  35.868  41.444  1.00  0.00           H  
ATOM    395 H5''  DA    13      44.535  34.544  42.058  1.00  0.00           H  
ATOM    396  C4'  DA    13      44.432  36.285  43.251  1.00  0.00           C  
ATOM    397  H4'  DA    13      45.411  36.596  42.885  1.00  0.00           H  
ATOM    398  O4'  DA    13      43.578  37.448  43.442  1.00  0.00           O  
ATOM    399  C1'  DA    13      43.796  37.891  44.741  1.00  0.00           C  
ATOM    400  H1'  DA    13      44.568  38.659  44.796  1.00  0.00           H  
ATOM    401  N9   DA    13      42.617  38.710  45.068  1.00  0.00           N  
ATOM    402  C8   DA    13      42.616  40.094  44.996  1.00  0.00           C  
ATOM    403  H8   DA    13      43.501  40.650  44.724  1.00  0.00           H  
ATOM    404  N7   DA    13      41.496  40.692  45.228  1.00  0.00           N  
ATOM    405  C5   DA    13      40.707  39.587  45.472  1.00  0.00           C  
ATOM    406  C6   DA    13      39.350  39.433  45.807  1.00  0.00           C  
ATOM    407  N6   DA    13      38.491  40.373  46.056  1.00  0.00           N  
ATOM    408  H61  DA    13      37.543  40.204  46.361  1.00  0.00           H  
ATOM    409  H62  DA    13      38.792  41.326  45.909  1.00  0.00           H  
ATOM    410  N1   DA    13      38.783  38.250  46.049  1.00  0.00           N  
ATOM    411  C2   DA    13      39.547  37.149  45.896  1.00  0.00           C  
ATOM    412  H2   DA    13      39.036  36.208  46.033  1.00  0.00           H  
ATOM    413  N3   DA    13      40.846  37.147  45.490  1.00  0.00           N  
ATOM    414  C4   DA    13      41.327  38.410  45.321  1.00  0.00           C  
ATOM    415  C3'  DA    13      44.713  35.678  44.689  1.00  0.00           C  
ATOM    416  H3'  DA    13      44.142  34.755  44.790  1.00  0.00           H  
ATOM    417  C2'  DA    13      44.065  36.692  45.619  1.00  0.00           C  
ATOM    418  H2'  DA    13      43.159  36.174  45.933  1.00  0.00           H  
ATOM    419 H2''  DA    13      44.626  36.911  46.528  1.00  0.00           H  
ATOM    420  O3'  DA    13      46.016  35.570  44.983  1.00  0.00           O  
ATOM    421  P    DG    14      46.563  34.311  45.747  1.00  0.00           P  
ATOM    422  OP1  DG    14      46.091  33.102  45.016  1.00  0.00           O  
ATOM    423  OP2  DG    14      46.212  34.376  47.198  1.00  0.00           O  
ATOM    424  O5'  DG    14      48.145  34.267  45.624  1.00  0.00           O  
ATOM    425  C5'  DG    14      49.069  35.026  46.365  1.00  0.00           C  
ATOM    426  H5'  DG    14      49.557  34.354  47.072  1.00  0.00           H  
ATOM    427 H5''  DG    14      48.526  35.865  46.800  1.00  0.00           H  
ATOM    428  C4'  DG    14      50.100  35.431  45.348  1.00  0.00           C  
ATOM    429  H4'  DG    14      50.457  34.459  45.006  1.00  0.00           H  
ATOM    430  O4'  DG    14      49.614  36.283  44.315  1.00  0.00           O  
ATOM    431  C1'  DG    14      49.917  37.663  44.643  1.00  0.00           C  
ATOM    432  H1'  DG    14      50.436  38.147  43.816  1.00  0.00           H  
ATOM    433  N9   DG    14      48.747  38.438  44.920  1.00  0.00           N  
ATOM    434  C8   DG    14      47.758  38.373  45.966  1.00  0.00           C  
ATOM    435  H8   DG    14      47.732  37.602  46.721  1.00  0.00           H  
ATOM    436  N7   DG    14      46.891  39.365  45.916  1.00  0.00           N  
ATOM    437  C5   DG    14      47.291  40.046  44.755  1.00  0.00           C  
ATOM    438  C6   DG    14      46.659  41.241  44.226  1.00  0.00           C  
ATOM    439  O6   DG    14      45.770  41.980  44.746  1.00  0.00           O  
ATOM    440  N1   DG    14      47.237  41.615  43.035  1.00  0.00           N  
ATOM    441  H1   DG    14      46.912  42.409  42.502  1.00  0.00           H  
ATOM    442  C2   DG    14      48.335  41.023  42.502  1.00  0.00           C  
ATOM    443  N2   DG    14      48.690  41.603  41.376  1.00  0.00           N  
ATOM    444  H21  DG    14      48.244  42.305  40.802  1.00  0.00           H  
ATOM    445  H22  DG    14      49.513  41.184  40.969  1.00  0.00           H  
ATOM    446  N3   DG    14      49.008  39.954  42.988  1.00  0.00           N  
ATOM    447  C4   DG    14      48.403  39.527  44.148  1.00  0.00           C  
ATOM    448  C3'  DG    14      51.282  36.229  45.967  1.00  0.00           C  
ATOM    449  H3'  DG    14      51.455  35.978  47.014  1.00  0.00           H  
ATOM    450  C2'  DG    14      50.869  37.671  45.821  1.00  0.00           C  
ATOM    451  H2'  DG    14      50.417  38.056  46.735  1.00  0.00           H  
ATOM    452 H2''  DG    14      51.686  38.333  45.536  1.00  0.00           H  
ATOM    453  O3'  DG    14      52.444  35.819  45.229  1.00  0.00           O  
ATOM    454  P    DG    15      53.876  36.264  45.674  1.00  0.00           P  
ATOM    455  OP1  DG    15      54.866  35.356  45.021  1.00  0.00           O  
ATOM    456  OP2  DG    15      53.802  36.331  47.125  1.00  0.00           O  
ATOM    457  O5'  DG    15      54.052  37.700  45.071  1.00  0.00           O  
ATOM    458  C5'  DG    15      53.995  37.924  43.606  1.00  0.00           C  
ATOM    459  H5'  DG    15      53.125  37.378  43.240  1.00  0.00           H  
ATOM    460 H5''  DG    15      54.868  37.500  43.110  1.00  0.00           H  
ATOM    461  C4'  DG    15      53.836  39.362  43.161  1.00  0.00           C  
ATOM    462  H4'  DG    15      53.931  39.422  42.077  1.00  0.00           H  
ATOM    463  O4'  DG    15      52.499  39.868  43.432  1.00  0.00           O  
ATOM    464  C1'  DG    15      52.811  41.237  43.578  1.00  0.00           C  
ATOM    465  H1'  DG    15      52.988  41.632  42.578  1.00  0.00           H  
ATOM    466  N9   DG    15      51.769  41.880  44.247  1.00  0.00           N  
ATOM    467  C8   DG    15      51.197  41.653  45.493  1.00  0.00           C  
ATOM    468  H8   DG    15      51.601  40.936  46.192  1.00  0.00           H  
ATOM    469  N7   DG    15      50.021  42.187  45.658  1.00  0.00           N  
ATOM    470  C5   DG    15      49.925  43.024  44.601  1.00  0.00           C  
ATOM    471  C6   DG    15      49.000  44.112  44.391  1.00  0.00           C  
ATOM    472  O6   DG    15      48.025  44.467  45.144  1.00  0.00           O  
ATOM    473  N1   DG    15      49.234  44.829  43.225  1.00  0.00           N  
ATOM    474  H1   DG    15      48.516  45.478  42.936  1.00  0.00           H  
ATOM    475  C2   DG    15      50.192  44.466  42.316  1.00  0.00           C  
ATOM    476  N2   DG    15      50.384  45.316  41.358  1.00  0.00           N  
ATOM    477  H21  DG    15      49.740  46.042  41.079  1.00  0.00           H  
ATOM    478  H22  DG    15      51.070  45.058  40.662  1.00  0.00           H  
ATOM    479  N3   DG    15      51.118  43.476  42.540  1.00  0.00           N  
ATOM    480  C4   DG    15      50.958  42.824  43.707  1.00  0.00           C  
ATOM    481  C3'  DG    15      54.869  40.214  43.885  1.00  0.00           C  
ATOM    482  H3'  DG    15      55.460  39.623  44.585  1.00  0.00           H  
ATOM    483  C2'  DG    15      54.000  41.281  44.498  1.00  0.00           C  
ATOM    484  H2'  DG    15      53.743  41.075  45.537  1.00  0.00           H  
ATOM    485 H2''  DG    15      54.443  42.277  44.489  1.00  0.00           H  
ATOM    486  O3'  DG    15      55.634  40.712  42.812  1.00  0.00           O  
ATOM    487  P    DG    16      56.927  41.650  43.100  1.00  0.00           P  
ATOM    488  OP1  DG    16      57.902  41.067  42.137  1.00  0.00           O  
ATOM    489  OP2  DG    16      57.180  41.690  44.568  1.00  0.00           O  
ATOM    490  O5'  DG    16      56.351  43.071  42.636  1.00  0.00           O  
ATOM    491  C5'  DG    16      56.654  43.546  41.327  1.00  0.00           C  
ATOM    492  H5'  DG    16      55.900  43.076  40.696  1.00  0.00           H  
ATOM    493 H5''  DG    16      57.621  43.335  40.870  1.00  0.00           H  
ATOM    494  C4'  DG    16      56.427  45.056  41.144  1.00  0.00           C  
ATOM    495  H4'  DG    16      56.474  45.391  40.107  1.00  0.00           H  
ATOM    496  O4'  DG    16      55.110  45.438  41.516  1.00  0.00           O  
ATOM    497  C1'  DG    16      55.240  46.437  42.443  1.00  0.00           C  
ATOM    498  H1'  DG    16      55.175  47.411  41.957  1.00  0.00           H  
ATOM    499  N9   DG    16      54.081  46.356  43.367  1.00  0.00           N  
ATOM    500  C8   DG    16      53.912  45.482  44.469  1.00  0.00           C  
ATOM    501  H8   DG    16      54.497  44.587  44.625  1.00  0.00           H  
ATOM    502  N7   DG    16      52.775  45.688  45.161  1.00  0.00           N  
ATOM    503  C5   DG    16      52.139  46.727  44.421  1.00  0.00           C  
ATOM    504  C6   DG    16      50.850  47.292  44.592  1.00  0.00           C  
ATOM    505  O6   DG    16      50.047  47.089  45.480  1.00  0.00           O  
ATOM    506  N1   DG    16      50.499  48.195  43.630  1.00  0.00           N  
ATOM    507  H1   DG    16      49.602  48.648  43.736  1.00  0.00           H  
ATOM    508  C2   DG    16      51.280  48.504  42.581  1.00  0.00           C  
ATOM    509  N2   DG    16      50.942  49.468  41.783  1.00  0.00           N  
ATOM    510  H21  DG    16      50.082  49.976  41.934  1.00  0.00           H  
ATOM    511  H22  DG    16      51.694  49.912  41.275  1.00  0.00           H  
ATOM    512  N3   DG    16      52.548  47.970  42.339  1.00  0.00           N  
ATOM    513  C4   DG    16      52.871  47.094  43.272  1.00  0.00           C  
ATOM    514  C3'  DG    16      57.391  45.955  41.942  1.00  0.00           C  
ATOM    515  H3'  DG    16      58.290  45.502  42.361  1.00  0.00           H  
ATOM    516  C2'  DG    16      56.566  46.294  43.184  1.00  0.00           C  
ATOM    517  H2'  DG    16      56.513  45.396  43.800  1.00  0.00           H  
ATOM    518 H2''  DG    16      56.840  47.152  43.797  1.00  0.00           H  
ATOM    519  O3'  DG    16      57.612  47.069  41.137  1.00  0.00           O  
ATOM    520  P    DT    17      58.860  47.986  41.343  1.00  0.00           P  
ATOM    521  OP1  DT    17      59.227  48.658  40.083  1.00  0.00           O  
ATOM    522  OP2  DT    17      59.953  47.334  42.077  1.00  0.00           O  
ATOM    523  O5'  DT    17      58.355  49.119  42.326  1.00  0.00           O  
ATOM    524  C5'  DT    17      59.248  50.112  42.870  1.00  0.00           C  
ATOM    525  H5'  DT    17      59.999  50.284  42.099  1.00  0.00           H  
ATOM    526 H5''  DT    17      59.790  49.595  43.663  1.00  0.00           H  
ATOM    527  C4'  DT    17      58.667  51.425  43.378  1.00  0.00           C  
ATOM    528  H4'  DT    17      59.416  52.030  43.888  1.00  0.00           H  
ATOM    529  O4'  DT    17      58.206  52.198  42.309  1.00  0.00           O  
ATOM    530  C1'  DT    17      56.844  52.538  42.483  1.00  0.00           C  
ATOM    531  H1'  DT    17      56.807  53.567  42.843  1.00  0.00           H  
ATOM    532  N1   DT    17      56.260  52.443  41.160  1.00  0.00           N  
ATOM    533  C6   DT    17      56.150  51.253  40.557  1.00  0.00           C  
ATOM    534  H6   DT    17      56.573  50.375  41.022  1.00  0.00           H  
ATOM    535  C5   DT    17      55.602  51.171  39.330  1.00  0.00           C  
ATOM    536  C7   DT    17      55.364  49.758  38.822  1.00  0.00           C  
ATOM    537  H71  DT    17      56.007  49.657  37.948  1.00  0.00           H  
ATOM    538  H72  DT    17      55.682  49.061  39.597  1.00  0.00           H  
ATOM    539  H73  DT    17      54.331  49.598  38.515  1.00  0.00           H  
ATOM    540  C4   DT    17      55.049  52.338  38.671  1.00  0.00           C  
ATOM    541  O4   DT    17      54.451  52.293  37.631  1.00  0.00           O  
ATOM    542  N3   DT    17      55.426  53.592  39.283  1.00  0.00           N  
ATOM    543  H3   DT    17      55.065  54.395  38.787  1.00  0.00           H  
ATOM    544  C2   DT    17      55.886  53.658  40.542  1.00  0.00           C  
ATOM    545  O2   DT    17      56.025  54.754  41.051  1.00  0.00           O  
ATOM    546  C3'  DT    17      57.452  51.172  44.333  1.00  0.00           C  
ATOM    547  H3'  DT    17      57.358  50.099  44.500  1.00  0.00           H  
ATOM    548  C2'  DT    17      56.296  51.595  43.552  1.00  0.00           C  
ATOM    549  H2'  DT    17      55.804  50.731  43.106  1.00  0.00           H  
ATOM    550 H2''  DT    17      55.558  52.112  44.166  1.00  0.00           H  
ATOM    551  O3'  DT    17      57.563  51.789  45.614  1.00  0.00           O  
ATOM    552  P    DT    18      57.737  53.355  45.898  1.00  0.00           P  
ATOM    553  OP1  DT    18      56.821  54.169  45.111  1.00  0.00           O  
ATOM    554  OP2  DT    18      59.149  53.666  45.849  1.00  0.00           O  
ATOM    555  O5'  DT    18      57.152  53.463  47.424  1.00  0.00           O  
ATOM    556  C5'  DT    18      57.937  53.560  48.572  1.00  0.00           C  
ATOM    557  H5'  DT    18      57.966  54.582  48.951  1.00  0.00           H  
ATOM    558 H5''  DT    18      58.959  53.329  48.270  1.00  0.00           H  
ATOM    559  C4'  DT    18      57.568  52.581  49.679  1.00  0.00           C  
ATOM    560  H4'  DT    18      58.007  52.910  50.621  1.00  0.00           H  
ATOM    561  O4'  DT    18      56.152  52.637  49.873  1.00  0.00           O  
ATOM    562  C1'  DT    18      55.614  51.375  49.685  1.00  0.00           C  
ATOM    563  H1'  DT    18      55.509  50.835  50.626  1.00  0.00           H  
ATOM    564  N1   DT    18      54.233  51.487  49.045  1.00  0.00           N  
ATOM    565  C6   DT    18      54.062  52.295  47.941  1.00  0.00           C  
ATOM    566  H6   DT    18      54.807  52.484  47.182  1.00  0.00           H  
ATOM    567  C5   DT    18      52.893  52.865  47.650  1.00  0.00           C  
ATOM    568  C7   DT    18      52.790  53.765  46.445  1.00  0.00           C  
ATOM    569  H71  DT    18      53.350  54.662  46.711  1.00  0.00           H  
ATOM    570  H72  DT    18      53.285  53.330  45.577  1.00  0.00           H  
ATOM    571  H73  DT    18      51.764  54.072  46.243  1.00  0.00           H  
ATOM    572  C4   DT    18      51.695  52.608  48.464  1.00  0.00           C  
ATOM    573  O4   DT    18      50.572  53.168  48.536  1.00  0.00           O  
ATOM    574  N3   DT    18      51.891  51.642  49.464  1.00  0.00           N  
ATOM    575  H3   DT    18      51.088  51.179  49.864  1.00  0.00           H  
ATOM    576  C2   DT    18      53.118  51.136  49.792  1.00  0.00           C  
ATOM    577  O2   DT    18      53.241  50.427  50.783  1.00  0.00           O  
ATOM    578  C3'  DT    18      57.954  51.133  49.306  1.00  0.00           C  
ATOM    579  H3'  DT    18      58.792  51.101  48.609  1.00  0.00           H  
ATOM    580  C2'  DT    18      56.590  50.594  48.792  1.00  0.00           C  
ATOM    581  H2'  DT    18      56.549  50.830  47.729  1.00  0.00           H  
ATOM    582 H2''  DT    18      56.380  49.527  48.859  1.00  0.00           H  
ATOM    583  O3'  DT    18      58.369  50.432  50.442  1.00  0.00           O  
ATOM    584  P    DA    19      59.046  48.931  50.327  1.00  0.00           P  
ATOM    585  OP1  DA    19      59.672  48.756  51.626  1.00  0.00           O  
ATOM    586  OP2  DA    19      59.876  48.940  49.099  1.00  0.00           O  
ATOM    587  O5'  DA    19      57.886  47.877  50.101  1.00  0.00           O  
ATOM    588  C5'  DA    19      57.081  47.557  51.206  1.00  0.00           C  
ATOM    589  H5'  DA    19      56.611  48.483  51.539  1.00  0.00           H  
ATOM    590 H5''  DA    19      57.627  47.089  52.025  1.00  0.00           H  
ATOM    591  C4'  DA    19      55.986  46.626  50.743  1.00  0.00           C  
ATOM    592  H4'  DA    19      55.364  46.356  51.597  1.00  0.00           H  
ATOM    593  O4'  DA    19      55.196  47.366  49.823  1.00  0.00           O  
ATOM    594  C1'  DA    19      55.134  46.633  48.625  1.00  0.00           C  
ATOM    595  H1'  DA    19      54.232  46.021  48.647  1.00  0.00           H  
ATOM    596  N9   DA    19      55.038  47.577  47.462  1.00  0.00           N  
ATOM    597  C8   DA    19      55.947  47.938  46.496  1.00  0.00           C  
ATOM    598  H8   DA    19      56.976  47.612  46.538  1.00  0.00           H  
ATOM    599  N7   DA    19      55.489  48.807  45.615  1.00  0.00           N  
ATOM    600  C5   DA    19      54.184  48.933  46.038  1.00  0.00           C  
ATOM    601  C6   DA    19      53.173  49.724  45.484  1.00  0.00           C  
ATOM    602  N6   DA    19      53.163  50.398  44.338  1.00  0.00           N  
ATOM    603  H61  DA    19      52.416  51.048  44.139  1.00  0.00           H  
ATOM    604  H62  DA    19      53.950  50.166  43.750  1.00  0.00           H  
ATOM    605  N1   DA    19      51.993  49.833  46.126  1.00  0.00           N  
ATOM    606  C2   DA    19      51.722  49.003  47.167  1.00  0.00           C  
ATOM    607  H2   DA    19      50.721  48.962  47.569  1.00  0.00           H  
ATOM    608  N3   DA    19      52.636  48.131  47.764  1.00  0.00           N  
ATOM    609  C4   DA    19      53.887  48.222  47.175  1.00  0.00           C  
ATOM    610  C3'  DA    19      56.523  45.288  50.097  1.00  0.00           C  
ATOM    611  H3'  DA    19      57.571  45.054  50.286  1.00  0.00           H  
ATOM    612  C2'  DA    19      56.262  45.540  48.596  1.00  0.00           C  
ATOM    613  H2'  DA    19      57.229  45.918  48.263  1.00  0.00           H  
ATOM    614 H2''  DA    19      55.964  44.562  48.217  1.00  0.00           H  
ATOM    615  O3'  DA    19      55.590  44.174  50.472  1.00  0.00           O  
ATOM    616  P    DG    20      55.627  43.338  51.786  1.00  0.00           P  
ATOM    617  OP1  DG    20      55.723  44.268  52.924  1.00  0.00           O  
ATOM    618  OP2  DG    20      56.633  42.276  51.663  1.00  0.00           O  
ATOM    619  O5'  DG    20      54.276  42.595  51.838  1.00  0.00           O  
ATOM    620  C5'  DG    20      53.036  43.322  52.038  1.00  0.00           C  
ATOM    621  H5'  DG    20      52.572  43.409  51.055  1.00  0.00           H  
ATOM    622 H5''  DG    20      53.190  44.348  52.371  1.00  0.00           H  
ATOM    623  C4'  DG    20      52.134  42.622  52.937  1.00  0.00           C  
ATOM    624  H4'  DG    20      52.693  42.486  53.863  1.00  0.00           H  
ATOM    625  O4'  DG    20      50.998  43.343  53.198  1.00  0.00           O  
ATOM    626  C1'  DG    20      49.908  42.838  52.468  1.00  0.00           C  
ATOM    627  H1'  DG    20      49.226  42.482  53.240  1.00  0.00           H  
ATOM    628  N9   DG    20      49.255  43.898  51.621  1.00  0.00           N  
ATOM    629  C8   DG    20      48.118  44.568  51.874  1.00  0.00           C  
ATOM    630  H8   DG    20      47.383  44.208  52.579  1.00  0.00           H  
ATOM    631  N7   DG    20      47.727  45.532  51.065  1.00  0.00           N  
ATOM    632  C5   DG    20      48.746  45.473  50.142  1.00  0.00           C  
ATOM    633  C6   DG    20      49.007  46.304  48.983  1.00  0.00           C  
ATOM    634  O6   DG    20      48.278  47.171  48.537  1.00  0.00           O  
ATOM    635  N1   DG    20      50.073  45.890  48.243  1.00  0.00           N  
ATOM    636  H1   DG    20      50.350  46.345  47.385  1.00  0.00           H  
ATOM    637  C2   DG    20      50.971  44.974  48.678  1.00  0.00           C  
ATOM    638  N2   DG    20      52.038  44.772  47.995  1.00  0.00           N  
ATOM    639  H21  DG    20      52.049  45.149  47.058  1.00  0.00           H  
ATOM    640  H22  DG    20      52.670  44.049  48.307  1.00  0.00           H  
ATOM    641  N3   DG    20      50.880  44.274  49.774  1.00  0.00           N  
ATOM    642  C4   DG    20      49.681  44.502  50.445  1.00  0.00           C  
ATOM    643  C3'  DG    20      51.611  41.278  52.430  1.00  0.00           C  
ATOM    644  H3'  DG    20      52.348  40.829  51.763  1.00  0.00           H  
ATOM    645  C2'  DG    20      50.295  41.631  51.715  1.00  0.00           C  
ATOM    646  H2'  DG    20      50.552  41.962  50.709  1.00  0.00           H  
ATOM    647 H2''  DG    20      49.518  40.870  51.778  1.00  0.00           H  
ATOM    648  O3'  DG    20      51.392  40.612  53.692  1.00  0.00           O  
ATOM    649  P    DG    21      50.569  39.239  53.817  1.00  0.00           P  
ATOM    650  OP1  DG    21      50.996  38.640  55.111  1.00  0.00           O  
ATOM    651  OP2  DG    21      50.776  38.459  52.583  1.00  0.00           O  
ATOM    652  O5'  DG    21      49.070  39.624  54.026  1.00  0.00           O  
ATOM    653  C5'  DG    21      47.948  38.955  53.485  1.00  0.00           C  
ATOM    654  H5'  DG    21      47.864  38.024  54.047  1.00  0.00           H  
ATOM    655 H5''  DG    21      48.257  38.673  52.479  1.00  0.00           H  
ATOM    656  C4'  DG    21      46.650  39.742  53.505  1.00  0.00           C  
ATOM    657  H4'  DG    21      46.225  39.813  54.507  1.00  0.00           H  
ATOM    658  O4'  DG    21      46.740  41.073  52.902  1.00  0.00           O  
ATOM    659  C1'  DG    21      45.522  41.323  52.206  1.00  0.00           C  
ATOM    660  H1'  DG    21      44.737  41.587  52.915  1.00  0.00           H  
ATOM    661  N9   DG    21      45.472  42.391  51.155  1.00  0.00           N  
ATOM    662  C8   DG    21      44.611  43.469  51.081  1.00  0.00           C  
ATOM    663  H8   DG    21      43.873  43.679  51.841  1.00  0.00           H  
ATOM    664  N7   DG    21      44.688  44.126  49.951  1.00  0.00           N  
ATOM    665  C5   DG    21      45.767  43.507  49.274  1.00  0.00           C  
ATOM    666  C6   DG    21      46.384  43.794  48.006  1.00  0.00           C  
ATOM    667  O6   DG    21      46.303  44.786  47.319  1.00  0.00           O  
ATOM    668  N1   DG    21      47.414  42.974  47.764  1.00  0.00           N  
ATOM    669  H1   DG    21      47.834  42.907  46.848  1.00  0.00           H  
ATOM    670  C2   DG    21      47.771  41.933  48.585  1.00  0.00           C  
ATOM    671  N2   DG    21      48.940  41.334  48.327  1.00  0.00           N  
ATOM    672  H21  DG    21      49.434  41.466  47.456  1.00  0.00           H  
ATOM    673  H22  DG    21      49.435  40.789  49.018  1.00  0.00           H  
ATOM    674  N3   DG    21      47.215  41.621  49.711  1.00  0.00           N  
ATOM    675  C4   DG    21      46.218  42.472  50.006  1.00  0.00           C  
ATOM    676  C3'  DG    21      45.631  38.974  52.648  1.00  0.00           C  
ATOM    677  H3'  DG    21      46.194  38.358  51.947  1.00  0.00           H  
ATOM    678  C2'  DG    21      45.020  39.919  51.683  1.00  0.00           C  
ATOM    679  H2'  DG    21      45.469  39.759  50.702  1.00  0.00           H  
ATOM    680 H2''  DG    21      43.934  39.853  51.619  1.00  0.00           H  
ATOM    681  O3'  DG    21      44.771  38.065  53.448  1.00  0.00           O  
ATOM    682  P    DG    22      43.391  38.535  54.136  1.00  0.00           P  
ATOM    683  OP1  DG    22      43.620  39.923  54.666  1.00  0.00           O  
ATOM    684  OP2  DG    22      43.112  37.396  55.124  1.00  0.00           O  
ATOM    685  O5'  DG    22      42.245  38.622  53.060  1.00  0.00           O  
ATOM    686  C5'  DG    22      40.868  38.490  53.369  1.00  0.00           C  
ATOM    687  H5'  DG    22      40.547  39.164  54.163  1.00  0.00           H  
ATOM    688 H5''  DG    22      40.639  37.449  53.599  1.00  0.00           H  
ATOM    689  C4'  DG    22      39.992  38.939  52.175  1.00  0.00           C  
ATOM    690  H4'  DG    22      38.998  39.276  52.468  1.00  0.00           H  
ATOM    691  O4'  DG    22      40.618  40.117  51.573  1.00  0.00           O  
ATOM    692  C1'  DG    22      39.932  40.290  50.357  1.00  0.00           C  
ATOM    693  H1'  DG    22      38.905  40.640  50.463  1.00  0.00           H  
ATOM    694  N9   DG    22      40.557  41.343  49.565  1.00  0.00           N  
ATOM    695  C8   DG    22      40.061  42.586  49.251  1.00  0.00           C  
ATOM    696  H8   DG    22      39.129  42.853  49.727  1.00  0.00           H  
ATOM    697  N7   DG    22      40.739  43.260  48.385  1.00  0.00           N  
ATOM    698  C5   DG    22      41.916  42.471  48.276  1.00  0.00           C  
ATOM    699  C6   DG    22      43.042  42.692  47.404  1.00  0.00           C  
ATOM    700  O6   DG    22      43.254  43.603  46.619  1.00  0.00           O  
ATOM    701  N1   DG    22      43.976  41.674  47.419  1.00  0.00           N  
ATOM    702  H1   DG    22      44.641  41.659  46.659  1.00  0.00           H  
ATOM    703  C2   DG    22      43.709  40.530  48.078  1.00  0.00           C  
ATOM    704  N2   DG    22      44.613  39.621  47.914  1.00  0.00           N  
ATOM    705  H21  DG    22      45.333  39.656  47.206  1.00  0.00           H  
ATOM    706  H22  DG    22      44.448  38.752  48.402  1.00  0.00           H  
ATOM    707  N3   DG    22      42.654  40.256  48.793  1.00  0.00           N  
ATOM    708  C4   DG    22      41.756  41.292  48.860  1.00  0.00           C  
ATOM    709  C3'  DG    22      39.998  37.960  51.021  1.00  0.00           C  
ATOM    710  H3'  DG    22      40.954  37.438  51.074  1.00  0.00           H  
ATOM    711  C2'  DG    22      39.880  38.886  49.796  1.00  0.00           C  
ATOM    712  H2'  DG    22      40.675  38.710  49.071  1.00  0.00           H  
ATOM    713 H2''  DG    22      38.883  38.865  49.356  1.00  0.00           H  
ATOM    714  O3'  DG    22      38.905  37.048  51.139  1.00  0.00           O  
ATOM    715  P   DT3    23      38.229  36.313  49.921  1.00  0.00           P  
ATOM    716  OP1 DT3    23      39.217  36.019  48.910  1.00  0.00           O  
ATOM    717  OP2 DT3    23      37.056  37.179  49.543  1.00  0.00           O  
ATOM    718  O5' DT3    23      37.764  34.918  50.534  1.00  0.00           O  
ATOM    719  C5' DT3    23      36.795  34.712  51.620  1.00  0.00           C  
ATOM    720  H5' DT3    23      35.870  35.213  51.334  1.00  0.00           H  
ATOM    721 H5'' DT3    23      37.170  35.287  52.467  1.00  0.00           H  
ATOM    722  C4' DT3    23      36.486  33.217  51.897  1.00  0.00           C  
ATOM    723  H4' DT3    23      35.668  33.219  52.618  1.00  0.00           H  
ATOM    724  O4' DT3    23      35.978  32.658  50.701  1.00  0.00           O  
ATOM    725  C1' DT3    23      36.809  31.643  50.275  1.00  0.00           C  
ATOM    726  H1' DT3    23      36.436  30.714  50.705  1.00  0.00           H  
ATOM    727  N1  DT3    23      37.041  31.579  48.812  1.00  0.00           N  
ATOM    728  C6  DT3    23      37.293  32.774  48.137  1.00  0.00           C  
ATOM    729  H6  DT3    23      37.419  33.706  48.668  1.00  0.00           H  
ATOM    730  C5  DT3    23      37.153  32.809  46.777  1.00  0.00           C  
ATOM    731  C7  DT3    23      37.189  34.187  46.076  1.00  0.00           C  
ATOM    732  H71 DT3    23      38.023  34.127  45.377  1.00  0.00           H  
ATOM    733  H72 DT3    23      36.288  34.408  45.505  1.00  0.00           H  
ATOM    734  H73 DT3    23      37.370  34.911  46.872  1.00  0.00           H  
ATOM    735  C4  DT3    23      36.850  31.621  46.028  1.00  0.00           C  
ATOM    736  O4  DT3    23      36.811  31.520  44.779  1.00  0.00           O  
ATOM    737  N3  DT3    23      36.552  30.549  46.773  1.00  0.00           N  
ATOM    738  H3  DT3    23      36.302  29.715  46.260  1.00  0.00           H  
ATOM    739  C2  DT3    23      36.495  30.501  48.143  1.00  0.00           C  
ATOM    740  O2  DT3    23      35.924  29.525  48.672  1.00  0.00           O  
ATOM    741  C3' DT3    23      37.666  32.304  52.325  1.00  0.00           C  
ATOM    742  H3' DT3    23      38.469  32.817  52.854  1.00  0.00           H  
ATOM    743  C2' DT3    23      38.142  31.879  50.909  1.00  0.00           C  
ATOM    744  H2' DT3    23      38.705  32.673  50.416  1.00  0.00           H  
ATOM    745 H2'' DT3    23      38.754  30.983  51.012  1.00  0.00           H  
ATOM    746  O3' DT3    23      37.261  31.143  53.072  1.00  0.00           O  
ATOM    747 HO3' DT3    23      38.098  30.763  53.351  1.00  0.00           H  
ATOM    748  K+   K+    24      45.160  44.411  45.008  1.00  0.00           K  
ATOM    749  K+   K+    25      47.545  47.000  46.002  1.00  0.00           K  
END
