# Supplementary material for: Complexity of Guanine Quadruplex Unfolding Pathways Revealed by Atomistic Pulling Simulations
Source: J Chem Inf Model. 2023 Jul 17;63(15):4716–31. doi: 10.1021/acs.jcim.3c00171 (PMC10428220; doi:10.1021/acs.jcim.3c00171)
Supplement: Supplementary file 2 — ci3c00171_si_002.zip [file ci3c00171_si_002.zip › coordinates/initial-coordinates/143d_syn-start_run3.pdb]

ATOM      1 HO5' DT5     1      48.434  38.659  35.925  1.00  0.00           H  
ATOM      2  O5' DT5     1      49.336  38.831  35.644  1.00  0.00           O  
ATOM      3  C5' DT5     1      49.284  38.965  34.215  1.00  0.00           C  
ATOM      4  H5' DT5     1      48.648  38.175  33.816  1.00  0.00           H  
ATOM      5 H5'' DT5     1      50.284  38.746  33.840  1.00  0.00           H  
ATOM      6  C4' DT5     1      48.780  40.278  33.628  1.00  0.00           C  
ATOM      7  H4' DT5     1      48.856  40.314  32.541  1.00  0.00           H  
ATOM      8  O4' DT5     1      47.410  40.461  33.999  1.00  0.00           O  
ATOM      9  C1' DT5     1      47.187  41.818  34.552  1.00  0.00           C  
ATOM     10  H1' DT5     1      47.133  42.417  33.642  1.00  0.00           H  
ATOM     11  N1  DT5     1      45.933  41.900  35.326  1.00  0.00           N  
ATOM     12  C6  DT5     1      45.773  41.269  36.513  1.00  0.00           C  
ATOM     13  H6  DT5     1      46.534  40.612  36.907  1.00  0.00           H  
ATOM     14  C5  DT5     1      44.648  41.413  37.330  1.00  0.00           C  
ATOM     15  C7  DT5     1      44.758  40.705  38.743  1.00  0.00           C  
ATOM     16  H71 DT5     1      44.136  39.811  38.693  1.00  0.00           H  
ATOM     17  H72 DT5     1      45.764  40.291  38.819  1.00  0.00           H  
ATOM     18  H73 DT5     1      44.398  41.347  39.547  1.00  0.00           H  
ATOM     19  C4  DT5     1      43.555  42.256  36.890  1.00  0.00           C  
ATOM     20  O4  DT5     1      42.435  42.450  37.351  1.00  0.00           O  
ATOM     21  N3  DT5     1      43.724  42.861  35.606  1.00  0.00           N  
ATOM     22  H3  DT5     1      43.135  43.572  35.196  1.00  0.00           H  
ATOM     23  C2  DT5     1      44.892  42.756  34.854  1.00  0.00           C  
ATOM     24  O2  DT5     1      44.963  43.400  33.842  1.00  0.00           O  
ATOM     25  C3' DT5     1      49.473  41.520  34.162  1.00  0.00           C  
ATOM     26  H3' DT5     1      50.381  41.257  34.703  1.00  0.00           H  
ATOM     27  C2' DT5     1      48.514  42.082  35.205  1.00  0.00           C  
ATOM     28  H2' DT5     1      48.630  41.518  36.130  1.00  0.00           H  
ATOM     29 H2'' DT5     1      48.738  43.130  35.405  1.00  0.00           H  
ATOM     30  O3' DT5     1      49.602  42.407  33.040  1.00  0.00           O  
ATOM     31  P    DG     2      50.284  43.768  33.046  1.00  0.00           P  
ATOM     32  OP1  DG     2      50.735  43.980  31.656  1.00  0.00           O  
ATOM     33  OP2  DG     2      51.286  43.626  34.078  1.00  0.00           O  
ATOM     34  O5'  DG     2      49.100  44.794  33.550  1.00  0.00           O  
ATOM     35  C5'  DG     2      47.994  45.134  32.720  1.00  0.00           C  
ATOM     36  H5'  DG     2      47.349  44.325  32.375  1.00  0.00           H  
ATOM     37 H5''  DG     2      48.456  45.563  31.831  1.00  0.00           H  
ATOM     38  C4'  DG     2      47.218  46.193  33.504  1.00  0.00           C  
ATOM     39  H4'  DG     2      46.407  46.584  32.889  1.00  0.00           H  
ATOM     40  O4'  DG     2      46.658  45.590  34.613  1.00  0.00           O  
ATOM     41  C1'  DG     2      46.777  46.465  35.740  1.00  0.00           C  
ATOM     42  H1'  DG     2      45.980  47.166  35.494  1.00  0.00           H  
ATOM     43  N9   DG     2      46.572  45.684  36.960  1.00  0.00           N  
ATOM     44  C8   DG     2      47.507  44.935  37.621  1.00  0.00           C  
ATOM     45  H8   DG     2      48.507  44.834  37.224  1.00  0.00           H  
ATOM     46  N7   DG     2      47.124  44.421  38.748  1.00  0.00           N  
ATOM     47  C5   DG     2      45.767  44.826  38.759  1.00  0.00           C  
ATOM     48  C6   DG     2      44.711  44.638  39.710  1.00  0.00           C  
ATOM     49  O6   DG     2      44.795  44.171  40.847  1.00  0.00           O  
ATOM     50  N1   DG     2      43.444  45.027  39.304  1.00  0.00           N  
ATOM     51  H1   DG     2      42.660  44.990  39.939  1.00  0.00           H  
ATOM     52  C2   DG     2      43.235  45.670  38.120  1.00  0.00           C  
ATOM     53  N2   DG     2      42.069  46.309  38.108  1.00  0.00           N  
ATOM     54  H21  DG     2      41.390  46.248  38.853  1.00  0.00           H  
ATOM     55  H22  DG     2      41.743  46.833  37.309  1.00  0.00           H  
ATOM     56  N3   DG     2      44.207  45.952  37.274  1.00  0.00           N  
ATOM     57  C4   DG     2      45.463  45.556  37.673  1.00  0.00           C  
ATOM     58  C3'  DG     2      48.089  47.360  34.091  1.00  0.00           C  
ATOM     59  H3'  DG     2      49.087  47.320  33.654  1.00  0.00           H  
ATOM     60  C2'  DG     2      48.200  47.073  35.542  1.00  0.00           C  
ATOM     61  H2'  DG     2      48.885  46.253  35.758  1.00  0.00           H  
ATOM     62 H2''  DG     2      48.249  47.980  36.146  1.00  0.00           H  
ATOM     63  O3'  DG     2      47.615  48.621  33.794  1.00  0.00           O  
ATOM     64  P    DG     3      48.450  49.892  33.561  1.00  0.00           P  
ATOM     65  OP1  DG     3      47.778  50.481  32.390  1.00  0.00           O  
ATOM     66  OP2  DG     3      49.914  49.551  33.489  1.00  0.00           O  
ATOM     67  O5'  DG     3      47.986  50.717  34.935  1.00  0.00           O  
ATOM     68  C5'  DG     3      46.664  51.320  35.024  1.00  0.00           C  
ATOM     69  H5'  DG     3      46.737  52.390  34.835  1.00  0.00           H  
ATOM     70 H5''  DG     3      46.053  50.925  34.212  1.00  0.00           H  
ATOM     71  C4'  DG     3      45.971  51.057  36.380  1.00  0.00           C  
ATOM     72  H4'  DG     3      46.650  51.379  37.170  1.00  0.00           H  
ATOM     73  O4'  DG     3      45.694  49.698  36.575  1.00  0.00           O  
ATOM     74  C1'  DG     3      44.628  49.497  37.456  1.00  0.00           C  
ATOM     75  H1'  DG     3      43.900  48.796  37.048  1.00  0.00           H  
ATOM     76  N9   DG     3      45.119  49.031  38.745  1.00  0.00           N  
ATOM     77  C8   DG     3      46.321  48.467  39.096  1.00  0.00           C  
ATOM     78  H8   DG     3      47.188  48.536  38.457  1.00  0.00           H  
ATOM     79  N7   DG     3      46.331  47.805  40.190  1.00  0.00           N  
ATOM     80  C5   DG     3      45.048  47.974  40.628  1.00  0.00           C  
ATOM     81  C6   DG     3      44.439  47.443  41.832  1.00  0.00           C  
ATOM     82  O6   DG     3      44.956  46.641  42.595  1.00  0.00           O  
ATOM     83  N1   DG     3      43.077  47.734  41.879  1.00  0.00           N  
ATOM     84  H1   DG     3      42.612  47.250  42.634  1.00  0.00           H  
ATOM     85  C2   DG     3      42.433  48.596  41.122  1.00  0.00           C  
ATOM     86  N2   DG     3      41.276  49.019  41.559  1.00  0.00           N  
ATOM     87  H21  DG     3      40.853  48.672  42.408  1.00  0.00           H  
ATOM     88  H22  DG     3      40.857  49.832  41.131  1.00  0.00           H  
ATOM     89  N3   DG     3      42.987  49.134  40.037  1.00  0.00           N  
ATOM     90  C4   DG     3      44.301  48.807  39.834  1.00  0.00           C  
ATOM     91  C3'  DG     3      44.615  51.734  36.461  1.00  0.00           C  
ATOM     92  H3'  DG     3      44.251  51.656  35.437  1.00  0.00           H  
ATOM     93  C2'  DG     3      43.879  50.857  37.423  1.00  0.00           C  
ATOM     94  H2'  DG     3      42.855  50.781  37.056  1.00  0.00           H  
ATOM     95 H2''  DG     3      43.967  51.219  38.447  1.00  0.00           H  
ATOM     96  O3'  DG     3      44.688  53.027  36.970  1.00  0.00           O  
ATOM     97  P    DG     4      44.503  54.321  36.022  1.00  0.00           P  
ATOM     98  OP1  DG     4      43.986  53.906  34.679  1.00  0.00           O  
ATOM     99  OP2  DG     4      45.843  55.000  36.055  1.00  0.00           O  
ATOM    100  O5'  DG     4      43.584  55.401  36.728  1.00  0.00           O  
ATOM    101  C5'  DG     4      42.229  55.098  37.156  1.00  0.00           C  
ATOM    102  H5'  DG     4      41.664  54.301  36.674  1.00  0.00           H  
ATOM    103 H5''  DG     4      41.657  56.009  36.981  1.00  0.00           H  
ATOM    104  C4'  DG     4      42.193  54.845  38.658  1.00  0.00           C  
ATOM    105  H4'  DG     4      41.143  54.770  38.942  1.00  0.00           H  
ATOM    106  O4'  DG     4      42.692  53.467  38.977  1.00  0.00           O  
ATOM    107  C1'  DG     4      43.049  53.640  40.372  1.00  0.00           C  
ATOM    108  H1'  DG     4      42.157  53.936  40.923  1.00  0.00           H  
ATOM    109  N9   DG     4      43.924  52.546  40.947  1.00  0.00           N  
ATOM    110  C8   DG     4      45.243  52.273  40.596  1.00  0.00           C  
ATOM    111  H8   DG     4      45.715  52.668  39.709  1.00  0.00           H  
ATOM    112  N7   DG     4      45.788  51.302  41.299  1.00  0.00           N  
ATOM    113  C5   DG     4      44.770  51.110  42.362  1.00  0.00           C  
ATOM    114  C6   DG     4      44.751  50.306  43.538  1.00  0.00           C  
ATOM    115  O6   DG     4      45.671  49.657  44.051  1.00  0.00           O  
ATOM    116  N1   DG     4      43.570  50.370  44.205  1.00  0.00           N  
ATOM    117  H1   DG     4      43.624  50.012  45.148  1.00  0.00           H  
ATOM    118  C2   DG     4      42.500  51.137  43.944  1.00  0.00           C  
ATOM    119  N2   DG     4      41.434  51.028  44.667  1.00  0.00           N  
ATOM    120  H21  DG     4      41.541  50.447  45.486  1.00  0.00           H  
ATOM    121  H22  DG     4      40.616  51.598  44.505  1.00  0.00           H  
ATOM    122  N3   DG     4      42.485  51.946  42.880  1.00  0.00           N  
ATOM    123  C4   DG     4      43.638  51.849  42.118  1.00  0.00           C  
ATOM    124  C3'  DG     4      42.949  55.832  39.645  1.00  0.00           C  
ATOM    125  H3'  DG     4      43.599  56.470  39.047  1.00  0.00           H  
ATOM    126  C2'  DG     4      43.897  54.952  40.443  1.00  0.00           C  
ATOM    127  H2'  DG     4      44.804  54.752  39.873  1.00  0.00           H  
ATOM    128 H2''  DG     4      44.006  55.211  41.497  1.00  0.00           H  
ATOM    129  O3'  DG     4      42.102  56.539  40.481  1.00  0.00           O  
ATOM    130  P    DT     5      42.292  58.104  40.878  1.00  0.00           P  
ATOM    131  OP1  DT     5      40.973  58.704  40.909  1.00  0.00           O  
ATOM    132  OP2  DT     5      43.358  58.671  40.079  1.00  0.00           O  
ATOM    133  O5'  DT     5      42.669  58.249  42.414  1.00  0.00           O  
ATOM    134  C5'  DT     5      44.065  57.998  42.891  1.00  0.00           C  
ATOM    135  H5'  DT     5      44.725  58.736  42.435  1.00  0.00           H  
ATOM    136 H5''  DT     5      44.397  57.074  42.418  1.00  0.00           H  
ATOM    137  C4'  DT     5      44.292  57.886  44.444  1.00  0.00           C  
ATOM    138  H4'  DT     5      43.593  57.136  44.812  1.00  0.00           H  
ATOM    139  O4'  DT     5      45.655  57.642  44.727  1.00  0.00           O  
ATOM    140  C1'  DT     5      46.237  58.743  45.335  1.00  0.00           C  
ATOM    141  H1'  DT     5      46.429  58.595  46.398  1.00  0.00           H  
ATOM    142  N1   DT     5      47.556  58.977  44.771  1.00  0.00           N  
ATOM    143  C6   DT     5      47.763  59.582  43.572  1.00  0.00           C  
ATOM    144  H6   DT     5      46.987  59.752  42.840  1.00  0.00           H  
ATOM    145  C5   DT     5      48.962  60.104  43.163  1.00  0.00           C  
ATOM    146  C7   DT     5      49.181  60.779  41.815  1.00  0.00           C  
ATOM    147  H71  DT     5      48.264  60.875  41.234  1.00  0.00           H  
ATOM    148  H72  DT     5      49.572  61.775  42.021  1.00  0.00           H  
ATOM    149  H73  DT     5      49.879  60.198  41.211  1.00  0.00           H  
ATOM    150  C4   DT     5      50.166  59.825  44.024  1.00  0.00           C  
ATOM    151  O4   DT     5      51.316  60.196  43.847  1.00  0.00           O  
ATOM    152  N3   DT     5      49.916  59.125  45.156  1.00  0.00           N  
ATOM    153  H3   DT     5      50.735  58.748  45.611  1.00  0.00           H  
ATOM    154  C2   DT     5      48.693  58.736  45.628  1.00  0.00           C  
ATOM    155  O2   DT     5      48.602  58.318  46.799  1.00  0.00           O  
ATOM    156  C3'  DT     5      43.954  59.176  45.192  1.00  0.00           C  
ATOM    157  H3'  DT     5      43.095  59.664  44.730  1.00  0.00           H  
ATOM    158  C2'  DT     5      45.236  59.902  45.184  1.00  0.00           C  
ATOM    159  H2'  DT     5      45.440  60.422  44.248  1.00  0.00           H  
ATOM    160 H2''  DT     5      45.349  60.601  46.013  1.00  0.00           H  
ATOM    161  O3'  DT     5      43.439  59.108  46.552  1.00  0.00           O  
ATOM    162  P    DT     6      42.183  58.351  47.004  1.00  0.00           P  
ATOM    163  OP1  DT     6      41.173  58.569  45.994  1.00  0.00           O  
ATOM    164  OP2  DT     6      41.991  58.762  48.429  1.00  0.00           O  
ATOM    165  O5'  DT     6      42.627  56.764  47.038  1.00  0.00           O  
ATOM    166  C5'  DT     6      41.619  55.822  47.064  1.00  0.00           C  
ATOM    167  H5'  DT     6      41.171  55.838  46.071  1.00  0.00           H  
ATOM    168 H5''  DT     6      40.869  56.137  47.790  1.00  0.00           H  
ATOM    169  C4'  DT     6      42.030  54.430  47.575  1.00  0.00           C  
ATOM    170  H4'  DT     6      41.147  53.827  47.785  1.00  0.00           H  
ATOM    171  O4'  DT     6      42.827  53.855  46.507  1.00  0.00           O  
ATOM    172  C1'  DT     6      43.954  53.284  47.212  1.00  0.00           C  
ATOM    173  H1'  DT     6      43.685  52.336  47.677  1.00  0.00           H  
ATOM    174  N1   DT     6      45.050  53.087  46.287  1.00  0.00           N  
ATOM    175  C6   DT     6      45.245  54.054  45.261  1.00  0.00           C  
ATOM    176  H6   DT     6      44.605  54.923  45.233  1.00  0.00           H  
ATOM    177  C5   DT     6      46.221  53.858  44.350  1.00  0.00           C  
ATOM    178  C7   DT     6      46.303  54.797  43.224  1.00  0.00           C  
ATOM    179  H71  DT     6      46.317  54.213  42.304  1.00  0.00           H  
ATOM    180  H72  DT     6      45.581  55.610  43.146  1.00  0.00           H  
ATOM    181  H73  DT     6      47.315  55.202  43.243  1.00  0.00           H  
ATOM    182  C4   DT     6      47.142  52.658  44.421  1.00  0.00           C  
ATOM    183  O4   DT     6      48.005  52.377  43.654  1.00  0.00           O  
ATOM    184  N3   DT     6      46.988  51.912  45.545  1.00  0.00           N  
ATOM    185  H3   DT     6      47.734  51.278  45.793  1.00  0.00           H  
ATOM    186  C2   DT     6      45.846  51.932  46.359  1.00  0.00           C  
ATOM    187  O2   DT     6      45.636  51.004  47.123  1.00  0.00           O  
ATOM    188  C3'  DT     6      42.872  54.436  48.839  1.00  0.00           C  
ATOM    189  H3'  DT     6      42.757  55.414  49.308  1.00  0.00           H  
ATOM    190  C2'  DT     6      44.280  54.208  48.417  1.00  0.00           C  
ATOM    191  H2'  DT     6      44.726  55.131  48.046  1.00  0.00           H  
ATOM    192 H2''  DT     6      44.866  53.608  49.113  1.00  0.00           H  
ATOM    193  O3'  DT     6      42.650  53.325  49.725  1.00  0.00           O  
ATOM    194  P    DA     7      41.710  53.292  50.977  1.00  0.00           P  
ATOM    195  OP1  DA     7      40.340  53.237  50.382  1.00  0.00           O  
ATOM    196  OP2  DA     7      42.201  54.369  51.872  1.00  0.00           O  
ATOM    197  O5'  DA     7      42.121  51.878  51.687  1.00  0.00           O  
ATOM    198  C5'  DA     7      41.516  50.685  51.264  1.00  0.00           C  
ATOM    199  H5'  DA     7      41.576  50.604  50.179  1.00  0.00           H  
ATOM    200 H5''  DA     7      40.494  50.623  51.639  1.00  0.00           H  
ATOM    201  C4'  DA     7      42.242  49.404  51.605  1.00  0.00           C  
ATOM    202  H4'  DA     7      41.511  48.644  51.329  1.00  0.00           H  
ATOM    203  O4'  DA     7      43.460  49.251  50.804  1.00  0.00           O  
ATOM    204  C1'  DA     7      44.299  48.383  51.564  1.00  0.00           C  
ATOM    205  H1'  DA     7      44.019  47.345  51.384  1.00  0.00           H  
ATOM    206  N9   DA     7      45.678  48.436  51.144  1.00  0.00           N  
ATOM    207  C8   DA     7      46.066  48.825  49.900  1.00  0.00           C  
ATOM    208  H8   DA     7      45.426  49.315  49.181  1.00  0.00           H  
ATOM    209  N7   DA     7      47.340  48.578  49.665  1.00  0.00           N  
ATOM    210  C5   DA     7      47.767  48.012  50.858  1.00  0.00           C  
ATOM    211  C6   DA     7      48.966  47.514  51.364  1.00  0.00           C  
ATOM    212  N6   DA     7      50.065  47.567  50.693  1.00  0.00           N  
ATOM    213  H61  DA     7      50.944  47.155  50.972  1.00  0.00           H  
ATOM    214  H62  DA     7      50.029  48.230  49.932  1.00  0.00           H  
ATOM    215  N1   DA     7      49.095  47.065  52.580  1.00  0.00           N  
ATOM    216  C2   DA     7      48.053  47.102  53.401  1.00  0.00           C  
ATOM    217  H2   DA     7      48.171  46.724  54.406  1.00  0.00           H  
ATOM    218  N3   DA     7      46.819  47.521  53.109  1.00  0.00           N  
ATOM    219  C4   DA     7      46.768  47.954  51.817  1.00  0.00           C  
ATOM    220  C3'  DA     7      42.607  49.254  53.089  1.00  0.00           C  
ATOM    221  H3'  DA     7      42.657  50.225  53.582  1.00  0.00           H  
ATOM    222  C2'  DA     7      44.038  48.604  53.045  1.00  0.00           C  
ATOM    223  H2'  DA     7      44.859  49.219  53.415  1.00  0.00           H  
ATOM    224 H2''  DA     7      43.988  47.661  53.590  1.00  0.00           H  
ATOM    225  O3'  DA     7      41.764  48.284  53.729  1.00  0.00           O  
ATOM    226  P    DG     8      40.517  48.607  54.652  1.00  0.00           P  
ATOM    227  OP1  DG     8      40.958  49.782  55.451  1.00  0.00           O  
ATOM    228  OP2  DG     8      39.965  47.476  55.381  1.00  0.00           O  
ATOM    229  O5'  DG     8      39.387  49.042  53.641  1.00  0.00           O  
ATOM    230  C5'  DG     8      38.730  48.068  52.895  1.00  0.00           C  
ATOM    231  H5'  DG     8      38.119  47.363  53.458  1.00  0.00           H  
ATOM    232 H5''  DG     8      39.545  47.482  52.470  1.00  0.00           H  
ATOM    233  C4'  DG     8      37.918  48.500  51.715  1.00  0.00           C  
ATOM    234  H4'  DG     8      37.198  49.213  52.116  1.00  0.00           H  
ATOM    235  O4'  DG     8      38.722  49.135  50.741  1.00  0.00           O  
ATOM    236  C1'  DG     8      38.327  48.607  49.475  1.00  0.00           C  
ATOM    237  H1'  DG     8      37.484  49.078  48.969  1.00  0.00           H  
ATOM    238  N9   DG     8      39.423  48.712  48.501  1.00  0.00           N  
ATOM    239  C8   DG     8      39.418  49.516  47.441  1.00  0.00           C  
ATOM    240  H8   DG     8      38.539  50.055  47.119  1.00  0.00           H  
ATOM    241  N7   DG     8      40.557  49.544  46.873  1.00  0.00           N  
ATOM    242  C5   DG     8      41.398  48.681  47.571  1.00  0.00           C  
ATOM    243  C6   DG     8      42.733  48.256  47.402  1.00  0.00           C  
ATOM    244  O6   DG     8      43.530  48.635  46.582  1.00  0.00           O  
ATOM    245  N1   DG     8      43.093  47.186  48.227  1.00  0.00           N  
ATOM    246  H1   DG     8      44.069  46.929  48.266  1.00  0.00           H  
ATOM    247  C2   DG     8      42.282  46.678  49.204  1.00  0.00           C  
ATOM    248  N2   DG     8      42.795  45.836  50.116  1.00  0.00           N  
ATOM    249  H21  DG     8      43.765  45.556  50.095  1.00  0.00           H  
ATOM    250  H22  DG     8      42.183  45.348  50.754  1.00  0.00           H  
ATOM    251  N3   DG     8      41.051  47.138  49.461  1.00  0.00           N  
ATOM    252  C4   DG     8      40.653  48.126  48.573  1.00  0.00           C  
ATOM    253  C3'  DG     8      37.123  47.321  51.089  1.00  0.00           C  
ATOM    254  H3'  DG     8      37.278  46.432  51.701  1.00  0.00           H  
ATOM    255  C2'  DG     8      37.807  47.256  49.724  1.00  0.00           C  
ATOM    256  H2'  DG     8      38.683  46.634  49.906  1.00  0.00           H  
ATOM    257 H2''  DG     8      37.125  46.905  48.949  1.00  0.00           H  
ATOM    258  O3'  DG     8      35.759  47.506  50.981  1.00  0.00           O  
ATOM    259  P    DG     9      34.878  48.786  50.483  1.00  0.00           P  
ATOM    260  OP1  DG     9      35.536  50.038  50.881  1.00  0.00           O  
ATOM    261  OP2  DG     9      33.486  48.607  50.917  1.00  0.00           O  
ATOM    262  O5'  DG     9      34.926  48.727  48.870  1.00  0.00           O  
ATOM    263  C5'  DG     9      34.505  47.530  48.248  1.00  0.00           C  
ATOM    264  H5'  DG     9      33.434  47.423  48.420  1.00  0.00           H  
ATOM    265 H5''  DG     9      35.083  46.726  48.702  1.00  0.00           H  
ATOM    266  C4'  DG     9      34.823  47.514  46.733  1.00  0.00           C  
ATOM    267  H4'  DG     9      34.321  48.358  46.260  1.00  0.00           H  
ATOM    268  O4'  DG     9      36.237  47.663  46.581  1.00  0.00           O  
ATOM    269  C1'  DG     9      36.502  47.394  45.274  1.00  0.00           C  
ATOM    270  H1'  DG     9      36.199  48.263  44.690  1.00  0.00           H  
ATOM    271  N9   DG     9      38.002  47.255  44.970  1.00  0.00           N  
ATOM    272  C8   DG     9      38.585  47.996  44.009  1.00  0.00           C  
ATOM    273  H8   DG     9      38.023  48.667  43.375  1.00  0.00           H  
ATOM    274  N7   DG     9      39.847  47.755  43.803  1.00  0.00           N  
ATOM    275  C5   DG     9      40.102  46.770  44.797  1.00  0.00           C  
ATOM    276  C6   DG     9      41.349  46.184  45.238  1.00  0.00           C  
ATOM    277  O6   DG     9      42.531  46.350  44.854  1.00  0.00           O  
ATOM    278  N1   DG     9      41.222  45.402  46.354  1.00  0.00           N  
ATOM    279  H1   DG     9      42.018  44.973  46.803  1.00  0.00           H  
ATOM    280  C2   DG     9      40.033  45.166  47.048  1.00  0.00           C  
ATOM    281  N2   DG     9      40.064  44.443  48.151  1.00  0.00           N  
ATOM    282  H21  DG     9      40.928  44.057  48.503  1.00  0.00           H  
ATOM    283  H22  DG     9      39.156  44.278  48.562  1.00  0.00           H  
ATOM    284  N3   DG     9      38.849  45.721  46.684  1.00  0.00           N  
ATOM    285  C4   DG     9      38.955  46.475  45.558  1.00  0.00           C  
ATOM    286  C3'  DG     9      34.603  46.172  45.958  1.00  0.00           C  
ATOM    287  H3'  DG     9      34.674  45.386  46.710  1.00  0.00           H  
ATOM    288  C2'  DG     9      35.736  46.083  44.928  1.00  0.00           C  
ATOM    289  H2'  DG     9      36.317  45.222  45.260  1.00  0.00           H  
ATOM    290 H2''  DG     9      35.529  46.076  43.858  1.00  0.00           H  
ATOM    291  O3'  DG     9      33.327  46.206  45.356  1.00  0.00           O  
ATOM    292  P    DG    10      32.702  45.019  44.478  1.00  0.00           P  
ATOM    293  OP1  DG    10      31.292  45.381  44.428  1.00  0.00           O  
ATOM    294  OP2  DG    10      33.110  43.770  45.129  1.00  0.00           O  
ATOM    295  O5'  DG    10      33.301  45.197  43.007  1.00  0.00           O  
ATOM    296  C5'  DG    10      33.014  46.416  42.289  1.00  0.00           C  
ATOM    297  H5'  DG    10      33.141  47.323  42.880  1.00  0.00           H  
ATOM    298 H5''  DG    10      32.040  46.308  41.812  1.00  0.00           H  
ATOM    299  C4'  DG    10      33.929  46.650  41.120  1.00  0.00           C  
ATOM    300  H4'  DG    10      33.623  47.482  40.486  1.00  0.00           H  
ATOM    301  O4'  DG    10      35.256  46.813  41.505  1.00  0.00           O  
ATOM    302  C1'  DG    10      36.010  46.486  40.323  1.00  0.00           C  
ATOM    303  H1'  DG    10      35.927  47.350  39.664  1.00  0.00           H  
ATOM    304  N9   DG    10      37.517  46.242  40.503  1.00  0.00           N  
ATOM    305  C8   DG    10      38.509  46.703  39.680  1.00  0.00           C  
ATOM    306  H8   DG    10      38.318  47.270  38.781  1.00  0.00           H  
ATOM    307  N7   DG    10      39.724  46.588  40.223  1.00  0.00           N  
ATOM    308  C5   DG    10      39.532  45.776  41.307  1.00  0.00           C  
ATOM    309  C6   DG    10      40.565  45.130  42.042  1.00  0.00           C  
ATOM    310  O6   DG    10      41.798  45.178  41.977  1.00  0.00           O  
ATOM    311  N1   DG    10      40.038  44.297  43.037  1.00  0.00           N  
ATOM    312  H1   DG    10      40.695  43.701  43.518  1.00  0.00           H  
ATOM    313  C2   DG    10      38.671  44.097  43.211  1.00  0.00           C  
ATOM    314  N2   DG    10      38.274  43.147  44.007  1.00  0.00           N  
ATOM    315  H21  DG    10      38.877  42.591  44.596  1.00  0.00           H  
ATOM    316  H22  DG    10      37.309  42.862  43.915  1.00  0.00           H  
ATOM    317  N3   DG    10      37.753  44.631  42.448  1.00  0.00           N  
ATOM    318  C4   DG    10      38.222  45.471  41.488  1.00  0.00           C  
ATOM    319  C3'  DG    10      33.898  45.375  40.209  1.00  0.00           C  
ATOM    320  H3'  DG    10      33.582  44.484  40.751  1.00  0.00           H  
ATOM    321  C2'  DG    10      35.307  45.198  39.710  1.00  0.00           C  
ATOM    322  H2'  DG    10      35.724  44.246  40.038  1.00  0.00           H  
ATOM    323 H2''  DG    10      35.365  45.290  38.625  1.00  0.00           H  
ATOM    324  O3'  DG    10      33.054  45.607  39.013  1.00  0.00           O  
ATOM    325  P    DT    11      31.971  44.555  38.588  1.00  0.00           P  
ATOM    326  OP1  DT    11      31.224  45.096  37.430  1.00  0.00           O  
ATOM    327  OP2  DT    11      31.269  44.169  39.845  1.00  0.00           O  
ATOM    328  O5'  DT    11      32.814  43.308  38.001  1.00  0.00           O  
ATOM    329  C5'  DT    11      32.712  42.011  38.610  1.00  0.00           C  
ATOM    330  H5'  DT    11      31.701  41.616  38.515  1.00  0.00           H  
ATOM    331 H5''  DT    11      32.986  42.054  39.664  1.00  0.00           H  
ATOM    332  C4'  DT    11      33.605  41.092  37.784  1.00  0.00           C  
ATOM    333  H4'  DT    11      33.559  40.118  38.271  1.00  0.00           H  
ATOM    334  O4'  DT    11      33.153  40.954  36.480  1.00  0.00           O  
ATOM    335  C1'  DT    11      34.274  41.083  35.566  1.00  0.00           C  
ATOM    336  H1'  DT    11      34.797  40.130  35.485  1.00  0.00           H  
ATOM    337  N1   DT    11      33.746  41.575  34.255  1.00  0.00           N  
ATOM    338  C6   DT    11      32.901  42.642  34.125  1.00  0.00           C  
ATOM    339  H6   DT    11      32.663  43.229  35.000  1.00  0.00           H  
ATOM    340  C5   DT    11      32.379  43.000  32.916  1.00  0.00           C  
ATOM    341  C7   DT    11      31.417  44.089  32.993  1.00  0.00           C  
ATOM    342  H71  DT    11      31.719  44.789  33.771  1.00  0.00           H  
ATOM    343  H72  DT    11      31.330  44.552  32.010  1.00  0.00           H  
ATOM    344  H73  DT    11      30.448  43.768  33.375  1.00  0.00           H  
ATOM    345  C4   DT    11      32.792  42.326  31.704  1.00  0.00           C  
ATOM    346  O4   DT    11      32.614  42.733  30.539  1.00  0.00           O  
ATOM    347  N3   DT    11      33.764  41.414  31.885  1.00  0.00           N  
ATOM    348  H3   DT    11      34.174  41.178  30.993  1.00  0.00           H  
ATOM    349  C2   DT    11      34.281  41.045  33.080  1.00  0.00           C  
ATOM    350  O2   DT    11      35.136  40.195  33.114  1.00  0.00           O  
ATOM    351  C3'  DT    11      35.078  41.548  37.752  1.00  0.00           C  
ATOM    352  H3'  DT    11      35.240  42.359  38.462  1.00  0.00           H  
ATOM    353  C2'  DT    11      35.221  42.025  36.304  1.00  0.00           C  
ATOM    354  H2'  DT    11      34.818  43.037  36.310  1.00  0.00           H  
ATOM    355 H2''  DT    11      36.245  42.081  35.935  1.00  0.00           H  
ATOM    356  O3'  DT    11      35.933  40.404  37.933  1.00  0.00           O  
ATOM    357  P    DT    12      36.267  39.791  39.303  1.00  0.00           P  
ATOM    358  OP1  DT    12      35.396  38.581  39.533  1.00  0.00           O  
ATOM    359  OP2  DT    12      36.315  40.915  40.252  1.00  0.00           O  
ATOM    360  O5'  DT    12      37.729  39.229  39.181  1.00  0.00           O  
ATOM    361  C5'  DT    12      37.894  37.895  38.638  1.00  0.00           C  
ATOM    362  H5'  DT    12      37.126  37.647  37.905  1.00  0.00           H  
ATOM    363 H5''  DT    12      37.596  37.168  39.394  1.00  0.00           H  
ATOM    364  C4'  DT    12      39.288  37.736  38.178  1.00  0.00           C  
ATOM    365  H4'  DT    12      39.444  36.672  38.002  1.00  0.00           H  
ATOM    366  O4'  DT    12      39.428  38.523  36.948  1.00  0.00           O  
ATOM    367  C1'  DT    12      40.461  39.522  37.134  1.00  0.00           C  
ATOM    368  H1'  DT    12      41.329  39.237  36.540  1.00  0.00           H  
ATOM    369  N1   DT    12      39.901  40.825  36.613  1.00  0.00           N  
ATOM    370  C6   DT    12      38.993  41.648  37.318  1.00  0.00           C  
ATOM    371  H6   DT    12      38.612  41.327  38.276  1.00  0.00           H  
ATOM    372  C5   DT    12      38.781  42.920  36.901  1.00  0.00           C  
ATOM    373  C7   DT    12      38.026  44.001  37.729  1.00  0.00           C  
ATOM    374  H71  DT    12      37.804  43.782  38.774  1.00  0.00           H  
ATOM    375  H72  DT    12      38.624  44.907  37.627  1.00  0.00           H  
ATOM    376  H73  DT    12      37.099  44.342  37.269  1.00  0.00           H  
ATOM    377  C4   DT    12      39.313  43.340  35.610  1.00  0.00           C  
ATOM    378  O4   DT    12      39.066  44.375  35.024  1.00  0.00           O  
ATOM    379  N3   DT    12      40.059  42.408  34.888  1.00  0.00           N  
ATOM    380  H3   DT    12      40.421  42.824  34.042  1.00  0.00           H  
ATOM    381  C2   DT    12      40.368  41.186  35.336  1.00  0.00           C  
ATOM    382  O2   DT    12      41.039  40.376  34.642  1.00  0.00           O  
ATOM    383  C3'  DT    12      40.437  38.187  39.088  1.00  0.00           C  
ATOM    384  H3'  DT    12      40.108  38.154  40.126  1.00  0.00           H  
ATOM    385  C2'  DT    12      40.735  39.601  38.614  1.00  0.00           C  
ATOM    386  H2'  DT    12      40.016  40.167  39.207  1.00  0.00           H  
ATOM    387 H2''  DT    12      41.749  39.902  38.877  1.00  0.00           H  
ATOM    388  O3'  DT    12      41.621  37.397  38.850  1.00  0.00           O  
ATOM    389  P    DA    13      42.205  36.308  39.820  1.00  0.00           P  
ATOM    390  OP1  DA    13      42.863  35.394  38.813  1.00  0.00           O  
ATOM    391  OP2  DA    13      41.106  35.773  40.669  1.00  0.00           O  
ATOM    392  O5'  DA    13      43.278  36.998  40.740  1.00  0.00           O  
ATOM    393  C5'  DA    13      44.634  37.274  40.388  1.00  0.00           C  
ATOM    394  H5'  DA    13      44.716  38.061  39.638  1.00  0.00           H  
ATOM    395 H5''  DA    13      45.051  36.347  39.993  1.00  0.00           H  
ATOM    396  C4'  DA    13      45.420  37.585  41.677  1.00  0.00           C  
ATOM    397  H4'  DA    13      46.460  37.572  41.351  1.00  0.00           H  
ATOM    398  O4'  DA    13      44.970  38.874  42.107  1.00  0.00           O  
ATOM    399  C1'  DA    13      43.979  38.614  43.192  1.00  0.00           C  
ATOM    400  H1'  DA    13      44.302  39.195  44.055  1.00  0.00           H  
ATOM    401  N9   DA    13      42.622  38.994  42.824  1.00  0.00           N  
ATOM    402  C8   DA    13      42.302  39.878  41.829  1.00  0.00           C  
ATOM    403  H8   DA    13      43.024  40.259  41.122  1.00  0.00           H  
ATOM    404  N7   DA    13      41.019  40.158  41.685  1.00  0.00           N  
ATOM    405  C5   DA    13      40.448  39.322  42.739  1.00  0.00           C  
ATOM    406  C6   DA    13      39.159  39.174  43.315  1.00  0.00           C  
ATOM    407  N6   DA    13      38.104  39.770  42.799  1.00  0.00           N  
ATOM    408  H61  DA    13      37.342  39.820  43.460  1.00  0.00           H  
ATOM    409  H62  DA    13      38.107  40.280  41.928  1.00  0.00           H  
ATOM    410  N1   DA    13      38.930  38.336  44.315  1.00  0.00           N  
ATOM    411  C2   DA    13      39.932  37.646  44.816  1.00  0.00           C  
ATOM    412  H2   DA    13      39.613  36.917  45.546  1.00  0.00           H  
ATOM    413  N3   DA    13      41.177  37.705  44.421  1.00  0.00           N  
ATOM    414  C4   DA    13      41.402  38.568  43.381  1.00  0.00           C  
ATOM    415  C3'  DA    13      45.260  36.578  42.826  1.00  0.00           C  
ATOM    416  H3'  DA    13      44.928  35.661  42.339  1.00  0.00           H  
ATOM    417  C2'  DA    13      44.077  37.158  43.572  1.00  0.00           C  
ATOM    418  H2'  DA    13      43.141  36.627  43.396  1.00  0.00           H  
ATOM    419 H2''  DA    13      44.205  37.072  44.651  1.00  0.00           H  
ATOM    420  O3'  DA    13      46.392  36.418  43.608  1.00  0.00           O  
ATOM    421  P    DG    14      46.783  35.120  44.439  1.00  0.00           P  
ATOM    422  OP1  DG    14      46.262  33.973  43.633  1.00  0.00           O  
ATOM    423  OP2  DG    14      46.368  35.234  45.838  1.00  0.00           O  
ATOM    424  O5'  DG    14      48.376  34.953  44.446  1.00  0.00           O  
ATOM    425  C5'  DG    14      49.320  35.790  45.084  1.00  0.00           C  
ATOM    426  H5'  DG    14      50.008  35.192  45.682  1.00  0.00           H  
ATOM    427 H5''  DG    14      48.903  36.497  45.802  1.00  0.00           H  
ATOM    428  C4'  DG    14      50.347  36.530  44.171  1.00  0.00           C  
ATOM    429  H4'  DG    14      50.748  35.771  43.499  1.00  0.00           H  
ATOM    430  O4'  DG    14      49.762  37.529  43.373  1.00  0.00           O  
ATOM    431  C1'  DG    14      50.011  38.801  43.986  1.00  0.00           C  
ATOM    432  H1'  DG    14      50.663  39.400  43.351  1.00  0.00           H  
ATOM    433  N9   DG    14      48.712  39.465  44.176  1.00  0.00           N  
ATOM    434  C8   DG    14      47.739  39.134  45.096  1.00  0.00           C  
ATOM    435  H8   DG    14      47.851  38.412  45.891  1.00  0.00           H  
ATOM    436  N7   DG    14      46.688  39.838  44.949  1.00  0.00           N  
ATOM    437  C5   DG    14      46.802  40.507  43.794  1.00  0.00           C  
ATOM    438  C6   DG    14      45.910  41.363  43.020  1.00  0.00           C  
ATOM    439  O6   DG    14      44.771  41.702  43.312  1.00  0.00           O  
ATOM    440  N1   DG    14      46.606  41.941  41.980  1.00  0.00           N  
ATOM    441  H1   DG    14      46.180  42.776  41.605  1.00  0.00           H  
ATOM    442  C2   DG    14      47.896  41.604  41.558  1.00  0.00           C  
ATOM    443  N2   DG    14      48.422  42.459  40.677  1.00  0.00           N  
ATOM    444  H21  DG    14      47.814  43.074  40.155  1.00  0.00           H  
ATOM    445  H22  DG    14      49.420  42.481  40.525  1.00  0.00           H  
ATOM    446  N3   DG    14      48.721  40.807  42.242  1.00  0.00           N  
ATOM    447  C4   DG    14      48.103  40.281  43.341  1.00  0.00           C  
ATOM    448  C3'  DG    14      51.519  37.176  44.959  1.00  0.00           C  
ATOM    449  H3'  DG    14      51.720  36.542  45.823  1.00  0.00           H  
ATOM    450  C2'  DG    14      50.788  38.505  45.317  1.00  0.00           C  
ATOM    451  H2'  DG    14      50.106  38.301  46.143  1.00  0.00           H  
ATOM    452 H2''  DG    14      51.482  39.268  45.670  1.00  0.00           H  
ATOM    453  O3'  DG    14      52.649  37.199  44.063  1.00  0.00           O  
ATOM    454  P    DG    15      53.948  37.994  44.425  1.00  0.00           P  
ATOM    455  OP1  DG    15      55.050  37.439  43.621  1.00  0.00           O  
ATOM    456  OP2  DG    15      54.112  38.022  45.948  1.00  0.00           O  
ATOM    457  O5'  DG    15      53.768  39.529  43.862  1.00  0.00           O  
ATOM    458  C5'  DG    15      53.728  39.767  42.416  1.00  0.00           C  
ATOM    459  H5'  DG    15      52.919  39.268  41.884  1.00  0.00           H  
ATOM    460 H5''  DG    15      54.670  39.399  42.007  1.00  0.00           H  
ATOM    461  C4'  DG    15      53.576  41.284  42.134  1.00  0.00           C  
ATOM    462  H4'  DG    15      53.614  41.303  41.045  1.00  0.00           H  
ATOM    463  O4'  DG    15      52.209  41.601  42.413  1.00  0.00           O  
ATOM    464  C1'  DG    15      52.217  42.995  42.786  1.00  0.00           C  
ATOM    465  H1'  DG    15      52.334  43.628  41.907  1.00  0.00           H  
ATOM    466  N9   DG    15      50.870  43.178  43.412  1.00  0.00           N  
ATOM    467  C8   DG    15      50.264  42.490  44.496  1.00  0.00           C  
ATOM    468  H8   DG    15      50.642  41.554  44.880  1.00  0.00           H  
ATOM    469  N7   DG    15      49.044  42.971  44.810  1.00  0.00           N  
ATOM    470  C5   DG    15      48.774  43.953  43.869  1.00  0.00           C  
ATOM    471  C6   DG    15      47.548  44.757  43.653  1.00  0.00           C  
ATOM    472  O6   DG    15      46.392  44.650  44.174  1.00  0.00           O  
ATOM    473  N1   DG    15      47.585  45.452  42.471  1.00  0.00           N  
ATOM    474  H1   DG    15      46.723  45.869  42.153  1.00  0.00           H  
ATOM    475  C2   DG    15      48.779  45.569  41.773  1.00  0.00           C  
ATOM    476  N2   DG    15      48.834  46.513  40.931  1.00  0.00           N  
ATOM    477  H21  DG    15      47.991  46.943  40.579  1.00  0.00           H  
ATOM    478  H22  DG    15      49.751  46.693  40.548  1.00  0.00           H  
ATOM    479  N3   DG    15      49.983  44.917  41.931  1.00  0.00           N  
ATOM    480  C4   DG    15      49.897  44.114  43.021  1.00  0.00           C  
ATOM    481  C3'  DG    15      54.494  42.243  42.935  1.00  0.00           C  
ATOM    482  H3'  DG    15      54.999  41.674  43.716  1.00  0.00           H  
ATOM    483  C2'  DG    15      53.468  43.129  43.619  1.00  0.00           C  
ATOM    484  H2'  DG    15      53.170  42.831  44.624  1.00  0.00           H  
ATOM    485 H2''  DG    15      53.959  44.102  43.639  1.00  0.00           H  
ATOM    486  O3'  DG    15      55.408  42.824  42.008  1.00  0.00           O  
ATOM    487  P    DG    16      56.459  43.932  42.423  1.00  0.00           P  
ATOM    488  OP1  DG    16      57.609  43.978  41.507  1.00  0.00           O  
ATOM    489  OP2  DG    16      56.790  43.845  43.892  1.00  0.00           O  
ATOM    490  O5'  DG    16      55.643  45.371  42.301  1.00  0.00           O  
ATOM    491  C5'  DG    16      55.422  45.908  41.022  1.00  0.00           C  
ATOM    492  H5'  DG    16      54.778  45.372  40.324  1.00  0.00           H  
ATOM    493 H5''  DG    16      56.362  45.834  40.476  1.00  0.00           H  
ATOM    494  C4'  DG    16      54.975  47.317  41.000  1.00  0.00           C  
ATOM    495  H4'  DG    16      55.047  47.756  40.004  1.00  0.00           H  
ATOM    496  O4'  DG    16      53.663  47.216  41.397  1.00  0.00           O  
ATOM    497  C1'  DG    16      53.432  48.028  42.469  1.00  0.00           C  
ATOM    498  H1'  DG    16      53.273  49.060  42.155  1.00  0.00           H  
ATOM    499  N9   DG    16      52.289  47.625  43.283  1.00  0.00           N  
ATOM    500  C8   DG    16      52.189  46.642  44.271  1.00  0.00           C  
ATOM    501  H8   DG    16      53.113  46.177  44.579  1.00  0.00           H  
ATOM    502  N7   DG    16      50.971  46.473  44.781  1.00  0.00           N  
ATOM    503  C5   DG    16      50.237  47.478  44.134  1.00  0.00           C  
ATOM    504  C6   DG    16      48.838  47.870  44.286  1.00  0.00           C  
ATOM    505  O6   DG    16      47.919  47.474  45.058  1.00  0.00           O  
ATOM    506  N1   DG    16      48.492  48.716  43.359  1.00  0.00           N  
ATOM    507  H1   DG    16      47.568  49.098  43.501  1.00  0.00           H  
ATOM    508  C2   DG    16      49.218  49.226  42.366  1.00  0.00           C  
ATOM    509  N2   DG    16      48.630  50.009  41.510  1.00  0.00           N  
ATOM    510  H21  DG    16      47.639  50.189  41.444  1.00  0.00           H  
ATOM    511  H22  DG    16      49.189  50.596  40.906  1.00  0.00           H  
ATOM    512  N3   DG    16      50.584  49.060  42.285  1.00  0.00           N  
ATOM    513  C4   DG    16      51.032  48.151  43.178  1.00  0.00           C  
ATOM    514  C3'  DG    16      55.725  48.105  42.110  1.00  0.00           C  
ATOM    515  H3'  DG    16      56.723  47.759  42.380  1.00  0.00           H  
ATOM    516  C2'  DG    16      54.751  48.115  43.316  1.00  0.00           C  
ATOM    517  H2'  DG    16      54.819  47.161  43.839  1.00  0.00           H  
ATOM    518 H2''  DG    16      54.809  49.077  43.824  1.00  0.00           H  
ATOM    519  O3'  DG    16      55.906  49.426  41.751  1.00  0.00           O  
ATOM    520  P    DT    17      57.143  50.258  42.401  1.00  0.00           P  
ATOM    521  OP1  DT    17      58.378  50.039  41.592  1.00  0.00           O  
ATOM    522  OP2  DT    17      57.201  50.060  43.889  1.00  0.00           O  
ATOM    523  O5'  DT    17      56.613  51.772  42.042  1.00  0.00           O  
ATOM    524  C5'  DT    17      57.014  52.931  42.750  1.00  0.00           C  
ATOM    525  H5'  DT    17      57.411  53.636  42.020  1.00  0.00           H  
ATOM    526 H5''  DT    17      57.861  52.778  43.420  1.00  0.00           H  
ATOM    527  C4'  DT    17      55.920  53.622  43.553  1.00  0.00           C  
ATOM    528  H4'  DT    17      56.370  54.540  43.931  1.00  0.00           H  
ATOM    529  O4'  DT    17      54.805  53.910  42.696  1.00  0.00           O  
ATOM    530  C1'  DT    17      53.618  53.317  43.160  1.00  0.00           C  
ATOM    531  H1'  DT    17      53.049  54.104  43.655  1.00  0.00           H  
ATOM    532  N1   DT    17      52.827  52.796  42.073  1.00  0.00           N  
ATOM    533  C6   DT    17      53.254  51.796  41.290  1.00  0.00           C  
ATOM    534  H6   DT    17      54.305  51.553  41.353  1.00  0.00           H  
ATOM    535  C5   DT    17      52.514  51.211  40.324  1.00  0.00           C  
ATOM    536  C7   DT    17      53.127  50.139  39.381  1.00  0.00           C  
ATOM    537  H71  DT    17      54.212  50.161  39.480  1.00  0.00           H  
ATOM    538  H72  DT    17      52.789  49.107  39.471  1.00  0.00           H  
ATOM    539  H73  DT    17      52.939  50.499  38.370  1.00  0.00           H  
ATOM    540  C4   DT    17      51.166  51.684  40.129  1.00  0.00           C  
ATOM    541  O4   DT    17      50.268  51.196  39.374  1.00  0.00           O  
ATOM    542  N3   DT    17      50.820  52.789  40.873  1.00  0.00           N  
ATOM    543  H3   DT    17      49.915  53.199  40.694  1.00  0.00           H  
ATOM    544  C2   DT    17      51.594  53.390  41.815  1.00  0.00           C  
ATOM    545  O2   DT    17      51.192  54.422  42.399  1.00  0.00           O  
ATOM    546  C3'  DT    17      55.396  52.800  44.692  1.00  0.00           C  
ATOM    547  H3'  DT    17      56.135  52.018  44.866  1.00  0.00           H  
ATOM    548  C2'  DT    17      54.011  52.260  44.254  1.00  0.00           C  
ATOM    549  H2'  DT    17      54.125  51.226  43.928  1.00  0.00           H  
ATOM    550 H2''  DT    17      53.307  52.291  45.085  1.00  0.00           H  
ATOM    551  O3'  DT    17      55.421  53.506  45.963  1.00  0.00           O  
ATOM    552  P    DT    18      55.023  54.993  46.172  1.00  0.00           P  
ATOM    553  OP1  DT    18      53.913  55.358  45.272  1.00  0.00           O  
ATOM    554  OP2  DT    18      56.261  55.727  46.041  1.00  0.00           O  
ATOM    555  O5'  DT    18      54.570  55.140  47.694  1.00  0.00           O  
ATOM    556  C5'  DT    18      55.547  54.968  48.685  1.00  0.00           C  
ATOM    557  H5'  DT    18      55.457  55.811  49.369  1.00  0.00           H  
ATOM    558 H5''  DT    18      56.556  54.933  48.275  1.00  0.00           H  
ATOM    559  C4'  DT    18      55.279  53.703  49.547  1.00  0.00           C  
ATOM    560  H4'  DT    18      55.811  53.923  50.472  1.00  0.00           H  
ATOM    561  O4'  DT    18      53.875  53.651  49.812  1.00  0.00           O  
ATOM    562  C1'  DT    18      53.465  52.384  49.359  1.00  0.00           C  
ATOM    563  H1'  DT    18      53.371  51.808  50.279  1.00  0.00           H  
ATOM    564  N1   DT    18      52.103  52.626  48.803  1.00  0.00           N  
ATOM    565  C6   DT    18      51.920  53.329  47.631  1.00  0.00           C  
ATOM    566  H6   DT    18      52.816  53.495  47.052  1.00  0.00           H  
ATOM    567  C5   DT    18      50.656  53.762  47.360  1.00  0.00           C  
ATOM    568  C7   DT    18      50.549  54.667  46.111  1.00  0.00           C  
ATOM    569  H71  DT    18      51.401  54.561  45.438  1.00  0.00           H  
ATOM    570  H72  DT    18      49.639  54.374  45.589  1.00  0.00           H  
ATOM    571  H73  DT    18      50.431  55.670  46.521  1.00  0.00           H  
ATOM    572  C4   DT    18      49.522  53.466  48.254  1.00  0.00           C  
ATOM    573  O4   DT    18      48.302  53.704  48.066  1.00  0.00           O  
ATOM    574  N3   DT    18      49.792  52.768  49.355  1.00  0.00           N  
ATOM    575  H3   DT    18      49.002  52.584  49.957  1.00  0.00           H  
ATOM    576  C2   DT    18      51.059  52.361  49.738  1.00  0.00           C  
ATOM    577  O2   DT    18      51.157  51.810  50.845  1.00  0.00           O  
ATOM    578  C3'  DT    18      55.741  52.293  48.977  1.00  0.00           C  
ATOM    579  H3'  DT    18      56.394  52.396  48.110  1.00  0.00           H  
ATOM    580  C2'  DT    18      54.478  51.770  48.382  1.00  0.00           C  
ATOM    581  H2'  DT    18      54.257  52.006  47.340  1.00  0.00           H  
ATOM    582 H2''  DT    18      54.424  50.685  48.467  1.00  0.00           H  
ATOM    583  O3'  DT    18      56.229  51.396  49.929  1.00  0.00           O  
ATOM    584  P    DA    19      57.147  50.107  49.570  1.00  0.00           P  
ATOM    585  OP1  DA    19      58.173  50.177  50.608  1.00  0.00           O  
ATOM    586  OP2  DA    19      57.519  50.029  48.159  1.00  0.00           O  
ATOM    587  O5'  DA    19      56.239  48.896  49.884  1.00  0.00           O  
ATOM    588  C5'  DA    19      55.431  48.781  51.052  1.00  0.00           C  
ATOM    589  H5'  DA    19      55.053  49.696  51.509  1.00  0.00           H  
ATOM    590 H5''  DA    19      55.998  48.288  51.842  1.00  0.00           H  
ATOM    591  C4'  DA    19      54.146  48.044  50.821  1.00  0.00           C  
ATOM    592  H4'  DA    19      53.664  47.977  51.796  1.00  0.00           H  
ATOM    593  O4'  DA    19      53.369  48.829  49.890  1.00  0.00           O  
ATOM    594  C1'  DA    19      52.937  47.891  48.885  1.00  0.00           C  
ATOM    595  H1'  DA    19      52.038  47.316  49.107  1.00  0.00           H  
ATOM    596  N9   DA    19      52.647  48.510  47.615  1.00  0.00           N  
ATOM    597  C8   DA    19      53.527  48.900  46.652  1.00  0.00           C  
ATOM    598  H8   DA    19      54.536  48.521  46.591  1.00  0.00           H  
ATOM    599  N7   DA    19      53.008  49.594  45.682  1.00  0.00           N  
ATOM    600  C5   DA    19      51.692  49.876  46.105  1.00  0.00           C  
ATOM    601  C6   DA    19      50.605  50.637  45.690  1.00  0.00           C  
ATOM    602  N6   DA    19      50.588  51.330  44.603  1.00  0.00           N  
ATOM    603  H61  DA    19      49.702  51.785  44.433  1.00  0.00           H  
ATOM    604  H62  DA    19      51.341  51.267  43.933  1.00  0.00           H  
ATOM    605  N1   DA    19      49.491  50.647  46.443  1.00  0.00           N  
ATOM    606  C2   DA    19      49.381  49.923  47.575  1.00  0.00           C  
ATOM    607  H2   DA    19      48.529  50.067  48.223  1.00  0.00           H  
ATOM    608  N3   DA    19      50.358  49.243  48.092  1.00  0.00           N  
ATOM    609  C4   DA    19      51.455  49.150  47.262  1.00  0.00           C  
ATOM    610  C3'  DA    19      54.387  46.639  50.235  1.00  0.00           C  
ATOM    611  H3'  DA    19      55.427  46.319  50.294  1.00  0.00           H  
ATOM    612  C2'  DA    19      53.996  46.815  48.788  1.00  0.00           C  
ATOM    613  H2'  DA    19      54.817  47.290  48.250  1.00  0.00           H  
ATOM    614 H2''  DA    19      53.649  45.882  48.343  1.00  0.00           H  
ATOM    615  O3'  DA    19      53.470  45.627  50.773  1.00  0.00           O  
ATOM    616  P    DG    20      53.738  44.958  52.189  1.00  0.00           P  
ATOM    617  OP1  DG    20      53.747  46.034  53.221  1.00  0.00           O  
ATOM    618  OP2  DG    20      54.920  44.148  52.058  1.00  0.00           O  
ATOM    619  O5'  DG    20      52.609  43.912  52.421  1.00  0.00           O  
ATOM    620  C5'  DG    20      51.236  44.324  52.302  1.00  0.00           C  
ATOM    621  H5'  DG    20      50.974  44.439  51.250  1.00  0.00           H  
ATOM    622 H5''  DG    20      51.120  45.240  52.882  1.00  0.00           H  
ATOM    623  C4'  DG    20      50.206  43.505  53.015  1.00  0.00           C  
ATOM    624  H4'  DG    20      50.403  43.489  54.087  1.00  0.00           H  
ATOM    625  O4'  DG    20      48.879  43.997  52.653  1.00  0.00           O  
ATOM    626  C1'  DG    20      48.232  42.961  51.888  1.00  0.00           C  
ATOM    627  H1'  DG    20      47.541  42.375  52.494  1.00  0.00           H  
ATOM    628  N9   DG    20      47.345  43.670  50.988  1.00  0.00           N  
ATOM    629  C8   DG    20      45.970  43.703  51.068  1.00  0.00           C  
ATOM    630  H8   DG    20      45.441  43.102  51.792  1.00  0.00           H  
ATOM    631  N7   DG    20      45.425  44.470  50.128  1.00  0.00           N  
ATOM    632  C5   DG    20      46.553  45.002  49.403  1.00  0.00           C  
ATOM    633  C6   DG    20      46.623  45.921  48.265  1.00  0.00           C  
ATOM    634  O6   DG    20      45.718  46.515  47.698  1.00  0.00           O  
ATOM    635  N1   DG    20      47.899  46.002  47.700  1.00  0.00           N  
ATOM    636  H1   DG    20      48.041  46.693  46.977  1.00  0.00           H  
ATOM    637  C2   DG    20      48.996  45.401  48.265  1.00  0.00           C  
ATOM    638  N2   DG    20      50.152  45.773  47.815  1.00  0.00           N  
ATOM    639  H21  DG    20      50.235  46.426  47.049  1.00  0.00           H  
ATOM    640  H22  DG    20      50.957  45.220  48.071  1.00  0.00           H  
ATOM    641  N3   DG    20      48.919  44.626  49.318  1.00  0.00           N  
ATOM    642  C4   DG    20      47.688  44.393  49.831  1.00  0.00           C  
ATOM    643  C3'  DG    20      50.318  42.064  52.433  1.00  0.00           C  
ATOM    644  H3'  DG    20      51.284  41.892  51.957  1.00  0.00           H  
ATOM    645  C2'  DG    20      49.267  42.026  51.298  1.00  0.00           C  
ATOM    646  H2'  DG    20      49.701  42.475  50.404  1.00  0.00           H  
ATOM    647 H2''  DG    20      48.885  41.017  51.144  1.00  0.00           H  
ATOM    648  O3'  DG    20      50.216  41.107  53.514  1.00  0.00           O  
ATOM    649  P    DG    21      49.493  39.615  53.395  1.00  0.00           P  
ATOM    650  OP1  DG    21      49.631  38.803  54.606  1.00  0.00           O  
ATOM    651  OP2  DG    21      50.123  39.106  52.134  1.00  0.00           O  
ATOM    652  O5'  DG    21      47.868  39.895  53.183  1.00  0.00           O  
ATOM    653  C5'  DG    21      46.954  38.991  52.489  1.00  0.00           C  
ATOM    654  H5'  DG    21      46.846  38.068  53.059  1.00  0.00           H  
ATOM    655 H5''  DG    21      47.405  38.717  51.535  1.00  0.00           H  
ATOM    656  C4'  DG    21      45.550  39.473  52.196  1.00  0.00           C  
ATOM    657  H4'  DG    21      44.980  39.420  53.123  1.00  0.00           H  
ATOM    658  O4'  DG    21      45.374  40.604  51.417  1.00  0.00           O  
ATOM    659  C1'  DG    21      44.119  40.428  50.673  1.00  0.00           C  
ATOM    660  H1'  DG    21      43.336  40.461  51.431  1.00  0.00           H  
ATOM    661  N9   DG    21      43.836  41.344  49.533  1.00  0.00           N  
ATOM    662  C8   DG    21      42.731  42.158  49.421  1.00  0.00           C  
ATOM    663  H8   DG    21      41.865  42.081  50.062  1.00  0.00           H  
ATOM    664  N7   DG    21      42.752  43.024  48.410  1.00  0.00           N  
ATOM    665  C5   DG    21      44.031  42.874  47.913  1.00  0.00           C  
ATOM    666  C6   DG    21      44.726  43.564  46.845  1.00  0.00           C  
ATOM    667  O6   DG    21      44.291  44.384  46.087  1.00  0.00           O  
ATOM    668  N1   DG    21      45.991  43.115  46.652  1.00  0.00           N  
ATOM    669  H1   DG    21      46.429  43.450  45.806  1.00  0.00           H  
ATOM    670  C2   DG    21      46.688  42.310  47.510  1.00  0.00           C  
ATOM    671  N2   DG    21      47.951  42.152  47.395  1.00  0.00           N  
ATOM    672  H21  DG    21      48.455  42.656  46.679  1.00  0.00           H  
ATOM    673  H22  DG    21      48.433  41.589  48.082  1.00  0.00           H  
ATOM    674  N3   DG    21      46.027  41.601  48.429  1.00  0.00           N  
ATOM    675  C4   DG    21      44.696  41.903  48.621  1.00  0.00           C  
ATOM    676  C3'  DG    21      44.889  38.316  51.375  1.00  0.00           C  
ATOM    677  H3'  DG    21      45.711  37.713  50.989  1.00  0.00           H  
ATOM    678  C2'  DG    21      44.232  39.016  50.178  1.00  0.00           C  
ATOM    679  H2'  DG    21      44.843  38.973  49.276  1.00  0.00           H  
ATOM    680 H2''  DG    21      43.277  38.569  49.906  1.00  0.00           H  
ATOM    681  O3'  DG    21      43.905  37.475  52.046  1.00  0.00           O  
ATOM    682  P    DG    22      42.550  37.872  52.770  1.00  0.00           P  
ATOM    683  OP1  DG    22      42.759  39.144  53.514  1.00  0.00           O  
ATOM    684  OP2  DG    22      42.170  36.666  53.559  1.00  0.00           O  
ATOM    685  O5'  DG    22      41.469  38.206  51.698  1.00  0.00           O  
ATOM    686  C5'  DG    22      40.132  38.407  52.099  1.00  0.00           C  
ATOM    687  H5'  DG    22      39.984  39.241  52.785  1.00  0.00           H  
ATOM    688 H5''  DG    22      39.819  37.537  52.677  1.00  0.00           H  
ATOM    689  C4'  DG    22      39.191  38.460  50.891  1.00  0.00           C  
ATOM    690  H4'  DG    22      38.179  38.619  51.264  1.00  0.00           H  
ATOM    691  O4'  DG    22      39.584  39.614  50.102  1.00  0.00           O  
ATOM    692  C1'  DG    22      39.348  39.292  48.740  1.00  0.00           C  
ATOM    693  H1'  DG    22      38.265  39.196  48.663  1.00  0.00           H  
ATOM    694  N9   DG    22      39.784  40.241  47.693  1.00  0.00           N  
ATOM    695  C8   DG    22      38.913  41.194  47.185  1.00  0.00           C  
ATOM    696  H8   DG    22      37.863  41.317  47.407  1.00  0.00           H  
ATOM    697  N7   DG    22      39.489  41.856  46.265  1.00  0.00           N  
ATOM    698  C5   DG    22      40.757  41.317  46.125  1.00  0.00           C  
ATOM    699  C6   DG    22      41.845  41.633  45.227  1.00  0.00           C  
ATOM    700  O6   DG    22      41.851  42.410  44.282  1.00  0.00           O  
ATOM    701  N1   DG    22      43.003  40.956  45.503  1.00  0.00           N  
ATOM    702  H1   DG    22      43.769  41.101  44.861  1.00  0.00           H  
ATOM    703  C2   DG    22      43.119  40.047  46.460  1.00  0.00           C  
ATOM    704  N2   DG    22      44.248  39.418  46.558  1.00  0.00           N  
ATOM    705  H21  DG    22      45.113  39.579  46.062  1.00  0.00           H  
ATOM    706  H22  DG    22      44.339  38.624  47.175  1.00  0.00           H  
ATOM    707  N3   DG    22      42.195  39.754  47.354  1.00  0.00           N  
ATOM    708  C4   DG    22      41.025  40.469  47.133  1.00  0.00           C  
ATOM    709  C3'  DG    22      39.373  37.224  50.001  1.00  0.00           C  
ATOM    710  H3'  DG    22      40.093  36.513  50.408  1.00  0.00           H  
ATOM    711  C2'  DG    22      39.948  37.920  48.745  1.00  0.00           C  
ATOM    712  H2'  DG    22      41.015  38.092  48.890  1.00  0.00           H  
ATOM    713 H2''  DG    22      39.593  37.504  47.802  1.00  0.00           H  
ATOM    714  O3'  DG    22      38.073  36.730  49.684  1.00  0.00           O  
ATOM    715  P   DT3    23      37.830  35.315  48.882  1.00  0.00           P  
ATOM    716  OP1 DT3    23      38.513  35.403  47.596  1.00  0.00           O  
ATOM    717  OP2 DT3    23      36.364  35.064  48.834  1.00  0.00           O  
ATOM    718  O5' DT3    23      38.561  34.206  49.767  1.00  0.00           O  
ATOM    719  C5' DT3    23      38.401  34.120  51.159  1.00  0.00           C  
ATOM    720  H5' DT3    23      37.377  34.445  51.344  1.00  0.00           H  
ATOM    721 H5'' DT3    23      39.038  34.847  51.663  1.00  0.00           H  
ATOM    722  C4' DT3    23      38.442  32.668  51.669  1.00  0.00           C  
ATOM    723  H4' DT3    23      38.312  32.582  52.748  1.00  0.00           H  
ATOM    724  O4' DT3    23      37.395  31.880  51.104  1.00  0.00           O  
ATOM    725  C1' DT3    23      37.976  30.934  50.262  1.00  0.00           C  
ATOM    726  H1' DT3    23      37.905  30.103  50.963  1.00  0.00           H  
ATOM    727  N1  DT3    23      37.140  30.588  49.025  1.00  0.00           N  
ATOM    728  C6  DT3    23      36.743  31.606  48.236  1.00  0.00           C  
ATOM    729  H6  DT3    23      37.229  32.550  48.432  1.00  0.00           H  
ATOM    730  C5  DT3    23      35.830  31.346  47.250  1.00  0.00           C  
ATOM    731  C7  DT3    23      35.275  32.473  46.458  1.00  0.00           C  
ATOM    732  H71 DT3    23      35.425  32.215  45.410  1.00  0.00           H  
ATOM    733  H72 DT3    23      34.206  32.505  46.667  1.00  0.00           H  
ATOM    734  H73 DT3    23      35.692  33.452  46.694  1.00  0.00           H  
ATOM    735  C4  DT3    23      35.392  30.056  46.975  1.00  0.00           C  
ATOM    736  O4  DT3    23      34.521  29.624  46.174  1.00  0.00           O  
ATOM    737  N3  DT3    23      35.944  29.077  47.679  1.00  0.00           N  
ATOM    738  H3  DT3    23      35.731  28.101  47.526  1.00  0.00           H  
ATOM    739  C2  DT3    23      36.844  29.304  48.723  1.00  0.00           C  
ATOM    740  O2  DT3    23      37.282  28.351  49.371  1.00  0.00           O  
ATOM    741  C3' DT3    23      39.750  32.026  51.303  1.00  0.00           C  
ATOM    742  H3' DT3    23      40.563  32.745  51.201  1.00  0.00           H  
ATOM    743  C2' DT3    23      39.413  31.364  50.015  1.00  0.00           C  
ATOM    744  H2' DT3    23      39.360  32.083  49.197  1.00  0.00           H  
ATOM    745 H2'' DT3    23      40.079  30.539  49.763  1.00  0.00           H  
ATOM    746  O3' DT3    23      40.166  31.032  52.244  1.00  0.00           O  
ATOM    747 HO3' DT3    23      41.108  31.193  52.336  1.00  0.00           H  
ATOM    748  K+   K+    24      43.859  44.158  43.393  1.00  0.00           K  
ATOM    749  K+   K+    25      45.219  47.229  45.117  1.00  0.00           K  
END
