# Supplementary material for: Complexity of Guanine Quadruplex Unfolding Pathways Revealed by Atomistic Pulling Simulations
Source: J Chem Inf Model. 2023 Jul 17;63(15):4716–31. doi: 10.1021/acs.jcim.3c00171 (PMC10428220; doi:10.1021/acs.jcim.3c00171)
Supplement: Supplementary file 2 — ci3c00171_si_002.zip [file ci3c00171_si_002.zip › coordinates/initial-coordinates/143d_t_dl-start_run1.pdb]

ATOM      1 HO5' DT5     1      47.312  51.373  41.605  1.00  0.00           H  
ATOM      2  O5' DT5     1      47.046  52.294  41.554  1.00  0.00           O  
ATOM      3  C5' DT5     1      47.207  52.864  42.825  1.00  0.00           C  
ATOM      4  H5' DT5     1      47.768  52.174  43.455  1.00  0.00           H  
ATOM      5 H5'' DT5     1      46.303  53.077  43.394  1.00  0.00           H  
ATOM      6  C4' DT5     1      47.909  54.193  42.904  1.00  0.00           C  
ATOM      7  H4' DT5     1      47.871  54.575  43.924  1.00  0.00           H  
ATOM      8  O4' DT5     1      49.277  53.736  42.550  1.00  0.00           O  
ATOM      9  C1' DT5     1      49.770  54.818  41.760  1.00  0.00           C  
ATOM     10  H1' DT5     1      50.006  55.649  42.425  1.00  0.00           H  
ATOM     11  N1  DT5     1      51.027  54.544  41.005  1.00  0.00           N  
ATOM     12  C6  DT5     1      51.004  53.599  40.012  1.00  0.00           C  
ATOM     13  H6  DT5     1      50.034  53.259  39.682  1.00  0.00           H  
ATOM     14  C5  DT5     1      52.150  53.263  39.395  1.00  0.00           C  
ATOM     15  C7  DT5     1      52.143  52.258  38.241  1.00  0.00           C  
ATOM     16  H71 DT5     1      52.779  51.393  38.426  1.00  0.00           H  
ATOM     17  H72 DT5     1      51.164  52.051  37.809  1.00  0.00           H  
ATOM     18  H73 DT5     1      52.595  52.697  37.352  1.00  0.00           H  
ATOM     19  C4  DT5     1      53.433  53.886  39.818  1.00  0.00           C  
ATOM     20  O4  DT5     1      54.543  53.689  39.299  1.00  0.00           O  
ATOM     21  N3  DT5     1      53.377  54.774  40.975  1.00  0.00           N  
ATOM     22  H3  DT5     1      54.219  55.094  41.430  1.00  0.00           H  
ATOM     23  C2  DT5     1      52.224  55.022  41.574  1.00  0.00           C  
ATOM     24  O2  DT5     1      52.225  55.617  42.638  1.00  0.00           O  
ATOM     25  C3' DT5     1      47.423  55.214  41.812  1.00  0.00           C  
ATOM     26  H3' DT5     1      46.518  54.897  41.295  1.00  0.00           H  
ATOM     27  C2' DT5     1      48.620  55.263  40.868  1.00  0.00           C  
ATOM     28  H2' DT5     1      48.333  54.547  40.097  1.00  0.00           H  
ATOM     29 H2'' DT5     1      48.725  56.271  40.467  1.00  0.00           H  
ATOM     30  O3' DT5     1      47.331  56.567  42.321  1.00  0.00           O  
ATOM     31  P    DG     2      46.106  57.441  41.948  1.00  0.00           P  
ATOM     32  OP1  DG     2      46.218  57.650  40.476  1.00  0.00           O  
ATOM     33  OP2  DG     2      46.116  58.579  42.858  1.00  0.00           O  
ATOM     34  O5'  DG     2      44.777  56.549  42.170  1.00  0.00           O  
ATOM     35  C5'  DG     2      44.416  56.149  43.469  1.00  0.00           C  
ATOM     36  H5'  DG     2      44.274  57.066  44.041  1.00  0.00           H  
ATOM     37 H5''  DG     2      45.107  55.456  43.950  1.00  0.00           H  
ATOM     38  C4'  DG     2      42.958  55.560  43.391  1.00  0.00           C  
ATOM     39  H4'  DG     2      42.243  56.304  43.039  1.00  0.00           H  
ATOM     40  O4'  DG     2      42.917  54.378  42.569  1.00  0.00           O  
ATOM     41  C1'  DG     2      41.674  53.744  42.895  1.00  0.00           C  
ATOM     42  H1'  DG     2      40.823  54.236  42.425  1.00  0.00           H  
ATOM     43  N9   DG     2      41.777  52.326  42.421  1.00  0.00           N  
ATOM     44  C8   DG     2      41.099  51.728  41.393  1.00  0.00           C  
ATOM     45  H8   DG     2      40.240  52.206  40.947  1.00  0.00           H  
ATOM     46  N7   DG     2      41.539  50.552  40.960  1.00  0.00           N  
ATOM     47  C5   DG     2      42.679  50.414  41.756  1.00  0.00           C  
ATOM     48  C6   DG     2      43.622  49.334  41.811  1.00  0.00           C  
ATOM     49  O6   DG     2      43.590  48.229  41.211  1.00  0.00           O  
ATOM     50  N1   DG     2      44.614  49.466  42.802  1.00  0.00           N  
ATOM     51  H1   DG     2      45.113  48.612  43.009  1.00  0.00           H  
ATOM     52  C2   DG     2      44.638  50.470  43.672  1.00  0.00           C  
ATOM     53  N2   DG     2      45.683  50.488  44.478  1.00  0.00           N  
ATOM     54  H21  DG     2      46.381  49.759  44.429  1.00  0.00           H  
ATOM     55  H22  DG     2      45.854  51.369  44.942  1.00  0.00           H  
ATOM     56  N3   DG     2      43.874  51.581  43.609  1.00  0.00           N  
ATOM     57  C4   DG     2      42.906  51.479  42.630  1.00  0.00           C  
ATOM     58  C3'  DG     2      42.431  55.111  44.760  1.00  0.00           C  
ATOM     59  H3'  DG     2      43.284  54.835  45.380  1.00  0.00           H  
ATOM     60  C2'  DG     2      41.561  53.909  44.442  1.00  0.00           C  
ATOM     61  H2'  DG     2      42.032  53.058  44.936  1.00  0.00           H  
ATOM     62 H2''  DG     2      40.546  53.992  44.829  1.00  0.00           H  
ATOM     63  O3'  DG     2      41.793  56.251  45.425  1.00  0.00           O  
ATOM     64  P    DG     3      40.288  56.860  45.083  1.00  0.00           P  
ATOM     65  OP1  DG     3      40.146  56.786  43.592  1.00  0.00           O  
ATOM     66  OP2  DG     3      40.065  58.149  45.761  1.00  0.00           O  
ATOM     67  O5'  DG     3      39.247  55.833  45.651  1.00  0.00           O  
ATOM     68  C5'  DG     3      39.246  55.351  47.022  1.00  0.00           C  
ATOM     69  H5'  DG     3      39.033  56.142  47.742  1.00  0.00           H  
ATOM     70 H5''  DG     3      40.215  54.910  47.255  1.00  0.00           H  
ATOM     71  C4'  DG     3      38.147  54.268  47.050  1.00  0.00           C  
ATOM     72  H4'  DG     3      37.221  54.656  46.626  1.00  0.00           H  
ATOM     73  O4'  DG     3      38.705  53.149  46.272  1.00  0.00           O  
ATOM     74  C1'  DG     3      38.746  51.959  47.020  1.00  0.00           C  
ATOM     75  H1'  DG     3      37.804  51.436  46.851  1.00  0.00           H  
ATOM     76  N9   DG     3      39.832  51.111  46.555  1.00  0.00           N  
ATOM     77  C8   DG     3      41.123  51.052  47.059  1.00  0.00           C  
ATOM     78  H8   DG     3      41.464  51.601  47.924  1.00  0.00           H  
ATOM     79  N7   DG     3      41.832  50.119  46.490  1.00  0.00           N  
ATOM     80  C5   DG     3      41.063  49.671  45.413  1.00  0.00           C  
ATOM     81  C6   DG     3      41.324  48.670  44.395  1.00  0.00           C  
ATOM     82  O6   DG     3      42.281  47.906  44.287  1.00  0.00           O  
ATOM     83  N1   DG     3      40.306  48.559  43.429  1.00  0.00           N  
ATOM     84  H1   DG     3      40.500  47.941  42.655  1.00  0.00           H  
ATOM     85  C2   DG     3      39.087  49.127  43.682  1.00  0.00           C  
ATOM     86  N2   DG     3      38.129  48.676  42.953  1.00  0.00           N  
ATOM     87  H21  DG     3      38.313  47.993  42.233  1.00  0.00           H  
ATOM     88  H22  DG     3      37.210  49.061  43.121  1.00  0.00           H  
ATOM     89  N3   DG     3      38.764  50.051  44.616  1.00  0.00           N  
ATOM     90  C4   DG     3      39.812  50.309  45.433  1.00  0.00           C  
ATOM     91  C3'  DG     3      37.938  53.687  48.461  1.00  0.00           C  
ATOM     92  H3'  DG     3      38.137  54.504  49.155  1.00  0.00           H  
ATOM     93  C2'  DG     3      38.894  52.463  48.469  1.00  0.00           C  
ATOM     94  H2'  DG     3      39.865  52.941  48.594  1.00  0.00           H  
ATOM     95 H2''  DG     3      38.654  51.663  49.170  1.00  0.00           H  
ATOM     96  O3'  DG     3      36.588  53.239  48.558  1.00  0.00           O  
ATOM     97  P    DG     4      35.704  53.498  49.885  1.00  0.00           P  
ATOM     98  OP1  DG     4      35.375  54.950  49.885  1.00  0.00           O  
ATOM     99  OP2  DG     4      36.460  52.901  50.992  1.00  0.00           O  
ATOM    100  O5'  DG     4      34.201  52.715  49.664  1.00  0.00           O  
ATOM    101  C5'  DG     4      34.159  51.465  50.340  1.00  0.00           C  
ATOM    102  H5'  DG     4      33.768  51.521  51.356  1.00  0.00           H  
ATOM    103 H5''  DG     4      35.150  51.019  50.420  1.00  0.00           H  
ATOM    104  C4'  DG     4      33.230  50.482  49.590  1.00  0.00           C  
ATOM    105  H4'  DG     4      32.370  51.100  49.333  1.00  0.00           H  
ATOM    106  O4'  DG     4      34.005  50.038  48.431  1.00  0.00           O  
ATOM    107  C1'  DG     4      33.855  48.638  48.321  1.00  0.00           C  
ATOM    108  H1'  DG     4      32.910  48.332  47.872  1.00  0.00           H  
ATOM    109  N9   DG     4      34.962  48.070  47.435  1.00  0.00           N  
ATOM    110  C8   DG     4      34.896  47.589  46.161  1.00  0.00           C  
ATOM    111  H8   DG     4      33.993  47.590  45.569  1.00  0.00           H  
ATOM    112  N7   DG     4      35.985  47.148  45.640  1.00  0.00           N  
ATOM    113  C5   DG     4      36.959  47.454  46.566  1.00  0.00           C  
ATOM    114  C6   DG     4      38.368  47.246  46.638  1.00  0.00           C  
ATOM    115  O6   DG     4      39.092  46.763  45.832  1.00  0.00           O  
ATOM    116  N1   DG     4      38.945  47.681  47.813  1.00  0.00           N  
ATOM    117  H1   DG     4      39.903  47.427  48.009  1.00  0.00           H  
ATOM    118  C2   DG     4      38.238  48.292  48.731  1.00  0.00           C  
ATOM    119  N2   DG     4      38.985  48.862  49.641  1.00  0.00           N  
ATOM    120  H21  DG     4      39.992  48.805  49.588  1.00  0.00           H  
ATOM    121  H22  DG     4      38.478  49.405  50.325  1.00  0.00           H  
ATOM    122  N3   DG     4      36.954  48.589  48.755  1.00  0.00           N  
ATOM    123  C4   DG     4      36.342  48.038  47.679  1.00  0.00           C  
ATOM    124  C3'  DG     4      32.920  49.196  50.427  1.00  0.00           C  
ATOM    125  H3'  DG     4      33.201  49.368  51.466  1.00  0.00           H  
ATOM    126  C2'  DG     4      33.877  48.238  49.797  1.00  0.00           C  
ATOM    127  H2'  DG     4      34.850  48.532  50.191  1.00  0.00           H  
ATOM    128 H2''  DG     4      33.439  47.268  50.031  1.00  0.00           H  
ATOM    129  O3'  DG     4      31.576  48.744  50.277  1.00  0.00           O  
ATOM    130  P    DT     5      30.634  48.615  51.534  1.00  0.00           P  
ATOM    131  OP1  DT     5      29.266  48.205  51.107  1.00  0.00           O  
ATOM    132  OP2  DT     5      30.906  49.722  52.509  1.00  0.00           O  
ATOM    133  O5'  DT     5      31.337  47.326  52.127  1.00  0.00           O  
ATOM    134  C5'  DT     5      32.083  47.330  53.414  1.00  0.00           C  
ATOM    135  H5'  DT     5      31.385  47.838  54.079  1.00  0.00           H  
ATOM    136 H5''  DT     5      32.994  47.927  53.360  1.00  0.00           H  
ATOM    137  C4'  DT     5      32.555  45.895  53.713  1.00  0.00           C  
ATOM    138  H4'  DT     5      32.924  45.842  54.737  1.00  0.00           H  
ATOM    139  O4'  DT     5      31.456  44.990  53.654  1.00  0.00           O  
ATOM    140  C1'  DT     5      31.766  43.903  52.841  1.00  0.00           C  
ATOM    141  H1'  DT     5      32.049  42.990  53.364  1.00  0.00           H  
ATOM    142  N1   DT     5      30.672  43.353  52.006  1.00  0.00           N  
ATOM    143  C6   DT     5      29.655  44.189  51.720  1.00  0.00           C  
ATOM    144  H6   DT     5      29.657  45.125  52.260  1.00  0.00           H  
ATOM    145  C5   DT     5      28.718  43.873  50.769  1.00  0.00           C  
ATOM    146  C7   DT     5      27.488  44.731  50.483  1.00  0.00           C  
ATOM    147  H71  DT     5      27.508  45.635  51.092  1.00  0.00           H  
ATOM    148  H72  DT     5      27.404  45.035  49.440  1.00  0.00           H  
ATOM    149  H73  DT     5      26.558  44.198  50.677  1.00  0.00           H  
ATOM    150  C4   DT     5      28.740  42.554  50.200  1.00  0.00           C  
ATOM    151  O4   DT     5      27.884  42.059  49.506  1.00  0.00           O  
ATOM    152  N3   DT     5      29.766  41.685  50.671  1.00  0.00           N  
ATOM    153  H3   DT     5      29.824  40.742  50.315  1.00  0.00           H  
ATOM    154  C2   DT     5      30.827  42.057  51.416  1.00  0.00           C  
ATOM    155  O2   DT     5      31.746  41.245  51.641  1.00  0.00           O  
ATOM    156  C3'  DT     5      33.610  45.374  52.770  1.00  0.00           C  
ATOM    157  H3'  DT     5      34.094  46.181  52.221  1.00  0.00           H  
ATOM    158  C2'  DT     5      32.834  44.475  51.979  1.00  0.00           C  
ATOM    159  H2'  DT     5      32.400  45.002  51.129  1.00  0.00           H  
ATOM    160 H2''  DT     5      33.363  43.623  51.552  1.00  0.00           H  
ATOM    161  O3'  DT     5      34.650  44.615  53.428  1.00  0.00           O  
ATOM    162  P    DT     6      36.006  45.384  53.894  1.00  0.00           P  
ATOM    163  OP1  DT     6      35.915  45.800  55.325  1.00  0.00           O  
ATOM    164  OP2  DT     6      36.282  46.447  52.860  1.00  0.00           O  
ATOM    165  O5'  DT     6      37.133  44.317  53.807  1.00  0.00           O  
ATOM    166  C5'  DT     6      37.224  43.264  54.773  1.00  0.00           C  
ATOM    167  H5'  DT     6      36.266  43.164  55.282  1.00  0.00           H  
ATOM    168 H5''  DT     6      38.132  43.395  55.362  1.00  0.00           H  
ATOM    169  C4'  DT     6      37.359  41.905  54.095  1.00  0.00           C  
ATOM    170  H4'  DT     6      37.594  41.037  54.712  1.00  0.00           H  
ATOM    171  O4'  DT     6      36.286  41.687  53.234  1.00  0.00           O  
ATOM    172  C1'  DT     6      36.728  41.205  51.954  1.00  0.00           C  
ATOM    173  H1'  DT     6      36.820  40.119  51.970  1.00  0.00           H  
ATOM    174  N1   DT     6      35.662  41.513  50.889  1.00  0.00           N  
ATOM    175  C6   DT     6      35.519  42.752  50.341  1.00  0.00           C  
ATOM    176  H6   DT     6      36.047  43.568  50.813  1.00  0.00           H  
ATOM    177  C5   DT     6      34.651  42.982  49.321  1.00  0.00           C  
ATOM    178  C7   DT     6      34.507  44.467  48.922  1.00  0.00           C  
ATOM    179  H71  DT     6      34.980  45.158  49.621  1.00  0.00           H  
ATOM    180  H72  DT     6      34.918  44.545  47.916  1.00  0.00           H  
ATOM    181  H73  DT     6      33.448  44.698  48.805  1.00  0.00           H  
ATOM    182  C4   DT     6      33.965  41.871  48.684  1.00  0.00           C  
ATOM    183  O4   DT     6      33.141  42.001  47.779  1.00  0.00           O  
ATOM    184  N3   DT     6      34.202  40.642  49.178  1.00  0.00           N  
ATOM    185  H3   DT     6      33.479  39.960  48.998  1.00  0.00           H  
ATOM    186  C2   DT     6      35.011  40.396  50.307  1.00  0.00           C  
ATOM    187  O2   DT     6      34.984  39.249  50.762  1.00  0.00           O  
ATOM    188  C3'  DT     6      38.563  42.111  53.069  1.00  0.00           C  
ATOM    189  H3'  DT     6      39.083  43.063  53.174  1.00  0.00           H  
ATOM    190  C2'  DT     6      38.037  41.830  51.635  1.00  0.00           C  
ATOM    191  H2'  DT     6      37.915  42.748  51.060  1.00  0.00           H  
ATOM    192 H2''  DT     6      38.539  41.078  51.026  1.00  0.00           H  
ATOM    193  O3'  DT     6      39.408  40.977  53.298  1.00  0.00           O  
ATOM    194  P    DA     7      40.756  41.259  53.995  1.00  0.00           P  
ATOM    195  OP1  DA     7      41.325  39.950  54.335  1.00  0.00           O  
ATOM    196  OP2  DA     7      40.533  42.287  55.058  1.00  0.00           O  
ATOM    197  O5'  DA     7      41.637  41.966  52.817  1.00  0.00           O  
ATOM    198  C5'  DA     7      42.507  41.265  51.980  1.00  0.00           C  
ATOM    199  H5'  DA     7      42.092  41.195  50.975  1.00  0.00           H  
ATOM    200 H5''  DA     7      42.557  40.214  52.264  1.00  0.00           H  
ATOM    201  C4'  DA     7      43.922  41.793  51.979  1.00  0.00           C  
ATOM    202  H4'  DA     7      44.544  41.253  51.264  1.00  0.00           H  
ATOM    203  O4'  DA     7      43.925  43.134  51.397  1.00  0.00           O  
ATOM    204  C1'  DA     7      43.854  44.116  52.410  1.00  0.00           C  
ATOM    205  H1'  DA     7      44.635  44.859  52.248  1.00  0.00           H  
ATOM    206  N9   DA     7      42.553  44.807  52.307  1.00  0.00           N  
ATOM    207  C8   DA     7      41.504  44.429  51.471  1.00  0.00           C  
ATOM    208  H8   DA     7      41.540  43.509  50.906  1.00  0.00           H  
ATOM    209  N7   DA     7      40.512  45.252  51.451  1.00  0.00           N  
ATOM    210  C5   DA     7      40.933  46.252  52.337  1.00  0.00           C  
ATOM    211  C6   DA     7      40.237  47.355  52.906  1.00  0.00           C  
ATOM    212  N6   DA     7      39.054  47.781  52.487  1.00  0.00           N  
ATOM    213  H61  DA     7      38.585  48.571  52.907  1.00  0.00           H  
ATOM    214  H62  DA     7      38.455  47.303  51.829  1.00  0.00           H  
ATOM    215  N1   DA     7      40.953  48.114  53.739  1.00  0.00           N  
ATOM    216  C2   DA     7      42.129  47.764  54.047  1.00  0.00           C  
ATOM    217  H2   DA     7      42.546  48.456  54.764  1.00  0.00           H  
ATOM    218  N3   DA     7      42.897  46.753  53.616  1.00  0.00           N  
ATOM    219  C4   DA     7      42.238  46.045  52.727  1.00  0.00           C  
ATOM    220  C3'  DA     7      44.473  41.948  53.448  1.00  0.00           C  
ATOM    221  H3'  DA     7      43.897  41.319  54.126  1.00  0.00           H  
ATOM    222  C2'  DA     7      44.141  43.421  53.750  1.00  0.00           C  
ATOM    223  H2'  DA     7      43.322  43.562  54.456  1.00  0.00           H  
ATOM    224 H2''  DA     7      44.974  43.940  54.225  1.00  0.00           H  
ATOM    225  O3'  DA     7      45.872  41.724  53.508  1.00  0.00           O  
ATOM    226  P    DG     8      46.480  40.249  53.513  1.00  0.00           P  
ATOM    227  OP1  DG     8      45.472  39.277  54.039  1.00  0.00           O  
ATOM    228  OP2  DG     8      47.866  40.262  54.109  1.00  0.00           O  
ATOM    229  O5'  DG     8      46.607  40.020  51.914  1.00  0.00           O  
ATOM    230  C5'  DG     8      47.805  40.211  51.111  1.00  0.00           C  
ATOM    231  H5'  DG     8      48.797  39.972  51.494  1.00  0.00           H  
ATOM    232 H5''  DG     8      47.940  41.248  50.805  1.00  0.00           H  
ATOM    233  C4'  DG     8      47.757  39.255  49.867  1.00  0.00           C  
ATOM    234  H4'  DG     8      47.907  38.229  50.204  1.00  0.00           H  
ATOM    235  O4'  DG     8      46.486  39.348  49.257  1.00  0.00           O  
ATOM    236  C1'  DG     8      46.657  40.225  48.115  1.00  0.00           C  
ATOM    237  H1'  DG     8      46.257  39.734  47.228  1.00  0.00           H  
ATOM    238  N9   DG     8      45.755  41.411  48.365  1.00  0.00           N  
ATOM    239  C8   DG     8      46.125  42.715  48.722  1.00  0.00           C  
ATOM    240  H8   DG     8      47.080  42.911  49.186  1.00  0.00           H  
ATOM    241  N7   DG     8      45.244  43.660  48.484  1.00  0.00           N  
ATOM    242  C5   DG     8      44.141  42.915  48.029  1.00  0.00           C  
ATOM    243  C6   DG     8      42.745  43.286  47.838  1.00  0.00           C  
ATOM    244  O6   DG     8      42.078  44.299  48.060  1.00  0.00           O  
ATOM    245  N1   DG     8      42.014  42.264  47.308  1.00  0.00           N  
ATOM    246  H1   DG     8      41.020  42.438  47.294  1.00  0.00           H  
ATOM    247  C2   DG     8      42.472  41.017  46.927  1.00  0.00           C  
ATOM    248  N2   DG     8      41.597  40.237  46.337  1.00  0.00           N  
ATOM    249  H21  DG     8      40.686  40.563  46.047  1.00  0.00           H  
ATOM    250  H22  DG     8      41.887  39.309  46.062  1.00  0.00           H  
ATOM    251  N3   DG     8      43.723  40.613  47.287  1.00  0.00           N  
ATOM    252  C4   DG     8      44.491  41.614  47.801  1.00  0.00           C  
ATOM    253  C3'  DG     8      48.805  39.517  48.826  1.00  0.00           C  
ATOM    254  H3'  DG     8      49.753  39.839  49.256  1.00  0.00           H  
ATOM    255  C2'  DG     8      48.122  40.576  47.938  1.00  0.00           C  
ATOM    256  H2'  DG     8      48.380  41.571  48.301  1.00  0.00           H  
ATOM    257 H2''  DG     8      48.367  40.502  46.878  1.00  0.00           H  
ATOM    258  O3'  DG     8      49.004  38.317  48.030  1.00  0.00           O  
ATOM    259  P    DG     9      50.158  38.132  46.924  1.00  0.00           P  
ATOM    260  OP1  DG     9      50.985  37.022  47.321  1.00  0.00           O  
ATOM    261  OP2  DG     9      50.787  39.442  46.659  1.00  0.00           O  
ATOM    262  O5'  DG     9      49.454  37.674  45.645  1.00  0.00           O  
ATOM    263  C5'  DG     9      48.315  38.426  45.168  1.00  0.00           C  
ATOM    264  H5'  DG     9      48.590  39.450  44.914  1.00  0.00           H  
ATOM    265 H5''  DG     9      47.545  38.433  45.939  1.00  0.00           H  
ATOM    266  C4'  DG     9      47.780  37.578  44.066  1.00  0.00           C  
ATOM    267  H4'  DG     9      47.933  36.549  44.393  1.00  0.00           H  
ATOM    268  O4'  DG     9      46.419  37.896  44.094  1.00  0.00           O  
ATOM    269  C1'  DG     9      46.021  38.667  42.951  1.00  0.00           C  
ATOM    270  H1'  DG     9      45.513  38.004  42.250  1.00  0.00           H  
ATOM    271  N9   DG     9      45.136  39.838  43.264  1.00  0.00           N  
ATOM    272  C8   DG     9      43.861  40.015  42.826  1.00  0.00           C  
ATOM    273  H8   DG     9      43.260  39.188  42.477  1.00  0.00           H  
ATOM    274  N7   DG     9      43.343  41.190  43.109  1.00  0.00           N  
ATOM    275  C5   DG     9      44.358  41.844  43.810  1.00  0.00           C  
ATOM    276  C6   DG     9      44.341  43.102  44.499  1.00  0.00           C  
ATOM    277  O6   DG     9      43.406  43.884  44.656  1.00  0.00           O  
ATOM    278  N1   DG     9      45.536  43.494  45.056  1.00  0.00           N  
ATOM    279  H1   DG     9      45.575  44.364  45.568  1.00  0.00           H  
ATOM    280  C2   DG     9      46.620  42.697  45.093  1.00  0.00           C  
ATOM    281  N2   DG     9      47.662  43.110  45.824  1.00  0.00           N  
ATOM    282  H21  DG     9      47.678  43.991  46.316  1.00  0.00           H  
ATOM    283  H22  DG     9      48.483  42.532  45.712  1.00  0.00           H  
ATOM    284  N3   DG     9      46.605  41.403  44.593  1.00  0.00           N  
ATOM    285  C4   DG     9      45.423  41.027  43.992  1.00  0.00           C  
ATOM    286  C3'  DG     9      48.365  37.953  42.715  1.00  0.00           C  
ATOM    287  H3'  DG     9      49.383  38.300  42.894  1.00  0.00           H  
ATOM    288  C2'  DG     9      47.382  39.027  42.320  1.00  0.00           C  
ATOM    289  H2'  DG     9      47.772  39.986  42.660  1.00  0.00           H  
ATOM    290 H2''  DG     9      47.320  39.111  41.235  1.00  0.00           H  
ATOM    291  O3'  DG     9      48.339  36.808  41.808  1.00  0.00           O  
ATOM    292  P    DG    10      49.234  36.722  40.513  1.00  0.00           P  
ATOM    293  OP1  DG    10      49.435  35.332  40.149  1.00  0.00           O  
ATOM    294  OP2  DG    10      50.427  37.579  40.696  1.00  0.00           O  
ATOM    295  O5'  DG    10      48.305  37.435  39.345  1.00  0.00           O  
ATOM    296  C5'  DG    10      47.137  36.761  38.906  1.00  0.00           C  
ATOM    297  H5'  DG    10      46.418  36.840  39.722  1.00  0.00           H  
ATOM    298 H5''  DG    10      47.451  35.769  38.582  1.00  0.00           H  
ATOM    299  C4'  DG    10      46.485  37.467  37.740  1.00  0.00           C  
ATOM    300  H4'  DG    10      45.721  36.892  37.216  1.00  0.00           H  
ATOM    301  O4'  DG    10      45.960  38.625  38.360  1.00  0.00           O  
ATOM    302  C1'  DG    10      46.291  39.868  37.795  1.00  0.00           C  
ATOM    303  H1'  DG    10      45.566  40.184  37.045  1.00  0.00           H  
ATOM    304  N9   DG    10      46.328  40.808  38.878  1.00  0.00           N  
ATOM    305  C8   DG    10      47.360  41.130  39.702  1.00  0.00           C  
ATOM    306  H8   DG    10      48.335  40.691  39.556  1.00  0.00           H  
ATOM    307  N7   DG    10      47.045  42.144  40.485  1.00  0.00           N  
ATOM    308  C5   DG    10      45.678  42.330  40.285  1.00  0.00           C  
ATOM    309  C6   DG    10      44.742  43.253  40.870  1.00  0.00           C  
ATOM    310  O6   DG    10      44.936  44.140  41.742  1.00  0.00           O  
ATOM    311  N1   DG    10      43.428  43.039  40.387  1.00  0.00           N  
ATOM    312  H1   DG    10      42.721  43.683  40.711  1.00  0.00           H  
ATOM    313  C2   DG    10      43.091  42.263  39.329  1.00  0.00           C  
ATOM    314  N2   DG    10      41.881  42.424  38.858  1.00  0.00           N  
ATOM    315  H21  DG    10      41.211  43.122  39.148  1.00  0.00           H  
ATOM    316  H22  DG    10      41.637  41.826  38.081  1.00  0.00           H  
ATOM    317  N3   DG    10      43.940  41.364  38.761  1.00  0.00           N  
ATOM    318  C4   DG    10      45.199  41.501  39.297  1.00  0.00           C  
ATOM    319  C3'  DG    10      47.481  38.137  36.795  1.00  0.00           C  
ATOM    320  H3'  DG    10      48.484  37.722  36.894  1.00  0.00           H  
ATOM    321  C2'  DG    10      47.612  39.625  37.160  1.00  0.00           C  
ATOM    322  H2'  DG    10      48.452  39.744  37.845  1.00  0.00           H  
ATOM    323 H2''  DG    10      47.810  40.278  36.310  1.00  0.00           H  
ATOM    324  O3'  DG    10      46.972  37.983  35.484  1.00  0.00           O  
ATOM    325  P    DT    11      47.874  38.024  34.196  1.00  0.00           P  
ATOM    326  OP1  DT    11      47.891  36.690  33.551  1.00  0.00           O  
ATOM    327  OP2  DT    11      49.103  38.728  34.497  1.00  0.00           O  
ATOM    328  O5'  DT    11      46.918  39.013  33.450  1.00  0.00           O  
ATOM    329  C5'  DT    11      46.802  39.106  32.019  1.00  0.00           C  
ATOM    330  H5'  DT    11      46.098  38.348  31.676  1.00  0.00           H  
ATOM    331 H5''  DT    11      47.755  38.934  31.518  1.00  0.00           H  
ATOM    332  C4'  DT    11      46.351  40.576  31.658  1.00  0.00           C  
ATOM    333  H4'  DT    11      46.373  40.827  30.597  1.00  0.00           H  
ATOM    334  O4'  DT    11      45.033  40.673  32.205  1.00  0.00           O  
ATOM    335  C1'  DT    11      45.005  41.725  33.153  1.00  0.00           C  
ATOM    336  H1'  DT    11      44.604  42.626  32.690  1.00  0.00           H  
ATOM    337  N1   DT    11      44.097  41.270  34.248  1.00  0.00           N  
ATOM    338  C6   DT    11      44.110  39.939  34.644  1.00  0.00           C  
ATOM    339  H6   DT    11      44.687  39.160  34.168  1.00  0.00           H  
ATOM    340  C5   DT    11      43.072  39.555  35.480  1.00  0.00           C  
ATOM    341  C7   DT    11      43.018  38.132  35.920  1.00  0.00           C  
ATOM    342  H71  DT    11      43.284  38.186  36.976  1.00  0.00           H  
ATOM    343  H72  DT    11      41.991  37.804  35.760  1.00  0.00           H  
ATOM    344  H73  DT    11      43.727  37.515  35.367  1.00  0.00           H  
ATOM    345  C4   DT    11      42.131  40.526  36.114  1.00  0.00           C  
ATOM    346  O4   DT    11      41.265  40.266  36.978  1.00  0.00           O  
ATOM    347  N3   DT    11      42.270  41.802  35.558  1.00  0.00           N  
ATOM    348  H3   DT    11      41.824  42.562  36.051  1.00  0.00           H  
ATOM    349  C2   DT    11      43.204  42.247  34.658  1.00  0.00           C  
ATOM    350  O2   DT    11      43.326  43.455  34.433  1.00  0.00           O  
ATOM    351  C3'  DT    11      47.118  41.702  32.282  1.00  0.00           C  
ATOM    352  H3'  DT    11      48.145  41.338  32.314  1.00  0.00           H  
ATOM    353  C2'  DT    11      46.415  41.966  33.645  1.00  0.00           C  
ATOM    354  H2'  DT    11      46.744  41.354  34.485  1.00  0.00           H  
ATOM    355 H2''  DT    11      46.688  42.980  33.937  1.00  0.00           H  
ATOM    356  O3'  DT    11      46.824  42.891  31.519  1.00  0.00           O  
ATOM    357  P    DT    12      47.894  43.575  30.555  1.00  0.00           P  
ATOM    358  OP1  DT    12      47.183  44.556  29.780  1.00  0.00           O  
ATOM    359  OP2  DT    12      48.683  42.516  29.939  1.00  0.00           O  
ATOM    360  O5'  DT    12      48.832  44.283  31.606  1.00  0.00           O  
ATOM    361  C5'  DT    12      50.041  44.991  31.229  1.00  0.00           C  
ATOM    362  H5'  DT    12      49.863  45.934  30.713  1.00  0.00           H  
ATOM    363 H5''  DT    12      50.712  44.340  30.669  1.00  0.00           H  
ATOM    364  C4'  DT    12      50.824  45.361  32.560  1.00  0.00           C  
ATOM    365  H4'  DT    12      51.833  45.680  32.300  1.00  0.00           H  
ATOM    366  O4'  DT    12      50.079  46.371  33.189  1.00  0.00           O  
ATOM    367  C1'  DT    12      49.985  46.011  34.526  1.00  0.00           C  
ATOM    368  H1'  DT    12      50.785  46.377  35.170  1.00  0.00           H  
ATOM    369  N1   DT    12      48.653  46.558  35.074  1.00  0.00           N  
ATOM    370  C6   DT    12      47.505  46.124  34.506  1.00  0.00           C  
ATOM    371  H6   DT    12      47.532  45.487  33.634  1.00  0.00           H  
ATOM    372  C5   DT    12      46.317  46.651  34.897  1.00  0.00           C  
ATOM    373  C7   DT    12      44.983  46.275  34.215  1.00  0.00           C  
ATOM    374  H71  DT    12      45.171  45.626  33.360  1.00  0.00           H  
ATOM    375  H72  DT    12      44.364  45.882  35.022  1.00  0.00           H  
ATOM    376  H73  DT    12      44.556  47.148  33.721  1.00  0.00           H  
ATOM    377  C4   DT    12      46.222  47.491  36.074  1.00  0.00           C  
ATOM    378  O4   DT    12      45.308  48.144  36.537  1.00  0.00           O  
ATOM    379  N3   DT    12      47.406  47.768  36.638  1.00  0.00           N  
ATOM    380  H3   DT    12      47.356  48.473  37.359  1.00  0.00           H  
ATOM    381  C2   DT    12      48.682  47.425  36.158  1.00  0.00           C  
ATOM    382  O2   DT    12      49.745  47.907  36.634  1.00  0.00           O  
ATOM    383  C3'  DT    12      51.089  44.165  33.529  1.00  0.00           C  
ATOM    384  H3'  DT    12      50.831  43.221  33.050  1.00  0.00           H  
ATOM    385  C2'  DT    12      50.090  44.496  34.570  1.00  0.00           C  
ATOM    386  H2'  DT    12      49.175  43.937  34.374  1.00  0.00           H  
ATOM    387 H2''  DT    12      50.403  44.082  35.528  1.00  0.00           H  
ATOM    388  O3'  DT    12      52.409  44.168  34.166  1.00  0.00           O  
ATOM    389  P    DA    13      53.006  42.897  35.033  1.00  0.00           P  
ATOM    390  OP1  DA    13      54.461  42.966  34.836  1.00  0.00           O  
ATOM    391  OP2  DA    13      52.368  41.620  34.705  1.00  0.00           O  
ATOM    392  O5'  DA    13      52.634  43.122  36.473  1.00  0.00           O  
ATOM    393  C5'  DA    13      52.993  44.327  37.125  1.00  0.00           C  
ATOM    394  H5'  DA    13      52.790  45.149  36.439  1.00  0.00           H  
ATOM    395 H5''  DA    13      54.044  44.200  37.384  1.00  0.00           H  
ATOM    396  C4'  DA    13      52.178  44.493  38.407  1.00  0.00           C  
ATOM    397  H4'  DA    13      52.735  45.234  38.979  1.00  0.00           H  
ATOM    398  O4'  DA    13      50.870  44.997  38.191  1.00  0.00           O  
ATOM    399  C1'  DA    13      50.037  44.172  39.023  1.00  0.00           C  
ATOM    400  H1'  DA    13      49.809  44.669  39.966  1.00  0.00           H  
ATOM    401  N9   DA    13      48.774  44.131  38.206  1.00  0.00           N  
ATOM    402  C8   DA    13      48.380  43.158  37.276  1.00  0.00           C  
ATOM    403  H8   DA    13      49.062  42.389  36.943  1.00  0.00           H  
ATOM    404  N7   DA    13      47.079  43.244  36.926  1.00  0.00           N  
ATOM    405  C5   DA    13      46.573  44.217  37.697  1.00  0.00           C  
ATOM    406  C6   DA    13      45.308  44.799  37.775  1.00  0.00           C  
ATOM    407  N6   DA    13      44.283  44.422  37.159  1.00  0.00           N  
ATOM    408  H61  DA    13      43.370  44.722  37.469  1.00  0.00           H  
ATOM    409  H62  DA    13      44.448  43.823  36.362  1.00  0.00           H  
ATOM    410  N1   DA    13      45.081  45.782  38.561  1.00  0.00           N  
ATOM    411  C2   DA    13      46.039  46.276  39.352  1.00  0.00           C  
ATOM    412  H2   DA    13      45.715  46.963  40.120  1.00  0.00           H  
ATOM    413  N3   DA    13      47.306  45.903  39.354  1.00  0.00           N  
ATOM    414  C4   DA    13      47.573  44.826  38.455  1.00  0.00           C  
ATOM    415  C3'  DA    13      52.125  43.279  39.308  1.00  0.00           C  
ATOM    416  H3'  DA    13      52.898  42.584  38.982  1.00  0.00           H  
ATOM    417  C2'  DA    13      50.655  42.861  39.184  1.00  0.00           C  
ATOM    418  H2'  DA    13      50.537  42.181  38.341  1.00  0.00           H  
ATOM    419 H2''  DA    13      50.357  42.392  40.122  1.00  0.00           H  
ATOM    420  O3'  DA    13      52.281  43.556  40.670  1.00  0.00           O  
ATOM    421  P    DG    14      53.731  43.840  41.349  1.00  0.00           P  
ATOM    422  OP1  DG    14      54.663  44.037  40.237  1.00  0.00           O  
ATOM    423  OP2  DG    14      53.948  42.703  42.249  1.00  0.00           O  
ATOM    424  O5'  DG    14      53.683  45.193  42.050  1.00  0.00           O  
ATOM    425  C5'  DG    14      52.934  45.291  43.238  1.00  0.00           C  
ATOM    426  H5'  DG    14      53.085  44.432  43.892  1.00  0.00           H  
ATOM    427 H5''  DG    14      51.887  45.348  42.939  1.00  0.00           H  
ATOM    428  C4'  DG    14      53.328  46.620  43.945  1.00  0.00           C  
ATOM    429  H4'  DG    14      54.224  47.020  43.471  1.00  0.00           H  
ATOM    430  O4'  DG    14      52.346  47.611  43.789  1.00  0.00           O  
ATOM    431  C1'  DG    14      51.456  47.668  44.912  1.00  0.00           C  
ATOM    432  H1'  DG    14      51.560  48.575  45.508  1.00  0.00           H  
ATOM    433  N9   DG    14      49.976  47.716  44.600  1.00  0.00           N  
ATOM    434  C8   DG    14      49.191  48.837  44.777  1.00  0.00           C  
ATOM    435  H8   DG    14      49.559  49.738  45.245  1.00  0.00           H  
ATOM    436  N7   DG    14      47.954  48.701  44.340  1.00  0.00           N  
ATOM    437  C5   DG    14      47.915  47.448  43.782  1.00  0.00           C  
ATOM    438  C6   DG    14      46.885  46.695  43.166  1.00  0.00           C  
ATOM    439  O6   DG    14      45.682  46.952  43.093  1.00  0.00           O  
ATOM    440  N1   DG    14      47.336  45.506  42.635  1.00  0.00           N  
ATOM    441  H1   DG    14      46.590  44.883  42.357  1.00  0.00           H  
ATOM    442  C2   DG    14      48.560  45.033  42.794  1.00  0.00           C  
ATOM    443  N2   DG    14      48.801  43.778  42.425  1.00  0.00           N  
ATOM    444  H21  DG    14      48.105  43.126  42.092  1.00  0.00           H  
ATOM    445  H22  DG    14      49.781  43.534  42.448  1.00  0.00           H  
ATOM    446  N3   DG    14      49.538  45.609  43.443  1.00  0.00           N  
ATOM    447  C4   DG    14      49.145  46.823  43.933  1.00  0.00           C  
ATOM    448  C3'  DG    14      53.370  46.429  45.503  1.00  0.00           C  
ATOM    449  H3'  DG    14      53.730  45.435  45.768  1.00  0.00           H  
ATOM    450  C2'  DG    14      51.900  46.514  45.843  1.00  0.00           C  
ATOM    451  H2'  DG    14      51.445  45.614  45.430  1.00  0.00           H  
ATOM    452 H2''  DG    14      51.777  46.758  46.898  1.00  0.00           H  
ATOM    453  O3'  DG    14      54.236  47.390  46.106  1.00  0.00           O  
ATOM    454  P    DG    15      54.654  47.414  47.588  1.00  0.00           P  
ATOM    455  OP1  DG    15      55.823  48.248  47.761  1.00  0.00           O  
ATOM    456  OP2  DG    15      54.840  45.994  48.137  1.00  0.00           O  
ATOM    457  O5'  DG    15      53.430  48.233  48.346  1.00  0.00           O  
ATOM    458  C5'  DG    15      52.681  47.613  49.400  1.00  0.00           C  
ATOM    459  H5'  DG    15      53.222  47.666  50.345  1.00  0.00           H  
ATOM    460 H5''  DG    15      52.398  46.580  49.196  1.00  0.00           H  
ATOM    461  C4'  DG    15      51.325  48.319  49.542  1.00  0.00           C  
ATOM    462  H4'  DG    15      51.579  49.378  49.582  1.00  0.00           H  
ATOM    463  O4'  DG    15      50.490  48.059  48.453  1.00  0.00           O  
ATOM    464  C1'  DG    15      49.185  48.136  48.814  1.00  0.00           C  
ATOM    465  H1'  DG    15      48.879  49.148  49.078  1.00  0.00           H  
ATOM    466  N9   DG    15      48.249  47.544  47.785  1.00  0.00           N  
ATOM    467  C8   DG    15      48.280  46.209  47.260  1.00  0.00           C  
ATOM    468  H8   DG    15      49.183  45.617  47.241  1.00  0.00           H  
ATOM    469  N7   DG    15      47.253  45.945  46.543  1.00  0.00           N  
ATOM    470  C5   DG    15      46.393  47.056  46.705  1.00  0.00           C  
ATOM    471  C6   DG    15      44.994  47.318  46.359  1.00  0.00           C  
ATOM    472  O6   DG    15      44.274  46.576  45.704  1.00  0.00           O  
ATOM    473  N1   DG    15      44.461  48.488  46.830  1.00  0.00           N  
ATOM    474  H1   DG    15      43.516  48.678  46.529  1.00  0.00           H  
ATOM    475  C2   DG    15      45.095  49.325  47.554  1.00  0.00           C  
ATOM    476  N2   DG    15      44.488  50.451  47.788  1.00  0.00           N  
ATOM    477  H21  DG    15      43.638  50.707  47.306  1.00  0.00           H  
ATOM    478  H22  DG    15      45.010  51.156  48.289  1.00  0.00           H  
ATOM    479  N3   DG    15      46.384  49.183  47.888  1.00  0.00           N  
ATOM    480  C4   DG    15      47.019  48.021  47.485  1.00  0.00           C  
ATOM    481  C3'  DG    15      50.470  47.892  50.733  1.00  0.00           C  
ATOM    482  H3'  DG    15      50.975  47.095  51.279  1.00  0.00           H  
ATOM    483  C2'  DG    15      49.215  47.263  50.041  1.00  0.00           C  
ATOM    484  H2'  DG    15      49.399  46.231  49.744  1.00  0.00           H  
ATOM    485 H2''  DG    15      48.323  47.420  50.648  1.00  0.00           H  
ATOM    486  O3'  DG    15      50.132  49.008  51.527  1.00  0.00           O  
ATOM    487  P    DG    16      49.839  48.837  53.045  1.00  0.00           P  
ATOM    488  OP1  DG    16      50.945  49.466  53.779  1.00  0.00           O  
ATOM    489  OP2  DG    16      49.392  47.468  53.334  1.00  0.00           O  
ATOM    490  O5'  DG    16      48.648  49.883  53.252  1.00  0.00           O  
ATOM    491  C5'  DG    16      47.533  49.914  52.335  1.00  0.00           C  
ATOM    492  H5'  DG    16      47.123  48.935  52.088  1.00  0.00           H  
ATOM    493 H5''  DG    16      47.969  50.376  51.449  1.00  0.00           H  
ATOM    494  C4'  DG    16      46.438  50.932  52.795  1.00  0.00           C  
ATOM    495  H4'  DG    16      46.868  51.931  52.721  1.00  0.00           H  
ATOM    496  O4'  DG    16      45.501  50.779  51.765  1.00  0.00           O  
ATOM    497  C1'  DG    16      44.169  50.632  52.348  1.00  0.00           C  
ATOM    498  H1'  DG    16      43.810  51.638  52.566  1.00  0.00           H  
ATOM    499  N9   DG    16      43.345  49.911  51.359  1.00  0.00           N  
ATOM    500  C8   DG    16      42.297  50.409  50.707  1.00  0.00           C  
ATOM    501  H8   DG    16      41.928  51.393  50.955  1.00  0.00           H  
ATOM    502  N7   DG    16      41.703  49.646  49.819  1.00  0.00           N  
ATOM    503  C5   DG    16      42.538  48.533  49.813  1.00  0.00           C  
ATOM    504  C6   DG    16      42.544  47.353  48.962  1.00  0.00           C  
ATOM    505  O6   DG    16      41.758  47.003  48.140  1.00  0.00           O  
ATOM    506  N1   DG    16      43.544  46.529  49.215  1.00  0.00           N  
ATOM    507  H1   DG    16      43.564  45.740  48.585  1.00  0.00           H  
ATOM    508  C2   DG    16      44.562  46.807  50.069  1.00  0.00           C  
ATOM    509  N2   DG    16      45.544  45.994  50.267  1.00  0.00           N  
ATOM    510  H21  DG    16      45.593  45.168  49.687  1.00  0.00           H  
ATOM    511  H22  DG    16      46.080  46.067  51.119  1.00  0.00           H  
ATOM    512  N3   DG    16      44.601  47.867  50.878  1.00  0.00           N  
ATOM    513  C4   DG    16      43.538  48.719  50.718  1.00  0.00           C  
ATOM    514  C3'  DG    16      45.799  50.530  54.185  1.00  0.00           C  
ATOM    515  H3'  DG    16      46.351  49.800  54.778  1.00  0.00           H  
ATOM    516  C2'  DG    16      44.535  49.922  53.688  1.00  0.00           C  
ATOM    517  H2'  DG    16      44.662  48.848  53.552  1.00  0.00           H  
ATOM    518 H2''  DG    16      43.746  50.133  54.411  1.00  0.00           H  
ATOM    519  O3'  DG    16      45.371  51.609  54.921  1.00  0.00           O  
ATOM    520  P   DT3    17      46.196  52.202  56.165  1.00  0.00           P  
ATOM    521  OP1 DT3    17      47.529  52.692  55.690  1.00  0.00           O  
ATOM    522  OP2 DT3    17      46.134  51.152  57.293  1.00  0.00           O  
ATOM    523  O5' DT3    17      45.242  53.461  56.504  1.00  0.00           O  
ATOM    524  C5' DT3    17      45.387  54.690  55.767  1.00  0.00           C  
ATOM    525  H5' DT3    17      45.582  54.501  54.711  1.00  0.00           H  
ATOM    526 H5'' DT3    17      46.297  55.157  56.145  1.00  0.00           H  
ATOM    527  C4' DT3    17      44.264  55.727  55.757  1.00  0.00           C  
ATOM    528  H4' DT3    17      44.506  56.435  54.964  1.00  0.00           H  
ATOM    529  O4' DT3    17      43.120  55.009  55.341  1.00  0.00           O  
ATOM    530  C1' DT3    17      42.285  55.046  56.472  1.00  0.00           C  
ATOM    531  H1' DT3    17      41.759  55.978  56.266  1.00  0.00           H  
ATOM    532  N1  DT3    17      41.329  53.911  56.384  1.00  0.00           N  
ATOM    533  C6  DT3    17      41.788  52.602  56.524  1.00  0.00           C  
ATOM    534  H6  DT3    17      42.833  52.382  56.360  1.00  0.00           H  
ATOM    535  C5  DT3    17      40.953  51.580  56.882  1.00  0.00           C  
ATOM    536  C7  DT3    17      41.581  50.211  57.093  1.00  0.00           C  
ATOM    537  H71 DT3    17      42.615  50.169  56.752  1.00  0.00           H  
ATOM    538  H72 DT3    17      41.627  50.330  58.176  1.00  0.00           H  
ATOM    539  H73 DT3    17      40.954  49.374  56.786  1.00  0.00           H  
ATOM    540  C4  DT3    17      39.519  51.830  57.086  1.00  0.00           C  
ATOM    541  O4  DT3    17      38.706  51.004  57.530  1.00  0.00           O  
ATOM    542  N3  DT3    17      39.111  53.125  56.811  1.00  0.00           N  
ATOM    543  H3  DT3    17      38.118  53.301  56.752  1.00  0.00           H  
ATOM    544  C2  DT3    17      39.911  54.160  56.511  1.00  0.00           C  
ATOM    545  O2  DT3    17      39.428  55.285  56.297  1.00  0.00           O  
ATOM    546  C3' DT3    17      44.140  56.152  57.226  1.00  0.00           C  
ATOM    547  H3' DT3    17      45.048  56.032  57.817  1.00  0.00           H  
ATOM    548  C2' DT3    17      43.125  55.149  57.703  1.00  0.00           C  
ATOM    549  H2' DT3    17      43.519  54.161  57.942  1.00  0.00           H  
ATOM    550 H2'' DT3    17      42.634  55.697  58.507  1.00  0.00           H  
ATOM    551  O3' DT3    17      43.752  57.518  57.308  1.00  0.00           O  
ATOM    552 HO3' DT3    17      44.452  58.093  56.993  1.00  0.00           H  
ATOM    553  K+   K+    18      41.764  45.710  45.795  1.00  0.00           K  
ATOM    554  K+   K+    19      43.363  46.056  42.804  1.00  0.00           K  
END
