# Supplementary material for: Complexity of Guanine Quadruplex Unfolding Pathways Revealed by Atomistic Pulling Simulations
Source: J Chem Inf Model. 2023 Jul 17;63(15):4716–31. doi: 10.1021/acs.jcim.3c00171 (PMC10428220; doi:10.1021/acs.jcim.3c00171)
Supplement: Supplementary file 2 — ci3c00171_si_002.zip [file ci3c00171_si_002.zip › coordinates/initial-coordinates/143d_t_dl-start_run2.pdb]

ATOM      1 HO5' DT5     1      48.615  51.179  37.299  1.00  0.00           H  
ATOM      2  O5' DT5     1      47.798  51.600  37.578  1.00  0.00           O  
ATOM      3  C5' DT5     1      47.521  51.461  38.943  1.00  0.00           C  
ATOM      4  H5' DT5     1      46.978  50.523  39.060  1.00  0.00           H  
ATOM      5 H5'' DT5     1      46.812  52.220  39.273  1.00  0.00           H  
ATOM      6  C4' DT5     1      48.817  51.325  39.781  1.00  0.00           C  
ATOM      7  H4' DT5     1      48.425  51.500  40.783  1.00  0.00           H  
ATOM      8  O4' DT5     1      49.375  49.949  39.710  1.00  0.00           O  
ATOM      9  C1' DT5     1      50.676  50.087  40.138  1.00  0.00           C  
ATOM     10  H1' DT5     1      50.508  50.082  41.215  1.00  0.00           H  
ATOM     11  N1  DT5     1      51.581  48.919  39.882  1.00  0.00           N  
ATOM     12  C6  DT5     1      52.233  48.606  38.636  1.00  0.00           C  
ATOM     13  H6  DT5     1      51.820  49.055  37.745  1.00  0.00           H  
ATOM     14  C5  DT5     1      53.168  47.642  38.517  1.00  0.00           C  
ATOM     15  C7  DT5     1      53.705  47.290  37.079  1.00  0.00           C  
ATOM     16  H71 DT5     1      53.665  48.071  36.320  1.00  0.00           H  
ATOM     17  H72 DT5     1      54.729  46.935  36.961  1.00  0.00           H  
ATOM     18  H73 DT5     1      53.039  46.546  36.641  1.00  0.00           H  
ATOM     19  C4  DT5     1      53.447  46.810  39.672  1.00  0.00           C  
ATOM     20  O4  DT5     1      54.131  45.735  39.668  1.00  0.00           O  
ATOM     21  N3  DT5     1      52.774  47.090  40.831  1.00  0.00           N  
ATOM     22  H3  DT5     1      52.996  46.533  41.644  1.00  0.00           H  
ATOM     23  C2  DT5     1      51.949  48.160  41.071  1.00  0.00           C  
ATOM     24  O2  DT5     1      51.664  48.416  42.245  1.00  0.00           O  
ATOM     25  C3' DT5     1      49.925  52.356  39.559  1.00  0.00           C  
ATOM     26  H3' DT5     1      49.807  52.847  38.593  1.00  0.00           H  
ATOM     27  C2' DT5     1      51.149  51.407  39.517  1.00  0.00           C  
ATOM     28  H2' DT5     1      51.321  51.134  38.475  1.00  0.00           H  
ATOM     29 H2'' DT5     1      52.083  51.821  39.896  1.00  0.00           H  
ATOM     30  O3' DT5     1      49.949  53.229  40.630  1.00  0.00           O  
ATOM     31  P    DG     2      49.712  54.800  40.390  1.00  0.00           P  
ATOM     32  OP1  DG     2      50.163  55.241  39.068  1.00  0.00           O  
ATOM     33  OP2  DG     2      50.273  55.542  41.559  1.00  0.00           O  
ATOM     34  O5'  DG     2      48.124  54.745  40.391  1.00  0.00           O  
ATOM     35  C5'  DG     2      47.335  54.383  41.547  1.00  0.00           C  
ATOM     36  H5'  DG     2      47.902  54.577  42.457  1.00  0.00           H  
ATOM     37 H5''  DG     2      47.275  53.296  41.584  1.00  0.00           H  
ATOM     38  C4'  DG     2      45.955  54.993  41.459  1.00  0.00           C  
ATOM     39  H4'  DG     2      46.114  56.029  41.157  1.00  0.00           H  
ATOM     40  O4'  DG     2      45.167  54.253  40.551  1.00  0.00           O  
ATOM     41  C1'  DG     2      43.929  53.812  41.163  1.00  0.00           C  
ATOM     42  H1'  DG     2      43.166  54.520  40.839  1.00  0.00           H  
ATOM     43  N9   DG     2      43.506  52.480  40.801  1.00  0.00           N  
ATOM     44  C8   DG     2      42.481  52.100  39.939  1.00  0.00           C  
ATOM     45  H8   DG     2      41.807  52.827  39.511  1.00  0.00           H  
ATOM     46  N7   DG     2      42.448  50.854  39.652  1.00  0.00           N  
ATOM     47  C5   DG     2      43.596  50.364  40.257  1.00  0.00           C  
ATOM     48  C6   DG     2      44.182  49.022  40.165  1.00  0.00           C  
ATOM     49  O6   DG     2      43.824  48.026  39.519  1.00  0.00           O  
ATOM     50  N1   DG     2      45.296  48.889  40.991  1.00  0.00           N  
ATOM     51  H1   DG     2      45.680  47.968  41.145  1.00  0.00           H  
ATOM     52  C2   DG     2      45.880  49.916  41.665  1.00  0.00           C  
ATOM     53  N2   DG     2      46.961  49.654  42.238  1.00  0.00           N  
ATOM     54  H21  DG     2      47.338  48.717  42.246  1.00  0.00           H  
ATOM     55  H22  DG     2      47.391  50.414  42.745  1.00  0.00           H  
ATOM     56  N3   DG     2      45.353  51.122  41.741  1.00  0.00           N  
ATOM     57  C4   DG     2      44.250  51.312  40.992  1.00  0.00           C  
ATOM     58  C3'  DG     2      45.204  54.995  42.795  1.00  0.00           C  
ATOM     59  H3'  DG     2      45.918  54.794  43.593  1.00  0.00           H  
ATOM     60  C2'  DG     2      44.091  53.954  42.690  1.00  0.00           C  
ATOM     61  H2'  DG     2      44.427  53.012  43.123  1.00  0.00           H  
ATOM     62 H2''  DG     2      43.166  54.230  43.198  1.00  0.00           H  
ATOM     63  O3'  DG     2      44.691  56.257  43.091  1.00  0.00           O  
ATOM     64  P    DG     3      43.611  57.140  42.305  1.00  0.00           P  
ATOM     65  OP1  DG     3      43.729  57.077  40.809  1.00  0.00           O  
ATOM     66  OP2  DG     3      43.684  58.473  42.945  1.00  0.00           O  
ATOM     67  O5'  DG     3      42.227  56.418  42.779  1.00  0.00           O  
ATOM     68  C5'  DG     3      41.876  56.278  44.157  1.00  0.00           C  
ATOM     69  H5'  DG     3      41.951  57.253  44.639  1.00  0.00           H  
ATOM     70 H5''  DG     3      42.619  55.657  44.657  1.00  0.00           H  
ATOM     71  C4'  DG     3      40.526  55.537  44.428  1.00  0.00           C  
ATOM     72  H4'  DG     3      39.742  55.978  43.813  1.00  0.00           H  
ATOM     73  O4'  DG     3      40.666  54.251  43.899  1.00  0.00           O  
ATOM     74  C1'  DG     3      40.414  53.238  44.785  1.00  0.00           C  
ATOM     75  H1'  DG     3      39.366  52.937  44.778  1.00  0.00           H  
ATOM     76  N9   DG     3      41.330  52.103  44.476  1.00  0.00           N  
ATOM     77  C8   DG     3      42.526  51.781  45.045  1.00  0.00           C  
ATOM     78  H8   DG     3      42.924  52.338  45.880  1.00  0.00           H  
ATOM     79  N7   DG     3      43.124  50.657  44.510  1.00  0.00           N  
ATOM     80  C5   DG     3      42.139  50.252  43.610  1.00  0.00           C  
ATOM     81  C6   DG     3      42.102  49.144  42.785  1.00  0.00           C  
ATOM     82  O6   DG     3      42.830  48.202  42.750  1.00  0.00           O  
ATOM     83  N1   DG     3      40.965  49.079  42.024  1.00  0.00           N  
ATOM     84  H1   DG     3      40.838  48.290  41.406  1.00  0.00           H  
ATOM     85  C2   DG     3      40.066  50.023  41.915  1.00  0.00           C  
ATOM     86  N2   DG     3      39.113  49.825  41.045  1.00  0.00           N  
ATOM     87  H21  DG     3      39.021  48.987  40.488  1.00  0.00           H  
ATOM     88  H22  DG     3      38.384  50.507  40.892  1.00  0.00           H  
ATOM     89  N3   DG     3      39.999  51.105  42.716  1.00  0.00           N  
ATOM     90  C4   DG     3      41.087  51.185  43.496  1.00  0.00           C  
ATOM     91  C3'  DG     3      40.131  55.403  45.894  1.00  0.00           C  
ATOM     92  H3'  DG     3      40.582  56.188  46.501  1.00  0.00           H  
ATOM     93  C2'  DG     3      40.698  53.982  46.128  1.00  0.00           C  
ATOM     94  H2'  DG     3      41.776  53.948  46.286  1.00  0.00           H  
ATOM     95 H2''  DG     3      40.216  53.545  47.003  1.00  0.00           H  
ATOM     96  O3'  DG     3      38.705  55.308  46.089  1.00  0.00           O  
ATOM     97  P    DG     4      37.943  56.436  46.882  1.00  0.00           P  
ATOM     98  OP1  DG     4      38.003  57.709  46.104  1.00  0.00           O  
ATOM     99  OP2  DG     4      38.427  56.427  48.272  1.00  0.00           O  
ATOM    100  O5'  DG     4      36.534  55.787  46.707  1.00  0.00           O  
ATOM    101  C5'  DG     4      36.122  54.808  47.650  1.00  0.00           C  
ATOM    102  H5'  DG     4      35.512  55.240  48.444  1.00  0.00           H  
ATOM    103 H5''  DG     4      37.037  54.298  47.952  1.00  0.00           H  
ATOM    104  C4'  DG     4      35.186  53.813  46.889  1.00  0.00           C  
ATOM    105  H4'  DG     4      34.407  54.478  46.517  1.00  0.00           H  
ATOM    106  O4'  DG     4      35.924  53.133  45.930  1.00  0.00           O  
ATOM    107  C1'  DG     4      35.402  51.818  45.832  1.00  0.00           C  
ATOM    108  H1'  DG     4      34.591  51.772  45.105  1.00  0.00           H  
ATOM    109  N9   DG     4      36.458  50.912  45.249  1.00  0.00           N  
ATOM    110  C8   DG     4      36.371  50.269  44.049  1.00  0.00           C  
ATOM    111  H8   DG     4      35.611  50.439  43.301  1.00  0.00           H  
ATOM    112  N7   DG     4      37.298  49.455  43.805  1.00  0.00           N  
ATOM    113  C5   DG     4      38.218  49.622  44.867  1.00  0.00           C  
ATOM    114  C6   DG     4      39.456  48.975  45.305  1.00  0.00           C  
ATOM    115  O6   DG     4      40.007  47.956  44.865  1.00  0.00           O  
ATOM    116  N1   DG     4      40.131  49.680  46.291  1.00  0.00           N  
ATOM    117  H1   DG     4      41.019  49.288  46.571  1.00  0.00           H  
ATOM    118  C2   DG     4      39.544  50.624  47.075  1.00  0.00           C  
ATOM    119  N2   DG     4      40.206  51.062  48.109  1.00  0.00           N  
ATOM    120  H21  DG     4      41.207  50.929  48.125  1.00  0.00           H  
ATOM    121  H22  DG     4      39.706  51.754  48.649  1.00  0.00           H  
ATOM    122  N3   DG     4      38.326  51.074  46.903  1.00  0.00           N  
ATOM    123  C4   DG     4      37.713  50.582  45.743  1.00  0.00           C  
ATOM    124  C3'  DG     4      34.521  52.776  47.805  1.00  0.00           C  
ATOM    125  H3'  DG     4      34.750  52.847  48.869  1.00  0.00           H  
ATOM    126  C2'  DG     4      34.988  51.425  47.293  1.00  0.00           C  
ATOM    127  H2'  DG     4      35.771  50.896  47.837  1.00  0.00           H  
ATOM    128 H2''  DG     4      34.148  50.733  47.234  1.00  0.00           H  
ATOM    129  O3'  DG     4      33.126  52.766  47.629  1.00  0.00           O  
ATOM    130  P    DT     5      32.009  53.025  48.735  1.00  0.00           P  
ATOM    131  OP1  DT     5      30.761  53.127  47.989  1.00  0.00           O  
ATOM    132  OP2  DT     5      32.353  54.216  49.565  1.00  0.00           O  
ATOM    133  O5'  DT     5      31.878  51.765  49.653  1.00  0.00           O  
ATOM    134  C5'  DT     5      33.004  51.357  50.405  1.00  0.00           C  
ATOM    135  H5'  DT     5      33.075  52.102  51.198  1.00  0.00           H  
ATOM    136 H5''  DT     5      33.956  51.180  49.904  1.00  0.00           H  
ATOM    137  C4'  DT     5      32.626  50.075  51.027  1.00  0.00           C  
ATOM    138  H4'  DT     5      33.554  49.722  51.476  1.00  0.00           H  
ATOM    139  O4'  DT     5      31.715  50.428  52.043  1.00  0.00           O  
ATOM    140  C1'  DT     5      30.792  49.390  52.142  1.00  0.00           C  
ATOM    141  H1'  DT     5      31.288  48.641  52.760  1.00  0.00           H  
ATOM    142  N1   DT     5      29.518  49.856  52.741  1.00  0.00           N  
ATOM    143  C6   DT     5      29.092  51.085  52.285  1.00  0.00           C  
ATOM    144  H6   DT     5      29.774  51.670  51.686  1.00  0.00           H  
ATOM    145  C5   DT     5      27.878  51.554  52.545  1.00  0.00           C  
ATOM    146  C7   DT     5      27.538  52.905  52.016  1.00  0.00           C  
ATOM    147  H71  DT     5      28.413  53.299  51.498  1.00  0.00           H  
ATOM    148  H72  DT     5      26.703  52.870  51.316  1.00  0.00           H  
ATOM    149  H73  DT     5      27.216  53.593  52.797  1.00  0.00           H  
ATOM    150  C4   DT     5      26.960  50.759  53.349  1.00  0.00           C  
ATOM    151  O4   DT     5      25.767  51.070  53.659  1.00  0.00           O  
ATOM    152  N3   DT     5      27.494  49.590  53.810  1.00  0.00           N  
ATOM    153  H3   DT     5      26.887  49.073  54.429  1.00  0.00           H  
ATOM    154  C2   DT     5      28.720  49.072  53.527  1.00  0.00           C  
ATOM    155  O2   DT     5      28.997  47.942  53.882  1.00  0.00           O  
ATOM    156  C3'  DT     5      31.900  49.050  50.109  1.00  0.00           C  
ATOM    157  H3'  DT     5      31.762  49.295  49.056  1.00  0.00           H  
ATOM    158  C2'  DT     5      30.562  48.885  50.752  1.00  0.00           C  
ATOM    159  H2'  DT     5      29.773  49.478  50.291  1.00  0.00           H  
ATOM    160 H2''  DT     5      30.333  47.819  50.789  1.00  0.00           H  
ATOM    161  O3'  DT     5      32.713  47.891  50.231  1.00  0.00           O  
ATOM    162  P    DT     6      34.061  47.786  49.301  1.00  0.00           P  
ATOM    163  OP1  DT     6      35.095  48.769  49.655  1.00  0.00           O  
ATOM    164  OP2  DT     6      33.615  47.599  47.916  1.00  0.00           O  
ATOM    165  O5'  DT     6      34.668  46.396  49.808  1.00  0.00           O  
ATOM    166  C5'  DT     6      35.373  46.204  51.084  1.00  0.00           C  
ATOM    167  H5'  DT     6      34.628  46.646  51.747  1.00  0.00           H  
ATOM    168 H5''  DT     6      36.339  46.707  51.115  1.00  0.00           H  
ATOM    169  C4'  DT     6      35.661  44.735  51.391  1.00  0.00           C  
ATOM    170  H4'  DT     6      36.060  44.688  52.404  1.00  0.00           H  
ATOM    171  O4'  DT     6      34.405  44.105  51.247  1.00  0.00           O  
ATOM    172  C1'  DT     6      34.577  43.092  50.244  1.00  0.00           C  
ATOM    173  H1'  DT     6      34.969  42.270  50.844  1.00  0.00           H  
ATOM    174  N1   DT     6      33.254  42.783  49.568  1.00  0.00           N  
ATOM    175  C6   DT     6      32.510  43.804  49.083  1.00  0.00           C  
ATOM    176  H6   DT     6      32.885  44.816  49.124  1.00  0.00           H  
ATOM    177  C5   DT     6      31.227  43.617  48.606  1.00  0.00           C  
ATOM    178  C7   DT     6      30.489  44.750  48.043  1.00  0.00           C  
ATOM    179  H71  DT     6      30.352  44.716  46.962  1.00  0.00           H  
ATOM    180  H72  DT     6      29.487  44.819  48.468  1.00  0.00           H  
ATOM    181  H73  DT     6      31.066  45.656  48.228  1.00  0.00           H  
ATOM    182  C4   DT     6      30.765  42.247  48.501  1.00  0.00           C  
ATOM    183  O4   DT     6      29.607  41.888  48.119  1.00  0.00           O  
ATOM    184  N3   DT     6      31.559  41.211  48.947  1.00  0.00           N  
ATOM    185  H3   DT     6      31.155  40.300  49.113  1.00  0.00           H  
ATOM    186  C2   DT     6      32.825  41.448  49.466  1.00  0.00           C  
ATOM    187  O2   DT     6      33.501  40.502  49.856  1.00  0.00           O  
ATOM    188  C3'  DT     6      36.687  44.093  50.406  1.00  0.00           C  
ATOM    189  H3'  DT     6      37.224  44.851  49.836  1.00  0.00           H  
ATOM    190  C2'  DT     6      35.740  43.423  49.364  1.00  0.00           C  
ATOM    191  H2'  DT     6      35.395  44.214  48.698  1.00  0.00           H  
ATOM    192 H2''  DT     6      36.176  42.487  49.015  1.00  0.00           H  
ATOM    193  O3'  DT     6      37.525  43.084  50.985  1.00  0.00           O  
ATOM    194  P    DA     7      38.830  43.351  51.820  1.00  0.00           P  
ATOM    195  OP1  DA     7      38.851  42.291  52.844  1.00  0.00           O  
ATOM    196  OP2  DA     7      38.836  44.818  52.216  1.00  0.00           O  
ATOM    197  O5'  DA     7      39.849  43.063  50.666  1.00  0.00           O  
ATOM    198  C5'  DA     7      40.173  41.814  50.077  1.00  0.00           C  
ATOM    199  H5'  DA     7      39.720  41.885  49.088  1.00  0.00           H  
ATOM    200 H5''  DA     7      39.621  41.105  50.694  1.00  0.00           H  
ATOM    201  C4'  DA     7      41.670  41.470  49.869  1.00  0.00           C  
ATOM    202  H4'  DA     7      41.738  40.604  49.209  1.00  0.00           H  
ATOM    203  O4'  DA     7      42.284  42.561  49.145  1.00  0.00           O  
ATOM    204  C1'  DA     7      42.941  43.341  50.150  1.00  0.00           C  
ATOM    205  H1'  DA     7      44.005  43.355  49.913  1.00  0.00           H  
ATOM    206  N9   DA     7      42.443  44.735  50.090  1.00  0.00           N  
ATOM    207  C8   DA     7      41.618  45.275  49.187  1.00  0.00           C  
ATOM    208  H8   DA     7      41.188  44.699  48.380  1.00  0.00           H  
ATOM    209  N7   DA     7      41.328  46.557  49.348  1.00  0.00           N  
ATOM    210  C5   DA     7      42.102  46.868  50.462  1.00  0.00           C  
ATOM    211  C6   DA     7      42.351  48.111  51.103  1.00  0.00           C  
ATOM    212  N6   DA     7      41.793  49.255  50.723  1.00  0.00           N  
ATOM    213  H61  DA     7      42.202  50.126  51.031  1.00  0.00           H  
ATOM    214  H62  DA     7      41.318  49.188  49.834  1.00  0.00           H  
ATOM    215  N1   DA     7      43.123  48.157  52.210  1.00  0.00           N  
ATOM    216  C2   DA     7      43.663  47.016  52.599  1.00  0.00           C  
ATOM    217  H2   DA     7      44.369  47.034  53.416  1.00  0.00           H  
ATOM    218  N3   DA     7      43.594  45.804  51.993  1.00  0.00           N  
ATOM    219  C4   DA     7      42.729  45.754  50.972  1.00  0.00           C  
ATOM    220  C3'  DA     7      42.442  41.258  51.174  1.00  0.00           C  
ATOM    221  H3'  DA     7      41.956  40.790  52.030  1.00  0.00           H  
ATOM    222  C2'  DA     7      42.741  42.686  51.571  1.00  0.00           C  
ATOM    223  H2'  DA     7      41.885  43.094  52.110  1.00  0.00           H  
ATOM    224 H2''  DA     7      43.636  42.704  52.193  1.00  0.00           H  
ATOM    225  O3'  DA     7      43.694  40.538  50.972  1.00  0.00           O  
ATOM    226  P    DG     8      44.619  40.084  52.206  1.00  0.00           P  
ATOM    227  OP1  DG     8      43.776  39.773  53.353  1.00  0.00           O  
ATOM    228  OP2  DG     8      45.751  41.067  52.429  1.00  0.00           O  
ATOM    229  O5'  DG     8      45.319  38.770  51.724  1.00  0.00           O  
ATOM    230  C5'  DG     8      46.403  38.800  50.838  1.00  0.00           C  
ATOM    231  H5'  DG     8      47.282  38.282  51.220  1.00  0.00           H  
ATOM    232 H5''  DG     8      46.780  39.766  50.502  1.00  0.00           H  
ATOM    233  C4'  DG     8      45.970  38.092  49.566  1.00  0.00           C  
ATOM    234  H4'  DG     8      45.486  37.144  49.799  1.00  0.00           H  
ATOM    235  O4'  DG     8      45.034  38.928  48.906  1.00  0.00           O  
ATOM    236  C1'  DG     8      45.763  39.500  47.837  1.00  0.00           C  
ATOM    237  H1'  DG     8      45.356  39.099  46.909  1.00  0.00           H  
ATOM    238  N9   DG     8      45.482  40.972  47.611  1.00  0.00           N  
ATOM    239  C8   DG     8      46.199  42.068  48.142  1.00  0.00           C  
ATOM    240  H8   DG     8      47.071  41.882  48.752  1.00  0.00           H  
ATOM    241  N7   DG     8      45.619  43.240  47.884  1.00  0.00           N  
ATOM    242  C5   DG     8      44.562  42.836  47.062  1.00  0.00           C  
ATOM    243  C6   DG     8      43.474  43.617  46.631  1.00  0.00           C  
ATOM    244  O6   DG     8      43.448  44.883  46.582  1.00  0.00           O  
ATOM    245  N1   DG     8      42.420  42.945  46.014  1.00  0.00           N  
ATOM    246  H1   DG     8      41.594  43.495  45.827  1.00  0.00           H  
ATOM    247  C2   DG     8      42.404  41.595  45.856  1.00  0.00           C  
ATOM    248  N2   DG     8      41.382  41.080  45.276  1.00  0.00           N  
ATOM    249  H21  DG     8      40.639  41.749  45.124  1.00  0.00           H  
ATOM    250  H22  DG     8      41.235  40.116  45.015  1.00  0.00           H  
ATOM    251  N3   DG     8      43.362  40.747  46.307  1.00  0.00           N  
ATOM    252  C4   DG     8      44.432  41.467  46.937  1.00  0.00           C  
ATOM    253  C3'  DG     8      47.101  37.754  48.572  1.00  0.00           C  
ATOM    254  H3'  DG     8      47.964  37.504  49.189  1.00  0.00           H  
ATOM    255  C2'  DG     8      47.294  39.061  47.902  1.00  0.00           C  
ATOM    256  H2'  DG     8      47.804  39.694  48.628  1.00  0.00           H  
ATOM    257 H2''  DG     8      47.763  38.994  46.920  1.00  0.00           H  
ATOM    258  O3'  DG     8      46.751  36.701  47.652  1.00  0.00           O  
ATOM    259  P    DG     9      47.597  36.042  46.501  1.00  0.00           P  
ATOM    260  OP1  DG     9      46.801  34.857  46.088  1.00  0.00           O  
ATOM    261  OP2  DG     9      48.972  35.718  46.921  1.00  0.00           O  
ATOM    262  O5'  DG     9      47.677  36.943  45.138  1.00  0.00           O  
ATOM    263  C5'  DG     9      46.574  37.605  44.598  1.00  0.00           C  
ATOM    264  H5'  DG     9      47.008  38.474  44.102  1.00  0.00           H  
ATOM    265 H5''  DG     9      46.013  37.985  45.452  1.00  0.00           H  
ATOM    266  C4'  DG     9      45.780  36.745  43.602  1.00  0.00           C  
ATOM    267  H4'  DG     9      45.691  35.795  44.129  1.00  0.00           H  
ATOM    268  O4'  DG     9      44.555  37.268  43.452  1.00  0.00           O  
ATOM    269  C1'  DG     9      44.512  37.896  42.242  1.00  0.00           C  
ATOM    270  H1'  DG     9      43.920  37.288  41.559  1.00  0.00           H  
ATOM    271  N9   DG     9      43.969  39.312  42.264  1.00  0.00           N  
ATOM    272  C8   DG     9      42.720  39.753  41.883  1.00  0.00           C  
ATOM    273  H8   DG     9      41.828  39.193  41.642  1.00  0.00           H  
ATOM    274  N7   DG     9      42.503  40.998  42.233  1.00  0.00           N  
ATOM    275  C5   DG     9      43.776  41.508  42.682  1.00  0.00           C  
ATOM    276  C6   DG     9      44.150  42.795  43.162  1.00  0.00           C  
ATOM    277  O6   DG     9      43.357  43.777  43.206  1.00  0.00           O  
ATOM    278  N1   DG     9      45.451  42.880  43.499  1.00  0.00           N  
ATOM    279  H1   DG     9      45.877  43.765  43.736  1.00  0.00           H  
ATOM    280  C2   DG     9      46.247  41.801  43.559  1.00  0.00           C  
ATOM    281  N2   DG     9      47.389  41.996  44.160  1.00  0.00           N  
ATOM    282  H21  DG     9      47.659  42.955  44.327  1.00  0.00           H  
ATOM    283  H22  DG     9      48.033  41.266  44.429  1.00  0.00           H  
ATOM    284  N3   DG     9      46.023  40.588  43.082  1.00  0.00           N  
ATOM    285  C4   DG     9      44.718  40.491  42.649  1.00  0.00           C  
ATOM    286  C3'  DG     9      46.467  36.485  42.233  1.00  0.00           C  
ATOM    287  H3'  DG     9      47.547  36.588  42.337  1.00  0.00           H  
ATOM    288  C2'  DG     9      45.852  37.703  41.500  1.00  0.00           C  
ATOM    289  H2'  DG     9      46.595  38.491  41.624  1.00  0.00           H  
ATOM    290 H2''  DG     9      45.712  37.541  40.431  1.00  0.00           H  
ATOM    291  O3'  DG     9      46.024  35.184  41.772  1.00  0.00           O  
ATOM    292  P    DG    10      46.613  34.487  40.455  1.00  0.00           P  
ATOM    293  OP1  DG    10      46.332  33.059  40.610  1.00  0.00           O  
ATOM    294  OP2  DG    10      47.995  34.944  40.271  1.00  0.00           O  
ATOM    295  O5'  DG    10      45.823  35.018  39.204  1.00  0.00           O  
ATOM    296  C5'  DG    10      44.376  34.724  39.031  1.00  0.00           C  
ATOM    297  H5'  DG    10      43.908  34.789  40.013  1.00  0.00           H  
ATOM    298 H5''  DG    10      44.271  33.725  38.608  1.00  0.00           H  
ATOM    299  C4'  DG    10      43.697  35.732  38.170  1.00  0.00           C  
ATOM    300  H4'  DG    10      42.646  35.447  38.128  1.00  0.00           H  
ATOM    301  O4'  DG    10      43.739  36.976  38.780  1.00  0.00           O  
ATOM    302  C1'  DG    10      43.790  37.849  37.745  1.00  0.00           C  
ATOM    303  H1'  DG    10      42.811  37.957  37.278  1.00  0.00           H  
ATOM    304  N9   DG    10      44.290  39.200  38.216  1.00  0.00           N  
ATOM    305  C8   DG    10      45.483  39.539  38.748  1.00  0.00           C  
ATOM    306  H8   DG    10      46.334  38.875  38.736  1.00  0.00           H  
ATOM    307  N7   DG    10      45.508  40.730  39.258  1.00  0.00           N  
ATOM    308  C5   DG    10      44.197  41.253  38.977  1.00  0.00           C  
ATOM    309  C6   DG    10      43.547  42.458  39.372  1.00  0.00           C  
ATOM    310  O6   DG    10      43.917  43.372  40.135  1.00  0.00           O  
ATOM    311  N1   DG    10      42.301  42.478  38.967  1.00  0.00           N  
ATOM    312  H1   DG    10      41.788  43.283  39.297  1.00  0.00           H  
ATOM    313  C2   DG    10      41.607  41.452  38.328  1.00  0.00           C  
ATOM    314  N2   DG    10      40.309  41.664  38.164  1.00  0.00           N  
ATOM    315  H21  DG    10      39.996  42.593  38.407  1.00  0.00           H  
ATOM    316  H22  DG    10      39.744  40.969  37.697  1.00  0.00           H  
ATOM    317  N3   DG    10      42.155  40.360  37.963  1.00  0.00           N  
ATOM    318  C4   DG    10      43.458  40.280  38.382  1.00  0.00           C  
ATOM    319  C3'  DG    10      44.389  35.919  36.812  1.00  0.00           C  
ATOM    320  H3'  DG    10      45.222  35.229  36.683  1.00  0.00           H  
ATOM    321  C2'  DG    10      44.878  37.310  36.729  1.00  0.00           C  
ATOM    322  H2'  DG    10      45.886  37.419  37.127  1.00  0.00           H  
ATOM    323 H2''  DG    10      44.846  37.781  35.746  1.00  0.00           H  
ATOM    324  O3'  DG    10      43.385  35.751  35.751  1.00  0.00           O  
ATOM    325  P    DT    11      43.797  35.238  34.247  1.00  0.00           P  
ATOM    326  OP1  DT    11      42.663  34.520  33.648  1.00  0.00           O  
ATOM    327  OP2  DT    11      45.106  34.691  34.344  1.00  0.00           O  
ATOM    328  O5'  DT    11      43.948  36.578  33.414  1.00  0.00           O  
ATOM    329  C5'  DT    11      44.100  36.629  32.038  1.00  0.00           C  
ATOM    330  H5'  DT    11      43.370  36.010  31.517  1.00  0.00           H  
ATOM    331 H5''  DT    11      45.106  36.346  31.727  1.00  0.00           H  
ATOM    332  C4'  DT    11      44.047  38.058  31.565  1.00  0.00           C  
ATOM    333  H4'  DT    11      44.129  37.934  30.485  1.00  0.00           H  
ATOM    334  O4'  DT    11      42.771  38.581  31.917  1.00  0.00           O  
ATOM    335  C1'  DT    11      42.902  39.704  32.698  1.00  0.00           C  
ATOM    336  H1'  DT    11      42.879  40.659  32.172  1.00  0.00           H  
ATOM    337  N1   DT    11      41.801  39.675  33.645  1.00  0.00           N  
ATOM    338  C6   DT    11      41.537  38.580  34.424  1.00  0.00           C  
ATOM    339  H6   DT    11      42.094  37.660  34.322  1.00  0.00           H  
ATOM    340  C5   DT    11      40.609  38.727  35.400  1.00  0.00           C  
ATOM    341  C7   DT    11      40.406  37.541  36.397  1.00  0.00           C  
ATOM    342  H71  DT    11      41.241  36.843  36.335  1.00  0.00           H  
ATOM    343  H72  DT    11      40.208  37.876  37.415  1.00  0.00           H  
ATOM    344  H73  DT    11      39.453  37.102  36.103  1.00  0.00           H  
ATOM    345  C4   DT    11      39.810  39.911  35.575  1.00  0.00           C  
ATOM    346  O4   DT    11      38.772  40.031  36.212  1.00  0.00           O  
ATOM    347  N3   DT    11      40.282  40.979  34.931  1.00  0.00           N  
ATOM    348  H3   DT    11      39.838  41.844  35.204  1.00  0.00           H  
ATOM    349  C2   DT    11      41.244  40.928  33.959  1.00  0.00           C  
ATOM    350  O2   DT    11      41.476  42.016  33.371  1.00  0.00           O  
ATOM    351  C3'  DT    11      45.051  39.011  32.219  1.00  0.00           C  
ATOM    352  H3'  DT    11      45.858  38.456  32.697  1.00  0.00           H  
ATOM    353  C2'  DT    11      44.251  39.733  33.307  1.00  0.00           C  
ATOM    354  H2'  DT    11      44.448  39.270  34.274  1.00  0.00           H  
ATOM    355 H2''  DT    11      44.726  40.710  33.215  1.00  0.00           H  
ATOM    356  O3'  DT    11      45.693  39.779  31.177  1.00  0.00           O  
ATOM    357  P    DT    12      45.038  40.651  29.984  1.00  0.00           P  
ATOM    358  OP1  DT    12      43.830  41.426  30.397  1.00  0.00           O  
ATOM    359  OP2  DT    12      44.925  39.833  28.757  1.00  0.00           O  
ATOM    360  O5'  DT    12      46.265  41.658  29.712  1.00  0.00           O  
ATOM    361  C5'  DT    12      47.566  41.138  29.390  1.00  0.00           C  
ATOM    362  H5'  DT    12      47.794  41.465  28.376  1.00  0.00           H  
ATOM    363 H5''  DT    12      47.583  40.048  29.403  1.00  0.00           H  
ATOM    364  C4'  DT    12      48.648  41.776  30.269  1.00  0.00           C  
ATOM    365  H4'  DT    12      49.583  41.783  29.709  1.00  0.00           H  
ATOM    366  O4'  DT    12      48.207  43.040  30.770  1.00  0.00           O  
ATOM    367  C1'  DT    12      48.282  43.159  32.124  1.00  0.00           C  
ATOM    368  H1'  DT    12      49.302  43.440  32.387  1.00  0.00           H  
ATOM    369  N1   DT    12      47.180  44.014  32.670  1.00  0.00           N  
ATOM    370  C6   DT    12      45.841  43.676  32.536  1.00  0.00           C  
ATOM    371  H6   DT    12      45.458  42.765  32.101  1.00  0.00           H  
ATOM    372  C5   DT    12      44.883  44.556  32.879  1.00  0.00           C  
ATOM    373  C7   DT    12      43.452  44.293  32.497  1.00  0.00           C  
ATOM    374  H71  DT    12      42.774  44.400  33.343  1.00  0.00           H  
ATOM    375  H72  DT    12      43.115  44.877  31.641  1.00  0.00           H  
ATOM    376  H73  DT    12      43.393  43.248  32.191  1.00  0.00           H  
ATOM    377  C4   DT    12      45.199  45.764  33.584  1.00  0.00           C  
ATOM    378  O4   DT    12      44.372  46.524  34.058  1.00  0.00           O  
ATOM    379  N3   DT    12      46.505  46.075  33.619  1.00  0.00           N  
ATOM    380  H3   DT    12      46.790  46.942  34.050  1.00  0.00           H  
ATOM    381  C2   DT    12      47.559  45.259  33.208  1.00  0.00           C  
ATOM    382  O2   DT    12      48.692  45.592  33.383  1.00  0.00           O  
ATOM    383  C3'  DT    12      48.828  40.958  31.550  1.00  0.00           C  
ATOM    384  H3'  DT    12      48.266  40.028  31.468  1.00  0.00           H  
ATOM    385  C2'  DT    12      48.148  41.722  32.672  1.00  0.00           C  
ATOM    386  H2'  DT    12      47.105  41.426  32.779  1.00  0.00           H  
ATOM    387 H2''  DT    12      48.679  41.716  33.624  1.00  0.00           H  
ATOM    388  O3'  DT    12      50.193  40.787  31.866  1.00  0.00           O  
ATOM    389  P    DA    13      50.728  39.706  33.013  1.00  0.00           P  
ATOM    390  OP1  DA    13      52.189  39.587  32.955  1.00  0.00           O  
ATOM    391  OP2  DA    13      49.899  38.499  32.902  1.00  0.00           O  
ATOM    392  O5'  DA    13      50.472  40.328  34.463  1.00  0.00           O  
ATOM    393  C5'  DA    13      51.127  41.520  34.927  1.00  0.00           C  
ATOM    394  H5'  DA    13      51.136  42.335  34.203  1.00  0.00           H  
ATOM    395 H5''  DA    13      52.114  41.186  35.247  1.00  0.00           H  
ATOM    396  C4'  DA    13      50.555  42.055  36.244  1.00  0.00           C  
ATOM    397  H4'  DA    13      51.183  42.886  36.565  1.00  0.00           H  
ATOM    398  O4'  DA    13      49.304  42.644  35.918  1.00  0.00           O  
ATOM    399  C1'  DA    13      48.343  42.317  36.928  1.00  0.00           C  
ATOM    400  H1'  DA    13      48.462  43.030  37.744  1.00  0.00           H  
ATOM    401  N9   DA    13      46.909  42.474  36.512  1.00  0.00           N  
ATOM    402  C8   DA    13      46.193  41.661  35.689  1.00  0.00           C  
ATOM    403  H8   DA    13      46.657  40.775  35.281  1.00  0.00           H  
ATOM    404  N7   DA    13      44.923  42.066  35.471  1.00  0.00           N  
ATOM    405  C5   DA    13      44.863  43.271  36.173  1.00  0.00           C  
ATOM    406  C6   DA    13      43.873  44.244  36.470  1.00  0.00           C  
ATOM    407  N6   DA    13      42.616  44.179  36.038  1.00  0.00           N  
ATOM    408  H61  DA    13      41.893  44.789  36.393  1.00  0.00           H  
ATOM    409  H62  DA    13      42.420  43.420  35.401  1.00  0.00           H  
ATOM    410  N1   DA    13      44.108  45.257  37.293  1.00  0.00           N  
ATOM    411  C2   DA    13      45.319  45.324  37.877  1.00  0.00           C  
ATOM    412  H2   DA    13      45.482  46.094  38.616  1.00  0.00           H  
ATOM    413  N3   DA    13      46.312  44.497  37.676  1.00  0.00           N  
ATOM    414  C4   DA    13      46.064  43.474  36.883  1.00  0.00           C  
ATOM    415  C3'  DA    13      50.220  40.997  37.298  1.00  0.00           C  
ATOM    416  H3'  DA    13      50.627  40.034  36.990  1.00  0.00           H  
ATOM    417  C2'  DA    13      48.747  40.960  37.306  1.00  0.00           C  
ATOM    418  H2'  DA    13      48.422  40.148  36.655  1.00  0.00           H  
ATOM    419 H2''  DA    13      48.294  40.678  38.256  1.00  0.00           H  
ATOM    420  O3'  DA    13      50.681  41.323  38.618  1.00  0.00           O  
ATOM    421  P    DG    14      52.159  41.151  39.127  1.00  0.00           P  
ATOM    422  OP1  DG    14      52.980  41.494  37.933  1.00  0.00           O  
ATOM    423  OP2  DG    14      52.139  39.856  39.810  1.00  0.00           O  
ATOM    424  O5'  DG    14      52.279  42.389  40.121  1.00  0.00           O  
ATOM    425  C5'  DG    14      51.916  42.209  41.513  1.00  0.00           C  
ATOM    426  H5'  DG    14      52.251  41.265  41.943  1.00  0.00           H  
ATOM    427 H5''  DG    14      50.852  42.122  41.737  1.00  0.00           H  
ATOM    428  C4'  DG    14      52.607  43.358  42.291  1.00  0.00           C  
ATOM    429  H4'  DG    14      53.574  43.418  41.790  1.00  0.00           H  
ATOM    430  O4'  DG    14      51.791  44.512  42.014  1.00  0.00           O  
ATOM    431  C1'  DG    14      51.317  44.958  43.190  1.00  0.00           C  
ATOM    432  H1'  DG    14      52.046  45.680  43.558  1.00  0.00           H  
ATOM    433  N9   DG    14      49.979  45.537  42.990  1.00  0.00           N  
ATOM    434  C8   DG    14      49.546  46.830  43.273  1.00  0.00           C  
ATOM    435  H8   DG    14      50.198  47.486  43.831  1.00  0.00           H  
ATOM    436  N7   DG    14      48.409  47.082  42.763  1.00  0.00           N  
ATOM    437  C5   DG    14      48.049  45.917  42.117  1.00  0.00           C  
ATOM    438  C6   DG    14      46.841  45.507  41.368  1.00  0.00           C  
ATOM    439  O6   DG    14      45.882  46.184  41.083  1.00  0.00           O  
ATOM    440  N1   DG    14      46.866  44.273  40.822  1.00  0.00           N  
ATOM    441  H1   DG    14      46.091  43.789  40.393  1.00  0.00           H  
ATOM    442  C2   DG    14      47.872  43.424  41.051  1.00  0.00           C  
ATOM    443  N2   DG    14      47.685  42.174  40.727  1.00  0.00           N  
ATOM    444  H21  DG    14      47.002  41.829  40.067  1.00  0.00           H  
ATOM    445  H22  DG    14      48.300  41.471  41.110  1.00  0.00           H  
ATOM    446  N3   DG    14      48.940  43.627  41.866  1.00  0.00           N  
ATOM    447  C4   DG    14      48.989  44.930  42.293  1.00  0.00           C  
ATOM    448  C3'  DG    14      52.662  43.141  43.756  1.00  0.00           C  
ATOM    449  H3'  DG    14      52.511  42.080  43.958  1.00  0.00           H  
ATOM    450  C2'  DG    14      51.286  43.807  44.153  1.00  0.00           C  
ATOM    451  H2'  DG    14      50.427  43.148  44.031  1.00  0.00           H  
ATOM    452 H2''  DG    14      51.219  44.242  45.150  1.00  0.00           H  
ATOM    453  O3'  DG    14      53.693  43.862  44.495  1.00  0.00           O  
ATOM    454  P    DG    15      53.966  43.512  46.030  1.00  0.00           P  
ATOM    455  OP1  DG    15      55.370  43.567  46.328  1.00  0.00           O  
ATOM    456  OP2  DG    15      53.007  42.444  46.442  1.00  0.00           O  
ATOM    457  O5'  DG    15      53.387  44.834  46.710  1.00  0.00           O  
ATOM    458  C5'  DG    15      52.508  44.826  47.881  1.00  0.00           C  
ATOM    459  H5'  DG    15      53.009  44.779  48.848  1.00  0.00           H  
ATOM    460 H5''  DG    15      51.689  44.122  47.734  1.00  0.00           H  
ATOM    461  C4'  DG    15      51.848  46.276  47.797  1.00  0.00           C  
ATOM    462  H4'  DG    15      52.625  47.035  47.712  1.00  0.00           H  
ATOM    463  O4'  DG    15      50.924  46.342  46.651  1.00  0.00           O  
ATOM    464  C1'  DG    15      49.663  46.814  47.173  1.00  0.00           C  
ATOM    465  H1'  DG    15      49.645  47.891  47.007  1.00  0.00           H  
ATOM    466  N9   DG    15      48.506  46.239  46.408  1.00  0.00           N  
ATOM    467  C8   DG    15      48.117  44.946  46.199  1.00  0.00           C  
ATOM    468  H8   DG    15      48.552  44.115  46.734  1.00  0.00           H  
ATOM    469  N7   DG    15      47.107  44.785  45.365  1.00  0.00           N  
ATOM    470  C5   DG    15      46.638  46.107  45.210  1.00  0.00           C  
ATOM    471  C6   DG    15      45.528  46.665  44.489  1.00  0.00           C  
ATOM    472  O6   DG    15      44.683  46.212  43.718  1.00  0.00           O  
ATOM    473  N1   DG    15      45.427  48.038  44.548  1.00  0.00           N  
ATOM    474  H1   DG    15      44.661  48.485  44.065  1.00  0.00           H  
ATOM    475  C2   DG    15      46.226  48.829  45.327  1.00  0.00           C  
ATOM    476  N2   DG    15      45.989  50.091  45.409  1.00  0.00           N  
ATOM    477  H21  DG    15      45.224  50.560  44.946  1.00  0.00           H  
ATOM    478  H22  DG    15      46.506  50.681  46.046  1.00  0.00           H  
ATOM    479  N3   DG    15      47.326  48.374  45.932  1.00  0.00           N  
ATOM    480  C4   DG    15      47.495  47.013  45.825  1.00  0.00           C  
ATOM    481  C3'  DG    15      51.066  46.571  49.056  1.00  0.00           C  
ATOM    482  H3'  DG    15      51.299  45.816  49.807  1.00  0.00           H  
ATOM    483  C2'  DG    15      49.600  46.457  48.630  1.00  0.00           C  
ATOM    484  H2'  DG    15      49.200  45.450  48.750  1.00  0.00           H  
ATOM    485 H2''  DG    15      48.946  47.104  49.215  1.00  0.00           H  
ATOM    486  O3'  DG    15      51.350  47.889  49.485  1.00  0.00           O  
ATOM    487  P    DG    16      51.018  48.582  50.924  1.00  0.00           P  
ATOM    488  OP1  DG    16      52.267  48.786  51.675  1.00  0.00           O  
ATOM    489  OP2  DG    16      49.905  47.836  51.561  1.00  0.00           O  
ATOM    490  O5'  DG    16      50.447  50.004  50.438  1.00  0.00           O  
ATOM    491  C5'  DG    16      49.191  50.104  49.724  1.00  0.00           C  
ATOM    492  H5'  DG    16      48.526  49.245  49.819  1.00  0.00           H  
ATOM    493 H5''  DG    16      49.370  50.203  48.653  1.00  0.00           H  
ATOM    494  C4'  DG    16      48.324  51.268  50.167  1.00  0.00           C  
ATOM    495  H4'  DG    16      48.897  52.190  50.064  1.00  0.00           H  
ATOM    496  O4'  DG    16      47.180  51.275  49.296  1.00  0.00           O  
ATOM    497  C1'  DG    16      45.992  51.263  50.114  1.00  0.00           C  
ATOM    498  H1'  DG    16      45.807  52.316  50.326  1.00  0.00           H  
ATOM    499  N9   DG    16      44.805  50.710  49.345  1.00  0.00           N  
ATOM    500  C8   DG    16      43.882  51.397  48.660  1.00  0.00           C  
ATOM    501  H8   DG    16      43.762  52.454  48.849  1.00  0.00           H  
ATOM    502  N7   DG    16      43.128  50.698  47.880  1.00  0.00           N  
ATOM    503  C5   DG    16      43.750  49.453  48.021  1.00  0.00           C  
ATOM    504  C6   DG    16      43.515  48.252  47.306  1.00  0.00           C  
ATOM    505  O6   DG    16      42.606  48.024  46.569  1.00  0.00           O  
ATOM    506  N1   DG    16      44.305  47.245  47.705  1.00  0.00           N  
ATOM    507  H1   DG    16      44.031  46.313  47.427  1.00  0.00           H  
ATOM    508  C2   DG    16      45.358  47.331  48.592  1.00  0.00           C  
ATOM    509  N2   DG    16      45.900  46.216  48.863  1.00  0.00           N  
ATOM    510  H21  DG    16      45.550  45.346  48.490  1.00  0.00           H  
ATOM    511  H22  DG    16      46.459  46.272  49.702  1.00  0.00           H  
ATOM    512  N3   DG    16      45.588  48.380  49.317  1.00  0.00           N  
ATOM    513  C4   DG    16      44.780  49.459  48.912  1.00  0.00           C  
ATOM    514  C3'  DG    16      47.741  51.072  51.600  1.00  0.00           C  
ATOM    515  H3'  DG    16      48.237  50.231  52.085  1.00  0.00           H  
ATOM    516  C2'  DG    16      46.357  50.621  51.492  1.00  0.00           C  
ATOM    517  H2'  DG    16      46.362  49.532  51.505  1.00  0.00           H  
ATOM    518 H2''  DG    16      45.731  51.078  52.258  1.00  0.00           H  
ATOM    519  O3'  DG    16      47.755  52.203  52.397  1.00  0.00           O  
ATOM    520  P   DT3    17      49.071  52.773  53.126  1.00  0.00           P  
ATOM    521  OP1 DT3    17      49.693  53.732  52.216  1.00  0.00           O  
ATOM    522  OP2 DT3    17      49.882  51.575  53.516  1.00  0.00           O  
ATOM    523  O5' DT3    17      48.480  53.485  54.491  1.00  0.00           O  
ATOM    524  C5' DT3    17      48.661  54.961  54.681  1.00  0.00           C  
ATOM    525  H5' DT3    17      48.306  55.378  53.738  1.00  0.00           H  
ATOM    526 H5'' DT3    17      49.741  55.085  54.749  1.00  0.00           H  
ATOM    527  C4' DT3    17      47.921  55.573  55.900  1.00  0.00           C  
ATOM    528  H4' DT3    17      47.786  56.645  55.751  1.00  0.00           H  
ATOM    529  O4' DT3    17      46.602  54.993  55.962  1.00  0.00           O  
ATOM    530  C1' DT3    17      46.437  54.146  57.095  1.00  0.00           C  
ATOM    531  H1' DT3    17      45.949  54.651  57.929  1.00  0.00           H  
ATOM    532  N1  DT3    17      45.722  52.878  56.832  1.00  0.00           N  
ATOM    533  C6  DT3    17      46.251  51.817  56.112  1.00  0.00           C  
ATOM    534  H6  DT3    17      47.237  51.803  55.672  1.00  0.00           H  
ATOM    535  C5  DT3    17      45.597  50.635  55.994  1.00  0.00           C  
ATOM    536  C7  DT3    17      46.241  49.435  55.257  1.00  0.00           C  
ATOM    537  H71 DT3    17      47.277  49.628  54.977  1.00  0.00           H  
ATOM    538  H72 DT3    17      46.287  48.703  56.063  1.00  0.00           H  
ATOM    539  H73 DT3    17      45.696  48.998  54.421  1.00  0.00           H  
ATOM    540  C4  DT3    17      44.150  50.525  56.508  1.00  0.00           C  
ATOM    541  O4  DT3    17      43.351  49.586  56.471  1.00  0.00           O  
ATOM    542  N3  DT3    17      43.754  51.691  57.168  1.00  0.00           N  
ATOM    543  H3  DT3    17      42.888  51.690  57.688  1.00  0.00           H  
ATOM    544  C2  DT3    17      44.393  52.857  57.291  1.00  0.00           C  
ATOM    545  O2  DT3    17      43.706  53.871  57.627  1.00  0.00           O  
ATOM    546  C3' DT3    17      48.564  55.232  57.255  1.00  0.00           C  
ATOM    547  H3' DT3    17      49.650  55.148  57.238  1.00  0.00           H  
ATOM    548  C2' DT3    17      47.853  53.949  57.628  1.00  0.00           C  
ATOM    549  H2' DT3    17      48.334  53.171  57.035  1.00  0.00           H  
ATOM    550 H2'' DT3    17      47.796  53.655  58.676  1.00  0.00           H  
ATOM    551  O3' DT3    17      48.378  56.242  58.301  1.00  0.00           O  
ATOM    552 HO3' DT3    17      47.483  56.584  58.236  1.00  0.00           H  
ATOM    553  K+   K+    18      42.081  46.252  44.698  1.00  0.00           K  
ATOM    554  K+   K+    19      43.421  45.847  41.367  1.00  0.00           K  
END
