# Supplementary material for: Complexity of Guanine Quadruplex Unfolding Pathways Revealed by Atomistic Pulling Simulations
Source: J Chem Inf Model. 2023 Jul 17;63(15):4716–31. doi: 10.1021/acs.jcim.3c00171 (PMC10428220; doi:10.1021/acs.jcim.3c00171)
Supplement: Supplementary file 2 — ci3c00171_si_002.zip [file ci3c00171_si_002.zip › coordinates/initial-coordinates/143d_t_dl-start_run3.pdb]

ATOM      1 HO5' DT5     1      47.640  48.743  40.238  1.00  0.00           H  
ATOM      2  O5' DT5     1      47.540  49.696  40.300  1.00  0.00           O  
ATOM      3  C5' DT5     1      46.979  49.885  41.587  1.00  0.00           C  
ATOM      4  H5' DT5     1      46.229  49.106  41.722  1.00  0.00           H  
ATOM      5 H5'' DT5     1      46.528  50.877  41.566  1.00  0.00           H  
ATOM      6  C4' DT5     1      47.971  49.786  42.816  1.00  0.00           C  
ATOM      7  H4' DT5     1      47.369  49.983  43.703  1.00  0.00           H  
ATOM      8  O4' DT5     1      48.554  48.462  42.827  1.00  0.00           O  
ATOM      9  C1' DT5     1      49.733  48.589  43.536  1.00  0.00           C  
ATOM     10  H1' DT5     1      49.461  48.456  44.583  1.00  0.00           H  
ATOM     11  N1  DT5     1      50.692  47.523  43.145  1.00  0.00           N  
ATOM     12  C6  DT5     1      50.912  47.218  41.807  1.00  0.00           C  
ATOM     13  H6  DT5     1      50.453  47.866  41.074  1.00  0.00           H  
ATOM     14  C5  DT5     1      51.916  46.391  41.519  1.00  0.00           C  
ATOM     15  C7  DT5     1      52.367  46.275  40.031  1.00  0.00           C  
ATOM     16  H71 DT5     1      51.795  46.998  39.450  1.00  0.00           H  
ATOM     17  H72 DT5     1      53.426  46.487  39.885  1.00  0.00           H  
ATOM     18  H73 DT5     1      52.085  45.262  39.747  1.00  0.00           H  
ATOM     19  C4  DT5     1      52.685  45.697  42.582  1.00  0.00           C  
ATOM     20  O4  DT5     1      53.599  44.841  42.416  1.00  0.00           O  
ATOM     21  N3  DT5     1      52.238  45.953  43.829  1.00  0.00           N  
ATOM     22  H3  DT5     1      52.569  45.250  44.475  1.00  0.00           H  
ATOM     23  C2  DT5     1      51.420  46.907  44.219  1.00  0.00           C  
ATOM     24  O2  DT5     1      51.298  47.138  45.397  1.00  0.00           O  
ATOM     25  C3' DT5     1      49.145  50.720  42.894  1.00  0.00           C  
ATOM     26  H3' DT5     1      49.212  51.133  41.887  1.00  0.00           H  
ATOM     27  C2' DT5     1      50.431  49.916  43.287  1.00  0.00           C  
ATOM     28  H2' DT5     1      51.094  49.854  42.425  1.00  0.00           H  
ATOM     29 H2'' DT5     1      50.963  50.256  44.176  1.00  0.00           H  
ATOM     30  O3' DT5     1      48.724  51.716  43.831  1.00  0.00           O  
ATOM     31  P    DG     2      48.626  53.225  43.350  1.00  0.00           P  
ATOM     32  OP1  DG     2      49.060  53.356  41.923  1.00  0.00           O  
ATOM     33  OP2  DG     2      49.459  53.922  44.345  1.00  0.00           O  
ATOM     34  O5'  DG     2      47.125  53.686  43.491  1.00  0.00           O  
ATOM     35  C5'  DG     2      46.239  53.292  44.604  1.00  0.00           C  
ATOM     36  H5'  DG     2      46.388  54.006  45.414  1.00  0.00           H  
ATOM     37 H5''  DG     2      46.489  52.313  45.013  1.00  0.00           H  
ATOM     38  C4'  DG     2      44.742  53.314  44.240  1.00  0.00           C  
ATOM     39  H4'  DG     2      44.427  54.245  43.767  1.00  0.00           H  
ATOM     40  O4'  DG     2      44.481  52.227  43.301  1.00  0.00           O  
ATOM     41  C1'  DG     2      43.138  51.787  43.409  1.00  0.00           C  
ATOM     42  H1'  DG     2      42.568  52.489  42.800  1.00  0.00           H  
ATOM     43  N9   DG     2      43.018  50.411  42.852  1.00  0.00           N  
ATOM     44  C8   DG     2      42.147  49.956  41.947  1.00  0.00           C  
ATOM     45  H8   DG     2      41.356  50.563  41.531  1.00  0.00           H  
ATOM     46  N7   DG     2      42.256  48.695  41.628  1.00  0.00           N  
ATOM     47  C5   DG     2      43.346  48.222  42.395  1.00  0.00           C  
ATOM     48  C6   DG     2      43.977  46.951  42.447  1.00  0.00           C  
ATOM     49  O6   DG     2      43.718  45.888  41.931  1.00  0.00           O  
ATOM     50  N1   DG     2      45.047  46.878  43.308  1.00  0.00           N  
ATOM     51  H1   DG     2      45.418  45.939  43.347  1.00  0.00           H  
ATOM     52  C2   DG     2      45.255  47.886  44.234  1.00  0.00           C  
ATOM     53  N2   DG     2      46.230  47.819  45.070  1.00  0.00           N  
ATOM     54  H21  DG     2      46.773  46.976  45.193  1.00  0.00           H  
ATOM     55  H22  DG     2      46.406  48.649  45.620  1.00  0.00           H  
ATOM     56  N3   DG     2      44.709  49.058  44.247  1.00  0.00           N  
ATOM     57  C4   DG     2      43.746  49.251  43.214  1.00  0.00           C  
ATOM     58  C3'  DG     2      43.741  53.161  45.384  1.00  0.00           C  
ATOM     59  H3'  DG     2      44.231  52.714  46.248  1.00  0.00           H  
ATOM     60  C2'  DG     2      42.867  52.010  44.877  1.00  0.00           C  
ATOM     61  H2'  DG     2      43.173  51.036  45.258  1.00  0.00           H  
ATOM     62 H2''  DG     2      41.807  52.169  45.070  1.00  0.00           H  
ATOM     63  O3'  DG     2      43.278  54.467  45.751  1.00  0.00           O  
ATOM     64  P    DG     3      42.033  55.261  45.034  1.00  0.00           P  
ATOM     65  OP1  DG     3      42.200  55.156  43.541  1.00  0.00           O  
ATOM     66  OP2  DG     3      41.975  56.599  45.709  1.00  0.00           O  
ATOM     67  O5'  DG     3      40.697  54.523  45.440  1.00  0.00           O  
ATOM     68  C5'  DG     3      40.529  54.098  46.748  1.00  0.00           C  
ATOM     69  H5'  DG     3      40.224  55.020  47.243  1.00  0.00           H  
ATOM     70 H5''  DG     3      41.448  53.768  47.234  1.00  0.00           H  
ATOM     71  C4'  DG     3      39.478  53.003  46.893  1.00  0.00           C  
ATOM     72  H4'  DG     3      38.526  53.381  46.519  1.00  0.00           H  
ATOM     73  O4'  DG     3      39.745  51.753  46.200  1.00  0.00           O  
ATOM     74  C1'  DG     3      39.902  50.669  47.139  1.00  0.00           C  
ATOM     75  H1'  DG     3      38.935  50.176  47.233  1.00  0.00           H  
ATOM     76  N9   DG     3      40.896  49.716  46.676  1.00  0.00           N  
ATOM     77  C8   DG     3      41.990  49.207  47.325  1.00  0.00           C  
ATOM     78  H8   DG     3      42.479  49.621  48.194  1.00  0.00           H  
ATOM     79  N7   DG     3      42.493  48.168  46.837  1.00  0.00           N  
ATOM     80  C5   DG     3      41.720  47.879  45.737  1.00  0.00           C  
ATOM     81  C6   DG     3      41.666  46.884  44.713  1.00  0.00           C  
ATOM     82  O6   DG     3      42.307  45.857  44.695  1.00  0.00           O  
ATOM     83  N1   DG     3      40.683  47.029  43.788  1.00  0.00           N  
ATOM     84  H1   DG     3      40.563  46.183  43.251  1.00  0.00           H  
ATOM     85  C2   DG     3      39.817  48.055  43.727  1.00  0.00           C  
ATOM     86  N2   DG     3      38.859  48.130  42.824  1.00  0.00           N  
ATOM     87  H21  DG     3      38.669  47.456  42.096  1.00  0.00           H  
ATOM     88  H22  DG     3      38.162  48.854  42.923  1.00  0.00           H  
ATOM     89  N3   DG     3      39.807  49.058  44.622  1.00  0.00           N  
ATOM     90  C4   DG     3      40.791  48.940  45.578  1.00  0.00           C  
ATOM     91  C3'  DG     3      39.332  52.662  48.368  1.00  0.00           C  
ATOM     92  H3'  DG     3      39.701  53.389  49.092  1.00  0.00           H  
ATOM     93  C2'  DG     3      40.242  51.491  48.393  1.00  0.00           C  
ATOM     94  H2'  DG     3      41.260  51.876  48.335  1.00  0.00           H  
ATOM     95 H2''  DG     3      40.139  50.915  49.313  1.00  0.00           H  
ATOM     96  O3'  DG     3      38.090  52.166  48.661  1.00  0.00           O  
ATOM     97  P    DG     4      36.861  53.216  49.040  1.00  0.00           P  
ATOM     98  OP1  DG     4      36.882  54.337  48.080  1.00  0.00           O  
ATOM     99  OP2  DG     4      37.074  53.521  50.434  1.00  0.00           O  
ATOM    100  O5'  DG     4      35.462  52.362  48.756  1.00  0.00           O  
ATOM    101  C5'  DG     4      35.027  51.296  49.575  1.00  0.00           C  
ATOM    102  H5'  DG     4      34.481  51.703  50.426  1.00  0.00           H  
ATOM    103 H5''  DG     4      35.860  50.751  50.020  1.00  0.00           H  
ATOM    104  C4'  DG     4      34.130  50.390  48.715  1.00  0.00           C  
ATOM    105  H4'  DG     4      33.347  50.933  48.186  1.00  0.00           H  
ATOM    106  O4'  DG     4      35.022  49.883  47.720  1.00  0.00           O  
ATOM    107  C1'  DG     4      34.586  48.580  47.392  1.00  0.00           C  
ATOM    108  H1'  DG     4      33.760  48.628  46.683  1.00  0.00           H  
ATOM    109  N9   DG     4      35.754  47.749  46.942  1.00  0.00           N  
ATOM    110  C8   DG     4      35.663  46.787  45.901  1.00  0.00           C  
ATOM    111  H8   DG     4      34.818  46.782  45.229  1.00  0.00           H  
ATOM    112  N7   DG     4      36.762  46.121  45.695  1.00  0.00           N  
ATOM    113  C5   DG     4      37.659  46.685  46.708  1.00  0.00           C  
ATOM    114  C6   DG     4      39.016  46.331  46.995  1.00  0.00           C  
ATOM    115  O6   DG     4      39.689  45.469  46.438  1.00  0.00           O  
ATOM    116  N1   DG     4      39.552  47.025  48.045  1.00  0.00           N  
ATOM    117  H1   DG     4      40.494  46.803  48.336  1.00  0.00           H  
ATOM    118  C2   DG     4      38.781  47.768  48.844  1.00  0.00           C  
ATOM    119  N2   DG     4      39.287  48.329  49.916  1.00  0.00           N  
ATOM    120  H21  DG     4      40.272  48.216  50.108  1.00  0.00           H  
ATOM    121  H22  DG     4      38.782  49.097  50.334  1.00  0.00           H  
ATOM    122  N3   DG     4      37.496  48.076  48.669  1.00  0.00           N  
ATOM    123  C4   DG     4      36.969  47.554  47.518  1.00  0.00           C  
ATOM    124  C3'  DG     4      33.604  49.247  49.534  1.00  0.00           C  
ATOM    125  H3'  DG     4      34.124  49.448  50.471  1.00  0.00           H  
ATOM    126  C2'  DG     4      34.066  48.054  48.727  1.00  0.00           C  
ATOM    127  H2'  DG     4      34.819  47.541  49.324  1.00  0.00           H  
ATOM    128 H2''  DG     4      33.353  47.245  48.568  1.00  0.00           H  
ATOM    129  O3'  DG     4      32.194  49.193  49.777  1.00  0.00           O  
ATOM    130  P    DT     5      31.495  49.448  51.168  1.00  0.00           P  
ATOM    131  OP1  DT     5      30.035  49.461  51.030  1.00  0.00           O  
ATOM    132  OP2  DT     5      32.096  50.726  51.630  1.00  0.00           O  
ATOM    133  O5'  DT     5      32.020  48.298  52.079  1.00  0.00           O  
ATOM    134  C5'  DT     5      32.989  48.472  53.039  1.00  0.00           C  
ATOM    135  H5'  DT     5      32.568  49.127  53.802  1.00  0.00           H  
ATOM    136 H5''  DT     5      33.845  49.024  52.650  1.00  0.00           H  
ATOM    137  C4'  DT     5      33.431  47.194  53.732  1.00  0.00           C  
ATOM    138  H4'  DT     5      34.132  47.397  54.542  1.00  0.00           H  
ATOM    139  O4'  DT     5      32.279  46.422  54.123  1.00  0.00           O  
ATOM    140  C1'  DT     5      32.195  45.156  53.443  1.00  0.00           C  
ATOM    141  H1'  DT     5      32.696  44.464  54.119  1.00  0.00           H  
ATOM    142  N1   DT     5      30.830  44.703  53.034  1.00  0.00           N  
ATOM    143  C6   DT     5      29.809  45.638  52.877  1.00  0.00           C  
ATOM    144  H6   DT     5      29.933  46.708  52.958  1.00  0.00           H  
ATOM    145  C5   DT     5      28.589  45.235  52.504  1.00  0.00           C  
ATOM    146  C7   DT     5      27.468  46.269  52.194  1.00  0.00           C  
ATOM    147  H71  DT     5      26.553  45.988  52.716  1.00  0.00           H  
ATOM    148  H72  DT     5      27.677  47.262  52.592  1.00  0.00           H  
ATOM    149  H73  DT     5      27.361  46.343  51.112  1.00  0.00           H  
ATOM    150  C4   DT     5      28.313  43.811  52.372  1.00  0.00           C  
ATOM    151  O4   DT     5      27.219  43.303  52.178  1.00  0.00           O  
ATOM    152  N3   DT     5      29.367  42.961  52.354  1.00  0.00           N  
ATOM    153  H3   DT     5      29.188  41.968  52.297  1.00  0.00           H  
ATOM    154  C2   DT     5      30.639  43.367  52.744  1.00  0.00           C  
ATOM    155  O2   DT     5      31.552  42.514  52.776  1.00  0.00           O  
ATOM    156  C3'  DT     5      34.106  46.248  52.764  1.00  0.00           C  
ATOM    157  H3'  DT     5      34.476  46.826  51.917  1.00  0.00           H  
ATOM    158  C2'  DT     5      33.082  45.287  52.223  1.00  0.00           C  
ATOM    159  H2'  DT     5      32.594  45.561  51.288  1.00  0.00           H  
ATOM    160 H2''  DT     5      33.482  44.279  52.111  1.00  0.00           H  
ATOM    161  O3'  DT     5      35.097  45.410  53.291  1.00  0.00           O  
ATOM    162  P    DT     6      36.598  45.722  53.297  1.00  0.00           P  
ATOM    163  OP1  DT     6      36.716  46.640  54.412  1.00  0.00           O  
ATOM    164  OP2  DT     6      37.044  46.212  51.927  1.00  0.00           O  
ATOM    165  O5'  DT     6      37.386  44.344  53.556  1.00  0.00           O  
ATOM    166  C5'  DT     6      37.094  43.501  54.694  1.00  0.00           C  
ATOM    167  H5'  DT     6      36.013  43.609  54.777  1.00  0.00           H  
ATOM    168 H5''  DT     6      37.447  44.002  55.595  1.00  0.00           H  
ATOM    169  C4'  DT     6      37.536  42.024  54.395  1.00  0.00           C  
ATOM    170  H4'  DT     6      37.573  41.414  55.298  1.00  0.00           H  
ATOM    171  O4'  DT     6      36.546  41.514  53.558  1.00  0.00           O  
ATOM    172  C1'  DT     6      37.001  41.250  52.293  1.00  0.00           C  
ATOM    173  H1'  DT     6      37.077  40.163  52.300  1.00  0.00           H  
ATOM    174  N1   DT     6      35.998  41.653  51.236  1.00  0.00           N  
ATOM    175  C6   DT     6      35.898  42.921  50.705  1.00  0.00           C  
ATOM    176  H6   DT     6      36.608  43.692  50.967  1.00  0.00           H  
ATOM    177  C5   DT     6      35.101  43.112  49.602  1.00  0.00           C  
ATOM    178  C7   DT     6      35.165  44.537  49.019  1.00  0.00           C  
ATOM    179  H71  DT     6      36.006  45.133  49.373  1.00  0.00           H  
ATOM    180  H72  DT     6      35.173  44.380  47.941  1.00  0.00           H  
ATOM    181  H73  DT     6      34.260  45.059  49.330  1.00  0.00           H  
ATOM    182  C4   DT     6      34.296  42.043  49.063  1.00  0.00           C  
ATOM    183  O4   DT     6      33.642  42.182  48.064  1.00  0.00           O  
ATOM    184  N3   DT     6      34.458  40.811  49.632  1.00  0.00           N  
ATOM    185  H3   DT     6      33.896  40.112  49.169  1.00  0.00           H  
ATOM    186  C2   DT     6      35.202  40.561  50.731  1.00  0.00           C  
ATOM    187  O2   DT     6      35.067  39.478  51.215  1.00  0.00           O  
ATOM    188  C3'  DT     6      38.857  41.914  53.651  1.00  0.00           C  
ATOM    189  H3'  DT     6      39.368  42.877  53.648  1.00  0.00           H  
ATOM    190  C2'  DT     6      38.403  41.778  52.233  1.00  0.00           C  
ATOM    191  H2'  DT     6      38.280  42.808  51.900  1.00  0.00           H  
ATOM    192 H2''  DT     6      39.115  41.206  51.637  1.00  0.00           H  
ATOM    193  O3'  DT     6      39.775  40.888  54.025  1.00  0.00           O  
ATOM    194  P    DA     7      39.446  39.312  54.217  1.00  0.00           P  
ATOM    195  OP1  DA     7      38.804  38.733  53.019  1.00  0.00           O  
ATOM    196  OP2  DA     7      38.701  39.275  55.505  1.00  0.00           O  
ATOM    197  O5'  DA     7      40.751  38.567  54.554  1.00  0.00           O  
ATOM    198  C5'  DA     7      41.707  38.148  53.536  1.00  0.00           C  
ATOM    199  H5'  DA     7      41.252  38.080  52.548  1.00  0.00           H  
ATOM    200 H5''  DA     7      42.005  37.111  53.690  1.00  0.00           H  
ATOM    201  C4'  DA     7      42.889  39.154  53.397  1.00  0.00           C  
ATOM    202  H4'  DA     7      43.672  38.677  52.807  1.00  0.00           H  
ATOM    203  O4'  DA     7      42.424  40.350  52.703  1.00  0.00           O  
ATOM    204  C1'  DA     7      42.955  41.463  53.262  1.00  0.00           C  
ATOM    205  H1'  DA     7      43.997  41.543  52.953  1.00  0.00           H  
ATOM    206  N9   DA     7      42.164  42.653  52.898  1.00  0.00           N  
ATOM    207  C8   DA     7      41.466  42.823  51.751  1.00  0.00           C  
ATOM    208  H8   DA     7      41.552  42.021  51.032  1.00  0.00           H  
ATOM    209  N7   DA     7      40.885  43.983  51.609  1.00  0.00           N  
ATOM    210  C5   DA     7      41.218  44.590  52.793  1.00  0.00           C  
ATOM    211  C6   DA     7      40.823  45.829  53.435  1.00  0.00           C  
ATOM    212  N6   DA     7      40.095  46.804  52.917  1.00  0.00           N  
ATOM    213  H61  DA     7      40.035  47.632  53.492  1.00  0.00           H  
ATOM    214  H62  DA     7      39.640  46.763  52.016  1.00  0.00           H  
ATOM    215  N1   DA     7      41.178  46.131  54.642  1.00  0.00           N  
ATOM    216  C2   DA     7      41.979  45.252  55.302  1.00  0.00           C  
ATOM    217  H2   DA     7      42.313  45.506  56.297  1.00  0.00           H  
ATOM    218  N3   DA     7      42.384  44.065  54.924  1.00  0.00           N  
ATOM    219  C4   DA     7      41.988  43.830  53.588  1.00  0.00           C  
ATOM    220  C3'  DA     7      43.583  39.670  54.737  1.00  0.00           C  
ATOM    221  H3'  DA     7      43.250  39.088  55.596  1.00  0.00           H  
ATOM    222  C2'  DA     7      43.040  41.096  54.782  1.00  0.00           C  
ATOM    223  H2'  DA     7      42.067  41.027  55.267  1.00  0.00           H  
ATOM    224 H2''  DA     7      43.754  41.717  55.323  1.00  0.00           H  
ATOM    225  O3'  DA     7      45.022  39.808  54.652  1.00  0.00           O  
ATOM    226  P    DG     8      45.957  38.865  55.498  1.00  0.00           P  
ATOM    227  OP1  DG     8      45.310  38.563  56.738  1.00  0.00           O  
ATOM    228  OP2  DG     8      47.343  39.444  55.508  1.00  0.00           O  
ATOM    229  O5'  DG     8      46.118  37.426  54.785  1.00  0.00           O  
ATOM    230  C5'  DG     8      47.171  37.158  53.804  1.00  0.00           C  
ATOM    231  H5'  DG     8      47.934  36.588  54.335  1.00  0.00           H  
ATOM    232 H5''  DG     8      47.616  38.095  53.467  1.00  0.00           H  
ATOM    233  C4'  DG     8      46.611  36.223  52.665  1.00  0.00           C  
ATOM    234  H4'  DG     8      46.291  35.282  53.111  1.00  0.00           H  
ATOM    235  O4'  DG     8      45.532  36.879  52.002  1.00  0.00           O  
ATOM    236  C1'  DG     8      45.942  37.419  50.779  1.00  0.00           C  
ATOM    237  H1'  DG     8      45.462  36.737  50.077  1.00  0.00           H  
ATOM    238  N9   DG     8      45.305  38.792  50.643  1.00  0.00           N  
ATOM    239  C8   DG     8      45.736  39.986  51.037  1.00  0.00           C  
ATOM    240  H8   DG     8      46.622  40.103  51.644  1.00  0.00           H  
ATOM    241  N7   DG     8      45.076  41.033  50.515  1.00  0.00           N  
ATOM    242  C5   DG     8      44.070  40.379  49.779  1.00  0.00           C  
ATOM    243  C6   DG     8      43.020  40.958  48.966  1.00  0.00           C  
ATOM    244  O6   DG     8      42.738  42.108  48.729  1.00  0.00           O  
ATOM    245  N1   DG     8      42.305  39.990  48.289  1.00  0.00           N  
ATOM    246  H1   DG     8      41.641  40.315  47.600  1.00  0.00           H  
ATOM    247  C2   DG     8      42.535  38.671  48.496  1.00  0.00           C  
ATOM    248  N2   DG     8      41.678  37.878  47.973  1.00  0.00           N  
ATOM    249  H21  DG     8      41.071  38.157  47.215  1.00  0.00           H  
ATOM    250  H22  DG     8      41.822  36.891  48.131  1.00  0.00           H  
ATOM    251  N3   DG     8      43.436  38.135  49.317  1.00  0.00           N  
ATOM    252  C4   DG     8      44.192  39.042  49.944  1.00  0.00           C  
ATOM    253  C3'  DG     8      47.576  35.970  51.504  1.00  0.00           C  
ATOM    254  H3'  DG     8      48.625  35.884  51.790  1.00  0.00           H  
ATOM    255  C2'  DG     8      47.415  37.224  50.608  1.00  0.00           C  
ATOM    256  H2'  DG     8      48.039  38.012  51.028  1.00  0.00           H  
ATOM    257 H2''  DG     8      47.845  36.996  49.633  1.00  0.00           H  
ATOM    258  O3'  DG     8      47.075  34.813  50.802  1.00  0.00           O  
ATOM    259  P    DG     9      47.968  34.022  49.822  1.00  0.00           P  
ATOM    260  OP1  DG     9      47.143  32.809  49.423  1.00  0.00           O  
ATOM    261  OP2  DG     9      49.339  33.836  50.384  1.00  0.00           O  
ATOM    262  O5'  DG     9      48.179  34.729  48.415  1.00  0.00           O  
ATOM    263  C5'  DG     9      47.154  35.374  47.691  1.00  0.00           C  
ATOM    264  H5'  DG     9      47.477  36.277  47.172  1.00  0.00           H  
ATOM    265 H5''  DG     9      46.382  35.675  48.400  1.00  0.00           H  
ATOM    266  C4'  DG     9      46.430  34.507  46.638  1.00  0.00           C  
ATOM    267  H4'  DG     9      46.266  33.553  47.139  1.00  0.00           H  
ATOM    268  O4'  DG     9      45.238  35.135  46.143  1.00  0.00           O  
ATOM    269  C1'  DG     9      45.358  35.678  44.836  1.00  0.00           C  
ATOM    270  H1'  DG     9      44.786  35.073  44.132  1.00  0.00           H  
ATOM    271  N9   DG     9      44.722  37.010  44.564  1.00  0.00           N  
ATOM    272  C8   DG     9      43.687  37.327  43.748  1.00  0.00           C  
ATOM    273  H8   DG     9      43.386  36.737  42.895  1.00  0.00           H  
ATOM    274  N7   DG     9      43.147  38.524  43.875  1.00  0.00           N  
ATOM    275  C5   DG     9      43.945  39.066  44.868  1.00  0.00           C  
ATOM    276  C6   DG     9      43.912  40.361  45.521  1.00  0.00           C  
ATOM    277  O6   DG     9      43.120  41.290  45.285  1.00  0.00           O  
ATOM    278  N1   DG     9      44.925  40.539  46.485  1.00  0.00           N  
ATOM    279  H1   DG     9      45.031  41.447  46.916  1.00  0.00           H  
ATOM    280  C2   DG     9      45.832  39.538  46.806  1.00  0.00           C  
ATOM    281  N2   DG     9      46.699  39.811  47.739  1.00  0.00           N  
ATOM    282  H21  DG     9      46.604  40.697  48.215  1.00  0.00           H  
ATOM    283  H22  DG     9      47.164  39.002  48.125  1.00  0.00           H  
ATOM    284  N3   DG     9      45.830  38.294  46.267  1.00  0.00           N  
ATOM    285  C4   DG     9      44.918  38.135  45.308  1.00  0.00           C  
ATOM    286  C3'  DG     9      47.312  34.476  45.334  1.00  0.00           C  
ATOM    287  H3'  DG     9      48.375  34.618  45.525  1.00  0.00           H  
ATOM    288  C2'  DG     9      46.842  35.642  44.473  1.00  0.00           C  
ATOM    289  H2'  DG     9      47.346  36.563  44.768  1.00  0.00           H  
ATOM    290 H2''  DG     9      46.913  35.484  43.397  1.00  0.00           H  
ATOM    291  O3'  DG     9      47.058  33.227  44.732  1.00  0.00           O  
ATOM    292  P    DG    10      47.476  32.789  43.238  1.00  0.00           P  
ATOM    293  OP1  DG    10      47.207  31.343  43.284  1.00  0.00           O  
ATOM    294  OP2  DG    10      48.860  33.242  43.075  1.00  0.00           O  
ATOM    295  O5'  DG    10      46.556  33.327  42.110  1.00  0.00           O  
ATOM    296  C5'  DG    10      45.213  32.849  41.926  1.00  0.00           C  
ATOM    297  H5'  DG    10      44.692  33.015  42.868  1.00  0.00           H  
ATOM    298 H5''  DG    10      45.246  31.793  41.658  1.00  0.00           H  
ATOM    299  C4'  DG    10      44.507  33.733  40.899  1.00  0.00           C  
ATOM    300  H4'  DG    10      43.489  33.388  40.719  1.00  0.00           H  
ATOM    301  O4'  DG    10      44.648  35.052  41.311  1.00  0.00           O  
ATOM    302  C1'  DG    10      44.923  35.856  40.210  1.00  0.00           C  
ATOM    303  H1'  DG    10      44.073  36.005  39.545  1.00  0.00           H  
ATOM    304  N9   DG    10      45.296  37.179  40.664  1.00  0.00           N  
ATOM    305  C8   DG    10      46.466  37.521  41.297  1.00  0.00           C  
ATOM    306  H8   DG    10      47.248  36.781  41.377  1.00  0.00           H  
ATOM    307  N7   DG    10      46.380  38.742  41.867  1.00  0.00           N  
ATOM    308  C5   DG    10      45.117  39.227  41.513  1.00  0.00           C  
ATOM    309  C6   DG    10      44.434  40.465  41.770  1.00  0.00           C  
ATOM    310  O6   DG    10      44.809  41.493  42.372  1.00  0.00           O  
ATOM    311  N1   DG    10      43.200  40.612  41.148  1.00  0.00           N  
ATOM    312  H1   DG    10      42.650  41.405  41.449  1.00  0.00           H  
ATOM    313  C2   DG    10      42.569  39.625  40.525  1.00  0.00           C  
ATOM    314  N2   DG    10      41.300  39.805  40.190  1.00  0.00           N  
ATOM    315  H21  DG    10      40.841  40.659  40.473  1.00  0.00           H  
ATOM    316  H22  DG    10      40.798  39.149  39.608  1.00  0.00           H  
ATOM    317  N3   DG    10      43.172  38.464  40.325  1.00  0.00           N  
ATOM    318  C4   DG    10      44.450  38.324  40.778  1.00  0.00           C  
ATOM    319  C3'  DG    10      45.369  33.728  39.581  1.00  0.00           C  
ATOM    320  H3'  DG    10      46.093  32.917  39.670  1.00  0.00           H  
ATOM    321  C2'  DG    10      45.979  35.091  39.430  1.00  0.00           C  
ATOM    322  H2'  DG    10      46.944  35.185  39.927  1.00  0.00           H  
ATOM    323 H2''  DG    10      46.042  35.434  38.397  1.00  0.00           H  
ATOM    324  O3'  DG    10      44.522  33.513  38.466  1.00  0.00           O  
ATOM    325  P    DT    11      45.064  32.585  37.260  1.00  0.00           P  
ATOM    326  OP1  DT    11      43.860  32.107  36.490  1.00  0.00           O  
ATOM    327  OP2  DT    11      45.951  31.538  37.823  1.00  0.00           O  
ATOM    328  O5'  DT    11      45.954  33.500  36.393  1.00  0.00           O  
ATOM    329  C5'  DT    11      45.874  33.592  34.989  1.00  0.00           C  
ATOM    330  H5'  DT    11      45.138  32.901  34.579  1.00  0.00           H  
ATOM    331 H5''  DT    11      46.795  33.219  34.541  1.00  0.00           H  
ATOM    332  C4'  DT    11      45.461  34.951  34.324  1.00  0.00           C  
ATOM    333  H4'  DT    11      45.560  34.908  33.240  1.00  0.00           H  
ATOM    334  O4'  DT    11      44.190  35.331  34.800  1.00  0.00           O  
ATOM    335  C1'  DT    11      44.189  36.703  35.105  1.00  0.00           C  
ATOM    336  H1'  DT    11      44.064  37.303  34.204  1.00  0.00           H  
ATOM    337  N1   DT    11      43.018  37.065  35.983  1.00  0.00           N  
ATOM    338  C6   DT    11      42.347  36.056  36.649  1.00  0.00           C  
ATOM    339  H6   DT    11      42.673  35.029  36.727  1.00  0.00           H  
ATOM    340  C5   DT    11      41.332  36.386  37.437  1.00  0.00           C  
ATOM    341  C7   DT    11      40.649  35.267  38.272  1.00  0.00           C  
ATOM    342  H71  DT    11      39.574  35.394  38.141  1.00  0.00           H  
ATOM    343  H72  DT    11      40.990  34.304  37.893  1.00  0.00           H  
ATOM    344  H73  DT    11      40.924  35.253  39.327  1.00  0.00           H  
ATOM    345  C4   DT    11      40.798  37.736  37.459  1.00  0.00           C  
ATOM    346  O4   DT    11      39.730  38.027  37.946  1.00  0.00           O  
ATOM    347  N3   DT    11      41.634  38.672  36.904  1.00  0.00           N  
ATOM    348  H3   DT    11      41.293  39.622  36.933  1.00  0.00           H  
ATOM    349  C2   DT    11      42.710  38.429  36.103  1.00  0.00           C  
ATOM    350  O2   DT    11      43.259  39.386  35.579  1.00  0.00           O  
ATOM    351  C3'  DT    11      46.374  36.063  34.846  1.00  0.00           C  
ATOM    352  H3'  DT    11      47.180  35.651  35.453  1.00  0.00           H  
ATOM    353  C2'  DT    11      45.534  36.931  35.729  1.00  0.00           C  
ATOM    354  H2'  DT    11      45.466  36.573  36.756  1.00  0.00           H  
ATOM    355 H2''  DT    11      45.812  37.973  35.888  1.00  0.00           H  
ATOM    356  O3'  DT    11      47.061  36.835  33.885  1.00  0.00           O  
ATOM    357  P    DT    12      48.141  36.217  32.867  1.00  0.00           P  
ATOM    358  OP1  DT    12      47.639  36.203  31.499  1.00  0.00           O  
ATOM    359  OP2  DT    12      48.722  35.008  33.507  1.00  0.00           O  
ATOM    360  O5'  DT    12      49.206  37.396  32.951  1.00  0.00           O  
ATOM    361  C5'  DT    12      50.611  37.275  32.710  1.00  0.00           C  
ATOM    362  H5'  DT    12      50.926  37.720  31.766  1.00  0.00           H  
ATOM    363 H5''  DT    12      50.881  36.221  32.774  1.00  0.00           H  
ATOM    364  C4'  DT    12      51.449  37.919  33.847  1.00  0.00           C  
ATOM    365  H4'  DT    12      52.487  37.921  33.516  1.00  0.00           H  
ATOM    366  O4'  DT    12      51.042  39.282  34.078  1.00  0.00           O  
ATOM    367  C1'  DT    12      50.606  39.191  35.443  1.00  0.00           C  
ATOM    368  H1'  DT    12      51.457  39.439  36.078  1.00  0.00           H  
ATOM    369  N1   DT    12      49.585  40.242  35.657  1.00  0.00           N  
ATOM    370  C6   DT    12      48.334  40.143  35.087  1.00  0.00           C  
ATOM    371  H6   DT    12      48.077  39.210  34.605  1.00  0.00           H  
ATOM    372  C5   DT    12      47.387  41.119  35.264  1.00  0.00           C  
ATOM    373  C7   DT    12      46.014  40.838  34.686  1.00  0.00           C  
ATOM    374  H71  DT    12      45.905  39.779  34.918  1.00  0.00           H  
ATOM    375  H72  DT    12      45.200  41.421  35.116  1.00  0.00           H  
ATOM    376  H73  DT    12      46.085  40.854  33.598  1.00  0.00           H  
ATOM    377  C4   DT    12      47.663  42.273  36.090  1.00  0.00           C  
ATOM    378  O4   DT    12      46.841  43.071  36.519  1.00  0.00           O  
ATOM    379  N3   DT    12      48.965  42.457  36.313  1.00  0.00           N  
ATOM    380  H3   DT    12      49.319  43.280  36.779  1.00  0.00           H  
ATOM    381  C2   DT    12      49.961  41.503  36.059  1.00  0.00           C  
ATOM    382  O2   DT    12      51.147  41.782  36.283  1.00  0.00           O  
ATOM    383  C3'  DT    12      51.286  37.070  35.072  1.00  0.00           C  
ATOM    384  H3'  DT    12      51.056  36.024  34.864  1.00  0.00           H  
ATOM    385  C2'  DT    12      50.107  37.776  35.792  1.00  0.00           C  
ATOM    386  H2'  DT    12      49.153  37.509  35.336  1.00  0.00           H  
ATOM    387 H2''  DT    12      50.069  37.634  36.872  1.00  0.00           H  
ATOM    388  O3'  DT    12      52.581  37.046  35.665  1.00  0.00           O  
ATOM    389  P    DA    13      52.810  36.537  37.176  1.00  0.00           P  
ATOM    390  OP1  DA    13      54.267  36.355  37.334  1.00  0.00           O  
ATOM    391  OP2  DA    13      51.914  35.414  37.409  1.00  0.00           O  
ATOM    392  O5'  DA    13      52.314  37.645  38.224  1.00  0.00           O  
ATOM    393  C5'  DA    13      53.024  38.880  38.392  1.00  0.00           C  
ATOM    394  H5'  DA    13      53.323  39.311  37.437  1.00  0.00           H  
ATOM    395 H5''  DA    13      53.943  38.670  38.939  1.00  0.00           H  
ATOM    396  C4'  DA    13      52.159  39.923  39.196  1.00  0.00           C  
ATOM    397  H4'  DA    13      52.738  40.846  39.233  1.00  0.00           H  
ATOM    398  O4'  DA    13      50.918  40.159  38.589  1.00  0.00           O  
ATOM    399  C1'  DA    13      49.858  40.319  39.565  1.00  0.00           C  
ATOM    400  H1'  DA    13      49.976  41.320  39.980  1.00  0.00           H  
ATOM    401  N9   DA    13      48.467  40.045  39.056  1.00  0.00           N  
ATOM    402  C8   DA    13      47.910  38.842  38.633  1.00  0.00           C  
ATOM    403  H8   DA    13      48.456  37.911  38.595  1.00  0.00           H  
ATOM    404  N7   DA    13      46.687  38.937  38.325  1.00  0.00           N  
ATOM    405  C5   DA    13      46.396  40.301  38.522  1.00  0.00           C  
ATOM    406  C6   DA    13      45.223  41.115  38.458  1.00  0.00           C  
ATOM    407  N6   DA    13      44.106  40.665  37.990  1.00  0.00           N  
ATOM    408  H61  DA    13      43.320  41.293  37.902  1.00  0.00           H  
ATOM    409  H62  DA    13      44.056  39.684  37.753  1.00  0.00           H  
ATOM    410  N1   DA    13      45.224  42.369  38.779  1.00  0.00           N  
ATOM    411  C2   DA    13      46.345  42.824  39.374  1.00  0.00           C  
ATOM    412  H2   DA    13      46.246  43.796  39.834  1.00  0.00           H  
ATOM    413  N3   DA    13      47.477  42.181  39.627  1.00  0.00           N  
ATOM    414  C4   DA    13      47.490  40.943  39.059  1.00  0.00           C  
ATOM    415  C3'  DA    13      51.837  39.410  40.622  1.00  0.00           C  
ATOM    416  H3'  DA    13      52.315  38.441  40.765  1.00  0.00           H  
ATOM    417  C2'  DA    13      50.348  39.298  40.613  1.00  0.00           C  
ATOM    418  H2'  DA    13      50.148  38.275  40.297  1.00  0.00           H  
ATOM    419 H2''  DA    13      49.893  39.544  41.573  1.00  0.00           H  
ATOM    420  O3'  DA    13      52.332  40.301  41.576  1.00  0.00           O  
ATOM    421  P    DG    14      53.076  39.729  42.832  1.00  0.00           P  
ATOM    422  OP1  DG    14      54.530  39.711  42.512  1.00  0.00           O  
ATOM    423  OP2  DG    14      52.564  38.466  43.311  1.00  0.00           O  
ATOM    424  O5'  DG    14      52.715  40.785  44.003  1.00  0.00           O  
ATOM    425  C5'  DG    14      53.624  41.783  44.320  1.00  0.00           C  
ATOM    426  H5'  DG    14      53.811  42.428  43.461  1.00  0.00           H  
ATOM    427 H5''  DG    14      54.513  41.224  44.613  1.00  0.00           H  
ATOM    428  C4'  DG    14      53.146  42.649  45.545  1.00  0.00           C  
ATOM    429  H4'  DG    14      53.974  43.295  45.840  1.00  0.00           H  
ATOM    430  O4'  DG    14      52.094  43.539  45.199  1.00  0.00           O  
ATOM    431  C1'  DG    14      51.190  43.734  46.326  1.00  0.00           C  
ATOM    432  H1'  DG    14      51.587  44.488  47.006  1.00  0.00           H  
ATOM    433  N9   DG    14      49.756  44.023  45.934  1.00  0.00           N  
ATOM    434  C8   DG    14      49.048  45.199  46.075  1.00  0.00           C  
ATOM    435  H8   DG    14      49.504  45.964  46.685  1.00  0.00           H  
ATOM    436  N7   DG    14      47.958  45.249  45.395  1.00  0.00           N  
ATOM    437  C5   DG    14      47.876  44.009  44.836  1.00  0.00           C  
ATOM    438  C6   DG    14      46.874  43.403  43.988  1.00  0.00           C  
ATOM    439  O6   DG    14      45.839  43.936  43.572  1.00  0.00           O  
ATOM    440  N1   DG    14      47.204  42.154  43.556  1.00  0.00           N  
ATOM    441  H1   DG    14      46.548  41.674  42.958  1.00  0.00           H  
ATOM    442  C2   DG    14      48.298  41.476  43.915  1.00  0.00           C  
ATOM    443  N2   DG    14      48.398  40.182  43.542  1.00  0.00           N  
ATOM    444  H21  DG    14      47.608  39.782  43.056  1.00  0.00           H  
ATOM    445  H22  DG    14      49.292  39.728  43.657  1.00  0.00           H  
ATOM    446  N3   DG    14      49.251  41.917  44.757  1.00  0.00           N  
ATOM    447  C4   DG    14      48.948  43.243  45.130  1.00  0.00           C  
ATOM    448  C3'  DG    14      52.712  41.877  46.826  1.00  0.00           C  
ATOM    449  H3'  DG    14      52.635  40.806  46.636  1.00  0.00           H  
ATOM    450  C2'  DG    14      51.331  42.463  47.148  1.00  0.00           C  
ATOM    451  H2'  DG    14      50.542  41.794  46.803  1.00  0.00           H  
ATOM    452 H2''  DG    14      51.079  42.636  48.194  1.00  0.00           H  
ATOM    453  O3'  DG    14      53.732  42.032  47.813  1.00  0.00           O  
ATOM    454  P    DG    15      53.382  41.987  49.343  1.00  0.00           P  
ATOM    455  OP1  DG    15      54.689  41.950  49.989  1.00  0.00           O  
ATOM    456  OP2  DG    15      52.567  40.767  49.486  1.00  0.00           O  
ATOM    457  O5'  DG    15      52.641  43.346  49.743  1.00  0.00           O  
ATOM    458  C5'  DG    15      51.811  43.442  50.811  1.00  0.00           C  
ATOM    459  H5'  DG    15      52.408  43.307  51.712  1.00  0.00           H  
ATOM    460 H5''  DG    15      51.033  42.680  50.754  1.00  0.00           H  
ATOM    461  C4'  DG    15      51.083  44.783  50.857  1.00  0.00           C  
ATOM    462  H4'  DG    15      51.833  45.561  50.712  1.00  0.00           H  
ATOM    463  O4'  DG    15      50.249  44.856  49.731  1.00  0.00           O  
ATOM    464  C1'  DG    15      48.888  44.914  50.187  1.00  0.00           C  
ATOM    465  H1'  DG    15      48.532  45.934  50.331  1.00  0.00           H  
ATOM    466  N9   DG    15      47.963  44.224  49.223  1.00  0.00           N  
ATOM    467  C8   DG    15      47.904  42.965  48.762  1.00  0.00           C  
ATOM    468  H8   DG    15      48.555  42.180  49.119  1.00  0.00           H  
ATOM    469  N7   DG    15      46.892  42.748  47.986  1.00  0.00           N  
ATOM    470  C5   DG    15      46.293  44.031  47.809  1.00  0.00           C  
ATOM    471  C6   DG    15      45.110  44.489  47.013  1.00  0.00           C  
ATOM    472  O6   DG    15      44.234  43.839  46.442  1.00  0.00           O  
ATOM    473  N1   DG    15      44.945  45.846  47.106  1.00  0.00           N  
ATOM    474  H1   DG    15      44.104  46.179  46.657  1.00  0.00           H  
ATOM    475  C2   DG    15      45.603  46.629  47.938  1.00  0.00           C  
ATOM    476  N2   DG    15      45.072  47.812  48.122  1.00  0.00           N  
ATOM    477  H21  DG    15      44.441  48.283  47.490  1.00  0.00           H  
ATOM    478  H22  DG    15      45.423  48.286  48.942  1.00  0.00           H  
ATOM    479  N3   DG    15      46.603  46.223  48.753  1.00  0.00           N  
ATOM    480  C4   DG    15      46.917  44.926  48.644  1.00  0.00           C  
ATOM    481  C3'  DG    15      50.136  45.055  52.108  1.00  0.00           C  
ATOM    482  H3'  DG    15      50.453  44.609  53.051  1.00  0.00           H  
ATOM    483  C2'  DG    15      48.888  44.347  51.619  1.00  0.00           C  
ATOM    484  H2'  DG    15      48.965  43.261  51.578  1.00  0.00           H  
ATOM    485 H2''  DG    15      48.030  44.714  52.183  1.00  0.00           H  
ATOM    486  O3'  DG    15      49.914  46.464  52.155  1.00  0.00           O  
ATOM    487  P    DG    16      49.754  47.301  53.468  1.00  0.00           P  
ATOM    488  OP1  DG    16      49.876  48.710  53.015  1.00  0.00           O  
ATOM    489  OP2  DG    16      50.728  46.734  54.497  1.00  0.00           O  
ATOM    490  O5'  DG    16      48.230  47.055  54.002  1.00  0.00           O  
ATOM    491  C5'  DG    16      47.128  47.391  53.207  1.00  0.00           C  
ATOM    492  H5'  DG    16      46.460  46.533  53.129  1.00  0.00           H  
ATOM    493 H5''  DG    16      47.375  47.721  52.198  1.00  0.00           H  
ATOM    494  C4'  DG    16      46.416  48.533  53.924  1.00  0.00           C  
ATOM    495  H4'  DG    16      47.123  49.301  54.238  1.00  0.00           H  
ATOM    496  O4'  DG    16      45.510  49.077  53.064  1.00  0.00           O  
ATOM    497  C1'  DG    16      44.210  48.693  53.398  1.00  0.00           C  
ATOM    498  H1'  DG    16      43.568  49.490  53.771  1.00  0.00           H  
ATOM    499  N9   DG    16      43.411  48.116  52.244  1.00  0.00           N  
ATOM    500  C8   DG    16      42.380  48.747  51.555  1.00  0.00           C  
ATOM    501  H8   DG    16      41.914  49.668  51.872  1.00  0.00           H  
ATOM    502  N7   DG    16      42.056  48.096  50.466  1.00  0.00           N  
ATOM    503  C5   DG    16      42.823  46.906  50.493  1.00  0.00           C  
ATOM    504  C6   DG    16      42.787  45.762  49.622  1.00  0.00           C  
ATOM    505  O6   DG    16      42.141  45.501  48.590  1.00  0.00           O  
ATOM    506  N1   DG    16      43.580  44.747  50.054  1.00  0.00           N  
ATOM    507  H1   DG    16      43.354  43.866  49.615  1.00  0.00           H  
ATOM    508  C2   DG    16      44.304  44.836  51.221  1.00  0.00           C  
ATOM    509  N2   DG    16      45.066  43.852  51.485  1.00  0.00           N  
ATOM    510  H21  DG    16      45.123  42.950  51.035  1.00  0.00           H  
ATOM    511  H22  DG    16      45.500  43.865  52.396  1.00  0.00           H  
ATOM    512  N3   DG    16      44.447  45.898  52.011  1.00  0.00           N  
ATOM    513  C4   DG    16      43.627  46.915  51.583  1.00  0.00           C  
ATOM    514  C3'  DG    16      45.612  48.093  55.178  1.00  0.00           C  
ATOM    515  H3'  DG    16      46.023  47.198  55.646  1.00  0.00           H  
ATOM    516  C2'  DG    16      44.375  47.579  54.531  1.00  0.00           C  
ATOM    517  H2'  DG    16      44.601  46.526  54.363  1.00  0.00           H  
ATOM    518 H2''  DG    16      43.576  47.749  55.253  1.00  0.00           H  
ATOM    519  O3'  DG    16      45.404  49.106  56.124  1.00  0.00           O  
ATOM    520  P   DT3    17      46.276  49.015  57.417  1.00  0.00           P  
ATOM    521  OP1 DT3    17      47.643  48.886  56.892  1.00  0.00           O  
ATOM    522  OP2 DT3    17      45.647  48.035  58.258  1.00  0.00           O  
ATOM    523  O5' DT3    17      46.146  50.453  58.161  1.00  0.00           O  
ATOM    524  C5' DT3    17      46.722  51.663  57.589  1.00  0.00           C  
ATOM    525  H5' DT3    17      46.975  51.604  56.530  1.00  0.00           H  
ATOM    526 H5'' DT3    17      47.721  51.791  58.008  1.00  0.00           H  
ATOM    527  C4' DT3    17      45.976  53.003  57.855  1.00  0.00           C  
ATOM    528  H4' DT3    17      46.359  53.818  57.240  1.00  0.00           H  
ATOM    529  O4' DT3    17      44.555  52.893  57.596  1.00  0.00           O  
ATOM    530  C1' DT3    17      43.783  53.093  58.786  1.00  0.00           C  
ATOM    531  H1' DT3    17      43.596  54.164  58.864  1.00  0.00           H  
ATOM    532  N1  DT3    17      42.671  52.178  58.589  1.00  0.00           N  
ATOM    533  C6  DT3    17      42.848  50.799  58.367  1.00  0.00           C  
ATOM    534  H6  DT3    17      43.801  50.366  58.633  1.00  0.00           H  
ATOM    535  C5  DT3    17      41.901  49.970  57.780  1.00  0.00           C  
ATOM    536  C7  DT3    17      42.182  48.605  57.431  1.00  0.00           C  
ATOM    537  H71 DT3    17      41.632  47.952  58.108  1.00  0.00           H  
ATOM    538  H72 DT3    17      41.738  48.494  56.442  1.00  0.00           H  
ATOM    539  H73 DT3    17      43.240  48.410  57.610  1.00  0.00           H  
ATOM    540  C4  DT3    17      40.630  50.613  57.464  1.00  0.00           C  
ATOM    541  O4  DT3    17      39.626  50.163  56.929  1.00  0.00           O  
ATOM    542  N3  DT3    17      40.523  51.920  57.836  1.00  0.00           N  
ATOM    543  H3  DT3    17      39.625  52.367  57.715  1.00  0.00           H  
ATOM    544  C2  DT3    17      41.440  52.754  58.464  1.00  0.00           C  
ATOM    545  O2  DT3    17      41.143  53.941  58.626  1.00  0.00           O  
ATOM    546  C3' DT3    17      46.116  53.399  59.342  1.00  0.00           C  
ATOM    547  H3' DT3    17      46.925  52.975  59.936  1.00  0.00           H  
ATOM    548  C2' DT3    17      44.800  52.789  59.867  1.00  0.00           C  
ATOM    549  H2' DT3    17      44.963  51.722  60.015  1.00  0.00           H  
ATOM    550 H2'' DT3    17      44.633  53.180  60.871  1.00  0.00           H  
ATOM    551  O3' DT3    17      46.117  54.835  59.355  1.00  0.00           O  
ATOM    552 HO3' DT3    17      46.894  55.043  59.879  1.00  0.00           H  
ATOM    553  K+   K+    18      41.344  43.548  46.899  1.00  0.00           K  
ATOM    554  K+   K+    19      43.491  43.611  43.827  1.00  0.00           K  
END
