# Supplementary material for: Complexity of Guanine Quadruplex Unfolding Pathways Revealed by Atomistic Pulling Simulations
Source: J Chem Inf Model. 2023 Jul 17;63(15):4716–31. doi: 10.1021/acs.jcim.3c00171 (PMC10428220; doi:10.1021/acs.jcim.3c00171)
Supplement: Supplementary file 2 — ci3c00171_si_002.zip [file ci3c00171_si_002.zip › coordinates/initial-coordinates/143d_t_ld-start_run1.pdb]

ATOM      1 HO5' DT5     1      31.480  42.692  50.056  1.00  0.00           H  
ATOM      2  O5' DT5     1      32.250  42.674  49.482  1.00  0.00           O  
ATOM      3  C5' DT5     1      31.803  41.992  48.279  1.00  0.00           C  
ATOM      4  H5' DT5     1      31.050  42.547  47.718  1.00  0.00           H  
ATOM      5 H5'' DT5     1      31.441  41.017  48.604  1.00  0.00           H  
ATOM      6  C4' DT5     1      33.010  41.680  47.359  1.00  0.00           C  
ATOM      7  H4' DT5     1      33.383  42.657  47.052  1.00  0.00           H  
ATOM      8  O4' DT5     1      34.056  40.889  48.014  1.00  0.00           O  
ATOM      9  C1' DT5     1      34.157  39.638  47.327  1.00  0.00           C  
ATOM     10  H1' DT5     1      35.083  39.693  46.754  1.00  0.00           H  
ATOM     11  N1  DT5     1      34.365  38.466  48.229  1.00  0.00           N  
ATOM     12  C6  DT5     1      33.894  38.549  49.513  1.00  0.00           C  
ATOM     13  H6  DT5     1      33.457  39.477  49.850  1.00  0.00           H  
ATOM     14  C5  DT5     1      34.032  37.448  50.328  1.00  0.00           C  
ATOM     15  C7  DT5     1      33.593  37.621  51.775  1.00  0.00           C  
ATOM     16  H71 DT5     1      34.260  37.092  52.456  1.00  0.00           H  
ATOM     17  H72 DT5     1      33.622  38.668  52.075  1.00  0.00           H  
ATOM     18  H73 DT5     1      32.605  37.175  51.887  1.00  0.00           H  
ATOM     19  C4  DT5     1      34.691  36.243  49.848  1.00  0.00           C  
ATOM     20  O4  DT5     1      35.048  35.258  50.528  1.00  0.00           O  
ATOM     21  N3  DT5     1      34.958  36.210  48.558  1.00  0.00           N  
ATOM     22  H3  DT5     1      35.275  35.296  48.268  1.00  0.00           H  
ATOM     23  C2  DT5     1      34.830  37.285  47.665  1.00  0.00           C  
ATOM     24  O2  DT5     1      35.251  37.226  46.536  1.00  0.00           O  
ATOM     25  C3' DT5     1      32.528  40.973  46.111  1.00  0.00           C  
ATOM     26  H3' DT5     1      31.460  41.028  45.903  1.00  0.00           H  
ATOM     27  C2' DT5     1      32.840  39.554  46.441  1.00  0.00           C  
ATOM     28  H2' DT5     1      32.010  39.064  46.950  1.00  0.00           H  
ATOM     29 H2'' DT5     1      33.094  38.989  45.544  1.00  0.00           H  
ATOM     30  O3' DT5     1      33.221  41.381  44.985  1.00  0.00           O  
ATOM     31  P    DG     2      32.849  40.823  43.518  1.00  0.00           P  
ATOM     32  OP1  DG     2      31.420  41.055  43.309  1.00  0.00           O  
ATOM     33  OP2  DG     2      33.313  39.458  43.276  1.00  0.00           O  
ATOM     34  O5'  DG     2      33.686  41.821  42.655  1.00  0.00           O  
ATOM     35  C5'  DG     2      33.438  43.142  42.367  1.00  0.00           C  
ATOM     36  H5'  DG     2      33.348  43.731  43.280  1.00  0.00           H  
ATOM     37 H5''  DG     2      32.538  43.234  41.759  1.00  0.00           H  
ATOM     38  C4'  DG     2      34.558  43.774  41.607  1.00  0.00           C  
ATOM     39  H4'  DG     2      34.209  44.772  41.342  1.00  0.00           H  
ATOM     40  O4'  DG     2      35.582  43.937  42.604  1.00  0.00           O  
ATOM     41  C1'  DG     2      36.759  43.825  41.845  1.00  0.00           C  
ATOM     42  H1'  DG     2      36.952  44.746  41.296  1.00  0.00           H  
ATOM     43  N9   DG     2      37.868  43.669  42.839  1.00  0.00           N  
ATOM     44  C8   DG     2      38.353  42.524  43.403  1.00  0.00           C  
ATOM     45  H8   DG     2      37.790  41.639  43.145  1.00  0.00           H  
ATOM     46  N7   DG     2      39.459  42.579  44.068  1.00  0.00           N  
ATOM     47  C5   DG     2      39.756  43.954  44.008  1.00  0.00           C  
ATOM     48  C6   DG     2      40.806  44.758  44.635  1.00  0.00           C  
ATOM     49  O6   DG     2      41.719  44.421  45.360  1.00  0.00           O  
ATOM     50  N1   DG     2      40.852  46.097  44.182  1.00  0.00           N  
ATOM     51  H1   DG     2      41.639  46.692  44.395  1.00  0.00           H  
ATOM     52  C2   DG     2      39.789  46.691  43.504  1.00  0.00           C  
ATOM     53  N2   DG     2      39.910  47.917  43.221  1.00  0.00           N  
ATOM     54  H21  DG     2      40.763  48.428  43.395  1.00  0.00           H  
ATOM     55  H22  DG     2      39.393  48.269  42.427  1.00  0.00           H  
ATOM     56  N3   DG     2      38.734  46.018  43.000  1.00  0.00           N  
ATOM     57  C4   DG     2      38.790  44.669  43.231  1.00  0.00           C  
ATOM     58  C3'  DG     2      35.072  43.081  40.379  1.00  0.00           C  
ATOM     59  H3'  DG     2      34.468  42.220  40.093  1.00  0.00           H  
ATOM     60  C2'  DG     2      36.395  42.686  40.885  1.00  0.00           C  
ATOM     61  H2'  DG     2      36.285  41.766  41.458  1.00  0.00           H  
ATOM     62 H2''  DG     2      37.126  42.518  40.094  1.00  0.00           H  
ATOM     63  O3'  DG     2      34.975  44.036  39.282  1.00  0.00           O  
ATOM     64  P    DG     3      35.877  44.017  37.914  1.00  0.00           P  
ATOM     65  OP1  DG     3      35.207  44.931  36.958  1.00  0.00           O  
ATOM     66  OP2  DG     3      36.023  42.658  37.493  1.00  0.00           O  
ATOM     67  O5'  DG     3      37.275  44.628  38.074  1.00  0.00           O  
ATOM     68  C5'  DG     3      37.498  45.910  38.632  1.00  0.00           C  
ATOM     69  H5'  DG     3      37.155  46.000  39.662  1.00  0.00           H  
ATOM     70 H5''  DG     3      37.017  46.703  38.059  1.00  0.00           H  
ATOM     71  C4'  DG     3      39.023  46.091  38.678  1.00  0.00           C  
ATOM     72  H4'  DG     3      39.377  45.151  39.101  1.00  0.00           H  
ATOM     73  O4'  DG     3      39.525  47.107  39.504  1.00  0.00           O  
ATOM     74  C1'  DG     3      40.934  47.301  39.097  1.00  0.00           C  
ATOM     75  H1'  DG     3      41.069  48.375  38.963  1.00  0.00           H  
ATOM     76  N9   DG     3      41.882  46.797  40.086  1.00  0.00           N  
ATOM     77  C8   DG     3      42.926  47.510  40.575  1.00  0.00           C  
ATOM     78  H8   DG     3      43.189  48.498  40.228  1.00  0.00           H  
ATOM     79  N7   DG     3      43.638  46.872  41.506  1.00  0.00           N  
ATOM     80  C5   DG     3      43.061  45.620  41.541  1.00  0.00           C  
ATOM     81  C6   DG     3      43.434  44.502  42.261  1.00  0.00           C  
ATOM     82  O6   DG     3      44.334  44.448  43.087  1.00  0.00           O  
ATOM     83  N1   DG     3      42.722  43.330  41.970  1.00  0.00           N  
ATOM     84  H1   DG     3      42.808  42.482  42.511  1.00  0.00           H  
ATOM     85  C2   DG     3      41.611  43.370  41.174  1.00  0.00           C  
ATOM     86  N2   DG     3      40.848  42.305  41.166  1.00  0.00           N  
ATOM     87  H21  DG     3      40.874  41.515  41.794  1.00  0.00           H  
ATOM     88  H22  DG     3      40.015  42.415  40.606  1.00  0.00           H  
ATOM     89  N3   DG     3      41.154  44.422  40.489  1.00  0.00           N  
ATOM     90  C4   DG     3      41.981  45.535  40.669  1.00  0.00           C  
ATOM     91  C3'  DG     3      39.748  46.241  37.345  1.00  0.00           C  
ATOM     92  H3'  DG     3      39.228  47.011  36.774  1.00  0.00           H  
ATOM     93  C2'  DG     3      41.182  46.671  37.735  1.00  0.00           C  
ATOM     94  H2'  DG     3      41.909  45.869  37.861  1.00  0.00           H  
ATOM     95 H2''  DG     3      41.614  47.295  36.953  1.00  0.00           H  
ATOM     96  O3'  DG     3      39.918  45.006  36.676  1.00  0.00           O  
ATOM     97  P    DG     4      40.293  44.877  35.131  1.00  0.00           P  
ATOM     98  OP1  DG     4      39.430  45.774  34.332  1.00  0.00           O  
ATOM     99  OP2  DG     4      40.259  43.404  34.894  1.00  0.00           O  
ATOM    100  O5'  DG     4      41.865  45.226  35.106  1.00  0.00           O  
ATOM    101  C5'  DG     4      42.281  46.420  34.383  1.00  0.00           C  
ATOM    102  H5'  DG     4      41.680  47.258  34.736  1.00  0.00           H  
ATOM    103 H5''  DG     4      42.172  46.361  33.300  1.00  0.00           H  
ATOM    104  C4'  DG     4      43.666  47.049  34.542  1.00  0.00           C  
ATOM    105  H4'  DG     4      43.772  47.839  33.799  1.00  0.00           H  
ATOM    106  O4'  DG     4      43.838  47.661  35.823  1.00  0.00           O  
ATOM    107  C1'  DG     4      45.157  47.411  36.281  1.00  0.00           C  
ATOM    108  H1'  DG     4      45.668  48.272  36.710  1.00  0.00           H  
ATOM    109  N9   DG     4      45.091  46.348  37.328  1.00  0.00           N  
ATOM    110  C8   DG     4      44.436  45.145  37.347  1.00  0.00           C  
ATOM    111  H8   DG     4      43.794  44.872  36.523  1.00  0.00           H  
ATOM    112  N7   DG     4      44.843  44.387  38.346  1.00  0.00           N  
ATOM    113  C5   DG     4      45.702  45.176  39.115  1.00  0.00           C  
ATOM    114  C6   DG     4      46.342  44.980  40.410  1.00  0.00           C  
ATOM    115  O6   DG     4      46.349  43.863  41.017  1.00  0.00           O  
ATOM    116  N1   DG     4      46.990  46.095  40.941  1.00  0.00           N  
ATOM    117  H1   DG     4      47.657  45.884  41.670  1.00  0.00           H  
ATOM    118  C2   DG     4      47.091  47.271  40.252  1.00  0.00           C  
ATOM    119  N2   DG     4      47.846  48.212  40.780  1.00  0.00           N  
ATOM    120  H21  DG     4      48.372  48.002  41.616  1.00  0.00           H  
ATOM    121  H22  DG     4      47.927  49.089  40.286  1.00  0.00           H  
ATOM    122  N3   DG     4      46.468  47.460  39.061  1.00  0.00           N  
ATOM    123  C4   DG     4      45.784  46.426  38.525  1.00  0.00           C  
ATOM    124  C3'  DG     4      44.935  46.131  34.254  1.00  0.00           C  
ATOM    125  H3'  DG     4      44.800  45.135  34.674  1.00  0.00           H  
ATOM    126  C2'  DG     4      45.936  46.854  35.084  1.00  0.00           C  
ATOM    127  H2'  DG     4      46.781  46.261  35.434  1.00  0.00           H  
ATOM    128 H2''  DG     4      46.325  47.681  34.491  1.00  0.00           H  
ATOM    129  O3'  DG     4      45.382  46.014  32.904  1.00  0.00           O  
ATOM    130  P    DT     5      46.032  44.656  32.402  1.00  0.00           P  
ATOM    131  OP1  DT     5      46.396  44.872  30.996  1.00  0.00           O  
ATOM    132  OP2  DT     5      45.053  43.567  32.553  1.00  0.00           O  
ATOM    133  O5'  DT     5      47.394  44.248  33.151  1.00  0.00           O  
ATOM    134  C5'  DT     5      47.502  43.173  33.987  1.00  0.00           C  
ATOM    135  H5'  DT     5      47.631  42.197  33.519  1.00  0.00           H  
ATOM    136 H5''  DT     5      46.596  43.211  34.592  1.00  0.00           H  
ATOM    137  C4'  DT     5      48.642  43.345  34.974  1.00  0.00           C  
ATOM    138  H4'  DT     5      48.475  44.293  35.487  1.00  0.00           H  
ATOM    139  O4'  DT     5      48.576  42.213  35.823  1.00  0.00           O  
ATOM    140  C1'  DT     5      49.758  41.405  35.518  1.00  0.00           C  
ATOM    141  H1'  DT     5      50.551  41.663  36.220  1.00  0.00           H  
ATOM    142  N1   DT     5      49.440  39.986  35.638  1.00  0.00           N  
ATOM    143  C6   DT     5      48.577  39.395  34.743  1.00  0.00           C  
ATOM    144  H6   DT     5      48.119  40.003  33.977  1.00  0.00           H  
ATOM    145  C5   DT     5      48.140  38.139  35.000  1.00  0.00           C  
ATOM    146  C7   DT     5      47.083  37.573  34.078  1.00  0.00           C  
ATOM    147  H71  DT     5      46.122  37.603  34.591  1.00  0.00           H  
ATOM    148  H72  DT     5      46.976  38.170  33.172  1.00  0.00           H  
ATOM    149  H73  DT     5      47.349  36.537  33.867  1.00  0.00           H  
ATOM    150  C4   DT     5      48.767  37.311  36.019  1.00  0.00           C  
ATOM    151  O4   DT     5      48.545  36.101  36.255  1.00  0.00           O  
ATOM    152  N3   DT     5      49.671  37.965  36.802  1.00  0.00           N  
ATOM    153  H3   DT     5      50.050  37.395  37.544  1.00  0.00           H  
ATOM    154  C2   DT     5      50.036  39.278  36.656  1.00  0.00           C  
ATOM    155  O2   DT     5      50.802  39.837  37.449  1.00  0.00           O  
ATOM    156  C3'  DT     5      49.933  43.306  34.216  1.00  0.00           C  
ATOM    157  H3'  DT     5      49.849  43.630  33.178  1.00  0.00           H  
ATOM    158  C2'  DT     5      50.286  41.790  34.154  1.00  0.00           C  
ATOM    159  H2'  DT     5      49.805  41.292  33.313  1.00  0.00           H  
ATOM    160 H2''  DT     5      51.367  41.774  34.018  1.00  0.00           H  
ATOM    161  O3'  DT     5      51.036  44.016  34.903  1.00  0.00           O  
ATOM    162  P    DT     6      51.062  45.520  35.475  1.00  0.00           P  
ATOM    163  OP1  DT     6      50.349  46.322  34.454  1.00  0.00           O  
ATOM    164  OP2  DT     6      52.468  45.790  35.913  1.00  0.00           O  
ATOM    165  O5'  DT     6      50.126  45.542  36.685  1.00  0.00           O  
ATOM    166  C5'  DT     6      50.048  46.394  37.750  1.00  0.00           C  
ATOM    167  H5'  DT     6      49.011  46.688  37.905  1.00  0.00           H  
ATOM    168 H5''  DT     6      50.526  47.354  37.553  1.00  0.00           H  
ATOM    169  C4'  DT     6      50.426  45.693  39.095  1.00  0.00           C  
ATOM    170  H4'  DT     6      50.482  46.433  39.894  1.00  0.00           H  
ATOM    171  O4'  DT     6      49.429  44.750  39.439  1.00  0.00           O  
ATOM    172  C1'  DT     6      50.014  43.682  40.104  1.00  0.00           C  
ATOM    173  H1'  DT     6      50.309  44.009  41.102  1.00  0.00           H  
ATOM    174  N1   DT     6      49.136  42.440  40.072  1.00  0.00           N  
ATOM    175  C6   DT     6      48.279  42.125  39.023  1.00  0.00           C  
ATOM    176  H6   DT     6      48.087  42.885  38.280  1.00  0.00           H  
ATOM    177  C5   DT     6      47.620  40.883  38.981  1.00  0.00           C  
ATOM    178  C7   DT     6      46.648  40.686  37.816  1.00  0.00           C  
ATOM    179  H71  DT     6      46.312  41.611  37.347  1.00  0.00           H  
ATOM    180  H72  DT     6      45.765  40.178  38.204  1.00  0.00           H  
ATOM    181  H73  DT     6      47.192  40.054  37.114  1.00  0.00           H  
ATOM    182  C4   DT     6      47.924  39.873  39.983  1.00  0.00           C  
ATOM    183  O4   DT     6      47.414  38.744  40.160  1.00  0.00           O  
ATOM    184  N3   DT     6      48.772  40.313  40.975  1.00  0.00           N  
ATOM    185  H3   DT     6      48.985  39.720  41.764  1.00  0.00           H  
ATOM    186  C2   DT     6      49.482  41.465  40.983  1.00  0.00           C  
ATOM    187  O2   DT     6      50.390  41.661  41.837  1.00  0.00           O  
ATOM    188  C3'  DT     6      51.707  44.921  39.014  1.00  0.00           C  
ATOM    189  H3'  DT     6      52.266  45.004  38.081  1.00  0.00           H  
ATOM    190  C2'  DT     6      51.263  43.500  39.214  1.00  0.00           C  
ATOM    191  H2'  DT     6      50.963  43.074  38.256  1.00  0.00           H  
ATOM    192 H2''  DT     6      51.998  42.803  39.618  1.00  0.00           H  
ATOM    193  O3'  DT     6      52.573  45.322  40.044  1.00  0.00           O  
ATOM    194  P    DA     7      54.083  45.734  39.897  1.00  0.00           P  
ATOM    195  OP1  DA     7      54.323  47.092  39.427  1.00  0.00           O  
ATOM    196  OP2  DA     7      54.697  44.640  39.140  1.00  0.00           O  
ATOM    197  O5'  DA     7      54.726  45.525  41.350  1.00  0.00           O  
ATOM    198  C5'  DA     7      54.234  46.304  42.405  1.00  0.00           C  
ATOM    199  H5'  DA     7      53.179  46.557  42.304  1.00  0.00           H  
ATOM    200 H5''  DA     7      54.571  47.341  42.403  1.00  0.00           H  
ATOM    201  C4'  DA     7      54.468  45.715  43.792  1.00  0.00           C  
ATOM    202  H4'  DA     7      53.967  46.315  44.552  1.00  0.00           H  
ATOM    203  O4'  DA     7      53.889  44.439  43.794  1.00  0.00           O  
ATOM    204  C1'  DA     7      54.940  43.432  43.809  1.00  0.00           C  
ATOM    205  H1'  DA     7      55.035  43.089  44.839  1.00  0.00           H  
ATOM    206  N9   DA     7      54.676  42.288  42.922  1.00  0.00           N  
ATOM    207  C8   DA     7      54.257  42.373  41.598  1.00  0.00           C  
ATOM    208  H8   DA     7      54.174  43.295  41.042  1.00  0.00           H  
ATOM    209  N7   DA     7      54.041  41.180  41.062  1.00  0.00           N  
ATOM    210  C5   DA     7      54.293  40.305  42.103  1.00  0.00           C  
ATOM    211  C6   DA     7      54.284  38.889  42.264  1.00  0.00           C  
ATOM    212  N6   DA     7      53.889  38.091  41.317  1.00  0.00           N  
ATOM    213  H61  DA     7      54.291  37.166  41.372  1.00  0.00           H  
ATOM    214  H62  DA     7      53.611  38.516  40.444  1.00  0.00           H  
ATOM    215  N1   DA     7      54.615  38.279  43.421  1.00  0.00           N  
ATOM    216  C2   DA     7      54.905  39.040  44.410  1.00  0.00           C  
ATOM    217  H2   DA     7      55.086  38.522  45.341  1.00  0.00           H  
ATOM    218  N3   DA     7      54.929  40.402  44.421  1.00  0.00           N  
ATOM    219  C4   DA     7      54.619  40.970  43.238  1.00  0.00           C  
ATOM    220  C3'  DA     7      55.943  45.555  44.045  1.00  0.00           C  
ATOM    221  H3'  DA     7      56.533  46.326  43.549  1.00  0.00           H  
ATOM    222  C2'  DA     7      56.336  44.102  43.587  1.00  0.00           C  
ATOM    223  H2'  DA     7      56.676  44.082  42.552  1.00  0.00           H  
ATOM    224 H2''  DA     7      57.105  43.542  44.121  1.00  0.00           H  
ATOM    225  O3'  DA     7      56.078  45.657  45.422  1.00  0.00           O  
ATOM    226  P    DG     8      57.180  46.660  46.061  1.00  0.00           P  
ATOM    227  OP1  DG     8      58.272  46.672  45.084  1.00  0.00           O  
ATOM    228  OP2  DG     8      57.435  46.295  47.479  1.00  0.00           O  
ATOM    229  O5'  DG     8      56.356  48.051  45.986  1.00  0.00           O  
ATOM    230  C5'  DG     8      55.098  48.330  46.556  1.00  0.00           C  
ATOM    231  H5'  DG     8      55.220  48.472  47.630  1.00  0.00           H  
ATOM    232 H5''  DG     8      54.469  47.465  46.344  1.00  0.00           H  
ATOM    233  C4'  DG     8      54.456  49.545  45.865  1.00  0.00           C  
ATOM    234  H4'  DG     8      55.226  50.278  45.628  1.00  0.00           H  
ATOM    235  O4'  DG     8      53.761  49.053  44.736  1.00  0.00           O  
ATOM    236  C1'  DG     8      52.432  49.465  44.791  1.00  0.00           C  
ATOM    237  H1'  DG     8      52.290  50.418  44.281  1.00  0.00           H  
ATOM    238  N9   DG     8      51.354  48.594  44.263  1.00  0.00           N  
ATOM    239  C8   DG     8      50.592  48.826  43.143  1.00  0.00           C  
ATOM    240  H8   DG     8      50.705  49.709  42.531  1.00  0.00           H  
ATOM    241  N7   DG     8      49.851  47.856  42.783  1.00  0.00           N  
ATOM    242  C5   DG     8      50.121  46.860  43.625  1.00  0.00           C  
ATOM    243  C6   DG     8      49.641  45.495  43.697  1.00  0.00           C  
ATOM    244  O6   DG     8      48.904  44.898  42.907  1.00  0.00           O  
ATOM    245  N1   DG     8      50.272  44.812  44.678  1.00  0.00           N  
ATOM    246  H1   DG     8      50.100  43.825  44.809  1.00  0.00           H  
ATOM    247  C2   DG     8      51.196  45.270  45.519  1.00  0.00           C  
ATOM    248  N2   DG     8      51.888  44.440  46.246  1.00  0.00           N  
ATOM    249  H21  DG     8      51.751  43.440  46.225  1.00  0.00           H  
ATOM    250  H22  DG     8      52.778  44.710  46.640  1.00  0.00           H  
ATOM    251  N3   DG     8      51.635  46.536  45.597  1.00  0.00           N  
ATOM    252  C4   DG     8      51.121  47.263  44.562  1.00  0.00           C  
ATOM    253  C3'  DG     8      53.469  50.338  46.707  1.00  0.00           C  
ATOM    254  H3'  DG     8      53.646  50.067  47.747  1.00  0.00           H  
ATOM    255  C2'  DG     8      52.156  49.754  46.250  1.00  0.00           C  
ATOM    256  H2'  DG     8      52.061  48.846  46.845  1.00  0.00           H  
ATOM    257 H2''  DG     8      51.312  50.433  46.373  1.00  0.00           H  
ATOM    258  O3'  DG     8      53.643  51.749  46.618  1.00  0.00           O  
ATOM    259  P    DG     9      53.373  52.731  45.385  1.00  0.00           P  
ATOM    260  OP1  DG     9      53.984  52.156  44.109  1.00  0.00           O  
ATOM    261  OP2  DG     9      53.808  54.135  45.720  1.00  0.00           O  
ATOM    262  O5'  DG     9      51.808  52.834  45.234  1.00  0.00           O  
ATOM    263  C5'  DG     9      51.010  53.237  46.368  1.00  0.00           C  
ATOM    264  H5'  DG     9      51.348  54.245  46.606  1.00  0.00           H  
ATOM    265 H5''  DG     9      51.169  52.622  47.254  1.00  0.00           H  
ATOM    266  C4'  DG     9      49.482  53.227  46.170  1.00  0.00           C  
ATOM    267  H4'  DG     9      49.236  54.130  45.611  1.00  0.00           H  
ATOM    268  O4'  DG     9      49.208  52.027  45.498  1.00  0.00           O  
ATOM    269  C1'  DG     9      48.120  51.366  46.109  1.00  0.00           C  
ATOM    270  H1'  DG     9      47.209  51.902  45.843  1.00  0.00           H  
ATOM    271  N9   DG     9      48.122  49.872  45.827  1.00  0.00           N  
ATOM    272  C8   DG     9      48.719  48.887  46.577  1.00  0.00           C  
ATOM    273  H8   DG     9      49.355  49.101  47.424  1.00  0.00           H  
ATOM    274  N7   DG     9      48.289  47.685  46.251  1.00  0.00           N  
ATOM    275  C5   DG     9      47.407  47.944  45.216  1.00  0.00           C  
ATOM    276  C6   DG     9      46.608  46.991  44.528  1.00  0.00           C  
ATOM    277  O6   DG     9      46.611  45.775  44.581  1.00  0.00           O  
ATOM    278  N1   DG     9      45.816  47.578  43.601  1.00  0.00           N  
ATOM    279  H1   DG     9      45.152  47.009  43.096  1.00  0.00           H  
ATOM    280  C2   DG     9      45.786  48.909  43.468  1.00  0.00           C  
ATOM    281  N2   DG     9      44.860  49.301  42.642  1.00  0.00           N  
ATOM    282  H21  DG     9      44.389  48.577  42.118  1.00  0.00           H  
ATOM    283  H22  DG     9      44.598  50.270  42.529  1.00  0.00           H  
ATOM    284  N3   DG     9      46.429  49.889  44.141  1.00  0.00           N  
ATOM    285  C4   DG     9      47.282  49.268  44.978  1.00  0.00           C  
ATOM    286  C3'  DG     9      48.695  53.135  47.522  1.00  0.00           C  
ATOM    287  H3'  DG     9      49.291  53.362  48.406  1.00  0.00           H  
ATOM    288  C2'  DG     9      48.348  51.675  47.607  1.00  0.00           C  
ATOM    289  H2'  DG     9      49.213  51.211  48.082  1.00  0.00           H  
ATOM    290 H2''  DG     9      47.443  51.472  48.179  1.00  0.00           H  
ATOM    291  O3'  DG     9      47.500  53.914  47.443  1.00  0.00           O  
ATOM    292  P    DG    10      46.808  54.637  48.615  1.00  0.00           P  
ATOM    293  OP1  DG    10      47.476  55.883  48.866  1.00  0.00           O  
ATOM    294  OP2  DG    10      46.664  53.719  49.794  1.00  0.00           O  
ATOM    295  O5'  DG    10      45.365  54.923  48.047  1.00  0.00           O  
ATOM    296  C5'  DG    10      44.648  53.967  47.324  1.00  0.00           C  
ATOM    297  H5'  DG    10      44.308  53.135  47.941  1.00  0.00           H  
ATOM    298 H5''  DG    10      45.290  53.659  46.498  1.00  0.00           H  
ATOM    299  C4'  DG    10      43.525  54.683  46.559  1.00  0.00           C  
ATOM    300  H4'  DG    10      44.020  55.605  46.255  1.00  0.00           H  
ATOM    301  O4'  DG    10      43.266  53.892  45.396  1.00  0.00           O  
ATOM    302  C1'  DG    10      42.098  53.097  45.646  1.00  0.00           C  
ATOM    303  H1'  DG    10      41.323  53.552  45.029  1.00  0.00           H  
ATOM    304  N9   DG    10      42.169  51.639  45.299  1.00  0.00           N  
ATOM    305  C8   DG    10      41.533  51.101  44.202  1.00  0.00           C  
ATOM    306  H8   DG    10      40.856  51.680  43.591  1.00  0.00           H  
ATOM    307  N7   DG    10      41.801  49.841  44.064  1.00  0.00           N  
ATOM    308  C5   DG    10      42.656  49.553  45.110  1.00  0.00           C  
ATOM    309  C6   DG    10      43.241  48.349  45.629  1.00  0.00           C  
ATOM    310  O6   DG    10      43.210  47.158  45.255  1.00  0.00           O  
ATOM    311  N1   DG    10      44.086  48.577  46.721  1.00  0.00           N  
ATOM    312  H1   DG    10      44.535  47.746  47.079  1.00  0.00           H  
ATOM    313  C2   DG    10      44.343  49.751  47.275  1.00  0.00           C  
ATOM    314  N2   DG    10      45.207  49.789  48.188  1.00  0.00           N  
ATOM    315  H21  DG    10      45.617  48.906  48.457  1.00  0.00           H  
ATOM    316  H22  DG    10      45.251  50.660  48.697  1.00  0.00           H  
ATOM    317  N3   DG    10      43.631  50.785  46.960  1.00  0.00           N  
ATOM    318  C4   DG    10      42.836  50.659  45.850  1.00  0.00           C  
ATOM    319  C3'  DG    10      42.303  54.736  47.487  1.00  0.00           C  
ATOM    320  H3'  DG    10      42.733  54.744  48.488  1.00  0.00           H  
ATOM    321  C2'  DG    10      41.584  53.408  47.057  1.00  0.00           C  
ATOM    322  H2'  DG    10      41.978  52.635  47.716  1.00  0.00           H  
ATOM    323 H2''  DG    10      40.494  53.438  47.045  1.00  0.00           H  
ATOM    324  O3'  DG    10      41.456  55.837  47.177  1.00  0.00           O  
ATOM    325  P    DT    11      40.437  56.408  48.163  1.00  0.00           P  
ATOM    326  OP1  DT    11      39.653  57.454  47.450  1.00  0.00           O  
ATOM    327  OP2  DT    11      41.251  56.790  49.353  1.00  0.00           O  
ATOM    328  O5'  DT    11      39.413  55.291  48.537  1.00  0.00           O  
ATOM    329  C5'  DT    11      38.691  55.365  49.826  1.00  0.00           C  
ATOM    330  H5'  DT    11      38.416  56.414  49.934  1.00  0.00           H  
ATOM    331 H5''  DT    11      39.382  55.123  50.634  1.00  0.00           H  
ATOM    332  C4'  DT    11      37.413  54.435  49.865  1.00  0.00           C  
ATOM    333  H4'  DT    11      37.349  54.314  50.946  1.00  0.00           H  
ATOM    334  O4'  DT    11      36.223  55.051  49.349  1.00  0.00           O  
ATOM    335  C1'  DT    11      35.321  53.970  49.163  1.00  0.00           C  
ATOM    336  H1'  DT    11      34.991  53.555  50.115  1.00  0.00           H  
ATOM    337  N1   DT    11      34.130  54.519  48.327  1.00  0.00           N  
ATOM    338  C6   DT    11      34.076  54.355  46.902  1.00  0.00           C  
ATOM    339  H6   DT    11      34.926  54.163  46.264  1.00  0.00           H  
ATOM    340  C5   DT    11      32.909  54.485  46.284  1.00  0.00           C  
ATOM    341  C7   DT    11      32.774  54.051  44.794  1.00  0.00           C  
ATOM    342  H71  DT    11      33.778  53.893  44.399  1.00  0.00           H  
ATOM    343  H72  DT    11      32.091  53.211  44.672  1.00  0.00           H  
ATOM    344  H73  DT    11      32.317  54.859  44.222  1.00  0.00           H  
ATOM    345  C4   DT    11      31.753  54.920  47.047  1.00  0.00           C  
ATOM    346  O4   DT    11      30.547  54.969  46.590  1.00  0.00           O  
ATOM    347  N3   DT    11      31.963  55.435  48.308  1.00  0.00           N  
ATOM    348  H3   DT    11      31.199  55.825  48.842  1.00  0.00           H  
ATOM    349  C2   DT    11      33.113  55.192  49.016  1.00  0.00           C  
ATOM    350  O2   DT    11      33.123  55.464  50.191  1.00  0.00           O  
ATOM    351  C3'  DT    11      37.507  52.999  49.219  1.00  0.00           C  
ATOM    352  H3'  DT    11      38.264  53.084  48.439  1.00  0.00           H  
ATOM    353  C2'  DT    11      36.168  52.926  48.494  1.00  0.00           C  
ATOM    354  H2'  DT    11      36.366  53.165  47.449  1.00  0.00           H  
ATOM    355 H2''  DT    11      35.707  51.941  48.558  1.00  0.00           H  
ATOM    356  O3'  DT    11      37.605  51.878  50.049  1.00  0.00           O  
ATOM    357  P    DT    12      38.924  51.673  50.876  1.00  0.00           P  
ATOM    358  OP1  DT    12      39.031  52.706  51.879  1.00  0.00           O  
ATOM    359  OP2  DT    12      40.053  51.484  49.918  1.00  0.00           O  
ATOM    360  O5'  DT    12      38.820  50.263  51.606  1.00  0.00           O  
ATOM    361  C5'  DT    12      37.779  49.972  52.534  1.00  0.00           C  
ATOM    362  H5'  DT    12      37.181  50.846  52.791  1.00  0.00           H  
ATOM    363 H5''  DT    12      38.197  49.658  53.490  1.00  0.00           H  
ATOM    364  C4'  DT    12      36.887  48.774  52.101  1.00  0.00           C  
ATOM    365  H4'  DT    12      36.136  48.594  52.870  1.00  0.00           H  
ATOM    366  O4'  DT    12      36.289  49.223  50.827  1.00  0.00           O  
ATOM    367  C1'  DT    12      36.355  48.327  49.755  1.00  0.00           C  
ATOM    368  H1'  DT    12      35.555  47.587  49.744  1.00  0.00           H  
ATOM    369  N1   DT    12      36.175  49.052  48.480  1.00  0.00           N  
ATOM    370  C6   DT    12      37.303  49.603  47.760  1.00  0.00           C  
ATOM    371  H6   DT    12      38.296  49.596  48.184  1.00  0.00           H  
ATOM    372  C5   DT    12      37.002  50.274  46.613  1.00  0.00           C  
ATOM    373  C7   DT    12      38.245  50.723  45.793  1.00  0.00           C  
ATOM    374  H71  DT    12      38.299  50.094  44.905  1.00  0.00           H  
ATOM    375  H72  DT    12      38.080  51.736  45.426  1.00  0.00           H  
ATOM    376  H73  DT    12      39.152  50.626  46.389  1.00  0.00           H  
ATOM    377  C4   DT    12      35.630  50.476  46.051  1.00  0.00           C  
ATOM    378  O4   DT    12      35.277  51.103  45.013  1.00  0.00           O  
ATOM    379  N3   DT    12      34.711  49.845  46.773  1.00  0.00           N  
ATOM    380  H3   DT    12      33.779  49.945  46.398  1.00  0.00           H  
ATOM    381  C2   DT    12      34.831  49.222  47.968  1.00  0.00           C  
ATOM    382  O2   DT    12      33.744  48.978  48.569  1.00  0.00           O  
ATOM    383  C3'  DT    12      37.605  47.506  51.587  1.00  0.00           C  
ATOM    384  H3'  DT    12      38.635  47.534  51.941  1.00  0.00           H  
ATOM    385  C2'  DT    12      37.614  47.544  50.090  1.00  0.00           C  
ATOM    386  H2'  DT    12      38.495  48.135  49.838  1.00  0.00           H  
ATOM    387 H2''  DT    12      37.645  46.561  49.620  1.00  0.00           H  
ATOM    388  O3'  DT    12      37.141  46.179  51.987  1.00  0.00           O  
ATOM    389  P    DA    13      36.920  45.811  53.500  1.00  0.00           P  
ATOM    390  OP1  DA    13      35.549  45.321  53.722  1.00  0.00           O  
ATOM    391  OP2  DA    13      37.379  46.962  54.263  1.00  0.00           O  
ATOM    392  O5'  DA    13      37.969  44.612  53.681  1.00  0.00           O  
ATOM    393  C5'  DA    13      37.695  43.210  53.443  1.00  0.00           C  
ATOM    394  H5'  DA    13      37.227  43.085  52.467  1.00  0.00           H  
ATOM    395 H5''  DA    13      36.968  42.903  54.194  1.00  0.00           H  
ATOM    396  C4'  DA    13      38.995  42.392  53.632  1.00  0.00           C  
ATOM    397  H4'  DA    13      38.714  41.339  53.631  1.00  0.00           H  
ATOM    398  O4'  DA    13      39.991  42.579  52.574  1.00  0.00           O  
ATOM    399  C1'  DA    13      41.165  43.352  52.979  1.00  0.00           C  
ATOM    400  H1'  DA    13      42.012  42.669  52.925  1.00  0.00           H  
ATOM    401  N9   DA    13      41.333  44.488  52.041  1.00  0.00           N  
ATOM    402  C8   DA    13      40.354  45.100  51.228  1.00  0.00           C  
ATOM    403  H8   DA    13      39.338  44.743  51.146  1.00  0.00           H  
ATOM    404  N7   DA    13      40.827  46.130  50.578  1.00  0.00           N  
ATOM    405  C5   DA    13      42.142  46.338  51.084  1.00  0.00           C  
ATOM    406  C6   DA    13      43.231  47.261  50.976  1.00  0.00           C  
ATOM    407  N6   DA    13      43.206  48.353  50.235  1.00  0.00           N  
ATOM    408  H61  DA    13      43.963  49.017  50.309  1.00  0.00           H  
ATOM    409  H62  DA    13      42.332  48.540  49.765  1.00  0.00           H  
ATOM    410  N1   DA    13      44.418  47.035  51.569  1.00  0.00           N  
ATOM    411  C2   DA    13      44.477  45.965  52.355  1.00  0.00           C  
ATOM    412  H2   DA    13      45.418  45.770  52.849  1.00  0.00           H  
ATOM    413  N3   DA    13      43.530  45.133  52.692  1.00  0.00           N  
ATOM    414  C4   DA    13      42.415  45.301  51.914  1.00  0.00           C  
ATOM    415  C3'  DA    13      39.743  42.644  54.897  1.00  0.00           C  
ATOM    416  H3'  DA    13      39.080  43.231  55.533  1.00  0.00           H  
ATOM    417  C2'  DA    13      40.800  43.680  54.466  1.00  0.00           C  
ATOM    418  H2'  DA    13      40.354  44.674  54.462  1.00  0.00           H  
ATOM    419 H2''  DA    13      41.635  43.617  55.164  1.00  0.00           H  
ATOM    420  O3'  DA    13      40.395  41.580  55.609  1.00  0.00           O  
ATOM    421  P    DG    14      39.587  40.333  56.150  1.00  0.00           P  
ATOM    422  OP1  DG    14      38.295  40.825  56.411  1.00  0.00           O  
ATOM    423  OP2  DG    14      40.356  39.622  57.233  1.00  0.00           O  
ATOM    424  O5'  DG    14      39.451  39.402  54.922  1.00  0.00           O  
ATOM    425  C5'  DG    14      40.495  38.617  54.370  1.00  0.00           C  
ATOM    426  H5'  DG    14      40.419  37.610  54.778  1.00  0.00           H  
ATOM    427 H5''  DG    14      41.465  39.062  54.594  1.00  0.00           H  
ATOM    428  C4'  DG    14      40.447  38.522  52.774  1.00  0.00           C  
ATOM    429  H4'  DG    14      39.419  38.434  52.424  1.00  0.00           H  
ATOM    430  O4'  DG    14      40.883  39.789  52.294  1.00  0.00           O  
ATOM    431  C1'  DG    14      41.731  39.500  51.218  1.00  0.00           C  
ATOM    432  H1'  DG    14      41.167  39.187  50.339  1.00  0.00           H  
ATOM    433  N9   DG    14      42.460  40.699  50.791  1.00  0.00           N  
ATOM    434  C8   DG    14      43.572  41.335  51.379  1.00  0.00           C  
ATOM    435  H8   DG    14      44.065  40.969  52.268  1.00  0.00           H  
ATOM    436  N7   DG    14      44.025  42.320  50.663  1.00  0.00           N  
ATOM    437  C5   DG    14      43.050  42.412  49.677  1.00  0.00           C  
ATOM    438  C6   DG    14      42.847  43.445  48.666  1.00  0.00           C  
ATOM    439  O6   DG    14      43.496  44.444  48.381  1.00  0.00           O  
ATOM    440  N1   DG    14      41.752  43.221  47.887  1.00  0.00           N  
ATOM    441  H1   DG    14      41.629  43.855  47.110  1.00  0.00           H  
ATOM    442  C2   DG    14      41.002  42.111  47.906  1.00  0.00           C  
ATOM    443  N2   DG    14      40.242  41.808  46.843  1.00  0.00           N  
ATOM    444  H21  DG    14      40.393  42.335  45.995  1.00  0.00           H  
ATOM    445  H22  DG    14      39.706  40.953  46.794  1.00  0.00           H  
ATOM    446  N3   DG    14      41.001  41.213  48.860  1.00  0.00           N  
ATOM    447  C4   DG    14      42.083  41.428  49.710  1.00  0.00           C  
ATOM    448  C3'  DG    14      41.434  37.484  52.223  1.00  0.00           C  
ATOM    449  H3'  DG    14      41.844  36.774  52.941  1.00  0.00           H  
ATOM    450  C2'  DG    14      42.538  38.373  51.704  1.00  0.00           C  
ATOM    451  H2'  DG    14      43.143  38.629  52.573  1.00  0.00           H  
ATOM    452 H2''  DG    14      43.192  37.937  50.949  1.00  0.00           H  
ATOM    453  O3'  DG    14      40.759  36.905  51.041  1.00  0.00           O  
ATOM    454  P    DG    15      41.142  35.525  50.477  1.00  0.00           P  
ATOM    455  OP1  DG    15      40.376  34.492  51.207  1.00  0.00           O  
ATOM    456  OP2  DG    15      42.590  35.342  50.243  1.00  0.00           O  
ATOM    457  O5'  DG    15      40.431  35.640  49.016  1.00  0.00           O  
ATOM    458  C5'  DG    15      40.589  36.688  48.126  1.00  0.00           C  
ATOM    459  H5'  DG    15      41.641  36.574  47.867  1.00  0.00           H  
ATOM    460 H5''  DG    15      40.412  37.696  48.502  1.00  0.00           H  
ATOM    461  C4'  DG    15      39.754  36.629  46.843  1.00  0.00           C  
ATOM    462  H4'  DG    15      38.768  36.316  47.187  1.00  0.00           H  
ATOM    463  O4'  DG    15      39.726  37.823  46.139  1.00  0.00           O  
ATOM    464  C1'  DG    15      40.379  37.618  44.938  1.00  0.00           C  
ATOM    465  H1'  DG    15      39.703  37.440  44.102  1.00  0.00           H  
ATOM    466  N9   DG    15      41.138  38.880  44.643  1.00  0.00           N  
ATOM    467  C8   DG    15      41.072  39.691  43.547  1.00  0.00           C  
ATOM    468  H8   DG    15      40.584  39.385  42.633  1.00  0.00           H  
ATOM    469  N7   DG    15      41.987  40.627  43.525  1.00  0.00           N  
ATOM    470  C5   DG    15      42.597  40.534  44.773  1.00  0.00           C  
ATOM    471  C6   DG    15      43.679  41.265  45.323  1.00  0.00           C  
ATOM    472  O6   DG    15      44.404  42.151  44.826  1.00  0.00           O  
ATOM    473  N1   DG    15      43.967  40.907  46.636  1.00  0.00           N  
ATOM    474  H1   DG    15      44.765  41.320  47.099  1.00  0.00           H  
ATOM    475  C2   DG    15      43.464  39.760  47.208  1.00  0.00           C  
ATOM    476  N2   DG    15      44.203  39.252  48.154  1.00  0.00           N  
ATOM    477  H21  DG    15      45.091  39.627  48.453  1.00  0.00           H  
ATOM    478  H22  DG    15      44.002  38.312  48.465  1.00  0.00           H  
ATOM    479  N3   DG    15      42.539  38.942  46.660  1.00  0.00           N  
ATOM    480  C4   DG    15      42.066  39.486  45.487  1.00  0.00           C  
ATOM    481  C3'  DG    15      40.303  35.535  45.884  1.00  0.00           C  
ATOM    482  H3'  DG    15      40.978  34.934  46.493  1.00  0.00           H  
ATOM    483  C2'  DG    15      41.242  36.353  45.071  1.00  0.00           C  
ATOM    484  H2'  DG    15      42.182  36.548  45.588  1.00  0.00           H  
ATOM    485 H2''  DG    15      41.314  35.848  44.108  1.00  0.00           H  
ATOM    486  O3'  DG    15      39.191  34.916  45.245  1.00  0.00           O  
ATOM    487  P    DG    16      39.504  33.583  44.356  1.00  0.00           P  
ATOM    488  OP1  DG    16      38.256  32.927  44.032  1.00  0.00           O  
ATOM    489  OP2  DG    16      40.583  32.812  45.031  1.00  0.00           O  
ATOM    490  O5'  DG    16      40.151  34.218  43.006  1.00  0.00           O  
ATOM    491  C5'  DG    16      39.457  35.002  42.113  1.00  0.00           C  
ATOM    492  H5'  DG    16      38.966  35.822  42.637  1.00  0.00           H  
ATOM    493 H5''  DG    16      38.785  34.344  41.564  1.00  0.00           H  
ATOM    494  C4'  DG    16      40.308  35.720  41.045  1.00  0.00           C  
ATOM    495  H4'  DG    16      39.583  36.090  40.321  1.00  0.00           H  
ATOM    496  O4'  DG    16      40.868  36.941  41.516  1.00  0.00           O  
ATOM    497  C1'  DG    16      41.876  37.250  40.591  1.00  0.00           C  
ATOM    498  H1'  DG    16      41.474  38.000  39.910  1.00  0.00           H  
ATOM    499  N9   DG    16      42.994  37.873  41.387  1.00  0.00           N  
ATOM    500  C8   DG    16      43.618  37.425  42.561  1.00  0.00           C  
ATOM    501  H8   DG    16      43.322  36.532  43.091  1.00  0.00           H  
ATOM    502  N7   DG    16      44.510  38.232  43.016  1.00  0.00           N  
ATOM    503  C5   DG    16      44.644  39.245  42.036  1.00  0.00           C  
ATOM    504  C6   DG    16      45.450  40.453  41.901  1.00  0.00           C  
ATOM    505  O6   DG    16      46.287  40.863  42.654  1.00  0.00           O  
ATOM    506  N1   DG    16      45.030  41.337  40.942  1.00  0.00           N  
ATOM    507  H1   DG    16      45.362  42.288  41.014  1.00  0.00           H  
ATOM    508  C2   DG    16      44.055  41.081  40.032  1.00  0.00           C  
ATOM    509  N2   DG    16      43.910  41.821  38.966  1.00  0.00           N  
ATOM    510  H21  DG    16      44.598  42.536  38.778  1.00  0.00           H  
ATOM    511  H22  DG    16      43.150  41.656  38.321  1.00  0.00           H  
ATOM    512  N3   DG    16      43.346  39.985  40.057  1.00  0.00           N  
ATOM    513  C4   DG    16      43.621  39.088  41.094  1.00  0.00           C  
ATOM    514  C3'  DG    16      41.465  34.919  40.442  1.00  0.00           C  
ATOM    515  H3'  DG    16      41.924  34.268  41.185  1.00  0.00           H  
ATOM    516  C2'  DG    16      42.374  35.958  39.963  1.00  0.00           C  
ATOM    517  H2'  DG    16      43.410  35.677  40.154  1.00  0.00           H  
ATOM    518 H2''  DG    16      42.232  35.937  38.883  1.00  0.00           H  
ATOM    519  O3'  DG    16      40.857  34.028  39.411  1.00  0.00           O  
ATOM    520  P   DT3    17      41.365  32.516  39.188  1.00  0.00           P  
ATOM    521  OP1 DT3    17      40.558  31.903  38.051  1.00  0.00           O  
ATOM    522  OP2 DT3    17      41.279  31.915  40.535  1.00  0.00           O  
ATOM    523  O5' DT3    17      42.934  32.686  38.848  1.00  0.00           O  
ATOM    524  C5' DT3    17      43.586  31.586  38.236  1.00  0.00           C  
ATOM    525  H5' DT3    17      43.472  31.634  37.153  1.00  0.00           H  
ATOM    526 H5'' DT3    17      42.975  30.706  38.439  1.00  0.00           H  
ATOM    527  C4' DT3    17      45.076  31.268  38.557  1.00  0.00           C  
ATOM    528  H4' DT3    17      45.415  30.310  38.163  1.00  0.00           H  
ATOM    529  O4' DT3    17      45.783  32.272  37.847  1.00  0.00           O  
ATOM    530  C1' DT3    17      46.192  33.249  38.761  1.00  0.00           C  
ATOM    531  H1' DT3    17      47.276  33.142  38.804  1.00  0.00           H  
ATOM    532  N1  DT3    17      45.761  34.565  38.321  1.00  0.00           N  
ATOM    533  C6  DT3    17      44.695  34.720  37.401  1.00  0.00           C  
ATOM    534  H6  DT3    17      44.217  33.810  37.072  1.00  0.00           H  
ATOM    535  C5  DT3    17      44.411  35.922  36.918  1.00  0.00           C  
ATOM    536  C7  DT3    17      43.228  36.003  35.945  1.00  0.00           C  
ATOM    537  H71 DT3    17      42.589  36.733  36.441  1.00  0.00           H  
ATOM    538  H72 DT3    17      43.620  36.353  34.990  1.00  0.00           H  
ATOM    539  H73 DT3    17      42.764  35.017  35.948  1.00  0.00           H  
ATOM    540  C4  DT3    17      45.227  37.100  37.337  1.00  0.00           C  
ATOM    541  O4  DT3    17      44.983  38.234  36.938  1.00  0.00           O  
ATOM    542  N3  DT3    17      46.145  36.857  38.331  1.00  0.00           N  
ATOM    543  H3  DT3    17      46.541  37.586  38.907  1.00  0.00           H  
ATOM    544  C2  DT3    17      46.464  35.636  38.859  1.00  0.00           C  
ATOM    545  O2  DT3    17      47.255  35.573  39.801  1.00  0.00           O  
ATOM    546  C3' DT3    17      45.316  31.394  40.025  1.00  0.00           C  
ATOM    547  H3' DT3    17      44.474  31.117  40.658  1.00  0.00           H  
ATOM    548  C2' DT3    17      45.647  32.865  40.114  1.00  0.00           C  
ATOM    549  H2' DT3    17      44.709  33.408  40.235  1.00  0.00           H  
ATOM    550 H2'' DT3    17      46.301  33.211  40.914  1.00  0.00           H  
ATOM    551  O3' DT3    17      46.531  30.764  40.296  1.00  0.00           O  
ATOM    552 HO3' DT3    17      46.682  30.733  41.244  1.00  0.00           H  
ATOM    553  K+   K+    18      46.653  43.378  43.637  1.00  0.00           K  
ATOM    554  K+   K+    19      44.161  44.859  45.805  1.00  0.00           K  
END
