# Supplementary material for: Complexity of Guanine Quadruplex Unfolding Pathways Revealed by Atomistic Pulling Simulations
Source: J Chem Inf Model. 2023 Jul 17;63(15):4716–31. doi: 10.1021/acs.jcim.3c00171 (PMC10428220; doi:10.1021/acs.jcim.3c00171)
Supplement: Supplementary file 2 — ci3c00171_si_002.zip [file ci3c00171_si_002.zip › coordinates/initial-coordinates/143d_t_ld-start_run2.pdb]

ATOM      1 HO5' DT5     1      28.339  44.930  49.941  1.00  0.00           H  
ATOM      2  O5' DT5     1      29.292  44.838  50.015  1.00  0.00           O  
ATOM      3  C5' DT5     1      29.777  43.700  49.310  1.00  0.00           C  
ATOM      4  H5' DT5     1      29.286  43.832  48.346  1.00  0.00           H  
ATOM      5 H5'' DT5     1      29.350  42.790  49.732  1.00  0.00           H  
ATOM      6  C4' DT5     1      31.320  43.698  49.355  1.00  0.00           C  
ATOM      7  H4' DT5     1      31.733  44.684  49.140  1.00  0.00           H  
ATOM      8  O4' DT5     1      31.875  43.192  50.586  1.00  0.00           O  
ATOM      9  C1' DT5     1      32.587  41.981  50.249  1.00  0.00           C  
ATOM     10  H1' DT5     1      33.580  42.364  50.015  1.00  0.00           H  
ATOM     11  N1  DT5     1      32.633  41.060  51.427  1.00  0.00           N  
ATOM     12  C6  DT5     1      31.503  40.546  51.954  1.00  0.00           C  
ATOM     13  H6  DT5     1      30.555  40.973  51.663  1.00  0.00           H  
ATOM     14  C5  DT5     1      31.591  39.707  53.018  1.00  0.00           C  
ATOM     15  C7  DT5     1      30.395  39.279  53.729  1.00  0.00           C  
ATOM     16  H71 DT5     1      30.373  38.192  53.646  1.00  0.00           H  
ATOM     17  H72 DT5     1      30.397  39.538  54.788  1.00  0.00           H  
ATOM     18  H73 DT5     1      29.515  39.655  53.208  1.00  0.00           H  
ATOM     19  C4  DT5     1      32.883  39.258  53.560  1.00  0.00           C  
ATOM     20  O4  DT5     1      33.058  38.359  54.350  1.00  0.00           O  
ATOM     21  N3  DT5     1      33.904  40.034  53.126  1.00  0.00           N  
ATOM     22  H3  DT5     1      34.758  39.528  53.313  1.00  0.00           H  
ATOM     23  C2  DT5     1      33.879  40.862  52.002  1.00  0.00           C  
ATOM     24  O2  DT5     1      34.925  41.332  51.558  1.00  0.00           O  
ATOM     25  C3' DT5     1      31.734  42.666  48.324  1.00  0.00           C  
ATOM     26  H3' DT5     1      30.912  42.497  47.630  1.00  0.00           H  
ATOM     27  C2' DT5     1      31.961  41.360  49.044  1.00  0.00           C  
ATOM     28  H2' DT5     1      30.979  40.983  49.329  1.00  0.00           H  
ATOM     29 H2'' DT5     1      32.708  40.712  48.585  1.00  0.00           H  
ATOM     30  O3' DT5     1      32.885  43.120  47.677  1.00  0.00           O  
ATOM     31  P    DG     2      32.923  43.199  46.072  1.00  0.00           P  
ATOM     32  OP1  DG     2      31.654  43.467  45.483  1.00  0.00           O  
ATOM     33  OP2  DG     2      33.605  41.893  45.713  1.00  0.00           O  
ATOM     34  O5'  DG     2      33.923  44.399  45.665  1.00  0.00           O  
ATOM     35  C5'  DG     2      33.535  45.777  45.660  1.00  0.00           C  
ATOM     36  H5'  DG     2      33.750  46.234  46.626  1.00  0.00           H  
ATOM     37 H5''  DG     2      32.454  45.813  45.526  1.00  0.00           H  
ATOM     38  C4'  DG     2      34.229  46.707  44.629  1.00  0.00           C  
ATOM     39  H4'  DG     2      33.464  47.444  44.384  1.00  0.00           H  
ATOM     40  O4'  DG     2      35.398  47.352  45.138  1.00  0.00           O  
ATOM     41  C1'  DG     2      36.537  46.877  44.605  1.00  0.00           C  
ATOM     42  H1'  DG     2      37.008  47.667  44.021  1.00  0.00           H  
ATOM     43  N9   DG     2      37.421  46.458  45.777  1.00  0.00           N  
ATOM     44  C8   DG     2      37.465  45.284  46.455  1.00  0.00           C  
ATOM     45  H8   DG     2      36.867  44.431  46.168  1.00  0.00           H  
ATOM     46  N7   DG     2      38.256  45.385  47.470  1.00  0.00           N  
ATOM     47  C5   DG     2      38.819  46.679  47.478  1.00  0.00           C  
ATOM     48  C6   DG     2      39.793  47.358  48.260  1.00  0.00           C  
ATOM     49  O6   DG     2      40.555  46.936  49.156  1.00  0.00           O  
ATOM     50  N1   DG     2      40.064  48.612  47.813  1.00  0.00           N  
ATOM     51  H1   DG     2      40.833  49.117  48.230  1.00  0.00           H  
ATOM     52  C2   DG     2      39.434  49.241  46.790  1.00  0.00           C  
ATOM     53  N2   DG     2      39.945  50.377  46.475  1.00  0.00           N  
ATOM     54  H21  DG     2      40.684  50.790  47.027  1.00  0.00           H  
ATOM     55  H22  DG     2      39.502  50.925  45.752  1.00  0.00           H  
ATOM     56  N3   DG     2      38.568  48.675  45.978  1.00  0.00           N  
ATOM     57  C4   DG     2      38.337  47.354  46.348  1.00  0.00           C  
ATOM     58  C3'  DG     2      34.712  46.049  43.359  1.00  0.00           C  
ATOM     59  H3'  DG     2      34.093  45.156  43.263  1.00  0.00           H  
ATOM     60  C2'  DG     2      36.204  45.713  43.667  1.00  0.00           C  
ATOM     61  H2'  DG     2      36.106  44.737  44.143  1.00  0.00           H  
ATOM     62 H2''  DG     2      36.920  45.630  42.850  1.00  0.00           H  
ATOM     63  O3'  DG     2      34.569  46.938  42.220  1.00  0.00           O  
ATOM     64  P    DG     3      35.042  46.565  40.747  1.00  0.00           P  
ATOM     65  OP1  DG     3      34.465  47.558  39.785  1.00  0.00           O  
ATOM     66  OP2  DG     3      34.905  45.155  40.509  1.00  0.00           O  
ATOM     67  O5'  DG     3      36.638  46.897  40.793  1.00  0.00           O  
ATOM     68  C5'  DG     3      37.160  48.177  41.184  1.00  0.00           C  
ATOM     69  H5'  DG     3      36.719  48.534  42.115  1.00  0.00           H  
ATOM     70 H5''  DG     3      36.989  48.899  40.385  1.00  0.00           H  
ATOM     71  C4'  DG     3      38.657  48.041  41.513  1.00  0.00           C  
ATOM     72  H4'  DG     3      38.708  47.236  42.247  1.00  0.00           H  
ATOM     73  O4'  DG     3      39.163  49.193  42.216  1.00  0.00           O  
ATOM     74  C1'  DG     3      40.557  49.001  42.047  1.00  0.00           C  
ATOM     75  H1'  DG     3      40.869  50.033  41.886  1.00  0.00           H  
ATOM     76  N9   DG     3      41.257  48.716  43.338  1.00  0.00           N  
ATOM     77  C8   DG     3      42.201  49.533  43.885  1.00  0.00           C  
ATOM     78  H8   DG     3      42.408  50.512  43.480  1.00  0.00           H  
ATOM     79  N7   DG     3      42.746  48.994  44.926  1.00  0.00           N  
ATOM     80  C5   DG     3      42.117  47.780  45.097  1.00  0.00           C  
ATOM     81  C6   DG     3      42.416  46.716  46.033  1.00  0.00           C  
ATOM     82  O6   DG     3      43.144  46.812  46.983  1.00  0.00           O  
ATOM     83  N1   DG     3      41.667  45.603  45.773  1.00  0.00           N  
ATOM     84  H1   DG     3      41.705  44.838  46.432  1.00  0.00           H  
ATOM     85  C2   DG     3      40.885  45.395  44.678  1.00  0.00           C  
ATOM     86  N2   DG     3      40.318  44.271  44.507  1.00  0.00           N  
ATOM     87  H21  DG     3      40.050  43.680  45.281  1.00  0.00           H  
ATOM     88  H22  DG     3      39.673  44.203  43.732  1.00  0.00           H  
ATOM     89  N3   DG     3      40.515  46.354  43.844  1.00  0.00           N  
ATOM     90  C4   DG     3      41.222  47.558  44.088  1.00  0.00           C  
ATOM     91  C3'  DG     3      39.458  47.852  40.207  1.00  0.00           C  
ATOM     92  H3'  DG     3      39.248  48.649  39.493  1.00  0.00           H  
ATOM     93  C2'  DG     3      40.862  48.116  40.843  1.00  0.00           C  
ATOM     94  H2'  DG     3      41.421  47.234  41.158  1.00  0.00           H  
ATOM     95 H2''  DG     3      41.508  48.634  40.135  1.00  0.00           H  
ATOM     96  O3'  DG     3      39.548  46.591  39.582  1.00  0.00           O  
ATOM     97  P    DG     4      40.041  46.380  38.086  1.00  0.00           P  
ATOM     98  OP1  DG     4      39.065  47.086  37.249  1.00  0.00           O  
ATOM     99  OP2  DG     4      39.964  44.946  37.933  1.00  0.00           O  
ATOM    100  O5'  DG     4      41.510  46.734  37.827  1.00  0.00           O  
ATOM    101  C5'  DG     4      41.852  47.914  37.077  1.00  0.00           C  
ATOM    102  H5'  DG     4      41.165  48.733  37.290  1.00  0.00           H  
ATOM    103 H5''  DG     4      41.735  47.718  36.011  1.00  0.00           H  
ATOM    104  C4'  DG     4      43.313  48.329  37.321  1.00  0.00           C  
ATOM    105  H4'  DG     4      43.537  49.293  36.864  1.00  0.00           H  
ATOM    106  O4'  DG     4      43.599  48.410  38.701  1.00  0.00           O  
ATOM    107  C1'  DG     4      44.470  47.400  39.040  1.00  0.00           C  
ATOM    108  H1'  DG     4      45.415  47.903  39.245  1.00  0.00           H  
ATOM    109  N9   DG     4      44.022  46.734  40.281  1.00  0.00           N  
ATOM    110  C8   DG     4      43.384  45.580  40.453  1.00  0.00           C  
ATOM    111  H8   DG     4      42.896  44.966  39.711  1.00  0.00           H  
ATOM    112  N7   DG     4      43.495  45.034  41.596  1.00  0.00           N  
ATOM    113  C5   DG     4      44.232  46.009  42.295  1.00  0.00           C  
ATOM    114  C6   DG     4      44.774  46.050  43.645  1.00  0.00           C  
ATOM    115  O6   DG     4      44.708  45.263  44.570  1.00  0.00           O  
ATOM    116  N1   DG     4      45.616  47.105  43.850  1.00  0.00           N  
ATOM    117  H1   DG     4      46.006  47.196  44.777  1.00  0.00           H  
ATOM    118  C2   DG     4      45.736  48.126  42.958  1.00  0.00           C  
ATOM    119  N2   DG     4      46.468  49.165  43.269  1.00  0.00           N  
ATOM    120  H21  DG     4      46.941  49.351  44.142  1.00  0.00           H  
ATOM    121  H22  DG     4      46.538  49.849  42.529  1.00  0.00           H  
ATOM    122  N3   DG     4      45.261  48.161  41.744  1.00  0.00           N  
ATOM    123  C4   DG     4      44.602  47.023  41.513  1.00  0.00           C  
ATOM    124  C3'  DG     4      44.389  47.385  36.663  1.00  0.00           C  
ATOM    125  H3'  DG     4      43.784  46.954  35.865  1.00  0.00           H  
ATOM    126  C2'  DG     4      44.645  46.484  37.862  1.00  0.00           C  
ATOM    127  H2'  DG     4      43.897  45.697  37.767  1.00  0.00           H  
ATOM    128 H2''  DG     4      45.659  46.087  37.909  1.00  0.00           H  
ATOM    129  O3'  DG     4      45.538  48.140  36.159  1.00  0.00           O  
ATOM    130  P    DT     5      45.650  48.626  34.737  1.00  0.00           P  
ATOM    131  OP1  DT     5      46.603  49.788  34.724  1.00  0.00           O  
ATOM    132  OP2  DT     5      44.273  48.721  34.191  1.00  0.00           O  
ATOM    133  O5'  DT     5      46.323  47.503  33.913  1.00  0.00           O  
ATOM    134  C5'  DT     5      45.740  46.292  33.842  1.00  0.00           C  
ATOM    135  H5'  DT     5      46.061  45.861  32.894  1.00  0.00           H  
ATOM    136 H5''  DT     5      44.653  46.272  33.919  1.00  0.00           H  
ATOM    137  C4'  DT     5      46.293  45.283  34.891  1.00  0.00           C  
ATOM    138  H4'  DT     5      46.626  45.802  35.789  1.00  0.00           H  
ATOM    139  O4'  DT     5      45.320  44.346  35.258  1.00  0.00           O  
ATOM    140  C1'  DT     5      45.636  43.099  34.560  1.00  0.00           C  
ATOM    141  H1'  DT     5      45.802  42.280  35.260  1.00  0.00           H  
ATOM    142  N1   DT     5      44.372  42.761  33.848  1.00  0.00           N  
ATOM    143  C6   DT     5      44.082  43.336  32.610  1.00  0.00           C  
ATOM    144  H6   DT     5      44.730  44.082  32.175  1.00  0.00           H  
ATOM    145  C5   DT     5      42.904  43.037  31.965  1.00  0.00           C  
ATOM    146  C7   DT     5      42.595  43.858  30.712  1.00  0.00           C  
ATOM    147  H71  DT     5      42.674  43.145  29.891  1.00  0.00           H  
ATOM    148  H72  DT     5      41.585  44.267  30.714  1.00  0.00           H  
ATOM    149  H73  DT     5      43.284  44.690  30.568  1.00  0.00           H  
ATOM    150  C4   DT     5      41.943  42.086  32.534  1.00  0.00           C  
ATOM    151  O4   DT     5      40.920  41.654  32.011  1.00  0.00           O  
ATOM    152  N3   DT     5      42.240  41.559  33.719  1.00  0.00           N  
ATOM    153  H3   DT     5      41.610  40.861  34.087  1.00  0.00           H  
ATOM    154  C2   DT     5      43.438  41.894  34.422  1.00  0.00           C  
ATOM    155  O2   DT     5      43.727  41.394  35.502  1.00  0.00           O  
ATOM    156  C3'  DT     5      47.530  44.551  34.439  1.00  0.00           C  
ATOM    157  H3'  DT     5      48.160  45.103  33.742  1.00  0.00           H  
ATOM    158  C2'  DT     5      46.900  43.303  33.801  1.00  0.00           C  
ATOM    159  H2'  DT     5      46.765  43.489  32.736  1.00  0.00           H  
ATOM    160 H2''  DT     5      47.619  42.490  33.891  1.00  0.00           H  
ATOM    161  O3'  DT     5      48.442  44.244  35.589  1.00  0.00           O  
ATOM    162  P    DT     6      49.287  45.395  36.398  1.00  0.00           P  
ATOM    163  OP1  DT     6      49.368  46.544  35.501  1.00  0.00           O  
ATOM    164  OP2  DT     6      50.496  44.786  36.931  1.00  0.00           O  
ATOM    165  O5'  DT     6      48.301  45.781  37.703  1.00  0.00           O  
ATOM    166  C5'  DT     6      48.418  47.028  38.340  1.00  0.00           C  
ATOM    167  H5'  DT     6      47.499  47.530  38.038  1.00  0.00           H  
ATOM    168 H5''  DT     6      49.294  47.527  37.926  1.00  0.00           H  
ATOM    169  C4'  DT     6      48.589  46.956  39.838  1.00  0.00           C  
ATOM    170  H4'  DT     6      48.603  47.972  40.233  1.00  0.00           H  
ATOM    171  O4'  DT     6      47.476  46.268  40.362  1.00  0.00           O  
ATOM    172  C1'  DT     6      47.936  45.192  41.214  1.00  0.00           C  
ATOM    173  H1'  DT     6      48.041  45.479  42.261  1.00  0.00           H  
ATOM    174  N1   DT     6      47.068  44.006  41.104  1.00  0.00           N  
ATOM    175  C6   DT     6      46.525  43.753  39.873  1.00  0.00           C  
ATOM    176  H6   DT     6      46.609  44.422  39.030  1.00  0.00           H  
ATOM    177  C5   DT     6      45.686  42.663  39.707  1.00  0.00           C  
ATOM    178  C7   DT     6      45.107  42.497  38.387  1.00  0.00           C  
ATOM    179  H71  DT     6      45.366  43.242  37.635  1.00  0.00           H  
ATOM    180  H72  DT     6      44.038  42.601  38.575  1.00  0.00           H  
ATOM    181  H73  DT     6      45.302  41.498  37.999  1.00  0.00           H  
ATOM    182  C4   DT     6      45.455  41.676  40.804  1.00  0.00           C  
ATOM    183  O4   DT     6      44.821  40.622  40.812  1.00  0.00           O  
ATOM    184  N3   DT     6      46.111  42.060  42.013  1.00  0.00           N  
ATOM    185  H3   DT     6      46.067  41.488  42.844  1.00  0.00           H  
ATOM    186  C2   DT     6      46.903  43.153  42.146  1.00  0.00           C  
ATOM    187  O2   DT     6      47.421  43.344  43.202  1.00  0.00           O  
ATOM    188  C3'  DT     6      49.910  46.220  40.199  1.00  0.00           C  
ATOM    189  H3'  DT     6      50.587  46.111  39.352  1.00  0.00           H  
ATOM    190  C2'  DT     6      49.275  44.831  40.571  1.00  0.00           C  
ATOM    191  H2'  DT     6      49.121  44.390  39.586  1.00  0.00           H  
ATOM    192 H2''  DT     6      50.052  44.398  41.201  1.00  0.00           H  
ATOM    193  O3'  DT     6      50.512  46.969  41.273  1.00  0.00           O  
ATOM    194  P    DA     7      51.832  46.405  41.883  1.00  0.00           P  
ATOM    195  OP1  DA     7      52.654  47.579  42.233  1.00  0.00           O  
ATOM    196  OP2  DA     7      52.527  45.494  40.907  1.00  0.00           O  
ATOM    197  O5'  DA     7      51.476  45.642  43.133  1.00  0.00           O  
ATOM    198  C5'  DA     7      50.623  46.304  44.079  1.00  0.00           C  
ATOM    199  H5'  DA     7      49.588  46.068  43.833  1.00  0.00           H  
ATOM    200 H5''  DA     7      50.709  47.377  43.906  1.00  0.00           H  
ATOM    201  C4'  DA     7      51.057  46.053  45.555  1.00  0.00           C  
ATOM    202  H4'  DA     7      50.611  46.845  46.157  1.00  0.00           H  
ATOM    203  O4'  DA     7      50.795  44.744  45.979  1.00  0.00           O  
ATOM    204  C1'  DA     7      51.856  44.303  46.756  1.00  0.00           C  
ATOM    205  H1'  DA     7      51.704  44.697  47.760  1.00  0.00           H  
ATOM    206  N9   DA     7      51.816  42.920  47.005  1.00  0.00           N  
ATOM    207  C8   DA     7      52.295  41.903  46.206  1.00  0.00           C  
ATOM    208  H8   DA     7      52.780  41.996  45.245  1.00  0.00           H  
ATOM    209  N7   DA     7      52.077  40.721  46.748  1.00  0.00           N  
ATOM    210  C5   DA     7      51.299  40.966  47.900  1.00  0.00           C  
ATOM    211  C6   DA     7      50.831  40.221  49.023  1.00  0.00           C  
ATOM    212  N6   DA     7      50.937  38.912  49.111  1.00  0.00           N  
ATOM    213  H61  DA     7      50.583  38.366  49.883  1.00  0.00           H  
ATOM    214  H62  DA     7      51.305  38.303  48.394  1.00  0.00           H  
ATOM    215  N1   DA     7      50.200  40.760  50.056  1.00  0.00           N  
ATOM    216  C2   DA     7      50.060  42.063  50.009  1.00  0.00           C  
ATOM    217  H2   DA     7      49.567  42.545  50.840  1.00  0.00           H  
ATOM    218  N3   DA     7      50.532  42.925  49.111  1.00  0.00           N  
ATOM    219  C4   DA     7      51.124  42.330  48.054  1.00  0.00           C  
ATOM    220  C3'  DA     7      52.587  46.212  45.808  1.00  0.00           C  
ATOM    221  H3'  DA     7      53.095  46.645  44.947  1.00  0.00           H  
ATOM    222  C2'  DA     7      53.117  44.823  46.060  1.00  0.00           C  
ATOM    223  H2'  DA     7      53.367  44.395  45.090  1.00  0.00           H  
ATOM    224 H2''  DA     7      54.038  44.844  46.641  1.00  0.00           H  
ATOM    225  O3'  DA     7      52.800  47.058  46.952  1.00  0.00           O  
ATOM    226  P    DG     8      54.162  47.446  47.563  1.00  0.00           P  
ATOM    227  OP1  DG     8      55.195  47.442  46.462  1.00  0.00           O  
ATOM    228  OP2  DG     8      54.481  46.657  48.778  1.00  0.00           O  
ATOM    229  O5'  DG     8      53.913  49.001  48.002  1.00  0.00           O  
ATOM    230  C5'  DG     8      53.196  49.318  49.279  1.00  0.00           C  
ATOM    231  H5'  DG     8      53.794  49.419  50.184  1.00  0.00           H  
ATOM    232 H5''  DG     8      52.473  48.505  49.337  1.00  0.00           H  
ATOM    233  C4'  DG     8      52.569  50.784  49.101  1.00  0.00           C  
ATOM    234  H4'  DG     8      53.318  51.469  48.705  1.00  0.00           H  
ATOM    235  O4'  DG     8      51.568  50.660  48.053  1.00  0.00           O  
ATOM    236  C1'  DG     8      50.325  51.106  48.536  1.00  0.00           C  
ATOM    237  H1'  DG     8      50.226  52.150  48.241  1.00  0.00           H  
ATOM    238  N9   DG     8      49.305  50.270  47.956  1.00  0.00           N  
ATOM    239  C8   DG     8      48.585  50.590  46.850  1.00  0.00           C  
ATOM    240  H8   DG     8      48.452  51.590  46.465  1.00  0.00           H  
ATOM    241  N7   DG     8      47.944  49.571  46.280  1.00  0.00           N  
ATOM    242  C5   DG     8      48.309  48.490  47.069  1.00  0.00           C  
ATOM    243  C6   DG     8      47.872  47.173  46.960  1.00  0.00           C  
ATOM    244  O6   DG     8      47.031  46.683  46.237  1.00  0.00           O  
ATOM    245  N1   DG     8      48.475  46.330  47.845  1.00  0.00           N  
ATOM    246  H1   DG     8      48.142  45.377  47.858  1.00  0.00           H  
ATOM    247  C2   DG     8      49.438  46.760  48.713  1.00  0.00           C  
ATOM    248  N2   DG     8      50.012  45.931  49.543  1.00  0.00           N  
ATOM    249  H21  DG     8      49.720  44.964  49.580  1.00  0.00           H  
ATOM    250  H22  DG     8      50.862  46.129  50.050  1.00  0.00           H  
ATOM    251  N3   DG     8      49.739  48.003  48.890  1.00  0.00           N  
ATOM    252  C4   DG     8      49.229  48.861  48.037  1.00  0.00           C  
ATOM    253  C3'  DG     8      51.899  51.381  50.281  1.00  0.00           C  
ATOM    254  H3'  DG     8      52.226  50.860  51.181  1.00  0.00           H  
ATOM    255  C2'  DG     8      50.390  51.090  50.014  1.00  0.00           C  
ATOM    256  H2'  DG     8      50.044  50.182  50.508  1.00  0.00           H  
ATOM    257 H2''  DG     8      49.908  51.979  50.421  1.00  0.00           H  
ATOM    258  O3'  DG     8      52.299  52.835  50.423  1.00  0.00           O  
ATOM    259  P    DG     9      51.833  54.023  49.435  1.00  0.00           P  
ATOM    260  OP1  DG     9      52.243  53.572  48.049  1.00  0.00           O  
ATOM    261  OP2  DG     9      52.365  55.225  49.964  1.00  0.00           O  
ATOM    262  O5'  DG     9      50.264  54.293  49.469  1.00  0.00           O  
ATOM    263  C5'  DG     9      49.597  54.695  50.674  1.00  0.00           C  
ATOM    264  H5'  DG     9      49.911  55.736  50.754  1.00  0.00           H  
ATOM    265 H5''  DG     9      49.862  54.157  51.585  1.00  0.00           H  
ATOM    266  C4'  DG     9      48.061  54.789  50.485  1.00  0.00           C  
ATOM    267  H4'  DG     9      47.845  55.619  49.812  1.00  0.00           H  
ATOM    268  O4'  DG     9      47.680  53.505  49.976  1.00  0.00           O  
ATOM    269  C1'  DG     9      46.654  52.999  50.726  1.00  0.00           C  
ATOM    270  H1'  DG     9      45.736  53.476  50.384  1.00  0.00           H  
ATOM    271  N9   DG     9      46.674  51.558  50.527  1.00  0.00           N  
ATOM    272  C8   DG     9      46.979  50.515  51.384  1.00  0.00           C  
ATOM    273  H8   DG     9      47.460  50.642  52.343  1.00  0.00           H  
ATOM    274  N7   DG     9      46.760  49.319  50.903  1.00  0.00           N  
ATOM    275  C5   DG     9      46.042  49.610  49.696  1.00  0.00           C  
ATOM    276  C6   DG     9      45.472  48.732  48.685  1.00  0.00           C  
ATOM    277  O6   DG     9      45.416  47.508  48.683  1.00  0.00           O  
ATOM    278  N1   DG     9      44.828  49.365  47.644  1.00  0.00           N  
ATOM    279  H1   DG     9      44.279  48.728  47.083  1.00  0.00           H  
ATOM    280  C2   DG     9      44.941  50.692  47.379  1.00  0.00           C  
ATOM    281  N2   DG     9      44.446  51.091  46.212  1.00  0.00           N  
ATOM    282  H21  DG     9      43.796  50.469  45.753  1.00  0.00           H  
ATOM    283  H22  DG     9      44.410  52.021  45.820  1.00  0.00           H  
ATOM    284  N3   DG     9      45.420  51.539  48.336  1.00  0.00           N  
ATOM    285  C4   DG     9      45.946  50.934  49.463  1.00  0.00           C  
ATOM    286  C3'  DG     9      47.404  54.884  51.878  1.00  0.00           C  
ATOM    287  H3'  DG     9      48.134  55.236  52.607  1.00  0.00           H  
ATOM    288  C2'  DG     9      46.981  53.462  52.191  1.00  0.00           C  
ATOM    289  H2'  DG     9      47.811  52.918  52.642  1.00  0.00           H  
ATOM    290 H2''  DG     9      46.108  53.402  52.840  1.00  0.00           H  
ATOM    291  O3'  DG     9      46.359  55.835  51.729  1.00  0.00           O  
ATOM    292  P    DG    10      45.738  56.751  52.974  1.00  0.00           P  
ATOM    293  OP1  DG    10      46.551  57.935  53.138  1.00  0.00           O  
ATOM    294  OP2  DG    10      45.481  55.835  54.110  1.00  0.00           O  
ATOM    295  O5'  DG    10      44.399  57.254  52.344  1.00  0.00           O  
ATOM    296  C5'  DG    10      43.211  56.411  52.388  1.00  0.00           C  
ATOM    297  H5'  DG    10      42.688  56.631  53.319  1.00  0.00           H  
ATOM    298 H5''  DG    10      43.508  55.371  52.257  1.00  0.00           H  
ATOM    299  C4'  DG    10      42.408  56.792  51.119  1.00  0.00           C  
ATOM    300  H4'  DG    10      42.660  57.779  50.730  1.00  0.00           H  
ATOM    301  O4'  DG    10      42.592  55.877  50.007  1.00  0.00           O  
ATOM    302  C1'  DG    10      41.373  55.138  49.760  1.00  0.00           C  
ATOM    303  H1'  DG    10      40.920  55.725  48.961  1.00  0.00           H  
ATOM    304  N9   DG    10      41.554  53.740  49.308  1.00  0.00           N  
ATOM    305  C8   DG    10      41.305  53.096  48.076  1.00  0.00           C  
ATOM    306  H8   DG    10      41.005  53.596  47.167  1.00  0.00           H  
ATOM    307  N7   DG    10      41.664  51.874  48.021  1.00  0.00           N  
ATOM    308  C5   DG    10      42.107  51.564  49.328  1.00  0.00           C  
ATOM    309  C6   DG    10      42.621  50.356  49.966  1.00  0.00           C  
ATOM    310  O6   DG    10      42.662  49.199  49.543  1.00  0.00           O  
ATOM    311  N1   DG    10      43.125  50.573  51.237  1.00  0.00           N  
ATOM    312  H1   DG    10      43.383  49.727  51.726  1.00  0.00           H  
ATOM    313  C2   DG    10      43.027  51.754  51.880  1.00  0.00           C  
ATOM    314  N2   DG    10      43.538  51.813  53.098  1.00  0.00           N  
ATOM    315  H21  DG    10      44.006  51.016  53.505  1.00  0.00           H  
ATOM    316  H22  DG    10      43.584  52.710  53.559  1.00  0.00           H  
ATOM    317  N3   DG    10      42.407  52.797  51.439  1.00  0.00           N  
ATOM    318  C4   DG    10      42.110  52.721  50.120  1.00  0.00           C  
ATOM    319  C3'  DG    10      40.919  56.796  51.561  1.00  0.00           C  
ATOM    320  H3'  DG    10      40.756  56.763  52.638  1.00  0.00           H  
ATOM    321  C2'  DG    10      40.564  55.403  51.040  1.00  0.00           C  
ATOM    322  H2'  DG    10      40.983  54.777  51.827  1.00  0.00           H  
ATOM    323 H2''  DG    10      39.497  55.363  50.819  1.00  0.00           H  
ATOM    324  O3'  DG    10      40.123  57.706  50.954  1.00  0.00           O  
ATOM    325  P    DT    11      39.857  59.189  51.421  1.00  0.00           P  
ATOM    326  OP1  DT    11      40.101  59.990  50.208  1.00  0.00           O  
ATOM    327  OP2  DT    11      40.707  59.367  52.636  1.00  0.00           O  
ATOM    328  O5'  DT    11      38.349  59.319  51.931  1.00  0.00           O  
ATOM    329  C5'  DT    11      37.962  58.899  53.231  1.00  0.00           C  
ATOM    330  H5'  DT    11      37.636  59.765  53.805  1.00  0.00           H  
ATOM    331 H5''  DT    11      38.740  58.350  53.762  1.00  0.00           H  
ATOM    332  C4'  DT    11      36.758  57.933  53.233  1.00  0.00           C  
ATOM    333  H4'  DT    11      36.518  57.635  54.254  1.00  0.00           H  
ATOM    334  O4'  DT    11      35.515  58.504  52.647  1.00  0.00           O  
ATOM    335  C1'  DT    11      35.292  57.788  51.471  1.00  0.00           C  
ATOM    336  H1'  DT    11      34.365  57.238  51.632  1.00  0.00           H  
ATOM    337  N1   DT    11      35.095  58.749  50.357  1.00  0.00           N  
ATOM    338  C6   DT    11      36.037  59.100  49.420  1.00  0.00           C  
ATOM    339  H6   DT    11      37.028  58.675  49.485  1.00  0.00           H  
ATOM    340  C5   DT    11      35.818  59.983  48.429  1.00  0.00           C  
ATOM    341  C7   DT    11      36.801  60.238  47.341  1.00  0.00           C  
ATOM    342  H71  DT    11      37.724  59.693  47.540  1.00  0.00           H  
ATOM    343  H72  DT    11      36.402  59.886  46.389  1.00  0.00           H  
ATOM    344  H73  DT    11      37.014  61.307  47.332  1.00  0.00           H  
ATOM    345  C4   DT    11      34.544  60.622  48.364  1.00  0.00           C  
ATOM    346  O4   DT    11      34.224  61.365  47.471  1.00  0.00           O  
ATOM    347  N3   DT    11      33.620  60.295  49.322  1.00  0.00           N  
ATOM    348  H3   DT    11      32.687  60.667  49.218  1.00  0.00           H  
ATOM    349  C2   DT    11      33.794  59.332  50.265  1.00  0.00           C  
ATOM    350  O2   DT    11      32.815  58.883  50.838  1.00  0.00           O  
ATOM    351  C3'  DT    11      37.019  56.575  52.526  1.00  0.00           C  
ATOM    352  H3'  DT    11      38.075  56.517  52.265  1.00  0.00           H  
ATOM    353  C2'  DT    11      36.268  56.614  51.259  1.00  0.00           C  
ATOM    354  H2'  DT    11      37.020  56.777  50.487  1.00  0.00           H  
ATOM    355 H2''  DT    11      35.737  55.667  51.167  1.00  0.00           H  
ATOM    356  O3'  DT    11      36.730  55.468  53.298  1.00  0.00           O  
ATOM    357  P    DT    12      37.664  55.093  54.555  1.00  0.00           P  
ATOM    358  OP1  DT    12      37.384  56.100  55.550  1.00  0.00           O  
ATOM    359  OP2  DT    12      39.032  54.958  54.040  1.00  0.00           O  
ATOM    360  O5'  DT    12      37.167  53.699  54.978  1.00  0.00           O  
ATOM    361  C5'  DT    12      35.871  53.501  55.678  1.00  0.00           C  
ATOM    362  H5'  DT    12      35.336  54.450  55.720  1.00  0.00           H  
ATOM    363 H5''  DT    12      36.136  53.180  56.686  1.00  0.00           H  
ATOM    364  C4'  DT    12      35.050  52.384  54.972  1.00  0.00           C  
ATOM    365  H4'  DT    12      34.079  52.247  55.448  1.00  0.00           H  
ATOM    366  O4'  DT    12      34.904  52.691  53.646  1.00  0.00           O  
ATOM    367  C1'  DT    12      35.007  51.564  52.786  1.00  0.00           C  
ATOM    368  H1'  DT    12      34.063  51.019  52.775  1.00  0.00           H  
ATOM    369  N1   DT    12      35.265  51.985  51.356  1.00  0.00           N  
ATOM    370  C6   DT    12      36.468  52.545  50.987  1.00  0.00           C  
ATOM    371  H6   DT    12      37.245  52.666  51.728  1.00  0.00           H  
ATOM    372  C5   DT    12      36.667  52.894  49.669  1.00  0.00           C  
ATOM    373  C7   DT    12      38.010  53.368  49.168  1.00  0.00           C  
ATOM    374  H71  DT    12      37.909  54.283  48.583  1.00  0.00           H  
ATOM    375  H72  DT    12      38.811  53.366  49.907  1.00  0.00           H  
ATOM    376  H73  DT    12      38.274  52.652  48.390  1.00  0.00           H  
ATOM    377  C4   DT    12      35.616  52.716  48.647  1.00  0.00           C  
ATOM    378  O4   DT    12      35.717  52.966  47.446  1.00  0.00           O  
ATOM    379  N3   DT    12      34.372  52.187  49.138  1.00  0.00           N  
ATOM    380  H3   DT    12      33.645  52.102  48.442  1.00  0.00           H  
ATOM    381  C2   DT    12      34.118  51.876  50.494  1.00  0.00           C  
ATOM    382  O2   DT    12      32.990  51.430  50.754  1.00  0.00           O  
ATOM    383  C3'  DT    12      35.667  50.952  54.932  1.00  0.00           C  
ATOM    384  H3'  DT    12      36.574  50.880  55.532  1.00  0.00           H  
ATOM    385  C2'  DT    12      36.058  50.643  53.473  1.00  0.00           C  
ATOM    386  H2'  DT    12      37.110  50.889  53.325  1.00  0.00           H  
ATOM    387 H2''  DT    12      35.898  49.604  53.183  1.00  0.00           H  
ATOM    388  O3'  DT    12      34.705  49.972  55.306  1.00  0.00           O  
ATOM    389  P    DA    13      35.099  48.718  56.222  1.00  0.00           P  
ATOM    390  OP1  DA    13      33.990  47.722  56.220  1.00  0.00           O  
ATOM    391  OP2  DA    13      35.536  49.273  57.506  1.00  0.00           O  
ATOM    392  O5'  DA    13      36.361  48.015  55.468  1.00  0.00           O  
ATOM    393  C5'  DA    13      36.292  46.631  54.961  1.00  0.00           C  
ATOM    394  H5'  DA    13      36.445  46.608  53.882  1.00  0.00           H  
ATOM    395 H5''  DA    13      35.320  46.152  55.073  1.00  0.00           H  
ATOM    396  C4'  DA    13      37.350  45.722  55.618  1.00  0.00           C  
ATOM    397  H4'  DA    13      37.247  44.728  55.182  1.00  0.00           H  
ATOM    398  O4'  DA    13      38.630  46.091  55.240  1.00  0.00           O  
ATOM    399  C1'  DA    13      39.342  46.508  56.433  1.00  0.00           C  
ATOM    400  H1'  DA    13      40.253  45.920  56.543  1.00  0.00           H  
ATOM    401  N9   DA    13      39.894  47.844  56.159  1.00  0.00           N  
ATOM    402  C8   DA    13      39.537  48.734  55.195  1.00  0.00           C  
ATOM    403  H8   DA    13      38.665  48.698  54.559  1.00  0.00           H  
ATOM    404  N7   DA    13      40.177  49.859  55.201  1.00  0.00           N  
ATOM    405  C5   DA    13      41.115  49.607  56.223  1.00  0.00           C  
ATOM    406  C6   DA    13      42.091  50.372  56.875  1.00  0.00           C  
ATOM    407  N6   DA    13      42.518  51.553  56.472  1.00  0.00           N  
ATOM    408  H61  DA    13      43.197  52.048  57.032  1.00  0.00           H  
ATOM    409  H62  DA    13      41.967  52.072  55.803  1.00  0.00           H  
ATOM    410  N1   DA    13      42.830  49.877  57.827  1.00  0.00           N  
ATOM    411  C2   DA    13      42.639  48.651  58.243  1.00  0.00           C  
ATOM    412  H2   DA    13      43.267  48.338  59.064  1.00  0.00           H  
ATOM    413  N3   DA    13      41.616  47.852  57.853  1.00  0.00           N  
ATOM    414  C4   DA    13      40.930  48.389  56.793  1.00  0.00           C  
ATOM    415  C3'  DA    13      37.210  45.678  57.181  1.00  0.00           C  
ATOM    416  H3'  DA    13      36.270  46.110  57.525  1.00  0.00           H  
ATOM    417  C2'  DA    13      38.376  46.475  57.671  1.00  0.00           C  
ATOM    418  H2'  DA    13      37.960  47.476  57.789  1.00  0.00           H  
ATOM    419 H2''  DA    13      38.844  46.023  58.546  1.00  0.00           H  
ATOM    420  O3'  DA    13      37.303  44.257  57.515  1.00  0.00           O  
ATOM    421  P    DG    14      36.622  43.469  58.704  1.00  0.00           P  
ATOM    422  OP1  DG    14      35.302  44.135  58.866  1.00  0.00           O  
ATOM    423  OP2  DG    14      37.509  43.204  59.801  1.00  0.00           O  
ATOM    424  O5'  DG    14      36.347  42.019  58.052  1.00  0.00           O  
ATOM    425  C5'  DG    14      37.358  41.152  57.631  1.00  0.00           C  
ATOM    426  H5'  DG    14      37.285  40.215  58.183  1.00  0.00           H  
ATOM    427 H5''  DG    14      38.378  41.448  57.875  1.00  0.00           H  
ATOM    428  C4'  DG    14      37.165  40.998  56.181  1.00  0.00           C  
ATOM    429  H4'  DG    14      36.092  40.931  56.000  1.00  0.00           H  
ATOM    430  O4'  DG    14      37.678  42.191  55.561  1.00  0.00           O  
ATOM    431  C1'  DG    14      38.532  41.777  54.577  1.00  0.00           C  
ATOM    432  H1'  DG    14      37.952  41.664  53.661  1.00  0.00           H  
ATOM    433  N9   DG    14      39.538  42.850  54.358  1.00  0.00           N  
ATOM    434  C8   DG    14      40.611  43.246  55.085  1.00  0.00           C  
ATOM    435  H8   DG    14      40.737  42.862  56.087  1.00  0.00           H  
ATOM    436  N7   DG    14      41.313  44.227  54.631  1.00  0.00           N  
ATOM    437  C5   DG    14      40.600  44.462  53.394  1.00  0.00           C  
ATOM    438  C6   DG    14      40.798  45.326  52.280  1.00  0.00           C  
ATOM    439  O6   DG    14      41.530  46.281  52.217  1.00  0.00           O  
ATOM    440  N1   DG    14      40.074  45.095  51.125  1.00  0.00           N  
ATOM    441  H1   DG    14      39.869  45.835  50.469  1.00  0.00           H  
ATOM    442  C2   DG    14      39.282  43.975  51.035  1.00  0.00           C  
ATOM    443  N2   DG    14      38.616  43.828  49.915  1.00  0.00           N  
ATOM    444  H21  DG    14      38.780  44.456  49.141  1.00  0.00           H  
ATOM    445  H22  DG    14      38.044  42.999  49.842  1.00  0.00           H  
ATOM    446  N3   DG    14      38.854  43.281  52.089  1.00  0.00           N  
ATOM    447  C4   DG    14      39.599  43.575  53.206  1.00  0.00           C  
ATOM    448  C3'  DG    14      37.778  39.801  55.572  1.00  0.00           C  
ATOM    449  H3'  DG    14      37.937  39.033  56.329  1.00  0.00           H  
ATOM    450  C2'  DG    14      39.129  40.434  55.102  1.00  0.00           C  
ATOM    451  H2'  DG    14      39.854  40.685  55.877  1.00  0.00           H  
ATOM    452 H2''  DG    14      39.596  39.865  54.298  1.00  0.00           H  
ATOM    453  O3'  DG    14      37.040  39.310  54.454  1.00  0.00           O  
ATOM    454  P    DG    15      37.242  37.968  53.731  1.00  0.00           P  
ATOM    455  OP1  DG    15      36.096  37.775  52.799  1.00  0.00           O  
ATOM    456  OP2  DG    15      37.523  36.960  54.757  1.00  0.00           O  
ATOM    457  O5'  DG    15      38.464  38.189  52.777  1.00  0.00           O  
ATOM    458  C5'  DG    15      38.551  39.232  51.827  1.00  0.00           C  
ATOM    459  H5'  DG    15      39.596  39.530  51.741  1.00  0.00           H  
ATOM    460 H5''  DG    15      38.091  40.107  52.286  1.00  0.00           H  
ATOM    461  C4'  DG    15      37.858  38.899  50.469  1.00  0.00           C  
ATOM    462  H4'  DG    15      36.828  38.588  50.641  1.00  0.00           H  
ATOM    463  O4'  DG    15      38.024  40.039  49.551  1.00  0.00           O  
ATOM    464  C1'  DG    15      38.881  39.659  48.495  1.00  0.00           C  
ATOM    465  H1'  DG    15      38.244  39.557  47.616  1.00  0.00           H  
ATOM    466  N9   DG    15      39.700  40.810  48.201  1.00  0.00           N  
ATOM    467  C8   DG    15      39.598  41.667  47.134  1.00  0.00           C  
ATOM    468  H8   DG    15      38.791  41.617  46.418  1.00  0.00           H  
ATOM    469  N7   DG    15      40.378  42.729  47.082  1.00  0.00           N  
ATOM    470  C5   DG    15      41.127  42.503  48.270  1.00  0.00           C  
ATOM    471  C6   DG    15      42.079  43.325  48.909  1.00  0.00           C  
ATOM    472  O6   DG    15      42.577  44.421  48.529  1.00  0.00           O  
ATOM    473  N1   DG    15      42.582  42.761  50.012  1.00  0.00           N  
ATOM    474  H1   DG    15      43.227  43.378  50.485  1.00  0.00           H  
ATOM    475  C2   DG    15      42.037  41.710  50.652  1.00  0.00           C  
ATOM    476  N2   DG    15      42.427  41.411  51.831  1.00  0.00           N  
ATOM    477  H21  DG    15      43.331  41.793  52.070  1.00  0.00           H  
ATOM    478  H22  DG    15      41.951  40.680  52.340  1.00  0.00           H  
ATOM    479  N3   DG    15      41.140  40.865  50.143  1.00  0.00           N  
ATOM    480  C4   DG    15      40.725  41.354  48.930  1.00  0.00           C  
ATOM    481  C3'  DG    15      38.476  37.680  49.759  1.00  0.00           C  
ATOM    482  H3'  DG    15      38.869  37.006  50.521  1.00  0.00           H  
ATOM    483  C2'  DG    15      39.538  38.364  48.969  1.00  0.00           C  
ATOM    484  H2'  DG    15      40.392  38.420  49.644  1.00  0.00           H  
ATOM    485 H2''  DG    15      39.771  37.833  48.046  1.00  0.00           H  
ATOM    486  O3'  DG    15      37.530  37.013  48.961  1.00  0.00           O  
ATOM    487  P    DG    16      37.867  35.637  48.276  1.00  0.00           P  
ATOM    488  OP1  DG    16      36.578  34.973  47.995  1.00  0.00           O  
ATOM    489  OP2  DG    16      38.787  34.950  49.090  1.00  0.00           O  
ATOM    490  O5'  DG    16      38.571  35.950  46.935  1.00  0.00           O  
ATOM    491  C5'  DG    16      37.893  36.611  45.858  1.00  0.00           C  
ATOM    492  H5'  DG    16      37.239  37.453  46.082  1.00  0.00           H  
ATOM    493 H5''  DG    16      37.358  35.900  45.229  1.00  0.00           H  
ATOM    494  C4'  DG    16      38.819  37.237  44.854  1.00  0.00           C  
ATOM    495  H4'  DG    16      38.323  37.367  43.892  1.00  0.00           H  
ATOM    496  O4'  DG    16      39.521  38.430  45.365  1.00  0.00           O  
ATOM    497  C1'  DG    16      40.830  38.219  45.022  1.00  0.00           C  
ATOM    498  H1'  DG    16      40.942  38.377  43.950  1.00  0.00           H  
ATOM    499  N9   DG    16      41.747  39.088  45.757  1.00  0.00           N  
ATOM    500  C8   DG    16      42.384  39.005  47.004  1.00  0.00           C  
ATOM    501  H8   DG    16      42.286  38.131  47.630  1.00  0.00           H  
ATOM    502  N7   DG    16      43.281  39.875  47.225  1.00  0.00           N  
ATOM    503  C5   DG    16      43.182  40.752  46.091  1.00  0.00           C  
ATOM    504  C6   DG    16      43.880  41.973  45.802  1.00  0.00           C  
ATOM    505  O6   DG    16      44.840  42.426  46.368  1.00  0.00           O  
ATOM    506  N1   DG    16      43.475  42.529  44.596  1.00  0.00           N  
ATOM    507  H1   DG    16      43.864  43.436  44.381  1.00  0.00           H  
ATOM    508  C2   DG    16      42.587  41.911  43.804  1.00  0.00           C  
ATOM    509  N2   DG    16      42.412  42.468  42.573  1.00  0.00           N  
ATOM    510  H21  DG    16      42.867  43.332  42.316  1.00  0.00           H  
ATOM    511  H22  DG    16      41.670  42.165  41.958  1.00  0.00           H  
ATOM    512  N3   DG    16      41.838  40.842  44.115  1.00  0.00           N  
ATOM    513  C4   DG    16      42.164  40.312  45.299  1.00  0.00           C  
ATOM    514  C3'  DG    16      39.862  36.233  44.487  1.00  0.00           C  
ATOM    515  H3'  DG    16      39.633  35.231  44.849  1.00  0.00           H  
ATOM    516  C2'  DG    16      41.061  36.720  45.296  1.00  0.00           C  
ATOM    517  H2'  DG    16      40.852  36.531  46.350  1.00  0.00           H  
ATOM    518 H2''  DG    16      42.006  36.259  45.009  1.00  0.00           H  
ATOM    519  O3'  DG    16      40.251  36.252  43.081  1.00  0.00           O  
ATOM    520  P   DT3    17      39.348  35.621  41.896  1.00  0.00           P  
ATOM    521  OP1 DT3    17      38.661  36.725  41.158  1.00  0.00           O  
ATOM    522  OP2 DT3    17      38.556  34.521  42.483  1.00  0.00           O  
ATOM    523  O5' DT3    17      40.438  34.955  40.973  1.00  0.00           O  
ATOM    524  C5' DT3    17      39.998  34.224  39.830  1.00  0.00           C  
ATOM    525  H5' DT3    17      39.074  34.663  39.456  1.00  0.00           H  
ATOM    526 H5'' DT3    17      39.900  33.148  39.979  1.00  0.00           H  
ATOM    527  C4' DT3    17      40.937  34.176  38.661  1.00  0.00           C  
ATOM    528  H4' DT3    17      40.521  33.538  37.882  1.00  0.00           H  
ATOM    529  O4' DT3    17      41.059  35.476  38.047  1.00  0.00           O  
ATOM    530  C1' DT3    17      42.447  35.858  38.016  1.00  0.00           C  
ATOM    531  H1' DT3    17      42.872  35.688  37.027  1.00  0.00           H  
ATOM    532  N1  DT3    17      42.471  37.293  38.366  1.00  0.00           N  
ATOM    533  C6  DT3    17      41.989  37.720  39.590  1.00  0.00           C  
ATOM    534  H6  DT3    17      41.717  37.011  40.358  1.00  0.00           H  
ATOM    535  C5  DT3    17      41.664  39.062  39.762  1.00  0.00           C  
ATOM    536  C7  DT3    17      41.220  39.463  41.115  1.00  0.00           C  
ATOM    537  H71 DT3    17      40.916  38.576  41.671  1.00  0.00           H  
ATOM    538  H72 DT3    17      41.989  40.061  41.604  1.00  0.00           H  
ATOM    539  H73 DT3    17      40.358  40.111  40.960  1.00  0.00           H  
ATOM    540  C4  DT3    17      41.932  40.003  38.693  1.00  0.00           C  
ATOM    541  O4  DT3    17      41.844  41.216  38.707  1.00  0.00           O  
ATOM    542  N3  DT3    17      42.397  39.431  37.553  1.00  0.00           N  
ATOM    543  H3  DT3    17      42.809  40.058  36.878  1.00  0.00           H  
ATOM    544  C2  DT3    17      42.769  38.169  37.404  1.00  0.00           C  
ATOM    545  O2  DT3    17      43.242  37.845  36.316  1.00  0.00           O  
ATOM    546  C3' DT3    17      42.377  33.734  38.972  1.00  0.00           C  
ATOM    547  H3' DT3    17      42.510  33.119  39.862  1.00  0.00           H  
ATOM    548  C2' DT3    17      43.224  35.012  39.037  1.00  0.00           C  
ATOM    549  H2' DT3    17      43.202  35.454  40.034  1.00  0.00           H  
ATOM    550 H2'' DT3    17      44.237  34.784  38.704  1.00  0.00           H  
ATOM    551  O3' DT3    17      42.891  32.879  37.969  1.00  0.00           O  
ATOM    552 HO3' DT3    17      43.814  32.746  38.196  1.00  0.00           H  
ATOM    553  K+   K+    18      44.975  45.076  47.497  1.00  0.00           K  
ATOM    554  K+   K+    19      43.090  46.586  50.001  1.00  0.00           K  
END
