# Supplementary material for: Complexity of Guanine Quadruplex Unfolding Pathways Revealed by Atomistic Pulling Simulations
Source: J Chem Inf Model. 2023 Jul 17;63(15):4716–31. doi: 10.1021/acs.jcim.3c00171 (PMC10428220; doi:10.1021/acs.jcim.3c00171)
Supplement: Supplementary file 2 — ci3c00171_si_002.zip [file ci3c00171_si_002.zip › coordinates/initial-coordinates/143d_t_ld-start_run3.pdb]

ATOM      1 HO5' DT5     1      29.082  44.505  47.103  1.00  0.00           H  
ATOM      2  O5' DT5     1      30.020  44.688  47.186  1.00  0.00           O  
ATOM      3  C5' DT5     1      30.441  43.873  48.267  1.00  0.00           C  
ATOM      4  H5' DT5     1      29.698  43.101  48.469  1.00  0.00           H  
ATOM      5 H5'' DT5     1      30.609  44.632  49.031  1.00  0.00           H  
ATOM      6  C4' DT5     1      31.787  43.127  47.997  1.00  0.00           C  
ATOM      7  H4' DT5     1      32.553  43.862  47.748  1.00  0.00           H  
ATOM      8  O4' DT5     1      32.190  42.468  49.158  1.00  0.00           O  
ATOM      9  C1' DT5     1      32.230  41.033  48.921  1.00  0.00           C  
ATOM     10  H1' DT5     1      33.210  40.710  48.572  1.00  0.00           H  
ATOM     11  N1  DT5     1      31.878  40.413  50.213  1.00  0.00           N  
ATOM     12  C6  DT5     1      30.777  40.805  50.958  1.00  0.00           C  
ATOM     13  H6  DT5     1      30.056  41.499  50.550  1.00  0.00           H  
ATOM     14  C5  DT5     1      30.564  40.186  52.179  1.00  0.00           C  
ATOM     15  C7  DT5     1      29.364  40.475  53.010  1.00  0.00           C  
ATOM     16  H71 DT5     1      28.937  39.475  53.089  1.00  0.00           H  
ATOM     17  H72 DT5     1      29.474  40.875  54.018  1.00  0.00           H  
ATOM     18  H73 DT5     1      28.610  41.069  52.494  1.00  0.00           H  
ATOM     19  C4  DT5     1      31.533  39.190  52.706  1.00  0.00           C  
ATOM     20  O4  DT5     1      31.537  38.740  53.862  1.00  0.00           O  
ATOM     21  N3  DT5     1      32.609  38.870  51.894  1.00  0.00           N  
ATOM     22  H3  DT5     1      33.283  38.170  52.169  1.00  0.00           H  
ATOM     23  C2  DT5     1      32.793  39.404  50.639  1.00  0.00           C  
ATOM     24  O2  DT5     1      33.624  38.908  49.846  1.00  0.00           O  
ATOM     25  C3' DT5     1      31.606  42.077  46.951  1.00  0.00           C  
ATOM     26  H3' DT5     1      30.817  42.302  46.233  1.00  0.00           H  
ATOM     27  C2' DT5     1      31.284  40.801  47.752  1.00  0.00           C  
ATOM     28  H2' DT5     1      30.239  40.887  48.052  1.00  0.00           H  
ATOM     29 H2'' DT5     1      31.572  39.913  47.190  1.00  0.00           H  
ATOM     30  O3' DT5     1      32.922  41.791  46.393  1.00  0.00           O  
ATOM     31  P    DG     2      33.476  42.331  45.002  1.00  0.00           P  
ATOM     32  OP1  DG     2      32.376  42.109  44.019  1.00  0.00           O  
ATOM     33  OP2  DG     2      34.812  41.715  44.710  1.00  0.00           O  
ATOM     34  O5'  DG     2      33.673  43.917  45.168  1.00  0.00           O  
ATOM     35  C5'  DG     2      32.782  44.883  44.670  1.00  0.00           C  
ATOM     36  H5'  DG     2      31.881  44.918  45.282  1.00  0.00           H  
ATOM     37 H5''  DG     2      32.432  44.467  43.725  1.00  0.00           H  
ATOM     38  C4'  DG     2      33.469  46.277  44.523  1.00  0.00           C  
ATOM     39  H4'  DG     2      32.669  47.016  44.463  1.00  0.00           H  
ATOM     40  O4'  DG     2      34.307  46.671  45.629  1.00  0.00           O  
ATOM     41  C1'  DG     2      35.629  46.632  45.255  1.00  0.00           C  
ATOM     42  H1'  DG     2      35.848  47.660  44.965  1.00  0.00           H  
ATOM     43  N9   DG     2      36.586  46.190  46.372  1.00  0.00           N  
ATOM     44  C8   DG     2      36.732  44.911  46.903  1.00  0.00           C  
ATOM     45  H8   DG     2      36.152  44.063  46.571  1.00  0.00           H  
ATOM     46  N7   DG     2      37.522  44.903  47.998  1.00  0.00           N  
ATOM     47  C5   DG     2      38.018  46.276  48.020  1.00  0.00           C  
ATOM     48  C6   DG     2      39.035  46.847  48.847  1.00  0.00           C  
ATOM     49  O6   DG     2      39.714  46.300  49.707  1.00  0.00           O  
ATOM     50  N1   DG     2      39.413  48.162  48.454  1.00  0.00           N  
ATOM     51  H1   DG     2      40.106  48.691  48.963  1.00  0.00           H  
ATOM     52  C2   DG     2      38.759  48.847  47.442  1.00  0.00           C  
ATOM     53  N2   DG     2      39.134  50.051  47.163  1.00  0.00           N  
ATOM     54  H21  DG     2      39.790  50.502  47.784  1.00  0.00           H  
ATOM     55  H22  DG     2      38.759  50.599  46.402  1.00  0.00           H  
ATOM     56  N3   DG     2      37.800  48.332  46.677  1.00  0.00           N  
ATOM     57  C4   DG     2      37.478  47.076  46.992  1.00  0.00           C  
ATOM     58  C3'  DG     2      34.406  46.123  43.307  1.00  0.00           C  
ATOM     59  H3'  DG     2      34.008  45.278  42.745  1.00  0.00           H  
ATOM     60  C2'  DG     2      35.733  45.725  44.040  1.00  0.00           C  
ATOM     61  H2'  DG     2      35.612  44.697  44.384  1.00  0.00           H  
ATOM     62 H2''  DG     2      36.596  45.821  43.382  1.00  0.00           H  
ATOM     63  O3'  DG     2      34.641  47.230  42.489  1.00  0.00           O  
ATOM     64  P    DG     3      35.374  46.983  41.034  1.00  0.00           P  
ATOM     65  OP1  DG     3      35.231  48.179  40.246  1.00  0.00           O  
ATOM     66  OP2  DG     3      34.893  45.721  40.433  1.00  0.00           O  
ATOM     67  O5'  DG     3      36.936  46.858  41.293  1.00  0.00           O  
ATOM     68  C5'  DG     3      37.632  47.841  42.045  1.00  0.00           C  
ATOM     69  H5'  DG     3      36.973  47.956  42.905  1.00  0.00           H  
ATOM     70 H5''  DG     3      37.730  48.794  41.526  1.00  0.00           H  
ATOM     71  C4'  DG     3      38.951  47.317  42.558  1.00  0.00           C  
ATOM     72  H4'  DG     3      38.949  46.312  42.980  1.00  0.00           H  
ATOM     73  O4'  DG     3      39.348  48.179  43.558  1.00  0.00           O  
ATOM     74  C1'  DG     3      40.778  48.356  43.631  1.00  0.00           C  
ATOM     75  H1'  DG     3      40.903  49.417  43.416  1.00  0.00           H  
ATOM     76  N9   DG     3      41.269  48.067  44.973  1.00  0.00           N  
ATOM     77  C8   DG     3      41.946  48.973  45.777  1.00  0.00           C  
ATOM     78  H8   DG     3      42.150  49.977  45.437  1.00  0.00           H  
ATOM     79  N7   DG     3      42.342  48.453  46.876  1.00  0.00           N  
ATOM     80  C5   DG     3      41.972  47.105  46.870  1.00  0.00           C  
ATOM     81  C6   DG     3      42.236  45.991  47.708  1.00  0.00           C  
ATOM     82  O6   DG     3      43.036  45.954  48.631  1.00  0.00           O  
ATOM     83  N1   DG     3      41.630  44.737  47.279  1.00  0.00           N  
ATOM     84  H1   DG     3      41.698  43.966  47.927  1.00  0.00           H  
ATOM     85  C2   DG     3      40.927  44.659  46.100  1.00  0.00           C  
ATOM     86  N2   DG     3      40.343  43.541  45.784  1.00  0.00           N  
ATOM     87  H21  DG     3      40.380  42.738  46.394  1.00  0.00           H  
ATOM     88  H22  DG     3      39.694  43.510  45.010  1.00  0.00           H  
ATOM     89  N3   DG     3      40.620  45.719  45.303  1.00  0.00           N  
ATOM     90  C4   DG     3      41.254  46.887  45.682  1.00  0.00           C  
ATOM     91  C3'  DG     3      40.061  47.420  41.493  1.00  0.00           C  
ATOM     92  H3'  DG     3      40.006  48.267  40.809  1.00  0.00           H  
ATOM     93  C2'  DG     3      41.355  47.601  42.391  1.00  0.00           C  
ATOM     94  H2'  DG     3      41.655  46.601  42.705  1.00  0.00           H  
ATOM     95 H2''  DG     3      42.104  48.113  41.787  1.00  0.00           H  
ATOM     96  O3'  DG     3      40.158  46.167  40.834  1.00  0.00           O  
ATOM     97  P    DG     4      40.925  46.057  39.432  1.00  0.00           P  
ATOM     98  OP1  DG     4      40.237  46.885  38.471  1.00  0.00           O  
ATOM     99  OP2  DG     4      41.109  44.587  39.104  1.00  0.00           O  
ATOM    100  O5'  DG     4      42.442  46.558  39.562  1.00  0.00           O  
ATOM    101  C5'  DG     4      42.937  47.793  38.977  1.00  0.00           C  
ATOM    102  H5'  DG     4      42.322  48.593  39.390  1.00  0.00           H  
ATOM    103 H5''  DG     4      42.922  47.623  37.900  1.00  0.00           H  
ATOM    104  C4'  DG     4      44.390  48.046  39.459  1.00  0.00           C  
ATOM    105  H4'  DG     4      44.734  48.984  39.023  1.00  0.00           H  
ATOM    106  O4'  DG     4      44.475  48.166  40.883  1.00  0.00           O  
ATOM    107  C1'  DG     4      45.240  47.061  41.358  1.00  0.00           C  
ATOM    108  H1'  DG     4      46.119  47.564  41.761  1.00  0.00           H  
ATOM    109  N9   DG     4      44.764  46.298  42.537  1.00  0.00           N  
ATOM    110  C8   DG     4      44.074  45.113  42.624  1.00  0.00           C  
ATOM    111  H8   DG     4      43.763  44.677  41.687  1.00  0.00           H  
ATOM    112  N7   DG     4      43.980  44.537  43.809  1.00  0.00           N  
ATOM    113  C5   DG     4      44.607  45.470  44.642  1.00  0.00           C  
ATOM    114  C6   DG     4      44.941  45.404  46.031  1.00  0.00           C  
ATOM    115  O6   DG     4      44.739  44.545  46.871  1.00  0.00           O  
ATOM    116  N1   DG     4      45.546  46.548  46.468  1.00  0.00           N  
ATOM    117  H1   DG     4      45.926  46.562  47.404  1.00  0.00           H  
ATOM    118  C2   DG     4      46.048  47.495  45.669  1.00  0.00           C  
ATOM    119  N2   DG     4      46.648  48.516  46.279  1.00  0.00           N  
ATOM    120  H21  DG     4      46.798  48.431  47.274  1.00  0.00           H  
ATOM    121  H22  DG     4      47.077  49.265  45.754  1.00  0.00           H  
ATOM    122  N3   DG     4      45.787  47.557  44.330  1.00  0.00           N  
ATOM    123  C4   DG     4      45.085  46.520  43.853  1.00  0.00           C  
ATOM    124  C3'  DG     4      45.351  47.044  38.952  1.00  0.00           C  
ATOM    125  H3'  DG     4      44.888  46.344  38.257  1.00  0.00           H  
ATOM    126  C2'  DG     4      45.681  46.208  40.195  1.00  0.00           C  
ATOM    127  H2'  DG     4      45.042  45.325  40.181  1.00  0.00           H  
ATOM    128 H2''  DG     4      46.758  46.047  40.240  1.00  0.00           H  
ATOM    129  O3'  DG     4      46.539  47.553  38.374  1.00  0.00           O  
ATOM    130  P    DT     5      46.693  47.994  36.884  1.00  0.00           P  
ATOM    131  OP1  DT     5      47.613  49.106  37.028  1.00  0.00           O  
ATOM    132  OP2  DT     5      45.429  48.238  36.177  1.00  0.00           O  
ATOM    133  O5'  DT     5      47.461  46.833  36.207  1.00  0.00           O  
ATOM    134  C5'  DT     5      47.117  45.441  36.064  1.00  0.00           C  
ATOM    135  H5'  DT     5      47.636  45.057  35.185  1.00  0.00           H  
ATOM    136 H5''  DT     5      46.069  45.314  35.794  1.00  0.00           H  
ATOM    137  C4'  DT     5      47.565  44.656  37.270  1.00  0.00           C  
ATOM    138  H4'  DT     5      47.168  45.145  38.160  1.00  0.00           H  
ATOM    139  O4'  DT     5      47.204  43.278  37.244  1.00  0.00           O  
ATOM    140  C1'  DT     5      48.398  42.522  37.637  1.00  0.00           C  
ATOM    141  H1'  DT     5      48.513  42.574  38.719  1.00  0.00           H  
ATOM    142  N1   DT     5      48.571  41.168  37.111  1.00  0.00           N  
ATOM    143  C6   DT     5      47.929  40.638  36.015  1.00  0.00           C  
ATOM    144  H6   DT     5      47.265  41.169  35.349  1.00  0.00           H  
ATOM    145  C5   DT     5      48.048  39.356  35.707  1.00  0.00           C  
ATOM    146  C7   DT     5      47.368  38.932  34.485  1.00  0.00           C  
ATOM    147  H71  DT     5      46.319  39.226  34.440  1.00  0.00           H  
ATOM    148  H72  DT     5      47.926  39.279  33.615  1.00  0.00           H  
ATOM    149  H73  DT     5      47.200  37.856  34.522  1.00  0.00           H  
ATOM    150  C4   DT     5      48.790  38.415  36.556  1.00  0.00           C  
ATOM    151  O4   DT     5      48.956  37.181  36.378  1.00  0.00           O  
ATOM    152  N3   DT     5      49.230  38.993  37.744  1.00  0.00           N  
ATOM    153  H3   DT     5      49.891  38.477  38.307  1.00  0.00           H  
ATOM    154  C2   DT     5      49.261  40.341  38.014  1.00  0.00           C  
ATOM    155  O2   DT     5      49.962  40.636  38.955  1.00  0.00           O  
ATOM    156  C3'  DT     5      49.106  44.750  37.496  1.00  0.00           C  
ATOM    157  H3'  DT     5      49.668  45.457  36.884  1.00  0.00           H  
ATOM    158  C2'  DT     5      49.544  43.341  37.124  1.00  0.00           C  
ATOM    159  H2'  DT     5      49.716  43.190  36.058  1.00  0.00           H  
ATOM    160 H2''  DT     5      50.480  42.984  37.556  1.00  0.00           H  
ATOM    161  O3'  DT     5      49.367  44.954  38.887  1.00  0.00           O  
ATOM    162  P    DT     6      50.787  45.482  39.470  1.00  0.00           P  
ATOM    163  OP1  DT     6      51.233  46.530  38.479  1.00  0.00           O  
ATOM    164  OP2  DT     6      51.692  44.366  39.733  1.00  0.00           O  
ATOM    165  O5'  DT     6      50.342  46.130  40.806  1.00  0.00           O  
ATOM    166  C5'  DT     6      49.789  47.509  40.936  1.00  0.00           C  
ATOM    167  H5'  DT     6      48.842  47.459  40.398  1.00  0.00           H  
ATOM    168 H5''  DT     6      50.430  48.299  40.544  1.00  0.00           H  
ATOM    169  C4'  DT     6      49.468  47.764  42.398  1.00  0.00           C  
ATOM    170  H4'  DT     6      49.071  48.778  42.427  1.00  0.00           H  
ATOM    171  O4'  DT     6      48.421  46.903  42.872  1.00  0.00           O  
ATOM    172  C1'  DT     6      48.863  46.262  44.067  1.00  0.00           C  
ATOM    173  H1'  DT     6      48.569  46.892  44.907  1.00  0.00           H  
ATOM    174  N1   DT     6      48.408  44.818  44.055  1.00  0.00           N  
ATOM    175  C6   DT     6      48.063  44.247  42.857  1.00  0.00           C  
ATOM    176  H6   DT     6      48.362  44.711  41.929  1.00  0.00           H  
ATOM    177  C5   DT     6      47.350  43.098  42.823  1.00  0.00           C  
ATOM    178  C7   DT     6      46.766  42.610  41.557  1.00  0.00           C  
ATOM    179  H71  DT     6      47.030  43.218  40.692  1.00  0.00           H  
ATOM    180  H72  DT     6      45.691  42.740  41.682  1.00  0.00           H  
ATOM    181  H73  DT     6      47.057  41.577  41.365  1.00  0.00           H  
ATOM    182  C4   DT     6      46.948  42.469  44.005  1.00  0.00           C  
ATOM    183  O4   DT     6      46.207  41.466  44.145  1.00  0.00           O  
ATOM    184  N3   DT     6      47.415  43.053  45.174  1.00  0.00           N  
ATOM    185  H3   DT     6      46.979  42.727  46.025  1.00  0.00           H  
ATOM    186  C2   DT     6      47.921  44.297  45.269  1.00  0.00           C  
ATOM    187  O2   DT     6      47.855  44.921  46.348  1.00  0.00           O  
ATOM    188  C3'  DT     6      50.726  47.607  43.315  1.00  0.00           C  
ATOM    189  H3'  DT     6      51.641  47.458  42.742  1.00  0.00           H  
ATOM    190  C2'  DT     6      50.414  46.249  43.889  1.00  0.00           C  
ATOM    191  H2'  DT     6      50.757  45.406  43.288  1.00  0.00           H  
ATOM    192 H2''  DT     6      50.932  46.215  44.847  1.00  0.00           H  
ATOM    193  O3'  DT     6      50.822  48.718  44.225  1.00  0.00           O  
ATOM    194  P    DA     7      51.989  48.962  45.289  1.00  0.00           P  
ATOM    195  OP1  DA     7      51.733  50.261  45.890  1.00  0.00           O  
ATOM    196  OP2  DA     7      53.348  48.702  44.751  1.00  0.00           O  
ATOM    197  O5'  DA     7      51.805  47.882  46.475  1.00  0.00           O  
ATOM    198  C5'  DA     7      50.763  48.065  47.401  1.00  0.00           C  
ATOM    199  H5'  DA     7      49.850  47.976  46.812  1.00  0.00           H  
ATOM    200 H5''  DA     7      50.936  49.039  47.858  1.00  0.00           H  
ATOM    201  C4'  DA     7      50.820  46.914  48.433  1.00  0.00           C  
ATOM    202  H4'  DA     7      50.298  47.284  49.316  1.00  0.00           H  
ATOM    203  O4'  DA     7      50.210  45.665  47.998  1.00  0.00           O  
ATOM    204  C1'  DA     7      51.069  44.616  48.272  1.00  0.00           C  
ATOM    205  H1'  DA     7      51.013  44.182  49.270  1.00  0.00           H  
ATOM    206  N9   DA     7      50.825  43.567  47.306  1.00  0.00           N  
ATOM    207  C8   DA     7      51.239  43.445  46.012  1.00  0.00           C  
ATOM    208  H8   DA     7      51.768  44.254  45.531  1.00  0.00           H  
ATOM    209  N7   DA     7      50.875  42.331  45.376  1.00  0.00           N  
ATOM    210  C5   DA     7      50.069  41.662  46.380  1.00  0.00           C  
ATOM    211  C6   DA     7      49.262  40.519  46.452  1.00  0.00           C  
ATOM    212  N6   DA     7      49.039  39.762  45.413  1.00  0.00           N  
ATOM    213  H61  DA     7      48.511  38.910  45.536  1.00  0.00           H  
ATOM    214  H62  DA     7      49.511  39.927  44.536  1.00  0.00           H  
ATOM    215  N1   DA     7      48.599  40.305  47.542  1.00  0.00           N  
ATOM    216  C2   DA     7      48.810  41.053  48.635  1.00  0.00           C  
ATOM    217  H2   DA     7      48.310  40.828  49.565  1.00  0.00           H  
ATOM    218  N3   DA     7      49.635  42.107  48.734  1.00  0.00           N  
ATOM    219  C4   DA     7      50.189  42.405  47.558  1.00  0.00           C  
ATOM    220  C3'  DA     7      52.216  46.573  48.895  1.00  0.00           C  
ATOM    221  H3'  DA     7      52.945  47.328  48.600  1.00  0.00           H  
ATOM    222  C2'  DA     7      52.429  45.277  48.216  1.00  0.00           C  
ATOM    223  H2'  DA     7      52.795  45.455  47.205  1.00  0.00           H  
ATOM    224 H2''  DA     7      53.192  44.682  48.718  1.00  0.00           H  
ATOM    225  O3'  DA     7      52.292  46.435  50.296  1.00  0.00           O  
ATOM    226  P    DG     8      53.551  46.775  51.151  1.00  0.00           P  
ATOM    227  OP1  DG     8      54.714  46.558  50.301  1.00  0.00           O  
ATOM    228  OP2  DG     8      53.462  46.021  52.408  1.00  0.00           O  
ATOM    229  O5'  DG     8      53.414  48.338  51.512  1.00  0.00           O  
ATOM    230  C5'  DG     8      52.513  48.740  52.682  1.00  0.00           C  
ATOM    231  H5'  DG     8      53.077  48.493  53.582  1.00  0.00           H  
ATOM    232 H5''  DG     8      51.562  48.212  52.620  1.00  0.00           H  
ATOM    233  C4'  DG     8      52.191  50.250  52.755  1.00  0.00           C  
ATOM    234  H4'  DG     8      53.157  50.751  52.824  1.00  0.00           H  
ATOM    235  O4'  DG     8      51.449  50.377  51.571  1.00  0.00           O  
ATOM    236  C1'  DG     8      50.091  50.563  51.845  1.00  0.00           C  
ATOM    237  H1'  DG     8      49.821  51.593  51.614  1.00  0.00           H  
ATOM    238  N9   DG     8      49.239  49.717  50.878  1.00  0.00           N  
ATOM    239  C8   DG     8      48.754  50.187  49.712  1.00  0.00           C  
ATOM    240  H8   DG     8      48.943  51.209  49.420  1.00  0.00           H  
ATOM    241  N7   DG     8      47.993  49.348  49.059  1.00  0.00           N  
ATOM    242  C5   DG     8      47.978  48.216  49.888  1.00  0.00           C  
ATOM    243  C6   DG     8      47.478  46.928  49.753  1.00  0.00           C  
ATOM    244  O6   DG     8      46.577  46.566  49.000  1.00  0.00           O  
ATOM    245  N1   DG     8      47.814  46.053  50.847  1.00  0.00           N  
ATOM    246  H1   DG     8      47.531  45.083  50.820  1.00  0.00           H  
ATOM    247  C2   DG     8      48.625  46.381  51.912  1.00  0.00           C  
ATOM    248  N2   DG     8      48.916  45.546  52.857  1.00  0.00           N  
ATOM    249  H21  DG     8      48.718  44.555  52.860  1.00  0.00           H  
ATOM    250  H22  DG     8      49.666  45.755  53.501  1.00  0.00           H  
ATOM    251  N3   DG     8      49.161  47.551  51.963  1.00  0.00           N  
ATOM    252  C4   DG     8      48.803  48.401  50.974  1.00  0.00           C  
ATOM    253  C3'  DG     8      51.283  50.588  53.989  1.00  0.00           C  
ATOM    254  H3'  DG     8      51.390  49.833  54.768  1.00  0.00           H  
ATOM    255  C2'  DG     8      49.926  50.380  53.347  1.00  0.00           C  
ATOM    256  H2'  DG     8      49.569  49.421  53.724  1.00  0.00           H  
ATOM    257 H2''  DG     8      49.205  51.096  53.740  1.00  0.00           H  
ATOM    258  O3'  DG     8      51.358  51.919  54.622  1.00  0.00           O  
ATOM    259  P    DG     9      51.547  53.276  53.867  1.00  0.00           P  
ATOM    260  OP1  DG     9      52.741  53.097  52.959  1.00  0.00           O  
ATOM    261  OP2  DG     9      51.651  54.307  54.978  1.00  0.00           O  
ATOM    262  O5'  DG     9      50.285  53.457  52.939  1.00  0.00           O  
ATOM    263  C5'  DG     9      49.068  54.025  53.558  1.00  0.00           C  
ATOM    264  H5'  DG     9      49.229  55.066  53.839  1.00  0.00           H  
ATOM    265 H5''  DG     9      48.843  53.491  54.481  1.00  0.00           H  
ATOM    266  C4'  DG     9      47.848  54.147  52.668  1.00  0.00           C  
ATOM    267  H4'  DG     9      48.088  54.839  51.861  1.00  0.00           H  
ATOM    268  O4'  DG     9      47.570  52.864  52.123  1.00  0.00           O  
ATOM    269  C1'  DG     9      46.241  52.493  52.412  1.00  0.00           C  
ATOM    270  H1'  DG     9      45.541  53.045  51.786  1.00  0.00           H  
ATOM    271  N9   DG     9      45.952  51.065  52.494  1.00  0.00           N  
ATOM    272  C8   DG     9      46.079  50.168  53.516  1.00  0.00           C  
ATOM    273  H8   DG     9      46.622  50.345  54.433  1.00  0.00           H  
ATOM    274  N7   DG     9      45.590  48.976  53.181  1.00  0.00           N  
ATOM    275  C5   DG     9      45.204  49.130  51.867  1.00  0.00           C  
ATOM    276  C6   DG     9      44.644  48.223  50.901  1.00  0.00           C  
ATOM    277  O6   DG     9      44.429  47.023  51.050  1.00  0.00           O  
ATOM    278  N1   DG     9      44.393  48.765  49.651  1.00  0.00           N  
ATOM    279  H1   DG     9      44.023  48.140  48.949  1.00  0.00           H  
ATOM    280  C2   DG     9      44.385  50.121  49.440  1.00  0.00           C  
ATOM    281  N2   DG     9      44.030  50.439  48.283  1.00  0.00           N  
ATOM    282  H21  DG     9      43.597  49.741  47.695  1.00  0.00           H  
ATOM    283  H22  DG     9      44.079  51.432  48.109  1.00  0.00           H  
ATOM    284  N3   DG     9      44.985  51.008  50.288  1.00  0.00           N  
ATOM    285  C4   DG     9      45.316  50.409  51.511  1.00  0.00           C  
ATOM    286  C3'  DG     9      46.677  54.584  53.527  1.00  0.00           C  
ATOM    287  H3'  DG     9      46.895  55.063  54.482  1.00  0.00           H  
ATOM    288  C2'  DG     9      45.997  53.187  53.776  1.00  0.00           C  
ATOM    289  H2'  DG     9      46.401  52.668  54.645  1.00  0.00           H  
ATOM    290 H2''  DG     9      44.909  53.215  53.833  1.00  0.00           H  
ATOM    291  O3'  DG     9      45.762  55.406  52.760  1.00  0.00           O  
ATOM    292  P    DG    10      45.622  56.978  53.126  1.00  0.00           P  
ATOM    293  OP1  DG    10      46.813  57.758  52.703  1.00  0.00           O  
ATOM    294  OP2  DG    10      45.110  57.110  54.526  1.00  0.00           O  
ATOM    295  O5'  DG    10      44.510  57.359  52.074  1.00  0.00           O  
ATOM    296  C5'  DG    10      43.137  56.970  52.321  1.00  0.00           C  
ATOM    297  H5'  DG    10      42.629  57.813  52.789  1.00  0.00           H  
ATOM    298 H5''  DG    10      43.341  56.121  52.973  1.00  0.00           H  
ATOM    299  C4'  DG    10      42.382  56.560  51.024  1.00  0.00           C  
ATOM    300  H4'  DG    10      42.657  57.255  50.230  1.00  0.00           H  
ATOM    301  O4'  DG    10      42.695  55.175  50.720  1.00  0.00           O  
ATOM    302  C1'  DG    10      41.526  54.626  50.189  1.00  0.00           C  
ATOM    303  H1'  DG    10      41.407  54.944  49.153  1.00  0.00           H  
ATOM    304  N9   DG    10      41.443  53.083  50.199  1.00  0.00           N  
ATOM    305  C8   DG    10      41.034  52.423  49.102  1.00  0.00           C  
ATOM    306  H8   DG    10      40.684  52.906  48.202  1.00  0.00           H  
ATOM    307  N7   DG    10      40.801  51.151  49.348  1.00  0.00           N  
ATOM    308  C5   DG    10      41.285  50.891  50.670  1.00  0.00           C  
ATOM    309  C6   DG    10      41.553  49.702  51.401  1.00  0.00           C  
ATOM    310  O6   DG    10      41.471  48.532  51.045  1.00  0.00           O  
ATOM    311  N1   DG    10      42.197  49.869  52.604  1.00  0.00           N  
ATOM    312  H1   DG    10      42.458  49.014  53.075  1.00  0.00           H  
ATOM    313  C2   DG    10      42.410  51.098  53.165  1.00  0.00           C  
ATOM    314  N2   DG    10      42.892  51.232  54.312  1.00  0.00           N  
ATOM    315  H21  DG    10      43.231  50.382  54.739  1.00  0.00           H  
ATOM    316  H22  DG    10      42.994  52.143  54.737  1.00  0.00           H  
ATOM    317  N3   DG    10      42.120  52.262  52.514  1.00  0.00           N  
ATOM    318  C4   DG    10      41.652  52.077  51.193  1.00  0.00           C  
ATOM    319  C3'  DG    10      40.882  56.655  51.135  1.00  0.00           C  
ATOM    320  H3'  DG    10      40.620  56.868  52.171  1.00  0.00           H  
ATOM    321  C2'  DG    10      40.299  55.322  50.792  1.00  0.00           C  
ATOM    322  H2'  DG    10      39.829  54.762  51.600  1.00  0.00           H  
ATOM    323 H2''  DG    10      39.552  55.478  50.014  1.00  0.00           H  
ATOM    324  O3'  DG    10      40.379  57.573  50.179  1.00  0.00           O  
ATOM    325  P    DT    11      39.082  58.454  50.423  1.00  0.00           P  
ATOM    326  OP1  DT    11      38.916  59.249  49.245  1.00  0.00           O  
ATOM    327  OP2  DT    11      39.272  59.075  51.736  1.00  0.00           O  
ATOM    328  O5'  DT    11      37.904  57.456  50.507  1.00  0.00           O  
ATOM    329  C5'  DT    11      37.428  57.099  51.763  1.00  0.00           C  
ATOM    330  H5'  DT    11      37.336  57.978  52.401  1.00  0.00           H  
ATOM    331 H5''  DT    11      38.010  56.329  52.270  1.00  0.00           H  
ATOM    332  C4'  DT    11      35.926  56.774  51.852  1.00  0.00           C  
ATOM    333  H4'  DT    11      35.673  56.487  52.872  1.00  0.00           H  
ATOM    334  O4'  DT    11      35.111  57.940  51.446  1.00  0.00           O  
ATOM    335  C1'  DT    11      34.175  57.437  50.478  1.00  0.00           C  
ATOM    336  H1'  DT    11      33.270  57.080  50.970  1.00  0.00           H  
ATOM    337  N1   DT    11      33.844  58.595  49.494  1.00  0.00           N  
ATOM    338  C6   DT    11      34.733  59.031  48.484  1.00  0.00           C  
ATOM    339  H6   DT    11      35.668  58.510  48.340  1.00  0.00           H  
ATOM    340  C5   DT    11      34.459  60.160  47.752  1.00  0.00           C  
ATOM    341  C7   DT    11      35.525  60.686  46.829  1.00  0.00           C  
ATOM    342  H71  DT    11      35.609  61.773  46.849  1.00  0.00           H  
ATOM    343  H72  DT    11      36.548  60.393  47.065  1.00  0.00           H  
ATOM    344  H73  DT    11      35.327  60.286  45.835  1.00  0.00           H  
ATOM    345  C4   DT    11      33.174  60.864  47.867  1.00  0.00           C  
ATOM    346  O4   DT    11      32.873  61.830  47.221  1.00  0.00           O  
ATOM    347  N3   DT    11      32.350  60.423  48.881  1.00  0.00           N  
ATOM    348  H3   DT    11      31.395  60.751  48.911  1.00  0.00           H  
ATOM    349  C2   DT    11      32.598  59.256  49.606  1.00  0.00           C  
ATOM    350  O2   DT    11      31.839  58.834  50.485  1.00  0.00           O  
ATOM    351  C3'  DT    11      35.489  55.572  50.951  1.00  0.00           C  
ATOM    352  H3'  DT    11      36.390  55.028  50.666  1.00  0.00           H  
ATOM    353  C2'  DT    11      34.831  56.283  49.725  1.00  0.00           C  
ATOM    354  H2'  DT    11      35.596  56.656  49.044  1.00  0.00           H  
ATOM    355 H2''  DT    11      34.087  55.726  49.156  1.00  0.00           H  
ATOM    356  O3'  DT    11      34.533  54.631  51.530  1.00  0.00           O  
ATOM    357  P    DT    12      34.558  54.113  53.035  1.00  0.00           P  
ATOM    358  OP1  DT    12      33.613  54.846  53.908  1.00  0.00           O  
ATOM    359  OP2  DT    12      35.932  54.103  53.424  1.00  0.00           O  
ATOM    360  O5'  DT    12      34.083  52.556  52.976  1.00  0.00           O  
ATOM    361  C5'  DT    12      32.703  52.149  52.991  1.00  0.00           C  
ATOM    362  H5'  DT    12      31.960  52.835  52.585  1.00  0.00           H  
ATOM    363 H5''  DT    12      32.305  52.122  54.005  1.00  0.00           H  
ATOM    364  C4'  DT    12      32.457  50.738  52.438  1.00  0.00           C  
ATOM    365  H4'  DT    12      31.386  50.550  52.521  1.00  0.00           H  
ATOM    366  O4'  DT    12      32.652  50.860  51.068  1.00  0.00           O  
ATOM    367  C1'  DT    12      33.808  50.038  50.745  1.00  0.00           C  
ATOM    368  H1'  DT    12      33.450  49.066  50.406  1.00  0.00           H  
ATOM    369  N1   DT    12      34.524  50.631  49.575  1.00  0.00           N  
ATOM    370  C6   DT    12      35.525  51.534  49.719  1.00  0.00           C  
ATOM    371  H6   DT    12      35.782  51.892  50.705  1.00  0.00           H  
ATOM    372  C5   DT    12      36.167  52.069  48.628  1.00  0.00           C  
ATOM    373  C7   DT    12      37.161  53.198  48.900  1.00  0.00           C  
ATOM    374  H71  DT    12      36.686  54.108  48.534  1.00  0.00           H  
ATOM    375  H72  DT    12      37.426  53.211  49.958  1.00  0.00           H  
ATOM    376  H73  DT    12      38.136  53.054  48.435  1.00  0.00           H  
ATOM    377  C4   DT    12      35.814  51.676  47.272  1.00  0.00           C  
ATOM    378  O4   DT    12      36.233  52.166  46.214  1.00  0.00           O  
ATOM    379  N3   DT    12      34.851  50.716  47.200  1.00  0.00           N  
ATOM    380  H3   DT    12      34.612  50.403  46.270  1.00  0.00           H  
ATOM    381  C2   DT    12      34.186  50.151  48.277  1.00  0.00           C  
ATOM    382  O2   DT    12      33.311  49.359  48.064  1.00  0.00           O  
ATOM    383  C3'  DT    12      33.425  49.708  53.029  1.00  0.00           C  
ATOM    384  H3'  DT    12      33.782  50.077  53.990  1.00  0.00           H  
ATOM    385  C2'  DT    12      34.528  49.748  52.012  1.00  0.00           C  
ATOM    386  H2'  DT    12      35.175  50.599  52.226  1.00  0.00           H  
ATOM    387 H2''  DT    12      34.960  48.755  51.887  1.00  0.00           H  
ATOM    388  O3'  DT    12      32.912  48.351  53.164  1.00  0.00           O  
ATOM    389  P    DA    13      31.840  47.982  54.349  1.00  0.00           P  
ATOM    390  OP1  DA    13      30.812  47.150  53.784  1.00  0.00           O  
ATOM    391  OP2  DA    13      31.481  49.165  55.168  1.00  0.00           O  
ATOM    392  O5'  DA    13      32.861  47.142  55.235  1.00  0.00           O  
ATOM    393  C5'  DA    13      33.026  45.708  55.080  1.00  0.00           C  
ATOM    394  H5'  DA    13      33.221  45.458  54.037  1.00  0.00           H  
ATOM    395 H5''  DA    13      32.083  45.308  55.451  1.00  0.00           H  
ATOM    396  C4'  DA    13      34.120  45.060  55.972  1.00  0.00           C  
ATOM    397  H4'  DA    13      34.142  43.983  55.807  1.00  0.00           H  
ATOM    398  O4'  DA    13      35.344  45.531  55.429  1.00  0.00           O  
ATOM    399  C1'  DA    13      36.099  46.195  56.462  1.00  0.00           C  
ATOM    400  H1'  DA    13      36.841  45.581  56.972  1.00  0.00           H  
ATOM    401  N9   DA    13      36.718  47.369  55.832  1.00  0.00           N  
ATOM    402  C8   DA    13      36.034  48.344  55.177  1.00  0.00           C  
ATOM    403  H8   DA    13      35.043  48.147  54.796  1.00  0.00           H  
ATOM    404  N7   DA    13      36.750  49.347  54.802  1.00  0.00           N  
ATOM    405  C5   DA    13      38.003  49.022  55.391  1.00  0.00           C  
ATOM    406  C6   DA    13      39.233  49.645  55.467  1.00  0.00           C  
ATOM    407  N6   DA    13      39.389  50.870  55.100  1.00  0.00           N  
ATOM    408  H61  DA    13      40.290  51.319  55.175  1.00  0.00           H  
ATOM    409  H62  DA    13      38.599  51.283  54.624  1.00  0.00           H  
ATOM    410  N1   DA    13      40.245  49.183  56.181  1.00  0.00           N  
ATOM    411  C2   DA    13      40.102  47.918  56.646  1.00  0.00           C  
ATOM    412  H2   DA    13      40.894  47.365  57.129  1.00  0.00           H  
ATOM    413  N3   DA    13      39.006  47.231  56.695  1.00  0.00           N  
ATOM    414  C4   DA    13      37.965  47.820  56.046  1.00  0.00           C  
ATOM    415  C3'  DA    13      33.961  45.481  57.408  1.00  0.00           C  
ATOM    416  H3'  DA    13      32.977  45.918  57.577  1.00  0.00           H  
ATOM    417  C2'  DA    13      35.101  46.539  57.583  1.00  0.00           C  
ATOM    418  H2'  DA    13      34.660  47.505  57.338  1.00  0.00           H  
ATOM    419 H2''  DA    13      35.515  46.592  58.590  1.00  0.00           H  
ATOM    420  O3'  DA    13      34.220  44.373  58.206  1.00  0.00           O  
ATOM    421  P    DG    14      33.176  43.279  58.718  1.00  0.00           P  
ATOM    422  OP1  DG    14      31.802  43.845  58.727  1.00  0.00           O  
ATOM    423  OP2  DG    14      33.582  42.612  59.968  1.00  0.00           O  
ATOM    424  O5'  DG    14      33.154  42.218  57.514  1.00  0.00           O  
ATOM    425  C5'  DG    14      34.145  41.160  57.358  1.00  0.00           C  
ATOM    426  H5'  DG    14      33.970  40.310  58.017  1.00  0.00           H  
ATOM    427 H5''  DG    14      35.134  41.543  57.607  1.00  0.00           H  
ATOM    428  C4'  DG    14      33.999  40.733  55.896  1.00  0.00           C  
ATOM    429  H4'  DG    14      32.953  40.463  55.753  1.00  0.00           H  
ATOM    430  O4'  DG    14      34.427  41.748  55.045  1.00  0.00           O  
ATOM    431  C1'  DG    14      35.728  41.451  54.679  1.00  0.00           C  
ATOM    432  H1'  DG    14      35.711  41.091  53.650  1.00  0.00           H  
ATOM    433  N9   DG    14      36.681  42.543  54.737  1.00  0.00           N  
ATOM    434  C8   DG    14      37.497  43.014  55.746  1.00  0.00           C  
ATOM    435  H8   DG    14      37.316  42.747  56.776  1.00  0.00           H  
ATOM    436  N7   DG    14      38.331  43.975  55.398  1.00  0.00           N  
ATOM    437  C5   DG    14      38.168  44.007  54.020  1.00  0.00           C  
ATOM    438  C6   DG    14      38.896  44.740  53.015  1.00  0.00           C  
ATOM    439  O6   DG    14      39.839  45.573  53.220  1.00  0.00           O  
ATOM    440  N1   DG    14      38.461  44.574  51.748  1.00  0.00           N  
ATOM    441  H1   DG    14      38.826  45.206  51.050  1.00  0.00           H  
ATOM    442  C2   DG    14      37.570  43.571  51.443  1.00  0.00           C  
ATOM    443  N2   DG    14      37.512  43.226  50.186  1.00  0.00           N  
ATOM    444  H21  DG    14      37.934  43.855  49.518  1.00  0.00           H  
ATOM    445  H22  DG    14      36.687  42.702  49.932  1.00  0.00           H  
ATOM    446  N3   DG    14      36.838  42.869  52.334  1.00  0.00           N  
ATOM    447  C4   DG    14      37.111  43.222  53.622  1.00  0.00           C  
ATOM    448  C3'  DG    14      34.920  39.523  55.650  1.00  0.00           C  
ATOM    449  H3'  DG    14      34.870  38.853  56.508  1.00  0.00           H  
ATOM    450  C2'  DG    14      36.228  40.201  55.475  1.00  0.00           C  
ATOM    451  H2'  DG    14      36.761  40.469  56.387  1.00  0.00           H  
ATOM    452 H2''  DG    14      36.995  39.714  54.873  1.00  0.00           H  
ATOM    453  O3'  DG    14      34.636  38.827  54.441  1.00  0.00           O  
ATOM    454  P    DG    15      35.211  37.370  54.011  1.00  0.00           P  
ATOM    455  OP1  DG    15      34.252  36.748  53.125  1.00  0.00           O  
ATOM    456  OP2  DG    15      35.457  36.644  55.314  1.00  0.00           O  
ATOM    457  O5'  DG    15      36.580  37.683  53.281  1.00  0.00           O  
ATOM    458  C5'  DG    15      36.726  38.728  52.308  1.00  0.00           C  
ATOM    459  H5'  DG    15      37.644  39.265  52.545  1.00  0.00           H  
ATOM    460 H5''  DG    15      35.851  39.378  52.298  1.00  0.00           H  
ATOM    461  C4'  DG    15      36.855  38.078  50.960  1.00  0.00           C  
ATOM    462  H4'  DG    15      35.916  37.586  50.705  1.00  0.00           H  
ATOM    463  O4'  DG    15      37.103  39.063  49.905  1.00  0.00           O  
ATOM    464  C1'  DG    15      38.423  38.892  49.440  1.00  0.00           C  
ATOM    465  H1'  DG    15      38.452  38.373  48.482  1.00  0.00           H  
ATOM    466  N9   DG    15      39.120  40.229  49.251  1.00  0.00           N  
ATOM    467  C8   DG    15      39.626  40.722  48.102  1.00  0.00           C  
ATOM    468  H8   DG    15      39.313  40.348  47.138  1.00  0.00           H  
ATOM    469  N7   DG    15      40.472  41.746  48.255  1.00  0.00           N  
ATOM    470  C5   DG    15      40.565  41.817  49.638  1.00  0.00           C  
ATOM    471  C6   DG    15      41.353  42.739  50.467  1.00  0.00           C  
ATOM    472  O6   DG    15      42.110  43.631  50.087  1.00  0.00           O  
ATOM    473  N1   DG    15      41.214  42.535  51.812  1.00  0.00           N  
ATOM    474  H1   DG    15      41.900  43.020  52.372  1.00  0.00           H  
ATOM    475  C2   DG    15      40.349  41.643  52.328  1.00  0.00           C  
ATOM    476  N2   DG    15      40.318  41.591  53.654  1.00  0.00           N  
ATOM    477  H21  DG    15      41.116  41.880  54.201  1.00  0.00           H  
ATOM    478  H22  DG    15      39.648  40.983  54.103  1.00  0.00           H  
ATOM    479  N3   DG    15      39.541  40.838  51.617  1.00  0.00           N  
ATOM    480  C4   DG    15      39.753  40.936  50.256  1.00  0.00           C  
ATOM    481  C3'  DG    15      37.919  37.044  50.917  1.00  0.00           C  
ATOM    482  H3'  DG    15      38.178  36.648  51.899  1.00  0.00           H  
ATOM    483  C2'  DG    15      39.073  37.868  50.334  1.00  0.00           C  
ATOM    484  H2'  DG    15      39.554  38.404  51.152  1.00  0.00           H  
ATOM    485 H2''  DG    15      39.790  37.252  49.790  1.00  0.00           H  
ATOM    486  O3'  DG    15      37.543  35.990  50.043  1.00  0.00           O  
ATOM    487  P    DG    16      38.438  34.660  49.946  1.00  0.00           P  
ATOM    488  OP1  DG    16      37.558  33.454  49.673  1.00  0.00           O  
ATOM    489  OP2  DG    16      39.381  34.654  51.089  1.00  0.00           O  
ATOM    490  O5'  DG    16      39.265  35.067  48.647  1.00  0.00           O  
ATOM    491  C5'  DG    16      38.549  35.331  47.447  1.00  0.00           C  
ATOM    492  H5'  DG    16      37.681  35.948  47.681  1.00  0.00           H  
ATOM    493 H5''  DG    16      38.114  34.398  47.088  1.00  0.00           H  
ATOM    494  C4'  DG    16      39.451  35.921  46.328  1.00  0.00           C  
ATOM    495  H4'  DG    16      38.773  36.076  45.489  1.00  0.00           H  
ATOM    496  O4'  DG    16      40.017  37.175  46.592  1.00  0.00           O  
ATOM    497  C1'  DG    16      41.397  37.114  46.333  1.00  0.00           C  
ATOM    498  H1'  DG    16      41.539  37.442  45.304  1.00  0.00           H  
ATOM    499  N9   DG    16      42.095  38.057  47.233  1.00  0.00           N  
ATOM    500  C8   DG    16      42.564  37.891  48.501  1.00  0.00           C  
ATOM    501  H8   DG    16      42.218  37.003  49.009  1.00  0.00           H  
ATOM    502  N7   DG    16      43.047  39.014  48.980  1.00  0.00           N  
ATOM    503  C5   DG    16      43.039  39.939  47.939  1.00  0.00           C  
ATOM    504  C6   DG    16      43.605  41.264  47.818  1.00  0.00           C  
ATOM    505  O6   DG    16      44.101  41.967  48.676  1.00  0.00           O  
ATOM    506  N1   DG    16      43.488  41.778  46.510  1.00  0.00           N  
ATOM    507  H1   DG    16      43.906  42.680  46.334  1.00  0.00           H  
ATOM    508  C2   DG    16      42.829  41.181  45.517  1.00  0.00           C  
ATOM    509  N2   DG    16      42.773  41.857  44.418  1.00  0.00           N  
ATOM    510  H21  DG    16      43.199  42.771  44.382  1.00  0.00           H  
ATOM    511  H22  DG    16      42.079  41.637  43.719  1.00  0.00           H  
ATOM    512  N3   DG    16      42.345  39.951  45.528  1.00  0.00           N  
ATOM    513  C4   DG    16      42.471  39.363  46.784  1.00  0.00           C  
ATOM    514  C3'  DG    16      40.596  34.961  45.911  1.00  0.00           C  
ATOM    515  H3'  DG    16      40.521  33.924  46.240  1.00  0.00           H  
ATOM    516  C2'  DG    16      41.908  35.633  46.415  1.00  0.00           C  
ATOM    517  H2'  DG    16      42.194  35.459  47.452  1.00  0.00           H  
ATOM    518 H2''  DG    16      42.773  35.400  45.794  1.00  0.00           H  
ATOM    519  O3'  DG    16      40.649  34.922  44.507  1.00  0.00           O  
ATOM    520  P   DT3    17      41.159  33.706  43.670  1.00  0.00           P  
ATOM    521  OP1 DT3    17      40.378  33.613  42.413  1.00  0.00           O  
ATOM    522  OP2 DT3    17      41.146  32.539  44.537  1.00  0.00           O  
ATOM    523  O5' DT3    17      42.586  34.127  43.378  1.00  0.00           O  
ATOM    524  C5' DT3    17      43.340  33.384  42.422  1.00  0.00           C  
ATOM    525  H5' DT3    17      42.723  33.125  41.561  1.00  0.00           H  
ATOM    526 H5'' DT3    17      43.819  32.617  43.030  1.00  0.00           H  
ATOM    527  C4' DT3    17      44.463  34.358  41.923  1.00  0.00           C  
ATOM    528  H4' DT3    17      44.951  33.964  41.032  1.00  0.00           H  
ATOM    529  O4' DT3    17      43.743  35.560  41.590  1.00  0.00           O  
ATOM    530  C1' DT3    17      44.418  36.659  42.101  1.00  0.00           C  
ATOM    531  H1' DT3    17      45.350  36.924  41.601  1.00  0.00           H  
ATOM    532  N1  DT3    17      43.337  37.743  42.098  1.00  0.00           N  
ATOM    533  C6  DT3    17      42.066  37.407  42.506  1.00  0.00           C  
ATOM    534  H6  DT3    17      41.807  36.418  42.852  1.00  0.00           H  
ATOM    535  C5  DT3    17      41.125  38.399  42.632  1.00  0.00           C  
ATOM    536  C7  DT3    17      39.687  37.933  43.012  1.00  0.00           C  
ATOM    537  H71 DT3    17      38.973  38.328  42.288  1.00  0.00           H  
ATOM    538  H72 DT3    17      39.540  36.856  42.929  1.00  0.00           H  
ATOM    539  H73 DT3    17      39.294  38.352  43.938  1.00  0.00           H  
ATOM    540  C4  DT3    17      41.391  39.770  42.216  1.00  0.00           C  
ATOM    541  O4  DT3    17      40.565  40.691  42.144  1.00  0.00           O  
ATOM    542  N3  DT3    17      42.663  40.019  41.772  1.00  0.00           N  
ATOM    543  H3  DT3    17      42.913  40.989  41.640  1.00  0.00           H  
ATOM    544  C2  DT3    17      43.724  39.021  41.797  1.00  0.00           C  
ATOM    545  O2  DT3    17      44.945  39.277  41.461  1.00  0.00           O  
ATOM    546  C3' DT3    17      45.355  34.856  43.039  1.00  0.00           C  
ATOM    547  H3' DT3    17      45.237  34.183  43.888  1.00  0.00           H  
ATOM    548  C2' DT3    17      44.854  36.262  43.421  1.00  0.00           C  
ATOM    549  H2' DT3    17      43.982  36.205  44.072  1.00  0.00           H  
ATOM    550 H2'' DT3    17      45.608  36.929  43.840  1.00  0.00           H  
ATOM    551  O3' DT3    17      46.739  35.003  42.637  1.00  0.00           O  
ATOM    552 HO3' DT3    17      47.185  34.157  42.720  1.00  0.00           H  
ATOM    553  K+   K+    18      44.671  44.383  49.728  1.00  0.00           K  
ATOM    554  K+   K+    19      42.014  46.019  51.145  1.00  0.00           K  
END
