# Supplementary material for: Complexity of Guanine Quadruplex Unfolding Pathways Revealed by Atomistic Pulling Simulations
Source: J Chem Inf Model. 2023 Jul 17;63(15):4716–31. doi: 10.1021/acs.jcim.3c00171 (PMC10428220; doi:10.1021/acs.jcim.3c00171)
Supplement: Supplementary file 2 — ci3c00171_si_002.zip [file ci3c00171_si_002.zip › coordinates/initial-coordinates/143d-start_run1.pdb]

ATOM      1 HO5' DT5     1      43.059  37.036  55.550  1.00  0.00           H  
ATOM      2  O5' DT5     1      43.572  37.623  54.990  1.00  0.00           O  
ATOM      3  C5' DT5     1      42.816  38.506  54.139  1.00  0.00           C  
ATOM      4  H5' DT5     1      43.496  38.931  53.401  1.00  0.00           H  
ATOM      5 H5'' DT5     1      42.440  39.393  54.649  1.00  0.00           H  
ATOM      6  C4' DT5     1      41.824  37.739  53.239  1.00  0.00           C  
ATOM      7  H4' DT5     1      41.190  37.000  53.730  1.00  0.00           H  
ATOM      8  O4' DT5     1      40.935  38.688  52.622  1.00  0.00           O  
ATOM      9  C1' DT5     1      41.091  38.604  51.236  1.00  0.00           C  
ATOM     10  H1' DT5     1      40.370  37.883  50.852  1.00  0.00           H  
ATOM     11  N1  DT5     1      40.678  39.972  50.735  1.00  0.00           N  
ATOM     12  C6  DT5     1      41.603  40.993  50.688  1.00  0.00           C  
ATOM     13  H6  DT5     1      42.534  40.893  51.226  1.00  0.00           H  
ATOM     14  C5  DT5     1      41.318  42.185  50.048  1.00  0.00           C  
ATOM     15  C7  DT5     1      42.401  43.330  49.978  1.00  0.00           C  
ATOM     16  H71 DT5     1      43.244  43.311  50.669  1.00  0.00           H  
ATOM     17  H72 DT5     1      42.885  43.251  49.005  1.00  0.00           H  
ATOM     18  H73 DT5     1      41.891  44.285  50.108  1.00  0.00           H  
ATOM     19  C4  DT5     1      40.081  42.400  49.265  1.00  0.00           C  
ATOM     20  O4  DT5     1      39.811  43.452  48.687  1.00  0.00           O  
ATOM     21  N3  DT5     1      39.220  41.315  49.323  1.00  0.00           N  
ATOM     22  H3  DT5     1      38.333  41.275  48.841  1.00  0.00           H  
ATOM     23  C2  DT5     1      39.451  40.147  50.084  1.00  0.00           C  
ATOM     24  O2  DT5     1      38.490  39.408  50.260  1.00  0.00           O  
ATOM     25  C3' DT5     1      42.454  36.991  52.021  1.00  0.00           C  
ATOM     26  H3' DT5     1      43.462  36.683  52.300  1.00  0.00           H  
ATOM     27  C2' DT5     1      42.469  38.098  50.975  1.00  0.00           C  
ATOM     28  H2' DT5     1      43.273  38.803  51.187  1.00  0.00           H  
ATOM     29 H2'' DT5     1      42.567  37.769  49.941  1.00  0.00           H  
ATOM     30  O3' DT5     1      41.588  35.829  51.776  1.00  0.00           O  
ATOM     31  P    DG     2      41.923  34.721  50.701  1.00  0.00           P  
ATOM     32  OP1  DG     2      41.318  33.424  51.083  1.00  0.00           O  
ATOM     33  OP2  DG     2      43.420  34.708  50.473  1.00  0.00           O  
ATOM     34  O5'  DG     2      41.334  35.198  49.306  1.00  0.00           O  
ATOM     35  C5'  DG     2      39.976  35.192  49.020  1.00  0.00           C  
ATOM     36  H5'  DG     2      39.318  35.378  49.868  1.00  0.00           H  
ATOM     37 H5''  DG     2      39.761  34.212  48.593  1.00  0.00           H  
ATOM     38  C4'  DG     2      39.721  36.208  47.906  1.00  0.00           C  
ATOM     39  H4'  DG     2      38.671  36.273  47.619  1.00  0.00           H  
ATOM     40  O4'  DG     2      40.178  37.540  48.189  1.00  0.00           O  
ATOM     41  C1'  DG     2      40.733  37.933  46.936  1.00  0.00           C  
ATOM     42  H1'  DG     2      39.878  38.027  46.266  1.00  0.00           H  
ATOM     43  N9   DG     2      41.360  39.208  46.969  1.00  0.00           N  
ATOM     44  C8   DG     2      42.630  39.440  47.461  1.00  0.00           C  
ATOM     45  H8   DG     2      43.238  38.715  47.982  1.00  0.00           H  
ATOM     46  N7   DG     2      43.002  40.667  47.308  1.00  0.00           N  
ATOM     47  C5   DG     2      41.931  41.299  46.613  1.00  0.00           C  
ATOM     48  C6   DG     2      41.632  42.656  46.140  1.00  0.00           C  
ATOM     49  O6   DG     2      42.423  43.592  46.099  1.00  0.00           O  
ATOM     50  N1   DG     2      40.308  42.905  45.769  1.00  0.00           N  
ATOM     51  H1   DG     2      40.084  43.801  45.362  1.00  0.00           H  
ATOM     52  C2   DG     2      39.289  41.936  45.790  1.00  0.00           C  
ATOM     53  N2   DG     2      38.074  42.218  45.426  1.00  0.00           N  
ATOM     54  H21  DG     2      37.799  43.130  45.089  1.00  0.00           H  
ATOM     55  H22  DG     2      37.364  41.541  45.666  1.00  0.00           H  
ATOM     56  N3   DG     2      39.537  40.677  46.171  1.00  0.00           N  
ATOM     57  C4   DG     2      40.884  40.445  46.604  1.00  0.00           C  
ATOM     58  C3'  DG     2      40.549  35.649  46.609  1.00  0.00           C  
ATOM     59  H3'  DG     2      40.954  34.662  46.835  1.00  0.00           H  
ATOM     60  C2'  DG     2      41.607  36.753  46.533  1.00  0.00           C  
ATOM     61  H2'  DG     2      42.400  36.593  47.263  1.00  0.00           H  
ATOM     62 H2''  DG     2      41.973  36.816  45.508  1.00  0.00           H  
ATOM     63  O3'  DG     2      39.884  35.776  45.281  1.00  0.00           O  
ATOM     64  P    DG     3      38.681  35.006  44.793  1.00  0.00           P  
ATOM     65  OP1  DG     3      37.469  35.014  45.706  1.00  0.00           O  
ATOM     66  OP2  DG     3      39.087  33.713  44.085  1.00  0.00           O  
ATOM     67  O5'  DG     3      38.228  35.967  43.626  1.00  0.00           O  
ATOM     68  C5'  DG     3      37.915  37.318  43.871  1.00  0.00           C  
ATOM     69  H5'  DG     3      36.846  37.495  43.750  1.00  0.00           H  
ATOM     70 H5''  DG     3      38.128  37.612  44.899  1.00  0.00           H  
ATOM     71  C4'  DG     3      38.689  38.244  42.851  1.00  0.00           C  
ATOM     72  H4'  DG     3      39.743  38.258  43.128  1.00  0.00           H  
ATOM     73  O4'  DG     3      38.170  39.587  42.959  1.00  0.00           O  
ATOM     74  C1'  DG     3      38.218  40.188  41.697  1.00  0.00           C  
ATOM     75  H1'  DG     3      37.158  40.364  41.516  1.00  0.00           H  
ATOM     76  N9   DG     3      39.109  41.429  41.645  1.00  0.00           N  
ATOM     77  C8   DG     3      38.800  42.682  41.300  1.00  0.00           C  
ATOM     78  H8   DG     3      37.906  42.961  40.762  1.00  0.00           H  
ATOM     79  N7   DG     3      39.699  43.607  41.520  1.00  0.00           N  
ATOM     80  C5   DG     3      40.701  42.901  42.178  1.00  0.00           C  
ATOM     81  C6   DG     3      41.936  43.384  42.770  1.00  0.00           C  
ATOM     82  O6   DG     3      42.429  44.538  42.731  1.00  0.00           O  
ATOM     83  N1   DG     3      42.699  42.387  43.315  1.00  0.00           N  
ATOM     84  H1   DG     3      43.592  42.723  43.646  1.00  0.00           H  
ATOM     85  C2   DG     3      42.384  41.069  43.253  1.00  0.00           C  
ATOM     86  N2   DG     3      43.182  40.293  43.935  1.00  0.00           N  
ATOM     87  H21  DG     3      43.851  40.769  44.524  1.00  0.00           H  
ATOM     88  H22  DG     3      42.957  39.315  44.050  1.00  0.00           H  
ATOM     89  N3   DG     3      41.235  40.556  42.780  1.00  0.00           N  
ATOM     90  C4   DG     3      40.418  41.552  42.263  1.00  0.00           C  
ATOM     91  C3'  DG     3      38.721  37.838  41.347  1.00  0.00           C  
ATOM     92  H3'  DG     3      37.753  37.439  41.043  1.00  0.00           H  
ATOM     93  C2'  DG     3      38.846  39.200  40.704  1.00  0.00           C  
ATOM     94  H2'  DG     3      38.469  39.240  39.682  1.00  0.00           H  
ATOM     95 H2''  DG     3      39.916  39.281  40.514  1.00  0.00           H  
ATOM     96  O3'  DG     3      39.773  36.940  40.893  1.00  0.00           O  
ATOM     97  P    DG     4      39.779  36.110  39.521  1.00  0.00           P  
ATOM     98  OP1  DG     4      38.566  35.334  39.569  1.00  0.00           O  
ATOM     99  OP2  DG     4      41.054  35.422  39.419  1.00  0.00           O  
ATOM    100  O5'  DG     4      39.681  37.157  38.249  1.00  0.00           O  
ATOM    101  C5'  DG     4      38.459  37.361  37.597  1.00  0.00           C  
ATOM    102  H5'  DG     4      37.585  37.483  38.237  1.00  0.00           H  
ATOM    103 H5''  DG     4      38.243  36.568  36.881  1.00  0.00           H  
ATOM    104  C4'  DG     4      38.309  38.588  36.714  1.00  0.00           C  
ATOM    105  H4'  DG     4      37.291  38.673  36.332  1.00  0.00           H  
ATOM    106  O4'  DG     4      38.688  39.834  37.307  1.00  0.00           O  
ATOM    107  C1'  DG     4      40.016  40.296  36.850  1.00  0.00           C  
ATOM    108  H1'  DG     4      39.972  41.194  36.234  1.00  0.00           H  
ATOM    109  N9   DG     4      40.806  40.623  37.989  1.00  0.00           N  
ATOM    110  C8   DG     4      41.778  39.792  38.530  1.00  0.00           C  
ATOM    111  H8   DG     4      41.835  38.720  38.417  1.00  0.00           H  
ATOM    112  N7   DG     4      42.633  40.489  39.226  1.00  0.00           N  
ATOM    113  C5   DG     4      42.293  41.820  39.142  1.00  0.00           C  
ATOM    114  C6   DG     4      42.972  43.037  39.592  1.00  0.00           C  
ATOM    115  O6   DG     4      44.052  43.251  40.238  1.00  0.00           O  
ATOM    116  N1   DG     4      42.257  44.168  39.282  1.00  0.00           N  
ATOM    117  H1   DG     4      42.782  45.024  39.400  1.00  0.00           H  
ATOM    118  C2   DG     4      41.196  44.162  38.463  1.00  0.00           C  
ATOM    119  N2   DG     4      40.731  45.362  38.197  1.00  0.00           N  
ATOM    120  H21  DG     4      41.206  46.173  38.566  1.00  0.00           H  
ATOM    121  H22  DG     4      39.850  45.470  37.715  1.00  0.00           H  
ATOM    122  N3   DG     4      40.628  43.100  37.968  1.00  0.00           N  
ATOM    123  C4   DG     4      41.123  41.904  38.378  1.00  0.00           C  
ATOM    124  C3'  DG     4      39.325  38.416  35.560  1.00  0.00           C  
ATOM    125  H3'  DG     4      39.599  37.376  35.385  1.00  0.00           H  
ATOM    126  C2'  DG     4      40.559  39.286  35.914  1.00  0.00           C  
ATOM    127  H2'  DG     4      41.356  38.661  36.316  1.00  0.00           H  
ATOM    128 H2''  DG     4      40.884  39.875  35.055  1.00  0.00           H  
ATOM    129  O3'  DG     4      38.755  38.883  34.351  1.00  0.00           O  
ATOM    130  P    DT     5      39.121  38.259  32.887  1.00  0.00           P  
ATOM    131  OP1  DT     5      37.960  38.560  32.005  1.00  0.00           O  
ATOM    132  OP2  DT     5      39.624  36.884  33.099  1.00  0.00           O  
ATOM    133  O5'  DT     5      40.434  39.075  32.385  1.00  0.00           O  
ATOM    134  C5'  DT     5      41.745  38.842  32.861  1.00  0.00           C  
ATOM    135  H5'  DT     5      42.334  38.154  32.255  1.00  0.00           H  
ATOM    136 H5''  DT     5      41.795  38.373  33.844  1.00  0.00           H  
ATOM    137  C4'  DT     5      42.548  40.108  33.068  1.00  0.00           C  
ATOM    138  H4'  DT     5      42.028  40.833  33.693  1.00  0.00           H  
ATOM    139  O4'  DT     5      43.810  39.799  33.642  1.00  0.00           O  
ATOM    140  C1'  DT     5      44.839  40.064  32.725  1.00  0.00           C  
ATOM    141  H1'  DT     5      45.083  41.089  33.004  1.00  0.00           H  
ATOM    142  N1   DT     5      46.035  39.146  32.835  1.00  0.00           N  
ATOM    143  C6   DT     5      46.036  37.872  32.266  1.00  0.00           C  
ATOM    144  H6   DT     5      45.105  37.494  31.872  1.00  0.00           H  
ATOM    145  C5   DT     5      47.125  37.116  32.274  1.00  0.00           C  
ATOM    146  C7   DT     5      47.011  35.625  31.752  1.00  0.00           C  
ATOM    147  H71  DT     5      47.225  34.831  32.467  1.00  0.00           H  
ATOM    148  H72  DT     5      46.008  35.470  31.356  1.00  0.00           H  
ATOM    149  H73  DT     5      47.738  35.572  30.941  1.00  0.00           H  
ATOM    150  C4   DT     5      48.392  37.541  32.934  1.00  0.00           C  
ATOM    151  O4   DT     5      49.398  36.908  32.938  1.00  0.00           O  
ATOM    152  N3   DT     5      48.329  38.836  33.346  1.00  0.00           N  
ATOM    153  H3   DT     5      49.114  39.195  33.870  1.00  0.00           H  
ATOM    154  C2   DT     5      47.214  39.706  33.419  1.00  0.00           C  
ATOM    155  O2   DT     5      47.291  40.844  33.942  1.00  0.00           O  
ATOM    156  C3'  DT     5      42.871  40.773  31.723  1.00  0.00           C  
ATOM    157  H3'  DT     5      42.102  40.709  30.952  1.00  0.00           H  
ATOM    158  C2'  DT     5      44.115  40.058  31.348  1.00  0.00           C  
ATOM    159  H2'  DT     5      43.828  39.074  30.978  1.00  0.00           H  
ATOM    160 H2''  DT     5      44.694  40.566  30.576  1.00  0.00           H  
ATOM    161  O3'  DT     5      43.249  42.147  31.816  1.00  0.00           O  
ATOM    162  P    DT     6      42.297  43.282  32.225  1.00  0.00           P  
ATOM    163  OP1  DT     6      40.936  42.874  31.858  1.00  0.00           O  
ATOM    164  OP2  DT     6      42.912  44.432  31.586  1.00  0.00           O  
ATOM    165  O5'  DT     6      42.425  43.395  33.797  1.00  0.00           O  
ATOM    166  C5'  DT     6      41.742  44.531  34.405  1.00  0.00           C  
ATOM    167  H5'  DT     6      40.830  44.267  34.940  1.00  0.00           H  
ATOM    168 H5''  DT     6      41.399  45.276  33.687  1.00  0.00           H  
ATOM    169  C4'  DT     6      42.644  45.151  35.462  1.00  0.00           C  
ATOM    170  H4'  DT     6      42.165  45.962  36.009  1.00  0.00           H  
ATOM    171  O4'  DT     6      43.131  44.157  36.364  1.00  0.00           O  
ATOM    172  C1'  DT     6      44.461  44.454  36.550  1.00  0.00           C  
ATOM    173  H1'  DT     6      44.543  45.347  37.170  1.00  0.00           H  
ATOM    174  N1   DT     6      45.194  43.235  36.996  1.00  0.00           N  
ATOM    175  C6   DT     6      44.623  42.030  36.621  1.00  0.00           C  
ATOM    176  H6   DT     6      43.773  42.010  35.955  1.00  0.00           H  
ATOM    177  C5   DT     6      45.213  40.886  37.083  1.00  0.00           C  
ATOM    178  C7   DT     6      44.575  39.537  36.685  1.00  0.00           C  
ATOM    179  H71  DT     6      44.398  38.851  37.513  1.00  0.00           H  
ATOM    180  H72  DT     6      43.583  39.676  36.254  1.00  0.00           H  
ATOM    181  H73  DT     6      45.180  39.143  35.869  1.00  0.00           H  
ATOM    182  C4   DT     6      46.439  40.941  37.947  1.00  0.00           C  
ATOM    183  O4   DT     6      47.157  39.973  38.214  1.00  0.00           O  
ATOM    184  N3   DT     6      46.853  42.248  38.267  1.00  0.00           N  
ATOM    185  H3   DT     6      47.678  42.363  38.837  1.00  0.00           H  
ATOM    186  C2   DT     6      46.302  43.433  37.805  1.00  0.00           C  
ATOM    187  O2   DT     6      46.754  44.530  38.116  1.00  0.00           O  
ATOM    188  C3'  DT     6      43.823  45.763  34.693  1.00  0.00           C  
ATOM    189  H3'  DT     6      43.572  45.693  33.635  1.00  0.00           H  
ATOM    190  C2'  DT     6      44.958  44.876  35.152  1.00  0.00           C  
ATOM    191  H2'  DT     6      45.066  44.054  34.444  1.00  0.00           H  
ATOM    192 H2''  DT     6      45.907  45.408  35.206  1.00  0.00           H  
ATOM    193  O3'  DT     6      43.878  47.109  35.180  1.00  0.00           O  
ATOM    194  P    DA     7      44.612  48.303  34.400  1.00  0.00           P  
ATOM    195  OP1  DA     7      43.499  49.125  33.884  1.00  0.00           O  
ATOM    196  OP2  DA     7      45.656  47.730  33.444  1.00  0.00           O  
ATOM    197  O5'  DA     7      45.332  49.145  35.545  1.00  0.00           O  
ATOM    198  C5'  DA     7      44.773  50.154  36.308  1.00  0.00           C  
ATOM    199  H5'  DA     7      43.936  49.768  36.889  1.00  0.00           H  
ATOM    200 H5''  DA     7      44.451  50.961  35.650  1.00  0.00           H  
ATOM    201  C4'  DA     7      45.858  50.759  37.284  1.00  0.00           C  
ATOM    202  H4'  DA     7      45.199  51.337  37.932  1.00  0.00           H  
ATOM    203  O4'  DA     7      46.490  49.772  38.036  1.00  0.00           O  
ATOM    204  C1'  DA     7      47.816  50.242  38.359  1.00  0.00           C  
ATOM    205  H1'  DA     7      47.725  50.927  39.202  1.00  0.00           H  
ATOM    206  N9   DA     7      48.657  49.034  38.753  1.00  0.00           N  
ATOM    207  C8   DA     7      48.268  47.707  38.857  1.00  0.00           C  
ATOM    208  H8   DA     7      47.268  47.333  38.691  1.00  0.00           H  
ATOM    209  N7   DA     7      49.262  46.914  39.212  1.00  0.00           N  
ATOM    210  C5   DA     7      50.358  47.790  39.413  1.00  0.00           C  
ATOM    211  C6   DA     7      51.685  47.652  39.787  1.00  0.00           C  
ATOM    212  N6   DA     7      52.305  46.490  39.934  1.00  0.00           N  
ATOM    213  H61  DA     7      53.235  46.507  40.327  1.00  0.00           H  
ATOM    214  H62  DA     7      51.746  45.654  39.833  1.00  0.00           H  
ATOM    215  N1   DA     7      52.445  48.684  39.909  1.00  0.00           N  
ATOM    216  C2   DA     7      51.918  49.900  39.809  1.00  0.00           C  
ATOM    217  H2   DA     7      52.615  50.720  39.901  1.00  0.00           H  
ATOM    218  N3   DA     7      50.698  50.199  39.408  1.00  0.00           N  
ATOM    219  C4   DA     7      49.957  49.108  39.168  1.00  0.00           C  
ATOM    220  C3'  DA     7      46.946  51.644  36.638  1.00  0.00           C  
ATOM    221  H3'  DA     7      46.863  51.529  35.558  1.00  0.00           H  
ATOM    222  C2'  DA     7      48.246  50.914  37.060  1.00  0.00           C  
ATOM    223  H2'  DA     7      48.324  50.147  36.290  1.00  0.00           H  
ATOM    224 H2''  DA     7      49.095  51.567  37.262  1.00  0.00           H  
ATOM    225  O3'  DA     7      47.050  52.938  37.213  1.00  0.00           O  
ATOM    226  P    DG     8      46.163  54.110  36.540  1.00  0.00           P  
ATOM    227  OP1  DG     8      46.506  53.984  35.133  1.00  0.00           O  
ATOM    228  OP2  DG     8      46.389  55.394  37.325  1.00  0.00           O  
ATOM    229  O5'  DG     8      44.540  53.761  36.613  1.00  0.00           O  
ATOM    230  C5'  DG     8      43.824  54.069  37.804  1.00  0.00           C  
ATOM    231  H5'  DG     8      43.629  55.117  38.030  1.00  0.00           H  
ATOM    232 H5''  DG     8      44.197  53.595  38.712  1.00  0.00           H  
ATOM    233  C4'  DG     8      42.329  53.596  37.662  1.00  0.00           C  
ATOM    234  H4'  DG     8      42.000  54.103  36.755  1.00  0.00           H  
ATOM    235  O4'  DG     8      42.124  52.206  37.551  1.00  0.00           O  
ATOM    236  C1'  DG     8      41.150  51.830  38.515  1.00  0.00           C  
ATOM    237  H1'  DG     8      40.141  51.887  38.109  1.00  0.00           H  
ATOM    238  N9   DG     8      41.381  50.460  38.947  1.00  0.00           N  
ATOM    239  C8   DG     8      40.684  49.404  38.444  1.00  0.00           C  
ATOM    240  H8   DG     8      39.722  49.537  37.970  1.00  0.00           H  
ATOM    241  N7   DG     8      41.313  48.243  38.627  1.00  0.00           N  
ATOM    242  C5   DG     8      42.538  48.595  39.237  1.00  0.00           C  
ATOM    243  C6   DG     8      43.660  47.774  39.627  1.00  0.00           C  
ATOM    244  O6   DG     8      43.867  46.563  39.442  1.00  0.00           O  
ATOM    245  N1   DG     8      44.654  48.499  40.306  1.00  0.00           N  
ATOM    246  H1   DG     8      45.464  47.942  40.538  1.00  0.00           H  
ATOM    247  C2   DG     8      44.619  49.828  40.442  1.00  0.00           C  
ATOM    248  N2   DG     8      45.634  50.550  40.728  1.00  0.00           N  
ATOM    249  H21  DG     8      46.486  50.185  41.130  1.00  0.00           H  
ATOM    250  H22  DG     8      45.540  51.555  40.688  1.00  0.00           H  
ATOM    251  N3   DG     8      43.580  50.600  40.088  1.00  0.00           N  
ATOM    252  C4   DG     8      42.548  49.950  39.494  1.00  0.00           C  
ATOM    253  C3'  DG     8      41.547  54.169  38.836  1.00  0.00           C  
ATOM    254  H3'  DG     8      42.185  54.717  39.530  1.00  0.00           H  
ATOM    255  C2'  DG     8      41.098  52.920  39.569  1.00  0.00           C  
ATOM    256  H2'  DG     8      41.728  52.734  40.439  1.00  0.00           H  
ATOM    257 H2''  DG     8      40.091  52.950  39.985  1.00  0.00           H  
ATOM    258  O3'  DG     8      40.486  55.033  38.556  1.00  0.00           O  
ATOM    259  P    DG     9      39.240  54.812  37.553  1.00  0.00           P  
ATOM    260  OP1  DG     9      39.637  54.100  36.296  1.00  0.00           O  
ATOM    261  OP2  DG     9      38.379  56.041  37.430  1.00  0.00           O  
ATOM    262  O5'  DG     9      38.298  53.728  38.315  1.00  0.00           O  
ATOM    263  C5'  DG     9      37.510  54.018  39.489  1.00  0.00           C  
ATOM    264  H5'  DG     9      36.797  54.773  39.158  1.00  0.00           H  
ATOM    265 H5''  DG     9      38.232  54.385  40.218  1.00  0.00           H  
ATOM    266  C4'  DG     9      36.804  52.797  40.070  1.00  0.00           C  
ATOM    267  H4'  DG     9      36.068  52.657  39.278  1.00  0.00           H  
ATOM    268  O4'  DG     9      37.688  51.743  40.200  1.00  0.00           O  
ATOM    269  C1'  DG     9      37.752  51.225  41.491  1.00  0.00           C  
ATOM    270  H1'  DG     9      36.917  50.540  41.643  1.00  0.00           H  
ATOM    271  N9   DG     9      39.023  50.672  41.944  1.00  0.00           N  
ATOM    272  C8   DG     9      40.128  51.241  42.500  1.00  0.00           C  
ATOM    273  H8   DG     9      40.204  52.298  42.707  1.00  0.00           H  
ATOM    274  N7   DG     9      41.127  50.441  42.694  1.00  0.00           N  
ATOM    275  C5   DG     9      40.622  49.179  42.243  1.00  0.00           C  
ATOM    276  C6   DG     9      41.248  47.945  42.208  1.00  0.00           C  
ATOM    277  O6   DG     9      42.417  47.645  42.624  1.00  0.00           O  
ATOM    278  N1   DG     9      40.479  46.915  41.601  1.00  0.00           N  
ATOM    279  H1   DG     9      40.779  45.952  41.660  1.00  0.00           H  
ATOM    280  C2   DG     9      39.277  47.206  41.062  1.00  0.00           C  
ATOM    281  N2   DG     9      38.639  46.275  40.496  1.00  0.00           N  
ATOM    282  H21  DG     9      38.997  45.331  40.491  1.00  0.00           H  
ATOM    283  H22  DG     9      37.732  46.512  40.118  1.00  0.00           H  
ATOM    284  N3   DG     9      38.718  48.394  41.059  1.00  0.00           N  
ATOM    285  C4   DG     9      39.422  49.388  41.623  1.00  0.00           C  
ATOM    286  C3'  DG     9      36.260  53.044  41.503  1.00  0.00           C  
ATOM    287  H3'  DG     9      36.214  54.127  41.623  1.00  0.00           H  
ATOM    288  C2'  DG     9      37.372  52.395  42.378  1.00  0.00           C  
ATOM    289  H2'  DG     9      38.143  53.156  42.496  1.00  0.00           H  
ATOM    290 H2''  DG     9      37.071  52.090  43.380  1.00  0.00           H  
ATOM    291  O3'  DG     9      35.063  52.273  41.726  1.00  0.00           O  
ATOM    292  P    DG    10      33.983  52.634  42.846  1.00  0.00           P  
ATOM    293  OP1  DG    10      32.849  53.457  42.344  1.00  0.00           O  
ATOM    294  OP2  DG    10      34.608  53.020  44.120  1.00  0.00           O  
ATOM    295  O5'  DG    10      33.315  51.300  43.129  1.00  0.00           O  
ATOM    296  C5'  DG    10      34.156  50.168  43.498  1.00  0.00           C  
ATOM    297  H5'  DG    10      34.674  50.417  44.425  1.00  0.00           H  
ATOM    298 H5''  DG    10      34.841  50.023  42.663  1.00  0.00           H  
ATOM    299  C4'  DG    10      33.348  48.924  43.853  1.00  0.00           C  
ATOM    300  H4'  DG    10      32.375  49.056  43.378  1.00  0.00           H  
ATOM    301  O4'  DG    10      34.122  47.850  43.374  1.00  0.00           O  
ATOM    302  C1'  DG    10      34.285  46.907  44.440  1.00  0.00           C  
ATOM    303  H1'  DG    10      33.516  46.134  44.438  1.00  0.00           H  
ATOM    304  N9   DG    10      35.611  46.375  44.232  1.00  0.00           N  
ATOM    305  C8   DG    10      35.953  45.107  43.991  1.00  0.00           C  
ATOM    306  H8   DG    10      35.233  44.313  43.859  1.00  0.00           H  
ATOM    307  N7   DG    10      37.232  44.860  44.110  1.00  0.00           N  
ATOM    308  C5   DG    10      37.778  46.126  44.359  1.00  0.00           C  
ATOM    309  C6   DG    10      39.167  46.481  44.652  1.00  0.00           C  
ATOM    310  O6   DG    10      40.159  45.766  44.864  1.00  0.00           O  
ATOM    311  N1   DG    10      39.306  47.857  44.934  1.00  0.00           N  
ATOM    312  H1   DG    10      40.212  48.117  45.296  1.00  0.00           H  
ATOM    313  C2   DG    10      38.202  48.700  45.048  1.00  0.00           C  
ATOM    314  N2   DG    10      38.370  49.868  45.530  1.00  0.00           N  
ATOM    315  H21  DG    10      39.319  50.078  45.805  1.00  0.00           H  
ATOM    316  H22  DG    10      37.573  50.476  45.653  1.00  0.00           H  
ATOM    317  N3   DG    10      36.954  48.397  44.812  1.00  0.00           N  
ATOM    318  C4   DG    10      36.788  47.067  44.536  1.00  0.00           C  
ATOM    319  C3'  DG    10      32.930  48.639  45.289  1.00  0.00           C  
ATOM    320  H3'  DG    10      32.913  49.444  46.023  1.00  0.00           H  
ATOM    321  C2'  DG    10      34.043  47.734  45.684  1.00  0.00           C  
ATOM    322  H2'  DG    10      34.864  48.425  45.872  1.00  0.00           H  
ATOM    323 H2''  DG    10      33.806  47.090  46.531  1.00  0.00           H  
ATOM    324  O3'  DG    10      31.664  47.941  45.422  1.00  0.00           O  
ATOM    325  P    DT    11      30.706  48.154  46.644  1.00  0.00           P  
ATOM    326  OP1  DT    11      29.717  47.036  46.713  1.00  0.00           O  
ATOM    327  OP2  DT    11      30.325  49.542  46.527  1.00  0.00           O  
ATOM    328  O5'  DT    11      31.657  48.024  47.983  1.00  0.00           O  
ATOM    329  C5'  DT    11      32.046  49.144  48.748  1.00  0.00           C  
ATOM    330  H5'  DT    11      31.197  49.803  48.931  1.00  0.00           H  
ATOM    331 H5''  DT    11      32.818  49.675  48.190  1.00  0.00           H  
ATOM    332  C4'  DT    11      32.711  48.707  50.124  1.00  0.00           C  
ATOM    333  H4'  DT    11      32.934  49.631  50.659  1.00  0.00           H  
ATOM    334  O4'  DT    11      31.768  47.997  50.869  1.00  0.00           O  
ATOM    335  C1'  DT    11      32.359  46.795  51.219  1.00  0.00           C  
ATOM    336  H1'  DT    11      32.947  46.837  52.136  1.00  0.00           H  
ATOM    337  N1   DT    11      31.348  45.754  51.410  1.00  0.00           N  
ATOM    338  C6   DT    11      30.459  45.382  50.406  1.00  0.00           C  
ATOM    339  H6   DT    11      30.551  45.873  49.449  1.00  0.00           H  
ATOM    340  C5   DT    11      29.553  44.425  50.606  1.00  0.00           C  
ATOM    341  C7   DT    11      28.592  44.081  49.536  1.00  0.00           C  
ATOM    342  H71  DT    11      28.754  43.064  49.180  1.00  0.00           H  
ATOM    343  H72  DT    11      27.596  44.147  49.974  1.00  0.00           H  
ATOM    344  H73  DT    11      28.734  44.833  48.761  1.00  0.00           H  
ATOM    345  C4   DT    11      29.517  43.690  51.835  1.00  0.00           C  
ATOM    346  O4   DT    11      28.695  42.828  52.116  1.00  0.00           O  
ATOM    347  N3   DT    11      30.448  44.003  52.794  1.00  0.00           N  
ATOM    348  H3   DT    11      30.317  43.532  53.677  1.00  0.00           H  
ATOM    349  C2   DT    11      31.405  45.017  52.623  1.00  0.00           C  
ATOM    350  O2   DT    11      32.086  45.335  53.588  1.00  0.00           O  
ATOM    351  C3'  DT    11      33.971  47.934  49.927  1.00  0.00           C  
ATOM    352  H3'  DT    11      34.347  48.115  48.920  1.00  0.00           H  
ATOM    353  C2'  DT    11      33.394  46.508  50.067  1.00  0.00           C  
ATOM    354  H2'  DT    11      32.936  46.119  49.157  1.00  0.00           H  
ATOM    355 H2''  DT    11      34.196  45.852  50.402  1.00  0.00           H  
ATOM    356  O3'  DT    11      34.938  48.141  50.953  1.00  0.00           O  
ATOM    357  P    DT    12      36.277  49.044  50.650  1.00  0.00           P  
ATOM    358  OP1  DT    12      36.224  50.241  51.496  1.00  0.00           O  
ATOM    359  OP2  DT    12      36.474  49.147  49.178  1.00  0.00           O  
ATOM    360  O5'  DT    12      37.514  48.008  51.179  1.00  0.00           O  
ATOM    361  C5'  DT    12      37.966  48.013  52.555  1.00  0.00           C  
ATOM    362  H5'  DT    12      37.206  48.373  53.248  1.00  0.00           H  
ATOM    363 H5''  DT    12      38.824  48.686  52.551  1.00  0.00           H  
ATOM    364  C4'  DT    12      38.351  46.722  53.272  1.00  0.00           C  
ATOM    365  H4'  DT    12      38.359  46.863  54.352  1.00  0.00           H  
ATOM    366  O4'  DT    12      37.361  45.701  52.958  1.00  0.00           O  
ATOM    367  C1'  DT    12      37.993  44.785  52.140  1.00  0.00           C  
ATOM    368  H1'  DT    12      38.212  44.005  52.868  1.00  0.00           H  
ATOM    369  N1   DT    12      37.151  44.248  51.072  1.00  0.00           N  
ATOM    370  C6   DT    12      36.945  44.910  49.873  1.00  0.00           C  
ATOM    371  H6   DT    12      37.442  45.865  49.779  1.00  0.00           H  
ATOM    372  C5   DT    12      36.210  44.431  48.828  1.00  0.00           C  
ATOM    373  C7   DT    12      36.164  45.185  47.550  1.00  0.00           C  
ATOM    374  H71  DT    12      36.644  46.163  47.604  1.00  0.00           H  
ATOM    375  H72  DT    12      36.640  44.550  46.804  1.00  0.00           H  
ATOM    376  H73  DT    12      35.102  45.237  47.312  1.00  0.00           H  
ATOM    377  C4   DT    12      35.472  43.230  49.003  1.00  0.00           C  
ATOM    378  O4   DT    12      34.757  42.745  48.189  1.00  0.00           O  
ATOM    379  N3   DT    12      35.682  42.597  50.183  1.00  0.00           N  
ATOM    380  H3   DT    12      35.095  41.804  50.400  1.00  0.00           H  
ATOM    381  C2   DT    12      36.458  43.025  51.270  1.00  0.00           C  
ATOM    382  O2   DT    12      36.556  42.357  52.296  1.00  0.00           O  
ATOM    383  C3'  DT    12      39.710  46.132  52.902  1.00  0.00           C  
ATOM    384  H3'  DT    12      40.523  46.825  52.687  1.00  0.00           H  
ATOM    385  C2'  DT    12      39.380  45.384  51.658  1.00  0.00           C  
ATOM    386  H2'  DT    12      39.396  46.024  50.776  1.00  0.00           H  
ATOM    387 H2''  DT    12      40.069  44.604  51.333  1.00  0.00           H  
ATOM    388  O3'  DT    12      40.255  45.090  53.725  1.00  0.00           O  
ATOM    389  P    DA    13      41.264  45.475  54.924  1.00  0.00           P  
ATOM    390  OP1  DA    13      41.658  44.342  55.629  1.00  0.00           O  
ATOM    391  OP2  DA    13      40.690  46.570  55.708  1.00  0.00           O  
ATOM    392  O5'  DA    13      42.542  46.001  54.109  1.00  0.00           O  
ATOM    393  C5'  DA    13      43.527  45.169  53.632  1.00  0.00           C  
ATOM    394  H5'  DA    13      43.022  44.256  53.318  1.00  0.00           H  
ATOM    395 H5''  DA    13      44.136  44.883  54.490  1.00  0.00           H  
ATOM    396  C4'  DA    13      44.465  45.848  52.602  1.00  0.00           C  
ATOM    397  H4'  DA    13      45.146  45.025  52.385  1.00  0.00           H  
ATOM    398  O4'  DA    13      43.665  46.149  51.468  1.00  0.00           O  
ATOM    399  C1'  DA    13      43.775  47.585  51.219  1.00  0.00           C  
ATOM    400  H1'  DA    13      44.590  47.714  50.507  1.00  0.00           H  
ATOM    401  N9   DA    13      42.443  48.018  50.646  1.00  0.00           N  
ATOM    402  C8   DA    13      41.857  47.535  49.531  1.00  0.00           C  
ATOM    403  H8   DA    13      42.233  46.648  49.044  1.00  0.00           H  
ATOM    404  N7   DA    13      40.715  48.086  49.199  1.00  0.00           N  
ATOM    405  C5   DA    13      40.706  49.207  50.072  1.00  0.00           C  
ATOM    406  C6   DA    13      39.845  50.264  50.374  1.00  0.00           C  
ATOM    407  N6   DA    13      38.874  50.529  49.573  1.00  0.00           N  
ATOM    408  H61  DA    13      38.508  51.466  49.670  1.00  0.00           H  
ATOM    409  H62  DA    13      38.434  49.938  48.883  1.00  0.00           H  
ATOM    410  N1   DA    13      40.104  51.253  51.245  1.00  0.00           N  
ATOM    411  C2   DA    13      41.218  51.101  51.943  1.00  0.00           C  
ATOM    412  H2   DA    13      41.366  51.843  52.713  1.00  0.00           H  
ATOM    413  N3   DA    13      42.041  50.073  51.962  1.00  0.00           N  
ATOM    414  C4   DA    13      41.748  49.136  50.979  1.00  0.00           C  
ATOM    415  C3'  DA    13      45.114  47.100  53.156  1.00  0.00           C  
ATOM    416  H3'  DA    13      44.947  47.089  54.233  1.00  0.00           H  
ATOM    417  C2'  DA    13      44.257  48.237  52.573  1.00  0.00           C  
ATOM    418  H2'  DA    13      43.486  48.469  53.307  1.00  0.00           H  
ATOM    419 H2''  DA    13      44.831  49.147  52.400  1.00  0.00           H  
ATOM    420  O3'  DA    13      46.512  47.265  52.878  1.00  0.00           O  
ATOM    421  P    DG    14      47.408  48.315  53.618  1.00  0.00           P  
ATOM    422  OP1  DG    14      46.800  48.674  54.923  1.00  0.00           O  
ATOM    423  OP2  DG    14      47.782  49.367  52.627  1.00  0.00           O  
ATOM    424  O5'  DG    14      48.733  47.418  53.929  1.00  0.00           O  
ATOM    425  C5'  DG    14      49.775  47.224  52.966  1.00  0.00           C  
ATOM    426  H5'  DG    14      50.721  47.673  53.270  1.00  0.00           H  
ATOM    427 H5''  DG    14      49.581  47.706  52.008  1.00  0.00           H  
ATOM    428  C4'  DG    14      49.952  45.727  52.796  1.00  0.00           C  
ATOM    429  H4'  DG    14      50.158  45.264  53.761  1.00  0.00           H  
ATOM    430  O4'  DG    14      48.718  45.277  52.251  1.00  0.00           O  
ATOM    431  C1'  DG    14      48.880  45.162  50.845  1.00  0.00           C  
ATOM    432  H1'  DG    14      48.813  44.091  50.651  1.00  0.00           H  
ATOM    433  N9   DG    14      47.721  45.713  50.100  1.00  0.00           N  
ATOM    434  C8   DG    14      47.551  47.025  49.847  1.00  0.00           C  
ATOM    435  H8   DG    14      48.165  47.790  50.298  1.00  0.00           H  
ATOM    436  N7   DG    14      46.641  47.291  48.984  1.00  0.00           N  
ATOM    437  C5   DG    14      46.124  46.033  48.719  1.00  0.00           C  
ATOM    438  C6   DG    14      45.011  45.623  47.891  1.00  0.00           C  
ATOM    439  O6   DG    14      44.165  46.298  47.230  1.00  0.00           O  
ATOM    440  N1   DG    14      44.801  44.219  47.863  1.00  0.00           N  
ATOM    441  H1   DG    14      44.025  43.873  47.317  1.00  0.00           H  
ATOM    442  C2   DG    14      45.474  43.424  48.744  1.00  0.00           C  
ATOM    443  N2   DG    14      45.209  42.143  48.706  1.00  0.00           N  
ATOM    444  H21  DG    14      44.628  41.706  48.004  1.00  0.00           H  
ATOM    445  H22  DG    14      45.891  41.571  49.183  1.00  0.00           H  
ATOM    446  N3   DG    14      46.504  43.756  49.487  1.00  0.00           N  
ATOM    447  C4   DG    14      46.781  45.047  49.408  1.00  0.00           C  
ATOM    448  C3'  DG    14      51.038  45.194  51.804  1.00  0.00           C  
ATOM    449  H3'  DG    14      51.941  45.753  52.052  1.00  0.00           H  
ATOM    450  C2'  DG    14      50.333  45.591  50.519  1.00  0.00           C  
ATOM    451  H2'  DG    14      50.432  46.671  50.402  1.00  0.00           H  
ATOM    452 H2''  DG    14      50.644  45.029  49.639  1.00  0.00           H  
ATOM    453  O3'  DG    14      51.232  43.800  52.060  1.00  0.00           O  
ATOM    454  P    DG    15      52.212  42.932  51.128  1.00  0.00           P  
ATOM    455  OP1  DG    15      52.650  41.864  52.040  1.00  0.00           O  
ATOM    456  OP2  DG    15      53.221  43.756  50.422  1.00  0.00           O  
ATOM    457  O5'  DG    15      51.227  42.312  49.975  1.00  0.00           O  
ATOM    458  C5'  DG    15      50.293  41.339  50.374  1.00  0.00           C  
ATOM    459  H5'  DG    15      49.529  41.804  50.998  1.00  0.00           H  
ATOM    460 H5''  DG    15      50.630  40.552  51.048  1.00  0.00           H  
ATOM    461  C4'  DG    15      49.613  40.515  49.336  1.00  0.00           C  
ATOM    462  H4'  DG    15      49.009  39.746  49.819  1.00  0.00           H  
ATOM    463  O4'  DG    15      48.609  41.209  48.529  1.00  0.00           O  
ATOM    464  C1'  DG    15      48.589  40.495  47.329  1.00  0.00           C  
ATOM    465  H1'  DG    15      48.125  39.536  47.560  1.00  0.00           H  
ATOM    466  N9   DG    15      47.702  41.137  46.298  1.00  0.00           N  
ATOM    467  C8   DG    15      46.566  40.591  45.711  1.00  0.00           C  
ATOM    468  H8   DG    15      46.282  39.565  45.891  1.00  0.00           H  
ATOM    469  N7   DG    15      45.782  41.462  45.150  1.00  0.00           N  
ATOM    470  C5   DG    15      46.414  42.661  45.324  1.00  0.00           C  
ATOM    471  C6   DG    15      46.072  44.008  44.924  1.00  0.00           C  
ATOM    472  O6   DG    15      45.132  44.380  44.274  1.00  0.00           O  
ATOM    473  N1   DG    15      46.974  44.988  45.245  1.00  0.00           N  
ATOM    474  H1   DG    15      46.684  45.931  45.032  1.00  0.00           H  
ATOM    475  C2   DG    15      48.168  44.664  45.800  1.00  0.00           C  
ATOM    476  N2   DG    15      48.938  45.673  46.114  1.00  0.00           N  
ATOM    477  H21  DG    15      48.721  46.645  45.947  1.00  0.00           H  
ATOM    478  H22  DG    15      49.824  45.414  46.526  1.00  0.00           H  
ATOM    479  N3   DG    15      48.508  43.504  46.290  1.00  0.00           N  
ATOM    480  C4   DG    15      47.587  42.500  46.015  1.00  0.00           C  
ATOM    481  C3'  DG    15      50.647  39.902  48.351  1.00  0.00           C  
ATOM    482  H3'  DG    15      51.668  40.223  48.560  1.00  0.00           H  
ATOM    483  C2'  DG    15      50.054  40.228  46.985  1.00  0.00           C  
ATOM    484  H2'  DG    15      50.539  41.169  46.726  1.00  0.00           H  
ATOM    485 H2''  DG    15      50.046  39.441  46.231  1.00  0.00           H  
ATOM    486  O3'  DG    15      50.667  38.511  48.564  1.00  0.00           O  
ATOM    487  P    DG    16      51.867  37.729  47.975  1.00  0.00           P  
ATOM    488  OP1  DG    16      51.945  36.380  48.589  1.00  0.00           O  
ATOM    489  OP2  DG    16      53.075  38.596  47.922  1.00  0.00           O  
ATOM    490  O5'  DG    16      51.521  37.450  46.414  1.00  0.00           O  
ATOM    491  C5'  DG    16      50.465  36.595  46.020  1.00  0.00           C  
ATOM    492  H5'  DG    16      49.502  36.802  46.487  1.00  0.00           H  
ATOM    493 H5''  DG    16      50.709  35.537  46.113  1.00  0.00           H  
ATOM    494  C4'  DG    16      50.183  36.771  44.500  1.00  0.00           C  
ATOM    495  H4'  DG    16      49.643  35.890  44.153  1.00  0.00           H  
ATOM    496  O4'  DG    16      49.434  38.001  44.337  1.00  0.00           O  
ATOM    497  C1'  DG    16      49.913  38.719  43.213  1.00  0.00           C  
ATOM    498  H1'  DG    16      49.460  38.163  42.392  1.00  0.00           H  
ATOM    499  N9   DG    16      49.453  40.120  43.079  1.00  0.00           N  
ATOM    500  C8   DG    16      50.158  41.204  43.502  1.00  0.00           C  
ATOM    501  H8   DG    16      51.061  41.151  44.093  1.00  0.00           H  
ATOM    502  N7   DG    16      49.642  42.327  43.079  1.00  0.00           N  
ATOM    503  C5   DG    16      48.354  41.959  42.565  1.00  0.00           C  
ATOM    504  C6   DG    16      47.252  42.727  42.106  1.00  0.00           C  
ATOM    505  O6   DG    16      47.098  43.944  41.892  1.00  0.00           O  
ATOM    506  N1   DG    16      46.290  41.918  41.541  1.00  0.00           N  
ATOM    507  H1   DG    16      45.557  42.386  41.028  1.00  0.00           H  
ATOM    508  C2   DG    16      46.299  40.599  41.435  1.00  0.00           C  
ATOM    509  N2   DG    16      45.425  40.015  40.664  1.00  0.00           N  
ATOM    510  H21  DG    16      44.647  40.579  40.353  1.00  0.00           H  
ATOM    511  H22  DG    16      45.500  39.021  40.499  1.00  0.00           H  
ATOM    512  N3   DG    16      47.249  39.856  41.863  1.00  0.00           N  
ATOM    513  C4   DG    16      48.278  40.579  42.461  1.00  0.00           C  
ATOM    514  C3'  DG    16      51.427  36.946  43.614  1.00  0.00           C  
ATOM    515  H3'  DG    16      52.332  36.636  44.136  1.00  0.00           H  
ATOM    516  C2'  DG    16      51.448  38.430  43.209  1.00  0.00           C  
ATOM    517  H2'  DG    16      51.905  38.928  44.063  1.00  0.00           H  
ATOM    518 H2''  DG    16      52.019  38.511  42.284  1.00  0.00           H  
ATOM    519  O3'  DG    16      51.271  36.171  42.404  1.00  0.00           O  
ATOM    520  P    DT    17      52.498  35.528  41.699  1.00  0.00           P  
ATOM    521  OP1  DT    17      52.300  34.055  41.891  1.00  0.00           O  
ATOM    522  OP2  DT    17      53.697  36.136  42.325  1.00  0.00           O  
ATOM    523  O5'  DT    17      52.536  35.986  40.176  1.00  0.00           O  
ATOM    524  C5'  DT    17      52.906  35.082  39.132  1.00  0.00           C  
ATOM    525  H5'  DT    17      52.383  34.142  39.304  1.00  0.00           H  
ATOM    526 H5''  DT    17      53.975  34.882  39.054  1.00  0.00           H  
ATOM    527  C4'  DT    17      52.546  35.451  37.711  1.00  0.00           C  
ATOM    528  H4'  DT    17      52.988  34.761  36.992  1.00  0.00           H  
ATOM    529  O4'  DT    17      51.054  35.240  37.668  1.00  0.00           O  
ATOM    530  C1'  DT    17      50.516  36.501  37.326  1.00  0.00           C  
ATOM    531  H1'  DT    17      50.553  36.579  36.239  1.00  0.00           H  
ATOM    532  N1   DT    17      49.186  36.778  37.951  1.00  0.00           N  
ATOM    533  C6   DT    17      49.037  36.537  39.309  1.00  0.00           C  
ATOM    534  H6   DT    17      49.935  36.330  39.871  1.00  0.00           H  
ATOM    535  C5   DT    17      47.833  36.518  39.980  1.00  0.00           C  
ATOM    536  C7   DT    17      47.767  36.248  41.487  1.00  0.00           C  
ATOM    537  H71  DT    17      47.034  35.462  41.667  1.00  0.00           H  
ATOM    538  H72  DT    17      48.778  36.083  41.861  1.00  0.00           H  
ATOM    539  H73  DT    17      47.428  37.154  41.989  1.00  0.00           H  
ATOM    540  C4   DT    17      46.626  36.958  39.206  1.00  0.00           C  
ATOM    541  O4   DT    17      45.461  37.134  39.553  1.00  0.00           O  
ATOM    542  N3   DT    17      46.848  37.260  37.878  1.00  0.00           N  
ATOM    543  H3   DT    17      46.100  37.782  37.445  1.00  0.00           H  
ATOM    544  C2   DT    17      48.087  37.121  37.191  1.00  0.00           C  
ATOM    545  O2   DT    17      48.159  37.201  35.947  1.00  0.00           O  
ATOM    546  C3'  DT    17      52.753  36.914  37.377  1.00  0.00           C  
ATOM    547  H3'  DT    17      53.514  37.409  37.980  1.00  0.00           H  
ATOM    548  C2'  DT    17      51.449  37.562  37.817  1.00  0.00           C  
ATOM    549  H2'  DT    17      51.441  37.576  38.907  1.00  0.00           H  
ATOM    550 H2''  DT    17      51.291  38.537  37.358  1.00  0.00           H  
ATOM    551  O3'  DT    17      53.096  36.940  35.993  1.00  0.00           O  
ATOM    552  P    DT    18      53.207  38.310  35.057  1.00  0.00           P  
ATOM    553  OP1  DT    18      51.824  38.819  34.936  1.00  0.00           O  
ATOM    554  OP2  DT    18      53.847  37.935  33.784  1.00  0.00           O  
ATOM    555  O5'  DT    18      54.141  39.391  35.787  1.00  0.00           O  
ATOM    556  C5'  DT    18      55.159  40.094  35.127  1.00  0.00           C  
ATOM    557  H5'  DT    18      54.804  40.593  34.225  1.00  0.00           H  
ATOM    558 H5''  DT    18      55.950  39.441  34.759  1.00  0.00           H  
ATOM    559  C4'  DT    18      55.834  41.205  35.841  1.00  0.00           C  
ATOM    560  H4'  DT    18      56.749  41.471  35.311  1.00  0.00           H  
ATOM    561  O4'  DT    18      54.906  42.322  35.834  1.00  0.00           O  
ATOM    562  C1'  DT    18      54.545  42.606  37.182  1.00  0.00           C  
ATOM    563  H1'  DT    18      55.241  43.398  37.459  1.00  0.00           H  
ATOM    564  N1   DT    18      53.060  42.940  37.240  1.00  0.00           N  
ATOM    565  C6   DT    18      52.102  41.975  36.934  1.00  0.00           C  
ATOM    566  H6   DT    18      52.360  40.927  36.892  1.00  0.00           H  
ATOM    567  C5   DT    18      50.822  42.325  36.668  1.00  0.00           C  
ATOM    568  C7   DT    18      49.846  41.183  36.345  1.00  0.00           C  
ATOM    569  H71  DT    18      50.230  40.263  36.785  1.00  0.00           H  
ATOM    570  H72  DT    18      48.899  41.533  36.755  1.00  0.00           H  
ATOM    571  H73  DT    18      49.684  40.887  35.309  1.00  0.00           H  
ATOM    572  C4   DT    18      50.457  43.735  36.521  1.00  0.00           C  
ATOM    573  O4   DT    18      49.396  44.061  36.073  1.00  0.00           O  
ATOM    574  N3   DT    18      51.404  44.674  36.843  1.00  0.00           N  
ATOM    575  H3   DT    18      51.217  45.641  36.622  1.00  0.00           H  
ATOM    576  C2   DT    18      52.700  44.334  37.085  1.00  0.00           C  
ATOM    577  O2   DT    18      53.556  45.207  37.107  1.00  0.00           O  
ATOM    578  C3'  DT    18      56.142  40.883  37.299  1.00  0.00           C  
ATOM    579  H3'  DT    18      56.341  39.823  37.452  1.00  0.00           H  
ATOM    580  C2'  DT    18      54.937  41.366  38.007  1.00  0.00           C  
ATOM    581  H2'  DT    18      54.137  40.628  37.955  1.00  0.00           H  
ATOM    582 H2''  DT    18      55.099  41.723  39.024  1.00  0.00           H  
ATOM    583  O3'  DT    18      57.336  41.691  37.564  1.00  0.00           O  
ATOM    584  P    DA    19      58.154  41.787  38.925  1.00  0.00           P  
ATOM    585  OP1  DA    19      59.387  42.465  38.587  1.00  0.00           O  
ATOM    586  OP2  DA    19      58.193  40.423  39.400  1.00  0.00           O  
ATOM    587  O5'  DA    19      57.166  42.717  39.845  1.00  0.00           O  
ATOM    588  C5'  DA    19      56.976  44.114  39.569  1.00  0.00           C  
ATOM    589  H5'  DA    19      56.647  44.117  38.529  1.00  0.00           H  
ATOM    590 H5''  DA    19      57.895  44.648  39.808  1.00  0.00           H  
ATOM    591  C4'  DA    19      55.852  44.764  40.335  1.00  0.00           C  
ATOM    592  H4'  DA    19      55.835  45.815  40.046  1.00  0.00           H  
ATOM    593  O4'  DA    19      54.651  44.243  39.905  1.00  0.00           O  
ATOM    594  C1'  DA    19      53.976  43.804  41.137  1.00  0.00           C  
ATOM    595  H1'  DA    19      53.299  44.587  41.478  1.00  0.00           H  
ATOM    596  N9   DA    19      53.142  42.622  40.898  1.00  0.00           N  
ATOM    597  C8   DA    19      53.490  41.346  41.030  1.00  0.00           C  
ATOM    598  H8   DA    19      54.415  40.997  41.465  1.00  0.00           H  
ATOM    599  N7   DA    19      52.544  40.508  40.781  1.00  0.00           N  
ATOM    600  C5   DA    19      51.503  41.284  40.250  1.00  0.00           C  
ATOM    601  C6   DA    19      50.154  41.118  39.771  1.00  0.00           C  
ATOM    602  N6   DA    19      49.528  39.978  39.714  1.00  0.00           N  
ATOM    603  H61  DA    19      48.539  39.995  39.511  1.00  0.00           H  
ATOM    604  H62  DA    19      50.003  39.142  40.023  1.00  0.00           H  
ATOM    605  N1   DA    19      49.353  42.161  39.580  1.00  0.00           N  
ATOM    606  C2   DA    19      49.913  43.350  39.659  1.00  0.00           C  
ATOM    607  H2   DA    19      49.247  44.177  39.468  1.00  0.00           H  
ATOM    608  N3   DA    19      51.158  43.678  40.025  1.00  0.00           N  
ATOM    609  C4   DA    19      51.906  42.607  40.301  1.00  0.00           C  
ATOM    610  C3'  DA    19      55.887  44.792  41.904  1.00  0.00           C  
ATOM    611  H3'  DA    19      56.921  44.689  42.232  1.00  0.00           H  
ATOM    612  C2'  DA    19      55.047  43.508  42.169  1.00  0.00           C  
ATOM    613  H2'  DA    19      55.575  42.601  41.874  1.00  0.00           H  
ATOM    614 H2''  DA    19      54.654  43.506  43.186  1.00  0.00           H  
ATOM    615  O3'  DA    19      55.304  46.050  42.337  1.00  0.00           O  
ATOM    616  P    DG    20      55.071  46.295  43.913  1.00  0.00           P  
ATOM    617  OP1  DG    20      56.332  46.040  44.628  1.00  0.00           O  
ATOM    618  OP2  DG    20      53.877  45.598  44.425  1.00  0.00           O  
ATOM    619  O5'  DG    20      54.887  47.850  43.854  1.00  0.00           O  
ATOM    620  C5'  DG    20      53.685  48.402  43.247  1.00  0.00           C  
ATOM    621  H5'  DG    20      52.879  47.736  43.556  1.00  0.00           H  
ATOM    622 H5''  DG    20      53.657  48.351  42.159  1.00  0.00           H  
ATOM    623  C4'  DG    20      53.440  49.887  43.651  1.00  0.00           C  
ATOM    624  H4'  DG    20      54.343  50.463  43.450  1.00  0.00           H  
ATOM    625  O4'  DG    20      52.366  50.403  42.920  1.00  0.00           O  
ATOM    626  C1'  DG    20      51.187  50.482  43.761  1.00  0.00           C  
ATOM    627  H1'  DG    20      50.978  51.543  43.896  1.00  0.00           H  
ATOM    628  N9   DG    20      49.973  49.839  43.239  1.00  0.00           N  
ATOM    629  C8   DG    20      48.941  50.541  42.640  1.00  0.00           C  
ATOM    630  H8   DG    20      48.995  51.599  42.431  1.00  0.00           H  
ATOM    631  N7   DG    20      48.003  49.752  42.256  1.00  0.00           N  
ATOM    632  C5   DG    20      48.481  48.465  42.466  1.00  0.00           C  
ATOM    633  C6   DG    20      47.859  47.229  42.223  1.00  0.00           C  
ATOM    634  O6   DG    20      46.794  47.096  41.704  1.00  0.00           O  
ATOM    635  N1   DG    20      48.656  46.096  42.599  1.00  0.00           N  
ATOM    636  H1   DG    20      48.288  45.192  42.341  1.00  0.00           H  
ATOM    637  C2   DG    20      49.929  46.229  43.115  1.00  0.00           C  
ATOM    638  N2   DG    20      50.640  45.163  43.377  1.00  0.00           N  
ATOM    639  H21  DG    20      50.338  44.202  43.310  1.00  0.00           H  
ATOM    640  H22  DG    20      51.628  45.365  43.434  1.00  0.00           H  
ATOM    641  N3   DG    20      50.498  47.363  43.441  1.00  0.00           N  
ATOM    642  C4   DG    20      49.753  48.461  43.077  1.00  0.00           C  
ATOM    643  C3'  DG    20      53.272  50.028  45.177  1.00  0.00           C  
ATOM    644  H3'  DG    20      53.863  49.247  45.656  1.00  0.00           H  
ATOM    645  C2'  DG    20      51.730  49.936  45.077  1.00  0.00           C  
ATOM    646  H2'  DG    20      51.447  48.887  45.163  1.00  0.00           H  
ATOM    647 H2''  DG    20      51.288  50.337  45.990  1.00  0.00           H  
ATOM    648  O3'  DG    20      53.673  51.264  45.812  1.00  0.00           O  
ATOM    649  P    DG    21      53.432  51.582  47.344  1.00  0.00           P  
ATOM    650  OP1  DG    21      54.546  52.416  47.893  1.00  0.00           O  
ATOM    651  OP2  DG    21      53.115  50.282  47.969  1.00  0.00           O  
ATOM    652  O5'  DG    21      52.113  52.407  47.202  1.00  0.00           O  
ATOM    653  C5'  DG    21      51.095  52.147  48.169  1.00  0.00           C  
ATOM    654  H5'  DG    21      51.364  52.490  49.168  1.00  0.00           H  
ATOM    655 H5''  DG    21      50.857  51.085  48.232  1.00  0.00           H  
ATOM    656  C4'  DG    21      49.739  52.827  47.674  1.00  0.00           C  
ATOM    657  H4'  DG    21      50.053  53.832  47.392  1.00  0.00           H  
ATOM    658  O4'  DG    21      49.238  52.044  46.581  1.00  0.00           O  
ATOM    659  C1'  DG    21      47.924  51.624  46.907  1.00  0.00           C  
ATOM    660  H1'  DG    21      47.251  52.411  46.565  1.00  0.00           H  
ATOM    661  N9   DG    21      47.552  50.280  46.303  1.00  0.00           N  
ATOM    662  C8   DG    21      48.193  49.023  46.416  1.00  0.00           C  
ATOM    663  H8   DG    21      49.173  48.933  46.862  1.00  0.00           H  
ATOM    664  N7   DG    21      47.601  48.105  45.802  1.00  0.00           N  
ATOM    665  C5   DG    21      46.450  48.719  45.248  1.00  0.00           C  
ATOM    666  C6   DG    21      45.297  48.288  44.438  1.00  0.00           C  
ATOM    667  O6   DG    21      45.042  47.143  44.051  1.00  0.00           O  
ATOM    668  N1   DG    21      44.505  49.307  43.932  1.00  0.00           N  
ATOM    669  H1   DG    21      43.616  49.062  43.519  1.00  0.00           H  
ATOM    670  C2   DG    21      44.596  50.625  44.345  1.00  0.00           C  
ATOM    671  N2   DG    21      43.659  51.437  43.941  1.00  0.00           N  
ATOM    672  H21  DG    21      42.936  51.088  43.327  1.00  0.00           H  
ATOM    673  H22  DG    21      43.689  52.403  44.235  1.00  0.00           H  
ATOM    674  N3   DG    21      45.509  51.055  45.206  1.00  0.00           N  
ATOM    675  C4   DG    21      46.427  50.074  45.513  1.00  0.00           C  
ATOM    676  C3'  DG    21      48.662  52.794  48.784  1.00  0.00           C  
ATOM    677  H3'  DG    21      49.091  52.658  49.777  1.00  0.00           H  
ATOM    678  C2'  DG    21      47.829  51.603  48.418  1.00  0.00           C  
ATOM    679  H2'  DG    21      48.188  50.760  49.008  1.00  0.00           H  
ATOM    680 H2''  DG    21      46.807  51.821  48.727  1.00  0.00           H  
ATOM    681  O3'  DG    21      47.935  53.961  48.659  1.00  0.00           O  
ATOM    682  P    DG    22      47.339  54.775  49.941  1.00  0.00           P  
ATOM    683  OP1  DG    22      48.288  55.911  50.157  1.00  0.00           O  
ATOM    684  OP2  DG    22      47.121  53.857  51.018  1.00  0.00           O  
ATOM    685  O5'  DG    22      45.908  55.352  49.290  1.00  0.00           O  
ATOM    686  C5'  DG    22      44.951  54.448  48.983  1.00  0.00           C  
ATOM    687  H5'  DG    22      44.855  53.897  49.918  1.00  0.00           H  
ATOM    688 H5''  DG    22      45.332  53.872  48.139  1.00  0.00           H  
ATOM    689  C4'  DG    22      43.641  55.246  48.699  1.00  0.00           C  
ATOM    690  H4'  DG    22      43.830  56.252  48.325  1.00  0.00           H  
ATOM    691  O4'  DG    22      42.928  54.517  47.777  1.00  0.00           O  
ATOM    692  C1'  DG    22      41.725  54.093  48.305  1.00  0.00           C  
ATOM    693  H1'  DG    22      40.913  54.783  48.076  1.00  0.00           H  
ATOM    694  N9   DG    22      41.508  52.703  47.720  1.00  0.00           N  
ATOM    695  C8   DG    22      40.683  52.402  46.644  1.00  0.00           C  
ATOM    696  H8   DG    22      39.942  53.120  46.325  1.00  0.00           H  
ATOM    697  N7   DG    22      40.823  51.228  46.016  1.00  0.00           N  
ATOM    698  C5   DG    22      41.885  50.717  46.767  1.00  0.00           C  
ATOM    699  C6   DG    22      42.558  49.490  46.594  1.00  0.00           C  
ATOM    700  O6   DG    22      42.282  48.582  45.788  1.00  0.00           O  
ATOM    701  N1   DG    22      43.595  49.237  47.492  1.00  0.00           N  
ATOM    702  H1   DG    22      43.955  48.295  47.440  1.00  0.00           H  
ATOM    703  C2   DG    22      44.009  50.184  48.358  1.00  0.00           C  
ATOM    704  N2   DG    22      45.034  49.861  49.013  1.00  0.00           N  
ATOM    705  H21  DG    22      45.503  48.967  49.052  1.00  0.00           H  
ATOM    706  H22  DG    22      45.463  50.576  49.583  1.00  0.00           H  
ATOM    707  N3   DG    22      43.441  51.391  48.522  1.00  0.00           N  
ATOM    708  C4   DG    22      42.373  51.605  47.740  1.00  0.00           C  
ATOM    709  C3'  DG    22      42.805  55.292  49.999  1.00  0.00           C  
ATOM    710  H3'  DG    22      43.376  55.393  50.922  1.00  0.00           H  
ATOM    711  C2'  DG    22      41.858  54.041  49.879  1.00  0.00           C  
ATOM    712  H2'  DG    22      42.403  53.114  50.053  1.00  0.00           H  
ATOM    713 H2''  DG    22      40.919  54.181  50.415  1.00  0.00           H  
ATOM    714  O3'  DG    22      42.042  56.451  49.901  1.00  0.00           O  
ATOM    715  P   DT3    23      42.228  57.751  50.774  1.00  0.00           P  
ATOM    716  OP1 DT3    23      42.307  57.397  52.206  1.00  0.00           O  
ATOM    717  OP2 DT3    23      41.198  58.572  50.281  1.00  0.00           O  
ATOM    718  O5' DT3    23      43.608  58.435  50.298  1.00  0.00           O  
ATOM    719  C5' DT3    23      44.933  58.138  50.797  1.00  0.00           C  
ATOM    720  H5' DT3    23      45.557  58.025  49.911  1.00  0.00           H  
ATOM    721 H5'' DT3    23      44.980  57.243  51.418  1.00  0.00           H  
ATOM    722  C4' DT3    23      45.645  59.288  51.591  1.00  0.00           C  
ATOM    723  H4' DT3    23      46.712  59.221  51.806  1.00  0.00           H  
ATOM    724  O4' DT3    23      45.338  60.521  50.970  1.00  0.00           O  
ATOM    725  C1' DT3    23      44.619  61.328  51.905  1.00  0.00           C  
ATOM    726  H1' DT3    23      45.307  61.910  52.518  1.00  0.00           H  
ATOM    727  N1  DT3    23      43.665  62.211  51.174  1.00  0.00           N  
ATOM    728  C6  DT3    23      42.891  61.794  50.138  1.00  0.00           C  
ATOM    729  H6  DT3    23      42.868  60.737  49.917  1.00  0.00           H  
ATOM    730  C5  DT3    23      42.109  62.725  49.439  1.00  0.00           C  
ATOM    731  C7  DT3    23      41.311  62.181  48.262  1.00  0.00           C  
ATOM    732  H71 DT3    23      40.280  62.517  48.375  1.00  0.00           H  
ATOM    733  H72 DT3    23      41.659  62.643  47.338  1.00  0.00           H  
ATOM    734  H73 DT3    23      41.375  61.100  48.144  1.00  0.00           H  
ATOM    735  C4  DT3    23      41.994  64.060  49.884  1.00  0.00           C  
ATOM    736  O4  DT3    23      41.352  64.876  49.337  1.00  0.00           O  
ATOM    737  N3  DT3    23      42.598  64.378  51.069  1.00  0.00           N  
ATOM    738  H3  DT3    23      42.382  65.299  51.421  1.00  0.00           H  
ATOM    739  C2  DT3    23      43.374  63.448  51.761  1.00  0.00           C  
ATOM    740  O2  DT3    23      43.876  63.785  52.832  1.00  0.00           O  
ATOM    741  C3' DT3    23      45.032  59.406  53.022  1.00  0.00           C  
ATOM    742  H3' DT3    23      44.590  58.453  53.308  1.00  0.00           H  
ATOM    743  C2' DT3    23      43.903  60.415  52.870  1.00  0.00           C  
ATOM    744  H2' DT3    23      43.067  59.936  52.360  1.00  0.00           H  
ATOM    745 H2'' DT3    23      43.633  60.982  53.762  1.00  0.00           H  
ATOM    746  O3' DT3    23      46.054  59.728  53.966  1.00  0.00           O  
ATOM    747 HO3' DT3    23      46.115  58.986  54.572  1.00  0.00           H  
ATOM    748  K+   K+    24      44.856  45.442  41.820  1.00  0.00           K  
ATOM    749  K+   K+    25      42.908  45.932  44.999  1.00  0.00           K  
END
