# Supplementary material for: Complexity of Guanine Quadruplex Unfolding Pathways Revealed by Atomistic Pulling Simulations
Source: J Chem Inf Model. 2023 Jul 17;63(15):4716–31. doi: 10.1021/acs.jcim.3c00171 (PMC10428220; doi:10.1021/acs.jcim.3c00171)
Supplement: Supplementary file 2 — ci3c00171_si_002.zip [file ci3c00171_si_002.zip › coordinates/initial-coordinates/143d-start_run2.pdb]

ATOM      1 HO5' DT5     1      47.727  37.808  54.423  1.00  0.00           H  
ATOM      2  O5' DT5     1      47.044  37.731  55.092  1.00  0.00           O  
ATOM      3  C5' DT5     1      45.871  38.063  54.580  1.00  0.00           C  
ATOM      4  H5' DT5     1      45.960  38.788  53.771  1.00  0.00           H  
ATOM      5 H5'' DT5     1      45.210  38.406  55.377  1.00  0.00           H  
ATOM      6  C4' DT5     1      45.192  36.829  53.938  1.00  0.00           C  
ATOM      7  H4' DT5     1      45.140  36.028  54.676  1.00  0.00           H  
ATOM      8  O4' DT5     1      43.889  37.200  53.660  1.00  0.00           O  
ATOM      9  C1' DT5     1      43.620  37.093  52.243  1.00  0.00           C  
ATOM     10  H1' DT5     1      43.298  36.070  52.049  1.00  0.00           H  
ATOM     11  N1  DT5     1      42.655  38.134  51.762  1.00  0.00           N  
ATOM     12  C6  DT5     1      43.052  39.422  51.528  1.00  0.00           C  
ATOM     13  H6  DT5     1      43.883  39.845  52.074  1.00  0.00           H  
ATOM     14  C5  DT5     1      42.221  40.264  50.907  1.00  0.00           C  
ATOM     15  C7  DT5     1      42.580  41.750  50.764  1.00  0.00           C  
ATOM     16  H71 DT5     1      43.641  41.930  50.938  1.00  0.00           H  
ATOM     17  H72 DT5     1      42.290  42.073  49.764  1.00  0.00           H  
ATOM     18  H73 DT5     1      42.038  42.368  51.479  1.00  0.00           H  
ATOM     19  C4  DT5     1      40.863  39.811  50.421  1.00  0.00           C  
ATOM     20  O4  DT5     1      39.990  40.495  49.896  1.00  0.00           O  
ATOM     21  N3  DT5     1      40.570  38.493  50.691  1.00  0.00           N  
ATOM     22  H3  DT5     1      39.718  38.140  50.279  1.00  0.00           H  
ATOM     23  C2  DT5     1      41.425  37.573  51.321  1.00  0.00           C  
ATOM     24  O2  DT5     1      40.983  36.467  51.516  1.00  0.00           O  
ATOM     25  C3' DT5     1      45.915  36.384  52.619  1.00  0.00           C  
ATOM     26  H3' DT5     1      46.930  36.773  52.552  1.00  0.00           H  
ATOM     27  C2' DT5     1      44.991  37.082  51.631  1.00  0.00           C  
ATOM     28  H2' DT5     1      45.360  38.100  51.511  1.00  0.00           H  
ATOM     29 H2'' DT5     1      44.936  36.659  50.628  1.00  0.00           H  
ATOM     30  O3' DT5     1      45.751  35.004  52.366  1.00  0.00           O  
ATOM     31  P    DG     2      46.315  34.221  51.135  1.00  0.00           P  
ATOM     32  OP1  DG     2      46.436  32.802  51.441  1.00  0.00           O  
ATOM     33  OP2  DG     2      47.492  34.915  50.610  1.00  0.00           O  
ATOM     34  O5'  DG     2      45.156  34.361  50.020  1.00  0.00           O  
ATOM     35  C5'  DG     2      43.918  33.649  49.991  1.00  0.00           C  
ATOM     36  H5'  DG     2      43.502  33.592  50.997  1.00  0.00           H  
ATOM     37 H5''  DG     2      44.281  32.631  49.844  1.00  0.00           H  
ATOM     38  C4'  DG     2      42.938  34.199  48.969  1.00  0.00           C  
ATOM     39  H4'  DG     2      41.926  33.831  49.134  1.00  0.00           H  
ATOM     40  O4'  DG     2      42.860  35.619  49.193  1.00  0.00           O  
ATOM     41  C1'  DG     2      42.666  36.177  47.989  1.00  0.00           C  
ATOM     42  H1'  DG     2      41.623  36.135  47.674  1.00  0.00           H  
ATOM     43  N9   DG     2      43.080  37.618  48.069  1.00  0.00           N  
ATOM     44  C8   DG     2      44.248  38.078  48.448  1.00  0.00           C  
ATOM     45  H8   DG     2      45.078  37.463  48.764  1.00  0.00           H  
ATOM     46  N7   DG     2      44.344  39.331  48.157  1.00  0.00           N  
ATOM     47  C5   DG     2      43.144  39.729  47.661  1.00  0.00           C  
ATOM     48  C6   DG     2      42.575  40.922  47.241  1.00  0.00           C  
ATOM     49  O6   DG     2      43.115  42.031  47.180  1.00  0.00           O  
ATOM     50  N1   DG     2      41.261  40.832  46.839  1.00  0.00           N  
ATOM     51  H1   DG     2      40.754  41.670  46.590  1.00  0.00           H  
ATOM     52  C2   DG     2      40.501  39.704  46.891  1.00  0.00           C  
ATOM     53  N2   DG     2      39.278  39.776  46.515  1.00  0.00           N  
ATOM     54  H21  DG     2      38.784  40.643  46.356  1.00  0.00           H  
ATOM     55  H22  DG     2      38.703  38.946  46.472  1.00  0.00           H  
ATOM     56  N3   DG     2      40.977  38.538  47.203  1.00  0.00           N  
ATOM     57  C4   DG     2      42.330  38.653  47.590  1.00  0.00           C  
ATOM     58  C3'  DG     2      43.417  34.007  47.558  1.00  0.00           C  
ATOM     59  H3'  DG     2      44.323  33.403  47.596  1.00  0.00           H  
ATOM     60  C2'  DG     2      43.602  35.409  47.074  1.00  0.00           C  
ATOM     61  H2'  DG     2      44.638  35.664  47.298  1.00  0.00           H  
ATOM     62 H2''  DG     2      43.367  35.605  46.028  1.00  0.00           H  
ATOM     63  O3'  DG     2      42.480  33.295  46.803  1.00  0.00           O  
ATOM     64  P    DG     3      42.593  32.719  45.333  1.00  0.00           P  
ATOM     65  OP1  DG     3      41.445  31.807  45.214  1.00  0.00           O  
ATOM     66  OP2  DG     3      43.967  32.280  45.168  1.00  0.00           O  
ATOM     67  O5'  DG     3      42.308  34.080  44.620  1.00  0.00           O  
ATOM     68  C5'  DG     3      41.035  34.735  44.535  1.00  0.00           C  
ATOM     69  H5'  DG     3      40.309  33.971  44.255  1.00  0.00           H  
ATOM     70 H5''  DG     3      40.710  35.019  45.536  1.00  0.00           H  
ATOM     71  C4'  DG     3      41.165  35.900  43.583  1.00  0.00           C  
ATOM     72  H4'  DG     3      42.023  36.457  43.959  1.00  0.00           H  
ATOM     73  O4'  DG     3      40.062  36.723  43.608  1.00  0.00           O  
ATOM     74  C1'  DG     3      40.155  37.575  42.411  1.00  0.00           C  
ATOM     75  H1'  DG     3      39.180  37.671  41.934  1.00  0.00           H  
ATOM     76  N9   DG     3      40.509  38.997  42.750  1.00  0.00           N  
ATOM     77  C8   DG     3      39.757  40.138  42.691  1.00  0.00           C  
ATOM     78  H8   DG     3      38.744  40.100  42.318  1.00  0.00           H  
ATOM     79  N7   DG     3      40.350  41.281  42.882  1.00  0.00           N  
ATOM     80  C5   DG     3      41.568  40.820  43.386  1.00  0.00           C  
ATOM     81  C6   DG     3      42.626  41.622  44.001  1.00  0.00           C  
ATOM     82  O6   DG     3      42.718  42.893  44.082  1.00  0.00           O  
ATOM     83  N1   DG     3      43.733  40.913  44.268  1.00  0.00           N  
ATOM     84  H1   DG     3      44.607  41.403  44.398  1.00  0.00           H  
ATOM     85  C2   DG     3      43.776  39.558  44.099  1.00  0.00           C  
ATOM     86  N2   DG     3      44.778  38.890  44.597  1.00  0.00           N  
ATOM     87  H21  DG     3      45.572  39.424  44.917  1.00  0.00           H  
ATOM     88  H22  DG     3      44.764  37.890  44.453  1.00  0.00           H  
ATOM     89  N3   DG     3      42.863  38.746  43.548  1.00  0.00           N  
ATOM     90  C4   DG     3      41.748  39.444  43.233  1.00  0.00           C  
ATOM     91  C3'  DG     3      41.264  35.487  42.168  1.00  0.00           C  
ATOM     92  H3'  DG     3      40.407  34.862  41.915  1.00  0.00           H  
ATOM     93  C2'  DG     3      41.079  36.838  41.444  1.00  0.00           C  
ATOM     94  H2'  DG     3      40.721  36.743  40.419  1.00  0.00           H  
ATOM     95 H2''  DG     3      41.999  37.424  41.430  1.00  0.00           H  
ATOM     96  O3'  DG     3      42.482  34.918  41.677  1.00  0.00           O  
ATOM     97  P    DG     4      42.545  33.868  40.513  1.00  0.00           P  
ATOM     98  OP1  DG     4      41.611  32.736  40.767  1.00  0.00           O  
ATOM     99  OP2  DG     4      43.957  33.583  40.433  1.00  0.00           O  
ATOM    100  O5'  DG     4      42.146  34.713  39.227  1.00  0.00           O  
ATOM    101  C5'  DG     4      40.825  34.798  38.635  1.00  0.00           C  
ATOM    102  H5'  DG     4      40.119  34.975  39.446  1.00  0.00           H  
ATOM    103 H5''  DG     4      40.566  33.841  38.181  1.00  0.00           H  
ATOM    104  C4'  DG     4      40.563  35.914  37.581  1.00  0.00           C  
ATOM    105  H4'  DG     4      39.594  35.612  37.183  1.00  0.00           H  
ATOM    106  O4'  DG     4      40.573  37.156  38.269  1.00  0.00           O  
ATOM    107  C1'  DG     4      41.660  37.953  37.887  1.00  0.00           C  
ATOM    108  H1'  DG     4      41.192  38.727  37.278  1.00  0.00           H  
ATOM    109  N9   DG     4      42.378  38.579  39.019  1.00  0.00           N  
ATOM    110  C8   DG     4      43.620  38.323  39.569  1.00  0.00           C  
ATOM    111  H8   DG     4      44.116  37.391  39.343  1.00  0.00           H  
ATOM    112  N7   DG     4      44.166  39.223  40.364  1.00  0.00           N  
ATOM    113  C5   DG     4      43.215  40.265  40.287  1.00  0.00           C  
ATOM    114  C6   DG     4      43.311  41.615  40.693  1.00  0.00           C  
ATOM    115  O6   DG     4      44.227  42.128  41.350  1.00  0.00           O  
ATOM    116  N1   DG     4      42.178  42.435  40.327  1.00  0.00           N  
ATOM    117  H1   DG     4      42.166  43.369  40.711  1.00  0.00           H  
ATOM    118  C2   DG     4      41.127  41.930  39.582  1.00  0.00           C  
ATOM    119  N2   DG     4      40.237  42.773  39.101  1.00  0.00           N  
ATOM    120  H21  DG     4      40.086  43.687  39.503  1.00  0.00           H  
ATOM    121  H22  DG     4      39.901  42.594  38.166  1.00  0.00           H  
ATOM    122  N3   DG     4      41.038  40.701  39.128  1.00  0.00           N  
ATOM    123  C4   DG     4      42.154  39.924  39.448  1.00  0.00           C  
ATOM    124  C3'  DG     4      41.589  36.054  36.452  1.00  0.00           C  
ATOM    125  H3'  DG     4      42.091  35.122  36.194  1.00  0.00           H  
ATOM    126  C2'  DG     4      42.589  37.079  37.036  1.00  0.00           C  
ATOM    127  H2'  DG     4      43.325  36.559  37.650  1.00  0.00           H  
ATOM    128 H2''  DG     4      43.163  37.644  36.301  1.00  0.00           H  
ATOM    129  O3'  DG     4      41.120  36.720  35.350  1.00  0.00           O  
ATOM    130  P    DT     5      40.189  35.979  34.349  1.00  0.00           P  
ATOM    131  OP1  DT     5      38.985  36.739  34.256  1.00  0.00           O  
ATOM    132  OP2  DT     5      40.110  34.505  34.538  1.00  0.00           O  
ATOM    133  O5'  DT     5      41.029  36.310  32.961  1.00  0.00           O  
ATOM    134  C5'  DT     5      42.348  35.863  32.694  1.00  0.00           C  
ATOM    135  H5'  DT     5      42.408  35.684  31.621  1.00  0.00           H  
ATOM    136 H5''  DT     5      42.524  34.941  33.249  1.00  0.00           H  
ATOM    137  C4'  DT     5      43.421  36.898  33.059  1.00  0.00           C  
ATOM    138  H4'  DT     5      43.434  36.941  34.148  1.00  0.00           H  
ATOM    139  O4'  DT     5      44.672  36.508  32.604  1.00  0.00           O  
ATOM    140  C1'  DT     5      45.393  37.720  32.221  1.00  0.00           C  
ATOM    141  H1'  DT     5      45.644  38.148  33.192  1.00  0.00           H  
ATOM    142  N1   DT     5      46.622  37.472  31.442  1.00  0.00           N  
ATOM    143  C6   DT     5      46.507  36.928  30.168  1.00  0.00           C  
ATOM    144  H6   DT     5      45.567  36.648  29.716  1.00  0.00           H  
ATOM    145  C5   DT     5      47.619  36.850  29.391  1.00  0.00           C  
ATOM    146  C7   DT     5      47.462  36.417  27.962  1.00  0.00           C  
ATOM    147  H71  DT     5      48.080  36.947  27.238  1.00  0.00           H  
ATOM    148  H72  DT     5      47.597  35.335  27.932  1.00  0.00           H  
ATOM    149  H73  DT     5      46.400  36.485  27.724  1.00  0.00           H  
ATOM    150  C4   DT     5      48.859  37.338  29.922  1.00  0.00           C  
ATOM    151  O4   DT     5      49.956  37.394  29.243  1.00  0.00           O  
ATOM    152  N3   DT     5      48.900  37.738  31.182  1.00  0.00           N  
ATOM    153  H3   DT     5      49.836  37.958  31.491  1.00  0.00           H  
ATOM    154  C2   DT     5      47.812  37.806  32.008  1.00  0.00           C  
ATOM    155  O2   DT     5      47.954  38.289  33.171  1.00  0.00           O  
ATOM    156  C3'  DT     5      43.094  38.277  32.433  1.00  0.00           C  
ATOM    157  H3'  DT     5      42.171  38.278  31.853  1.00  0.00           H  
ATOM    158  C2'  DT     5      44.299  38.631  31.512  1.00  0.00           C  
ATOM    159  H2'  DT     5      44.077  38.321  30.491  1.00  0.00           H  
ATOM    160 H2''  DT     5      44.663  39.650  31.641  1.00  0.00           H  
ATOM    161  O3'  DT     5      43.124  39.146  33.533  1.00  0.00           O  
ATOM    162  P    DT     6      42.440  40.506  33.555  1.00  0.00           P  
ATOM    163  OP1  DT     6      41.114  40.451  32.835  1.00  0.00           O  
ATOM    164  OP2  DT     6      43.508  41.499  33.168  1.00  0.00           O  
ATOM    165  O5'  DT     6      42.269  40.755  35.125  1.00  0.00           O  
ATOM    166  C5'  DT     6      41.515  41.816  35.600  1.00  0.00           C  
ATOM    167  H5'  DT     6      40.782  41.478  36.332  1.00  0.00           H  
ATOM    168 H5''  DT     6      40.859  42.241  34.840  1.00  0.00           H  
ATOM    169  C4'  DT     6      42.339  42.920  36.356  1.00  0.00           C  
ATOM    170  H4'  DT     6      41.597  43.600  36.776  1.00  0.00           H  
ATOM    171  O4'  DT     6      43.062  42.335  37.410  1.00  0.00           O  
ATOM    172  C1'  DT     6      44.406  42.732  37.389  1.00  0.00           C  
ATOM    173  H1'  DT     6      44.537  43.628  37.996  1.00  0.00           H  
ATOM    174  N1   DT     6      45.252  41.653  37.826  1.00  0.00           N  
ATOM    175  C6   DT     6      45.166  40.431  37.191  1.00  0.00           C  
ATOM    176  H6   DT     6      44.267  40.284  36.610  1.00  0.00           H  
ATOM    177  C5   DT     6      46.186  39.555  37.293  1.00  0.00           C  
ATOM    178  C7   DT     6      46.180  38.286  36.511  1.00  0.00           C  
ATOM    179  H71  DT     6      45.800  37.519  37.185  1.00  0.00           H  
ATOM    180  H72  DT     6      45.532  38.318  35.635  1.00  0.00           H  
ATOM    181  H73  DT     6      47.226  38.193  36.217  1.00  0.00           H  
ATOM    182  C4   DT     6      47.316  39.846  38.183  1.00  0.00           C  
ATOM    183  O4   DT     6      48.304  39.224  38.376  1.00  0.00           O  
ATOM    184  N3   DT     6      47.171  40.948  38.962  1.00  0.00           N  
ATOM    185  H3   DT     6      48.069  41.308  39.251  1.00  0.00           H  
ATOM    186  C2   DT     6      46.217  41.882  38.808  1.00  0.00           C  
ATOM    187  O2   DT     6      46.193  42.904  39.460  1.00  0.00           O  
ATOM    188  C3'  DT     6      43.319  43.766  35.528  1.00  0.00           C  
ATOM    189  H3'  DT     6      43.178  43.637  34.455  1.00  0.00           H  
ATOM    190  C2'  DT     6      44.690  43.153  35.960  1.00  0.00           C  
ATOM    191  H2'  DT     6      44.895  42.281  35.340  1.00  0.00           H  
ATOM    192 H2''  DT     6      45.555  43.815  35.909  1.00  0.00           H  
ATOM    193  O3'  DT     6      43.279  45.127  35.864  1.00  0.00           O  
ATOM    194  P    DA     7      42.221  46.016  35.139  1.00  0.00           P  
ATOM    195  OP1  DA     7      40.855  45.673  35.679  1.00  0.00           O  
ATOM    196  OP2  DA     7      42.526  45.983  33.708  1.00  0.00           O  
ATOM    197  O5'  DA     7      42.746  47.417  35.671  1.00  0.00           O  
ATOM    198  C5'  DA     7      42.093  48.133  36.811  1.00  0.00           C  
ATOM    199  H5'  DA     7      41.716  47.352  37.471  1.00  0.00           H  
ATOM    200 H5''  DA     7      41.242  48.680  36.407  1.00  0.00           H  
ATOM    201  C4'  DA     7      43.047  49.166  37.455  1.00  0.00           C  
ATOM    202  H4'  DA     7      42.519  49.811  38.158  1.00  0.00           H  
ATOM    203  O4'  DA     7      44.040  48.480  38.206  1.00  0.00           O  
ATOM    204  C1'  DA     7      45.221  49.327  38.284  1.00  0.00           C  
ATOM    205  H1'  DA     7      45.182  50.089  39.063  1.00  0.00           H  
ATOM    206  N9   DA     7      46.440  48.440  38.603  1.00  0.00           N  
ATOM    207  C8   DA     7      46.490  47.016  38.764  1.00  0.00           C  
ATOM    208  H8   DA     7      45.593  46.415  38.739  1.00  0.00           H  
ATOM    209  N7   DA     7      47.702  46.490  38.834  1.00  0.00           N  
ATOM    210  C5   DA     7      48.519  47.645  38.906  1.00  0.00           C  
ATOM    211  C6   DA     7      49.883  47.831  39.158  1.00  0.00           C  
ATOM    212  N6   DA     7      50.773  46.913  39.252  1.00  0.00           N  
ATOM    213  H61  DA     7      51.624  47.230  39.696  1.00  0.00           H  
ATOM    214  H62  DA     7      50.529  45.935  39.187  1.00  0.00           H  
ATOM    215  N1   DA     7      50.443  48.995  39.259  1.00  0.00           N  
ATOM    216  C2   DA     7      49.600  50.034  39.224  1.00  0.00           C  
ATOM    217  H2   DA     7      50.058  51.011  39.270  1.00  0.00           H  
ATOM    218  N3   DA     7      48.291  50.024  38.869  1.00  0.00           N  
ATOM    219  C4   DA     7      47.740  48.806  38.781  1.00  0.00           C  
ATOM    220  C3'  DA     7      43.842  50.116  36.511  1.00  0.00           C  
ATOM    221  H3'  DA     7      43.638  49.825  35.481  1.00  0.00           H  
ATOM    222  C2'  DA     7      45.223  49.788  36.863  1.00  0.00           C  
ATOM    223  H2'  DA     7      45.644  49.029  36.204  1.00  0.00           H  
ATOM    224 H2''  DA     7      45.981  50.531  36.616  1.00  0.00           H  
ATOM    225  O3'  DA     7      43.487  51.400  36.853  1.00  0.00           O  
ATOM    226  P    DG     8      42.387  52.207  35.991  1.00  0.00           P  
ATOM    227  OP1  DG     8      42.648  51.813  34.564  1.00  0.00           O  
ATOM    228  OP2  DG     8      42.561  53.632  36.386  1.00  0.00           O  
ATOM    229  O5'  DG     8      40.874  51.693  36.487  1.00  0.00           O  
ATOM    230  C5'  DG     8      40.479  51.864  37.858  1.00  0.00           C  
ATOM    231  H5'  DG     8      40.481  52.950  37.953  1.00  0.00           H  
ATOM    232 H5''  DG     8      41.244  51.488  38.537  1.00  0.00           H  
ATOM    233  C4'  DG     8      39.138  51.197  38.247  1.00  0.00           C  
ATOM    234  H4'  DG     8      38.347  51.525  37.574  1.00  0.00           H  
ATOM    235  O4'  DG     8      39.484  49.834  38.048  1.00  0.00           O  
ATOM    236  C1'  DG     8      38.937  49.084  39.126  1.00  0.00           C  
ATOM    237  H1'  DG     8      37.914  48.786  38.896  1.00  0.00           H  
ATOM    238  N9   DG     8      39.774  47.961  39.482  1.00  0.00           N  
ATOM    239  C8   DG     8      39.455  46.628  39.285  1.00  0.00           C  
ATOM    240  H8   DG     8      38.528  46.383  38.789  1.00  0.00           H  
ATOM    241  N7   DG     8      40.380  45.837  39.702  1.00  0.00           N  
ATOM    242  C5   DG     8      41.384  46.651  40.167  1.00  0.00           C  
ATOM    243  C6   DG     8      42.729  46.365  40.625  1.00  0.00           C  
ATOM    244  O6   DG     8      43.389  45.320  40.622  1.00  0.00           O  
ATOM    245  N1   DG     8      43.390  47.458  41.148  1.00  0.00           N  
ATOM    246  H1   DG     8      44.352  47.295  41.409  1.00  0.00           H  
ATOM    247  C2   DG     8      42.929  48.707  41.082  1.00  0.00           C  
ATOM    248  N2   DG     8      43.760  49.664  41.211  1.00  0.00           N  
ATOM    249  H21  DG     8      44.710  49.436  41.468  1.00  0.00           H  
ATOM    250  H22  DG     8      43.512  50.567  40.831  1.00  0.00           H  
ATOM    251  N3   DG     8      41.734  49.002  40.526  1.00  0.00           N  
ATOM    252  C4   DG     8      41.028  47.956  40.083  1.00  0.00           C  
ATOM    253  C3'  DG     8      38.765  51.488  39.694  1.00  0.00           C  
ATOM    254  H3'  DG     8      39.620  52.019  40.112  1.00  0.00           H  
ATOM    255  C2'  DG     8      38.768  50.094  40.293  1.00  0.00           C  
ATOM    256  H2'  DG     8      39.651  50.064  40.931  1.00  0.00           H  
ATOM    257 H2''  DG     8      37.835  49.830  40.792  1.00  0.00           H  
ATOM    258  O3'  DG     8      37.567  52.280  39.911  1.00  0.00           O  
ATOM    259  P    DG     9      36.091  51.892  39.528  1.00  0.00           P  
ATOM    260  OP1  DG     9      36.049  51.285  38.168  1.00  0.00           O  
ATOM    261  OP2  DG     9      35.192  53.015  39.972  1.00  0.00           O  
ATOM    262  O5'  DG     9      35.738  50.689  40.548  1.00  0.00           O  
ATOM    263  C5'  DG     9      35.478  50.901  41.886  1.00  0.00           C  
ATOM    264  H5'  DG     9      34.518  51.400  42.015  1.00  0.00           H  
ATOM    265 H5''  DG     9      36.294  51.482  42.317  1.00  0.00           H  
ATOM    266  C4'  DG     9      35.375  49.537  42.679  1.00  0.00           C  
ATOM    267  H4'  DG     9      34.619  48.888  42.237  1.00  0.00           H  
ATOM    268  O4'  DG     9      36.423  48.595  42.523  1.00  0.00           O  
ATOM    269  C1'  DG     9      37.015  48.438  43.772  1.00  0.00           C  
ATOM    270  H1'  DG     9      36.579  47.529  44.187  1.00  0.00           H  
ATOM    271  N9   DG     9      38.473  48.234  43.583  1.00  0.00           N  
ATOM    272  C8   DG     9      39.457  49.129  43.775  1.00  0.00           C  
ATOM    273  H8   DG     9      39.244  50.182  43.885  1.00  0.00           H  
ATOM    274  N7   DG     9      40.689  48.581  43.752  1.00  0.00           N  
ATOM    275  C5   DG     9      40.463  47.227  43.578  1.00  0.00           C  
ATOM    276  C6   DG     9      41.312  45.996  43.647  1.00  0.00           C  
ATOM    277  O6   DG     9      42.548  45.903  43.803  1.00  0.00           O  
ATOM    278  N1   DG     9      40.555  44.882  43.479  1.00  0.00           N  
ATOM    279  H1   DG     9      41.044  44.027  43.707  1.00  0.00           H  
ATOM    280  C2   DG     9      39.211  44.826  43.163  1.00  0.00           C  
ATOM    281  N2   DG     9      38.596  43.627  43.099  1.00  0.00           N  
ATOM    282  H21  DG     9      39.133  42.790  43.276  1.00  0.00           H  
ATOM    283  H22  DG     9      37.598  43.522  43.218  1.00  0.00           H  
ATOM    284  N3   DG     9      38.393  45.849  43.277  1.00  0.00           N  
ATOM    285  C4   DG     9      39.070  46.984  43.494  1.00  0.00           C  
ATOM    286  C3'  DG     9      35.124  49.851  44.166  1.00  0.00           C  
ATOM    287  H3'  DG     9      34.845  50.900  44.259  1.00  0.00           H  
ATOM    288  C2'  DG     9      36.568  49.549  44.669  1.00  0.00           C  
ATOM    289  H2'  DG     9      37.270  50.383  44.656  1.00  0.00           H  
ATOM    290 H2''  DG     9      36.621  49.160  45.686  1.00  0.00           H  
ATOM    291  O3'  DG     9      34.089  49.094  44.860  1.00  0.00           O  
ATOM    292  P    DG    10      33.636  49.483  46.366  1.00  0.00           P  
ATOM    293  OP1  DG    10      32.538  50.393  46.401  1.00  0.00           O  
ATOM    294  OP2  DG    10      34.794  49.705  47.249  1.00  0.00           O  
ATOM    295  O5'  DG    10      33.137  48.022  46.741  1.00  0.00           O  
ATOM    296  C5'  DG    10      34.003  46.883  46.696  1.00  0.00           C  
ATOM    297  H5'  DG    10      34.693  46.925  47.539  1.00  0.00           H  
ATOM    298 H5''  DG    10      34.584  46.896  45.774  1.00  0.00           H  
ATOM    299  C4'  DG    10      33.123  45.682  46.617  1.00  0.00           C  
ATOM    300  H4'  DG    10      32.127  45.833  46.202  1.00  0.00           H  
ATOM    301  O4'  DG    10      33.869  44.794  45.786  1.00  0.00           O  
ATOM    302  C1'  DG    10      34.438  43.723  46.662  1.00  0.00           C  
ATOM    303  H1'  DG    10      33.945  42.759  46.536  1.00  0.00           H  
ATOM    304  N9   DG    10      35.912  43.486  46.392  1.00  0.00           N  
ATOM    305  C8   DG    10      36.569  42.287  45.922  1.00  0.00           C  
ATOM    306  H8   DG    10      36.107  41.353  45.638  1.00  0.00           H  
ATOM    307  N7   DG    10      37.865  42.421  45.918  1.00  0.00           N  
ATOM    308  C5   DG    10      38.178  43.717  46.274  1.00  0.00           C  
ATOM    309  C6   DG    10      39.444  44.392  46.362  1.00  0.00           C  
ATOM    310  O6   DG    10      40.626  43.920  46.291  1.00  0.00           O  
ATOM    311  N1   DG    10      39.259  45.750  46.574  1.00  0.00           N  
ATOM    312  H1   DG    10      40.073  46.338  46.471  1.00  0.00           H  
ATOM    313  C2   DG    10      38.108  46.294  46.918  1.00  0.00           C  
ATOM    314  N2   DG    10      38.158  47.571  47.121  1.00  0.00           N  
ATOM    315  H21  DG    10      39.002  48.085  47.329  1.00  0.00           H  
ATOM    316  H22  DG    10      37.258  48.028  47.097  1.00  0.00           H  
ATOM    317  N3   DG    10      36.893  45.740  46.944  1.00  0.00           N  
ATOM    318  C4   DG    10      36.999  44.397  46.549  1.00  0.00           C  
ATOM    319  C3'  DG    10      32.968  45.043  48.026  1.00  0.00           C  
ATOM    320  H3'  DG    10      32.940  45.678  48.911  1.00  0.00           H  
ATOM    321  C2'  DG    10      34.144  44.114  48.113  1.00  0.00           C  
ATOM    322  H2'  DG    10      35.018  44.608  48.536  1.00  0.00           H  
ATOM    323 H2''  DG    10      33.945  43.185  48.648  1.00  0.00           H  
ATOM    324  O3'  DG    10      31.813  44.214  48.024  1.00  0.00           O  
ATOM    325  P    DT    11      30.453  44.375  48.800  1.00  0.00           P  
ATOM    326  OP1  DT    11      29.499  43.441  48.192  1.00  0.00           O  
ATOM    327  OP2  DT    11      30.170  45.772  48.868  1.00  0.00           O  
ATOM    328  O5'  DT    11      30.857  43.751  50.314  1.00  0.00           O  
ATOM    329  C5'  DT    11      31.412  44.521  51.405  1.00  0.00           C  
ATOM    330  H5'  DT    11      30.621  45.097  51.886  1.00  0.00           H  
ATOM    331 H5''  DT    11      32.271  45.139  51.142  1.00  0.00           H  
ATOM    332  C4'  DT    11      31.902  43.568  52.468  1.00  0.00           C  
ATOM    333  H4'  DT    11      32.202  44.201  53.304  1.00  0.00           H  
ATOM    334  O4'  DT    11      30.772  42.764  52.829  1.00  0.00           O  
ATOM    335  C1'  DT    11      31.203  41.409  52.925  1.00  0.00           C  
ATOM    336  H1'  DT    11      31.396  41.180  53.973  1.00  0.00           H  
ATOM    337  N1   DT    11      30.043  40.602  52.523  1.00  0.00           N  
ATOM    338  C6   DT    11      29.468  40.640  51.299  1.00  0.00           C  
ATOM    339  H6   DT    11      29.750  41.494  50.703  1.00  0.00           H  
ATOM    340  C5   DT    11      28.688  39.702  50.719  1.00  0.00           C  
ATOM    341  C7   DT    11      28.237  39.757  49.273  1.00  0.00           C  
ATOM    342  H71  DT    11      28.641  38.914  48.711  1.00  0.00           H  
ATOM    343  H72  DT    11      27.149  39.692  49.259  1.00  0.00           H  
ATOM    344  H73  DT    11      28.462  40.744  48.871  1.00  0.00           H  
ATOM    345  C4   DT    11      28.433  38.522  51.546  1.00  0.00           C  
ATOM    346  O4   DT    11      27.780  37.546  51.147  1.00  0.00           O  
ATOM    347  N3   DT    11      28.911  38.587  52.809  1.00  0.00           N  
ATOM    348  H3   DT    11      28.505  38.000  53.524  1.00  0.00           H  
ATOM    349  C2   DT    11      29.658  39.503  53.293  1.00  0.00           C  
ATOM    350  O2   DT    11      30.099  39.295  54.402  1.00  0.00           O  
ATOM    351  C3'  DT    11      33.011  42.676  51.929  1.00  0.00           C  
ATOM    352  H3'  DT    11      33.302  42.924  50.908  1.00  0.00           H  
ATOM    353  C2'  DT    11      32.346  41.296  51.936  1.00  0.00           C  
ATOM    354  H2'  DT    11      31.976  41.100  50.930  1.00  0.00           H  
ATOM    355 H2''  DT    11      33.134  40.557  52.088  1.00  0.00           H  
ATOM    356  O3'  DT    11      34.112  42.814  52.781  1.00  0.00           O  
ATOM    357  P    DT    12      35.096  44.121  52.700  1.00  0.00           P  
ATOM    358  OP1  DT    12      34.552  45.121  53.615  1.00  0.00           O  
ATOM    359  OP2  DT    12      35.279  44.476  51.303  1.00  0.00           O  
ATOM    360  O5'  DT    12      36.495  43.639  53.277  1.00  0.00           O  
ATOM    361  C5'  DT    12      36.972  43.966  54.560  1.00  0.00           C  
ATOM    362  H5'  DT    12      36.211  43.682  55.287  1.00  0.00           H  
ATOM    363 H5''  DT    12      37.123  45.046  54.546  1.00  0.00           H  
ATOM    364  C4'  DT    12      38.232  43.247  55.009  1.00  0.00           C  
ATOM    365  H4'  DT    12      38.538  43.510  56.022  1.00  0.00           H  
ATOM    366  O4'  DT    12      37.960  41.827  55.022  1.00  0.00           O  
ATOM    367  C1'  DT    12      38.963  41.130  54.217  1.00  0.00           C  
ATOM    368  H1'  DT    12      39.853  40.900  54.803  1.00  0.00           H  
ATOM    369  N1   DT    12      38.395  39.852  53.756  1.00  0.00           N  
ATOM    370  C6   DT    12      37.272  39.733  52.865  1.00  0.00           C  
ATOM    371  H6   DT    12      36.850  40.670  52.533  1.00  0.00           H  
ATOM    372  C5   DT    12      36.730  38.524  52.560  1.00  0.00           C  
ATOM    373  C7   DT    12      35.499  38.467  51.598  1.00  0.00           C  
ATOM    374  H71  DT    12      35.047  39.458  51.572  1.00  0.00           H  
ATOM    375  H72  DT    12      35.851  38.146  50.617  1.00  0.00           H  
ATOM    376  H73  DT    12      34.814  37.712  51.985  1.00  0.00           H  
ATOM    377  C4   DT    12      37.296  37.286  53.155  1.00  0.00           C  
ATOM    378  O4   DT    12      36.933  36.159  52.773  1.00  0.00           O  
ATOM    379  N3   DT    12      38.331  37.495  54.073  1.00  0.00           N  
ATOM    380  H3   DT    12      38.744  36.671  54.486  1.00  0.00           H  
ATOM    381  C2   DT    12      38.994  38.694  54.249  1.00  0.00           C  
ATOM    382  O2   DT    12      40.026  38.641  54.919  1.00  0.00           O  
ATOM    383  C3'  DT    12      39.417  43.371  53.970  1.00  0.00           C  
ATOM    384  H3'  DT    12      39.354  44.232  53.305  1.00  0.00           H  
ATOM    385  C2'  DT    12      39.241  42.100  53.076  1.00  0.00           C  
ATOM    386  H2'  DT    12      38.387  42.219  52.410  1.00  0.00           H  
ATOM    387 H2''  DT    12      40.055  41.830  52.403  1.00  0.00           H  
ATOM    388  O3'  DT    12      40.699  43.444  54.538  1.00  0.00           O  
ATOM    389  P    DA    13      41.158  44.662  55.522  1.00  0.00           P  
ATOM    390  OP1  DA    13      41.553  44.048  56.795  1.00  0.00           O  
ATOM    391  OP2  DA    13      40.082  45.679  55.526  1.00  0.00           O  
ATOM    392  O5'  DA    13      42.489  45.155  54.765  1.00  0.00           O  
ATOM    393  C5'  DA    13      43.636  44.358  54.607  1.00  0.00           C  
ATOM    394  H5'  DA    13      43.330  43.433  54.118  1.00  0.00           H  
ATOM    395 H5''  DA    13      43.887  44.158  55.648  1.00  0.00           H  
ATOM    396  C4'  DA    13      44.797  44.893  53.806  1.00  0.00           C  
ATOM    397  H4'  DA    13      45.699  44.287  53.889  1.00  0.00           H  
ATOM    398  O4'  DA    13      44.378  45.065  52.450  1.00  0.00           O  
ATOM    399  C1'  DA    13      44.143  46.448  52.138  1.00  0.00           C  
ATOM    400  H1'  DA    13      44.733  46.781  51.284  1.00  0.00           H  
ATOM    401  N9   DA    13      42.699  46.553  51.785  1.00  0.00           N  
ATOM    402  C8   DA    13      41.782  45.567  51.650  1.00  0.00           C  
ATOM    403  H8   DA    13      42.085  44.541  51.800  1.00  0.00           H  
ATOM    404  N7   DA    13      40.577  45.966  51.294  1.00  0.00           N  
ATOM    405  C5   DA    13      40.746  47.331  51.279  1.00  0.00           C  
ATOM    406  C6   DA    13      39.968  48.428  50.844  1.00  0.00           C  
ATOM    407  N6   DA    13      38.684  48.425  50.379  1.00  0.00           N  
ATOM    408  H61  DA    13      38.379  49.246  49.876  1.00  0.00           H  
ATOM    409  H62  DA    13      38.151  47.572  50.279  1.00  0.00           H  
ATOM    410  N1   DA    13      40.389  49.665  50.923  1.00  0.00           N  
ATOM    411  C2   DA    13      41.660  49.845  51.302  1.00  0.00           C  
ATOM    412  H2   DA    13      41.966  50.865  51.482  1.00  0.00           H  
ATOM    413  N3   DA    13      42.571  48.933  51.548  1.00  0.00           N  
ATOM    414  C4   DA    13      42.047  47.709  51.554  1.00  0.00           C  
ATOM    415  C3'  DA    13      45.137  46.238  54.320  1.00  0.00           C  
ATOM    416  H3'  DA    13      44.788  46.433  55.334  1.00  0.00           H  
ATOM    417  C2'  DA    13      44.467  47.256  53.402  1.00  0.00           C  
ATOM    418  H2'  DA    13      43.594  47.503  54.005  1.00  0.00           H  
ATOM    419 H2''  DA    13      44.983  48.188  53.174  1.00  0.00           H  
ATOM    420  O3'  DA    13      46.577  46.346  54.170  1.00  0.00           O  
ATOM    421  P    DG    14      47.527  47.437  54.908  1.00  0.00           P  
ATOM    422  OP1  DG    14      46.928  47.743  56.210  1.00  0.00           O  
ATOM    423  OP2  DG    14      47.730  48.605  54.038  1.00  0.00           O  
ATOM    424  O5'  DG    14      48.974  46.742  55.285  1.00  0.00           O  
ATOM    425  C5'  DG    14      50.040  46.535  54.360  1.00  0.00           C  
ATOM    426  H5'  DG    14      50.913  46.814  54.949  1.00  0.00           H  
ATOM    427 H5''  DG    14      49.909  47.167  53.482  1.00  0.00           H  
ATOM    428  C4'  DG    14      50.187  45.031  53.866  1.00  0.00           C  
ATOM    429  H4'  DG    14      50.306  44.475  54.796  1.00  0.00           H  
ATOM    430  O4'  DG    14      48.893  44.789  53.259  1.00  0.00           O  
ATOM    431  C1'  DG    14      49.130  44.527  51.846  1.00  0.00           C  
ATOM    432  H1'  DG    14      49.101  43.449  51.689  1.00  0.00           H  
ATOM    433  N9   DG    14      48.033  44.994  50.969  1.00  0.00           N  
ATOM    434  C8   DG    14      47.826  46.244  50.484  1.00  0.00           C  
ATOM    435  H8   DG    14      48.417  47.108  50.751  1.00  0.00           H  
ATOM    436  N7   DG    14      46.802  46.362  49.644  1.00  0.00           N  
ATOM    437  C5   DG    14      46.285  45.089  49.589  1.00  0.00           C  
ATOM    438  C6   DG    14      45.260  44.508  48.780  1.00  0.00           C  
ATOM    439  O6   DG    14      44.554  45.154  48.089  1.00  0.00           O  
ATOM    440  N1   DG    14      45.207  43.165  48.774  1.00  0.00           N  
ATOM    441  H1   DG    14      44.447  42.736  48.266  1.00  0.00           H  
ATOM    442  C2   DG    14      45.997  42.444  49.626  1.00  0.00           C  
ATOM    443  N2   DG    14      46.008  41.118  49.626  1.00  0.00           N  
ATOM    444  H21  DG    14      45.504  40.547  48.963  1.00  0.00           H  
ATOM    445  H22  DG    14      46.490  40.703  50.411  1.00  0.00           H  
ATOM    446  N3   DG    14      46.957  42.917  50.411  1.00  0.00           N  
ATOM    447  C4   DG    14      47.017  44.244  50.382  1.00  0.00           C  
ATOM    448  C3'  DG    14      51.195  44.728  52.810  1.00  0.00           C  
ATOM    449  H3'  DG    14      52.084  45.333  52.984  1.00  0.00           H  
ATOM    450  C2'  DG    14      50.463  45.157  51.550  1.00  0.00           C  
ATOM    451  H2'  DG    14      50.360  46.241  51.601  1.00  0.00           H  
ATOM    452 H2''  DG    14      50.883  44.871  50.585  1.00  0.00           H  
ATOM    453  O3'  DG    14      51.472  43.400  52.934  1.00  0.00           O  
ATOM    454  P    DG    15      52.547  42.660  52.064  1.00  0.00           P  
ATOM    455  OP1  DG    15      52.762  41.315  52.554  1.00  0.00           O  
ATOM    456  OP2  DG    15      53.767  43.431  52.020  1.00  0.00           O  
ATOM    457  O5'  DG    15      51.930  42.658  50.561  1.00  0.00           O  
ATOM    458  C5'  DG    15      50.744  42.034  50.160  1.00  0.00           C  
ATOM    459  H5'  DG    15      50.180  42.666  49.474  1.00  0.00           H  
ATOM    460 H5''  DG    15      50.231  41.792  51.091  1.00  0.00           H  
ATOM    461  C4'  DG    15      50.944  40.658  49.479  1.00  0.00           C  
ATOM    462  H4'  DG    15      51.161  39.956  50.284  1.00  0.00           H  
ATOM    463  O4'  DG    15      49.679  40.176  48.911  1.00  0.00           O  
ATOM    464  C1'  DG    15      49.970  40.054  47.503  1.00  0.00           C  
ATOM    465  H1'  DG    15      50.072  39.013  47.196  1.00  0.00           H  
ATOM    466  N9   DG    15      48.892  40.577  46.676  1.00  0.00           N  
ATOM    467  C8   DG    15      47.965  39.882  45.999  1.00  0.00           C  
ATOM    468  H8   DG    15      48.048  38.823  45.806  1.00  0.00           H  
ATOM    469  N7   DG    15      46.978  40.576  45.625  1.00  0.00           N  
ATOM    470  C5   DG    15      47.286  41.918  45.949  1.00  0.00           C  
ATOM    471  C6   DG    15      46.627  43.124  45.692  1.00  0.00           C  
ATOM    472  O6   DG    15      45.569  43.327  45.146  1.00  0.00           O  
ATOM    473  N1   DG    15      47.305  44.251  46.134  1.00  0.00           N  
ATOM    474  H1   DG    15      46.927  45.142  45.845  1.00  0.00           H  
ATOM    475  C2   DG    15      48.445  44.197  46.752  1.00  0.00           C  
ATOM    476  N2   DG    15      48.962  45.302  47.185  1.00  0.00           N  
ATOM    477  H21  DG    15      48.570  46.173  46.858  1.00  0.00           H  
ATOM    478  H22  DG    15      49.906  45.302  47.543  1.00  0.00           H  
ATOM    479  N3   DG    15      49.121  43.073  47.078  1.00  0.00           N  
ATOM    480  C4   DG    15      48.458  41.940  46.609  1.00  0.00           C  
ATOM    481  C3'  DG    15      52.083  40.533  48.492  1.00  0.00           C  
ATOM    482  H3'  DG    15      52.809  41.322  48.692  1.00  0.00           H  
ATOM    483  C2'  DG    15      51.308  40.774  47.186  1.00  0.00           C  
ATOM    484  H2'  DG    15      51.215  41.844  47.002  1.00  0.00           H  
ATOM    485 H2''  DG    15      51.828  40.345  46.330  1.00  0.00           H  
ATOM    486  O3'  DG    15      52.716  39.233  48.544  1.00  0.00           O  
ATOM    487  P    DG    16      54.069  38.845  47.851  1.00  0.00           P  
ATOM    488  OP1  DG    16      54.336  37.493  48.403  1.00  0.00           O  
ATOM    489  OP2  DG    16      55.077  39.908  47.990  1.00  0.00           O  
ATOM    490  O5'  DG    16      53.768  38.646  46.322  1.00  0.00           O  
ATOM    491  C5'  DG    16      53.237  37.436  45.862  1.00  0.00           C  
ATOM    492  H5'  DG    16      52.485  37.071  46.562  1.00  0.00           H  
ATOM    493 H5''  DG    16      53.992  36.656  45.761  1.00  0.00           H  
ATOM    494  C4'  DG    16      52.608  37.612  44.479  1.00  0.00           C  
ATOM    495  H4'  DG    16      52.149  36.704  44.087  1.00  0.00           H  
ATOM    496  O4'  DG    16      51.651  38.595  44.633  1.00  0.00           O  
ATOM    497  C1'  DG    16      51.782  39.471  43.501  1.00  0.00           C  
ATOM    498  H1'  DG    16      51.469  38.875  42.644  1.00  0.00           H  
ATOM    499  N9   DG    16      50.901  40.682  43.500  1.00  0.00           N  
ATOM    500  C8   DG    16      51.210  41.987  43.741  1.00  0.00           C  
ATOM    501  H8   DG    16      52.191  42.326  44.039  1.00  0.00           H  
ATOM    502  N7   DG    16      50.266  42.856  43.476  1.00  0.00           N  
ATOM    503  C5   DG    16      49.265  42.004  43.029  1.00  0.00           C  
ATOM    504  C6   DG    16      47.901  42.332  42.602  1.00  0.00           C  
ATOM    505  O6   DG    16      47.365  43.422  42.594  1.00  0.00           O  
ATOM    506  N1   DG    16      47.154  41.280  42.106  1.00  0.00           N  
ATOM    507  H1   DG    16      46.246  41.430  41.691  1.00  0.00           H  
ATOM    508  C2   DG    16      47.545  40.024  42.216  1.00  0.00           C  
ATOM    509  N2   DG    16      46.749  39.110  41.787  1.00  0.00           N  
ATOM    510  H21  DG    16      45.796  39.321  41.529  1.00  0.00           H  
ATOM    511  H22  DG    16      47.003  38.135  41.861  1.00  0.00           H  
ATOM    512  N3   DG    16      48.731  39.661  42.697  1.00  0.00           N  
ATOM    513  C4   DG    16      49.585  40.680  43.089  1.00  0.00           C  
ATOM    514  C3'  DG    16      53.660  38.203  43.470  1.00  0.00           C  
ATOM    515  H3'  DG    16      54.646  38.098  43.922  1.00  0.00           H  
ATOM    516  C2'  DG    16      53.254  39.673  43.448  1.00  0.00           C  
ATOM    517  H2'  DG    16      53.616  40.272  44.284  1.00  0.00           H  
ATOM    518 H2''  DG    16      53.611  40.074  42.499  1.00  0.00           H  
ATOM    519  O3'  DG    16      53.526  37.654  42.109  1.00  0.00           O  
ATOM    520  P    DT    17      54.652  36.618  41.620  1.00  0.00           P  
ATOM    521  OP1  DT    17      53.928  35.305  41.638  1.00  0.00           O  
ATOM    522  OP2  DT    17      55.865  36.860  42.414  1.00  0.00           O  
ATOM    523  O5'  DT    17      55.023  37.050  40.184  1.00  0.00           O  
ATOM    524  C5'  DT    17      55.910  36.235  39.430  1.00  0.00           C  
ATOM    525  H5'  DT    17      55.673  35.176  39.522  1.00  0.00           H  
ATOM    526 H5''  DT    17      56.930  36.396  39.778  1.00  0.00           H  
ATOM    527  C4'  DT    17      55.614  36.583  37.918  1.00  0.00           C  
ATOM    528  H4'  DT    17      56.520  36.163  37.479  1.00  0.00           H  
ATOM    529  O4'  DT    17      54.337  35.975  37.561  1.00  0.00           O  
ATOM    530  C1'  DT    17      53.572  36.924  36.941  1.00  0.00           C  
ATOM    531  H1'  DT    17      53.710  36.818  35.864  1.00  0.00           H  
ATOM    532  N1   DT    17      52.178  36.730  37.455  1.00  0.00           N  
ATOM    533  C6   DT    17      51.765  36.789  38.806  1.00  0.00           C  
ATOM    534  H6   DT    17      52.402  37.082  39.628  1.00  0.00           H  
ATOM    535  C5   DT    17      50.433  36.477  39.111  1.00  0.00           C  
ATOM    536  C7   DT    17      49.931  36.776  40.492  1.00  0.00           C  
ATOM    537  H71  DT    17      49.079  37.453  40.431  1.00  0.00           H  
ATOM    538  H72  DT    17      49.588  35.837  40.925  1.00  0.00           H  
ATOM    539  H73  DT    17      50.659  37.282  41.126  1.00  0.00           H  
ATOM    540  C4   DT    17      49.459  35.975  38.103  1.00  0.00           C  
ATOM    541  O4   DT    17      48.276  35.678  38.189  1.00  0.00           O  
ATOM    542  N3   DT    17      49.962  35.937  36.873  1.00  0.00           N  
ATOM    543  H3   DT    17      49.263  35.665  36.197  1.00  0.00           H  
ATOM    544  C2   DT    17      51.229  36.249  36.508  1.00  0.00           C  
ATOM    545  O2   DT    17      51.523  36.101  35.331  1.00  0.00           O  
ATOM    546  C3'  DT    17      55.587  38.060  37.411  1.00  0.00           C  
ATOM    547  H3'  DT    17      56.020  38.754  38.131  1.00  0.00           H  
ATOM    548  C2'  DT    17      54.050  38.330  37.376  1.00  0.00           C  
ATOM    549  H2'  DT    17      53.707  38.639  38.363  1.00  0.00           H  
ATOM    550 H2''  DT    17      53.718  39.153  36.743  1.00  0.00           H  
ATOM    551  O3'  DT    17      56.326  38.193  36.224  1.00  0.00           O  
ATOM    552  P    DT    18      55.840  38.859  34.836  1.00  0.00           P  
ATOM    553  OP1  DT    18      54.580  38.200  34.419  1.00  0.00           O  
ATOM    554  OP2  DT    18      57.043  38.776  33.978  1.00  0.00           O  
ATOM    555  O5'  DT    18      55.553  40.350  35.274  1.00  0.00           O  
ATOM    556  C5'  DT    18      56.198  41.425  34.665  1.00  0.00           C  
ATOM    557  H5'  DT    18      55.894  41.555  33.627  1.00  0.00           H  
ATOM    558 H5''  DT    18      57.286  41.377  34.723  1.00  0.00           H  
ATOM    559  C4'  DT    18      55.843  42.781  35.218  1.00  0.00           C  
ATOM    560  H4'  DT    18      56.388  43.513  34.621  1.00  0.00           H  
ATOM    561  O4'  DT    18      54.472  43.099  35.021  1.00  0.00           O  
ATOM    562  C1'  DT    18      54.004  43.395  36.311  1.00  0.00           C  
ATOM    563  H1'  DT    18      54.148  44.467  36.451  1.00  0.00           H  
ATOM    564  N1   DT    18      52.551  43.042  36.290  1.00  0.00           N  
ATOM    565  C6   DT    18      52.239  41.736  36.129  1.00  0.00           C  
ATOM    566  H6   DT    18      53.033  41.060  35.847  1.00  0.00           H  
ATOM    567  C5   DT    18      51.021  41.333  36.084  1.00  0.00           C  
ATOM    568  C7   DT    18      50.736  39.866  35.960  1.00  0.00           C  
ATOM    569  H71  DT    18      50.282  39.560  36.902  1.00  0.00           H  
ATOM    570  H72  DT    18      50.028  39.644  35.161  1.00  0.00           H  
ATOM    571  H73  DT    18      51.602  39.218  35.826  1.00  0.00           H  
ATOM    572  C4   DT    18      49.942  42.322  36.399  1.00  0.00           C  
ATOM    573  O4   DT    18      48.736  42.087  36.383  1.00  0.00           O  
ATOM    574  N3   DT    18      50.329  43.664  36.536  1.00  0.00           N  
ATOM    575  H3   DT    18      49.563  44.306  36.683  1.00  0.00           H  
ATOM    576  C2   DT    18      51.652  44.080  36.496  1.00  0.00           C  
ATOM    577  O2   DT    18      51.933  45.242  36.638  1.00  0.00           O  
ATOM    578  C3'  DT    18      56.235  43.027  36.695  1.00  0.00           C  
ATOM    579  H3'  DT    18      56.947  42.276  37.038  1.00  0.00           H  
ATOM    580  C2'  DT    18      54.869  42.778  37.405  1.00  0.00           C  
ATOM    581  H2'  DT    18      54.692  41.703  37.434  1.00  0.00           H  
ATOM    582 H2''  DT    18      54.768  43.135  38.430  1.00  0.00           H  
ATOM    583  O3'  DT    18      56.628  44.384  36.784  1.00  0.00           O  
ATOM    584  P    DA    19      57.429  44.953  38.030  1.00  0.00           P  
ATOM    585  OP1  DA    19      58.207  46.075  37.481  1.00  0.00           O  
ATOM    586  OP2  DA    19      58.178  43.839  38.664  1.00  0.00           O  
ATOM    587  O5'  DA    19      56.347  45.456  39.051  1.00  0.00           O  
ATOM    588  C5'  DA    19      55.658  46.637  38.866  1.00  0.00           C  
ATOM    589  H5'  DA    19      55.193  46.653  37.880  1.00  0.00           H  
ATOM    590 H5''  DA    19      56.332  47.487  38.975  1.00  0.00           H  
ATOM    591  C4'  DA    19      54.670  46.985  40.012  1.00  0.00           C  
ATOM    592  H4'  DA    19      54.355  48.019  39.873  1.00  0.00           H  
ATOM    593  O4'  DA    19      53.569  46.069  40.069  1.00  0.00           O  
ATOM    594  C1'  DA    19      53.486  45.272  41.225  1.00  0.00           C  
ATOM    595  H1'  DA    19      52.836  45.672  42.002  1.00  0.00           H  
ATOM    596  N9   DA    19      53.038  43.883  40.916  1.00  0.00           N  
ATOM    597  C8   DA    19      53.857  42.771  40.801  1.00  0.00           C  
ATOM    598  H8   DA    19      54.883  42.851  41.128  1.00  0.00           H  
ATOM    599  N7   DA    19      53.287  41.699  40.434  1.00  0.00           N  
ATOM    600  C5   DA    19      51.971  42.144  40.267  1.00  0.00           C  
ATOM    601  C6   DA    19      50.811  41.454  39.823  1.00  0.00           C  
ATOM    602  N6   DA    19      50.784  40.210  39.431  1.00  0.00           N  
ATOM    603  H61  DA    19      49.945  39.772  39.078  1.00  0.00           H  
ATOM    604  H62  DA    19      51.625  39.661  39.542  1.00  0.00           H  
ATOM    605  N1   DA    19      49.647  42.092  39.622  1.00  0.00           N  
ATOM    606  C2   DA    19      49.686  43.400  39.911  1.00  0.00           C  
ATOM    607  H2   DA    19      48.727  43.892  39.834  1.00  0.00           H  
ATOM    608  N3   DA    19      50.638  44.162  40.311  1.00  0.00           N  
ATOM    609  C4   DA    19      51.801  43.451  40.479  1.00  0.00           C  
ATOM    610  C3'  DA    19      55.204  46.842  41.443  1.00  0.00           C  
ATOM    611  H3'  DA    19      56.282  46.968  41.334  1.00  0.00           H  
ATOM    612  C2'  DA    19      54.869  45.468  41.904  1.00  0.00           C  
ATOM    613  H2'  DA    19      55.588  44.748  41.514  1.00  0.00           H  
ATOM    614 H2''  DA    19      54.774  45.399  42.988  1.00  0.00           H  
ATOM    615  O3'  DA    19      54.644  47.755  42.386  1.00  0.00           O  
ATOM    616  P    DG    20      55.197  49.203  42.590  1.00  0.00           P  
ATOM    617  OP1  DG    20      56.538  49.330  42.059  1.00  0.00           O  
ATOM    618  OP2  DG    20      55.063  49.589  44.002  1.00  0.00           O  
ATOM    619  O5'  DG    20      54.182  50.074  41.704  1.00  0.00           O  
ATOM    620  C5'  DG    20      52.800  49.869  41.805  1.00  0.00           C  
ATOM    621  H5'  DG    20      52.477  49.076  42.479  1.00  0.00           H  
ATOM    622 H5''  DG    20      52.393  49.574  40.838  1.00  0.00           H  
ATOM    623  C4'  DG    20      52.078  51.243  42.120  1.00  0.00           C  
ATOM    624  H4'  DG    20      52.493  52.091  41.576  1.00  0.00           H  
ATOM    625  O4'  DG    20      50.788  50.970  41.788  1.00  0.00           O  
ATOM    626  C1'  DG    20      49.948  50.957  42.950  1.00  0.00           C  
ATOM    627  H1'  DG    20      49.528  51.963  42.934  1.00  0.00           H  
ATOM    628  N9   DG    20      48.759  50.136  42.709  1.00  0.00           N  
ATOM    629  C8   DG    20      47.531  50.497  42.283  1.00  0.00           C  
ATOM    630  H8   DG    20      47.348  51.504  41.940  1.00  0.00           H  
ATOM    631  N7   DG    20      46.625  49.546  42.122  1.00  0.00           N  
ATOM    632  C5   DG    20      47.428  48.457  42.333  1.00  0.00           C  
ATOM    633  C6   DG    20      47.076  47.055  42.124  1.00  0.00           C  
ATOM    634  O6   DG    20      45.911  46.587  42.004  1.00  0.00           O  
ATOM    635  N1   DG    20      48.154  46.169  42.346  1.00  0.00           N  
ATOM    636  H1   DG    20      47.945  45.186  42.440  1.00  0.00           H  
ATOM    637  C2   DG    20      49.358  46.587  42.634  1.00  0.00           C  
ATOM    638  N2   DG    20      50.253  45.694  42.879  1.00  0.00           N  
ATOM    639  H21  DG    20      50.059  44.703  42.897  1.00  0.00           H  
ATOM    640  H22  DG    20      51.050  46.145  43.305  1.00  0.00           H  
ATOM    641  N3   DG    20      49.766  47.823  42.791  1.00  0.00           N  
ATOM    642  C4   DG    20      48.711  48.765  42.694  1.00  0.00           C  
ATOM    643  C3'  DG    20      52.083  51.563  43.608  1.00  0.00           C  
ATOM    644  H3'  DG    20      53.061  51.291  44.003  1.00  0.00           H  
ATOM    645  C2'  DG    20      50.840  50.899  44.159  1.00  0.00           C  
ATOM    646  H2'  DG    20      51.046  49.866  44.436  1.00  0.00           H  
ATOM    647 H2''  DG    20      50.419  51.437  45.008  1.00  0.00           H  
ATOM    648  O3'  DG    20      51.916  52.988  43.859  1.00  0.00           O  
ATOM    649  P    DG    21      52.256  53.709  45.307  1.00  0.00           P  
ATOM    650  OP1  DG    21      52.757  55.047  45.063  1.00  0.00           O  
ATOM    651  OP2  DG    21      53.055  52.786  46.118  1.00  0.00           O  
ATOM    652  O5'  DG    21      50.798  53.812  45.827  1.00  0.00           O  
ATOM    653  C5'  DG    21      50.448  53.287  47.070  1.00  0.00           C  
ATOM    654  H5'  DG    21      50.732  54.079  47.763  1.00  0.00           H  
ATOM    655 H5''  DG    21      50.928  52.328  47.260  1.00  0.00           H  
ATOM    656  C4'  DG    21      48.958  53.091  47.269  1.00  0.00           C  
ATOM    657  H4'  DG    21      48.341  53.961  47.042  1.00  0.00           H  
ATOM    658  O4'  DG    21      48.468  52.143  46.301  1.00  0.00           O  
ATOM    659  C1'  DG    21      47.720  51.190  47.119  1.00  0.00           C  
ATOM    660  H1'  DG    21      46.722  51.557  47.357  1.00  0.00           H  
ATOM    661  N9   DG    21      47.493  49.883  46.485  1.00  0.00           N  
ATOM    662  C8   DG    21      48.319  48.771  46.523  1.00  0.00           C  
ATOM    663  H8   DG    21      49.301  48.658  46.958  1.00  0.00           H  
ATOM    664  N7   DG    21      47.717  47.654  46.029  1.00  0.00           N  
ATOM    665  C5   DG    21      46.504  48.086  45.644  1.00  0.00           C  
ATOM    666  C6   DG    21      45.337  47.372  45.202  1.00  0.00           C  
ATOM    667  O6   DG    21      45.147  46.181  45.034  1.00  0.00           O  
ATOM    668  N1   DG    21      44.217  48.138  44.912  1.00  0.00           N  
ATOM    669  H1   DG    21      43.376  47.636  44.664  1.00  0.00           H  
ATOM    670  C2   DG    21      44.195  49.492  45.143  1.00  0.00           C  
ATOM    671  N2   DG    21      43.099  50.135  44.763  1.00  0.00           N  
ATOM    672  H21  DG    21      42.307  49.649  44.368  1.00  0.00           H  
ATOM    673  H22  DG    21      43.093  51.142  44.839  1.00  0.00           H  
ATOM    674  N3   DG    21      45.226  50.252  45.537  1.00  0.00           N  
ATOM    675  C4   DG    21      46.320  49.475  45.848  1.00  0.00           C  
ATOM    676  C3'  DG    21      48.716  52.539  48.741  1.00  0.00           C  
ATOM    677  H3'  DG    21      49.524  52.698  49.456  1.00  0.00           H  
ATOM    678  C2'  DG    21      48.462  51.066  48.418  1.00  0.00           C  
ATOM    679  H2'  DG    21      49.392  50.513  48.288  1.00  0.00           H  
ATOM    680 H2''  DG    21      47.831  50.615  49.184  1.00  0.00           H  
ATOM    681  O3'  DG    21      47.554  52.951  49.483  1.00  0.00           O  
ATOM    682  P    DG    22      46.794  54.349  49.438  1.00  0.00           P  
ATOM    683  OP1  DG    22      47.806  55.375  49.275  1.00  0.00           O  
ATOM    684  OP2  DG    22      45.902  54.407  50.674  1.00  0.00           O  
ATOM    685  O5'  DG    22      45.935  54.313  48.122  1.00  0.00           O  
ATOM    686  C5'  DG    22      44.955  53.335  47.935  1.00  0.00           C  
ATOM    687  H5'  DG    22      44.959  52.520  48.658  1.00  0.00           H  
ATOM    688 H5''  DG    22      45.167  52.889  46.964  1.00  0.00           H  
ATOM    689  C4'  DG    22      43.506  53.910  47.725  1.00  0.00           C  
ATOM    690  H4'  DG    22      43.581  54.684  46.962  1.00  0.00           H  
ATOM    691  O4'  DG    22      42.682  52.836  47.074  1.00  0.00           O  
ATOM    692  C1'  DG    22      41.654  52.569  47.970  1.00  0.00           C  
ATOM    693  H1'  DG    22      40.819  53.229  47.733  1.00  0.00           H  
ATOM    694  N9   DG    22      41.413  51.152  47.834  1.00  0.00           N  
ATOM    695  C8   DG    22      40.325  50.654  47.222  1.00  0.00           C  
ATOM    696  H8   DG    22      39.518  51.320  46.956  1.00  0.00           H  
ATOM    697  N7   DG    22      40.351  49.351  47.096  1.00  0.00           N  
ATOM    698  C5   DG    22      41.603  49.017  47.596  1.00  0.00           C  
ATOM    699  C6   DG    22      42.230  47.757  47.532  1.00  0.00           C  
ATOM    700  O6   DG    22      41.863  46.664  47.129  1.00  0.00           O  
ATOM    701  N1   DG    22      43.503  47.797  48.099  1.00  0.00           N  
ATOM    702  H1   DG    22      43.929  46.890  48.225  1.00  0.00           H  
ATOM    703  C2   DG    22      44.145  48.919  48.546  1.00  0.00           C  
ATOM    704  N2   DG    22      45.345  48.768  48.995  1.00  0.00           N  
ATOM    705  H21  DG    22      45.833  47.886  48.933  1.00  0.00           H  
ATOM    706  H22  DG    22      45.771  49.558  49.458  1.00  0.00           H  
ATOM    707  N3   DG    22      43.563  50.084  48.547  1.00  0.00           N  
ATOM    708  C4   DG    22      42.224  50.135  48.072  1.00  0.00           C  
ATOM    709  C3'  DG    22      42.817  54.377  48.959  1.00  0.00           C  
ATOM    710  H3'  DG    22      43.553  54.640  49.719  1.00  0.00           H  
ATOM    711  C2'  DG    22      42.109  53.075  49.355  1.00  0.00           C  
ATOM    712  H2'  DG    22      42.911  52.485  49.798  1.00  0.00           H  
ATOM    713 H2''  DG    22      41.257  53.309  49.993  1.00  0.00           H  
ATOM    714  O3'  DG    22      41.863  55.455  48.467  1.00  0.00           O  
ATOM    715  P   DT3    23      41.155  56.443  49.481  1.00  0.00           P  
ATOM    716  OP1 DT3    23      40.625  55.682  50.584  1.00  0.00           O  
ATOM    717  OP2 DT3    23      40.091  57.257  48.845  1.00  0.00           O  
ATOM    718  O5' DT3    23      42.345  57.432  50.017  1.00  0.00           O  
ATOM    719  C5' DT3    23      43.313  57.097  50.990  1.00  0.00           C  
ATOM    720  H5' DT3    23      44.220  57.007  50.391  1.00  0.00           H  
ATOM    721 H5'' DT3    23      43.223  56.048  51.272  1.00  0.00           H  
ATOM    722  C4' DT3    23      43.493  57.919  52.252  1.00  0.00           C  
ATOM    723  H4' DT3    23      44.357  57.658  52.863  1.00  0.00           H  
ATOM    724  O4' DT3    23      43.669  59.257  51.838  1.00  0.00           O  
ATOM    725  C1' DT3    23      42.531  59.999  52.085  1.00  0.00           C  
ATOM    726  H1' DT3    23      42.916  60.590  52.915  1.00  0.00           H  
ATOM    727  N1  DT3    23      42.190  60.911  50.927  1.00  0.00           N  
ATOM    728  C6  DT3    23      41.200  60.605  49.998  1.00  0.00           C  
ATOM    729  H6  DT3    23      40.529  59.774  50.159  1.00  0.00           H  
ATOM    730  C5  DT3    23      41.050  61.342  48.895  1.00  0.00           C  
ATOM    731  C7  DT3    23      40.024  60.867  47.892  1.00  0.00           C  
ATOM    732  H71 DT3    23      40.534  60.794  46.931  1.00  0.00           H  
ATOM    733  H72 DT3    23      39.596  59.894  48.135  1.00  0.00           H  
ATOM    734  H73 DT3    23      39.187  61.560  47.800  1.00  0.00           H  
ATOM    735  C4  DT3    23      41.937  62.469  48.583  1.00  0.00           C  
ATOM    736  O4  DT3    23      41.965  63.048  47.489  1.00  0.00           O  
ATOM    737  N3  DT3    23      42.849  62.779  49.571  1.00  0.00           N  
ATOM    738  H3  DT3    23      43.432  63.579  49.369  1.00  0.00           H  
ATOM    739  C2  DT3    23      42.999  62.030  50.769  1.00  0.00           C  
ATOM    740  O2  DT3    23      43.796  62.389  51.644  1.00  0.00           O  
ATOM    741  C3' DT3    23      42.229  57.869  53.216  1.00  0.00           C  
ATOM    742  H3' DT3    23      41.716  56.911  53.132  1.00  0.00           H  
ATOM    743  C2' DT3    23      41.408  59.034  52.623  1.00  0.00           C  
ATOM    744  H2' DT3    23      40.652  58.596  51.971  1.00  0.00           H  
ATOM    745 H2'' DT3    23      40.878  59.455  53.478  1.00  0.00           H  
ATOM    746  O3' DT3    23      42.489  58.181  54.611  1.00  0.00           O  
ATOM    747 HO3' DT3    23      41.758  57.887  55.159  1.00  0.00           H  
ATOM    748  K+   K+    24      44.704  44.334  42.575  1.00  0.00           K  
ATOM    749  K+   K+    25      43.249  44.380  46.007  1.00  0.00           K  
END
