# Supplementary material for: Complexity of Guanine Quadruplex Unfolding Pathways Revealed by Atomistic Pulling Simulations
Source: J Chem Inf Model. 2023 Jul 17;63(15):4716–31. doi: 10.1021/acs.jcim.3c00171 (PMC10428220; doi:10.1021/acs.jcim.3c00171)
Supplement: Supplementary file 2 — ci3c00171_si_002.zip [file ci3c00171_si_002.zip › coordinates/initial-coordinates/143d-start_run3.pdb]

ATOM      1 HO5' DT5     1      44.827  34.350  56.116  1.00  0.00           H  
ATOM      2  O5' DT5     1      44.021  34.568  56.590  1.00  0.00           O  
ATOM      3  C5' DT5     1      43.740  35.932  56.294  1.00  0.00           C  
ATOM      4  H5' DT5     1      44.235  36.591  57.008  1.00  0.00           H  
ATOM      5 H5'' DT5     1      42.655  35.945  56.396  1.00  0.00           H  
ATOM      6  C4' DT5     1      44.245  36.238  54.894  1.00  0.00           C  
ATOM      7  H4' DT5     1      43.956  35.504  54.142  1.00  0.00           H  
ATOM      8  O4' DT5     1      43.687  37.539  54.515  1.00  0.00           O  
ATOM      9  C1' DT5     1      44.597  38.183  53.632  1.00  0.00           C  
ATOM     10  H1' DT5     1      44.737  37.633  52.702  1.00  0.00           H  
ATOM     11  N1  DT5     1      44.248  39.593  53.307  1.00  0.00           N  
ATOM     12  C6  DT5     1      44.768  40.638  54.020  1.00  0.00           C  
ATOM     13  H6  DT5     1      45.419  40.465  54.864  1.00  0.00           H  
ATOM     14  C5  DT5     1      44.494  41.930  53.768  1.00  0.00           C  
ATOM     15  C7  DT5     1      45.179  43.062  54.550  1.00  0.00           C  
ATOM     16  H71 DT5     1      45.281  43.958  53.937  1.00  0.00           H  
ATOM     17  H72 DT5     1      44.345  43.301  55.211  1.00  0.00           H  
ATOM     18  H73 DT5     1      46.079  42.942  55.152  1.00  0.00           H  
ATOM     19  C4  DT5     1      43.745  42.225  52.559  1.00  0.00           C  
ATOM     20  O4  DT5     1      43.537  43.315  52.162  1.00  0.00           O  
ATOM     21  N3  DT5     1      43.127  41.187  51.940  1.00  0.00           N  
ATOM     22  H3  DT5     1      42.379  41.432  51.307  1.00  0.00           H  
ATOM     23  C2  DT5     1      43.253  39.853  52.314  1.00  0.00           C  
ATOM     24  O2  DT5     1      42.676  38.922  51.710  1.00  0.00           O  
ATOM     25  C3' DT5     1      45.734  36.462  54.759  1.00  0.00           C  
ATOM     26  H3' DT5     1      46.341  36.384  55.661  1.00  0.00           H  
ATOM     27  C2' DT5     1      45.932  37.902  54.317  1.00  0.00           C  
ATOM     28  H2' DT5     1      46.000  38.519  55.213  1.00  0.00           H  
ATOM     29 H2'' DT5     1      46.727  38.066  53.590  1.00  0.00           H  
ATOM     30  O3' DT5     1      46.255  35.641  53.683  1.00  0.00           O  
ATOM     31  P    DG     2      46.600  34.144  53.850  1.00  0.00           P  
ATOM     32  OP1  DG     2      46.214  33.864  55.220  1.00  0.00           O  
ATOM     33  OP2  DG     2      47.987  33.896  53.452  1.00  0.00           O  
ATOM     34  O5'  DG     2      45.594  33.337  52.898  1.00  0.00           O  
ATOM     35  C5'  DG     2      44.309  32.932  53.164  1.00  0.00           C  
ATOM     36  H5'  DG     2      43.839  33.410  54.023  1.00  0.00           H  
ATOM     37 H5''  DG     2      44.197  31.873  53.397  1.00  0.00           H  
ATOM     38  C4'  DG     2      43.488  33.109  51.886  1.00  0.00           C  
ATOM     39  H4'  DG     2      42.535  32.595  52.014  1.00  0.00           H  
ATOM     40  O4'  DG     2      43.515  34.493  51.584  1.00  0.00           O  
ATOM     41  C1'  DG     2      43.624  34.526  50.133  1.00  0.00           C  
ATOM     42  H1'  DG     2      42.751  34.201  49.568  1.00  0.00           H  
ATOM     43  N9   DG     2      43.941  35.893  49.629  1.00  0.00           N  
ATOM     44  C8   DG     2      45.160  36.529  49.644  1.00  0.00           C  
ATOM     45  H8   DG     2      46.100  36.068  49.912  1.00  0.00           H  
ATOM     46  N7   DG     2      45.081  37.810  49.355  1.00  0.00           N  
ATOM     47  C5   DG     2      43.742  37.977  48.947  1.00  0.00           C  
ATOM     48  C6   DG     2      43.145  39.161  48.458  1.00  0.00           C  
ATOM     49  O6   DG     2      43.630  40.262  48.308  1.00  0.00           O  
ATOM     50  N1   DG     2      41.821  39.041  48.212  1.00  0.00           N  
ATOM     51  H1   DG     2      41.263  39.864  48.035  1.00  0.00           H  
ATOM     52  C2   DG     2      41.136  37.911  48.456  1.00  0.00           C  
ATOM     53  N2   DG     2      39.889  38.006  47.983  1.00  0.00           N  
ATOM     54  H21  DG     2      39.566  38.900  47.641  1.00  0.00           H  
ATOM     55  H22  DG     2      39.225  37.247  47.920  1.00  0.00           H  
ATOM     56  N3   DG     2      41.636  36.762  48.933  1.00  0.00           N  
ATOM     57  C4   DG     2      43.003  36.815  49.087  1.00  0.00           C  
ATOM     58  C3'  DG     2      44.178  32.384  50.738  1.00  0.00           C  
ATOM     59  H3'  DG     2      44.938  31.719  51.148  1.00  0.00           H  
ATOM     60  C2'  DG     2      44.748  33.589  49.941  1.00  0.00           C  
ATOM     61  H2'  DG     2      45.676  33.833  50.457  1.00  0.00           H  
ATOM     62 H2''  DG     2      44.850  33.390  48.874  1.00  0.00           H  
ATOM     63  O3'  DG     2      43.160  31.689  49.996  1.00  0.00           O  
ATOM     64  P    DG     3      43.055  31.139  48.522  1.00  0.00           P  
ATOM     65  OP1  DG     3      41.905  30.213  48.507  1.00  0.00           O  
ATOM     66  OP2  DG     3      44.449  30.740  48.087  1.00  0.00           O  
ATOM     67  O5'  DG     3      42.664  32.499  47.710  1.00  0.00           O  
ATOM     68  C5'  DG     3      42.043  32.424  46.502  1.00  0.00           C  
ATOM     69  H5'  DG     3      42.342  31.497  46.014  1.00  0.00           H  
ATOM     70 H5''  DG     3      40.969  32.328  46.659  1.00  0.00           H  
ATOM     71  C4'  DG     3      42.437  33.638  45.532  1.00  0.00           C  
ATOM     72  H4'  DG     3      43.474  33.967  45.591  1.00  0.00           H  
ATOM     73  O4'  DG     3      41.493  34.678  45.671  1.00  0.00           O  
ATOM     74  C1'  DG     3      41.437  35.387  44.440  1.00  0.00           C  
ATOM     75  H1'  DG     3      40.381  35.443  44.178  1.00  0.00           H  
ATOM     76  N9   DG     3      41.798  36.782  44.401  1.00  0.00           N  
ATOM     77  C8   DG     3      41.122  37.824  43.833  1.00  0.00           C  
ATOM     78  H8   DG     3      40.188  37.646  43.321  1.00  0.00           H  
ATOM     79  N7   DG     3      41.605  39.002  44.117  1.00  0.00           N  
ATOM     80  C5   DG     3      42.796  38.737  44.780  1.00  0.00           C  
ATOM     81  C6   DG     3      43.839  39.617  45.157  1.00  0.00           C  
ATOM     82  O6   DG     3      43.957  40.785  44.887  1.00  0.00           O  
ATOM     83  N1   DG     3      44.858  39.003  45.836  1.00  0.00           N  
ATOM     84  H1   DG     3      45.518  39.652  46.239  1.00  0.00           H  
ATOM     85  C2   DG     3      44.952  37.634  45.936  1.00  0.00           C  
ATOM     86  N2   DG     3      45.912  37.151  46.715  1.00  0.00           N  
ATOM     87  H21  DG     3      46.330  37.723  47.435  1.00  0.00           H  
ATOM     88  H22  DG     3      45.836  36.176  46.969  1.00  0.00           H  
ATOM     89  N3   DG     3      44.022  36.767  45.502  1.00  0.00           N  
ATOM     90  C4   DG     3      42.894  37.386  44.972  1.00  0.00           C  
ATOM     91  C3'  DG     3      42.351  33.247  44.079  1.00  0.00           C  
ATOM     92  H3'  DG     3      41.508  32.565  43.964  1.00  0.00           H  
ATOM     93  C2'  DG     3      42.110  34.548  43.363  1.00  0.00           C  
ATOM     94  H2'  DG     3      41.458  34.155  42.583  1.00  0.00           H  
ATOM     95 H2''  DG     3      43.051  34.974  43.018  1.00  0.00           H  
ATOM     96  O3'  DG     3      43.506  32.568  43.605  1.00  0.00           O  
ATOM     97  P    DG     4      43.413  31.556  42.343  1.00  0.00           P  
ATOM     98  OP1  DG     4      42.415  30.464  42.592  1.00  0.00           O  
ATOM     99  OP2  DG     4      44.788  31.202  42.063  1.00  0.00           O  
ATOM    100  O5'  DG     4      42.987  32.348  41.061  1.00  0.00           O  
ATOM    101  C5'  DG     4      41.718  32.348  40.626  1.00  0.00           C  
ATOM    102  H5'  DG     4      41.075  32.393  41.505  1.00  0.00           H  
ATOM    103 H5''  DG     4      41.573  31.387  40.131  1.00  0.00           H  
ATOM    104  C4'  DG     4      41.392  33.346  39.511  1.00  0.00           C  
ATOM    105  H4'  DG     4      40.363  33.053  39.305  1.00  0.00           H  
ATOM    106  O4'  DG     4      41.381  34.678  40.108  1.00  0.00           O  
ATOM    107  C1'  DG     4      42.371  35.507  39.415  1.00  0.00           C  
ATOM    108  H1'  DG     4      41.792  36.087  38.696  1.00  0.00           H  
ATOM    109  N9   DG     4      43.199  36.355  40.274  1.00  0.00           N  
ATOM    110  C8   DG     4      44.285  36.020  41.071  1.00  0.00           C  
ATOM    111  H8   DG     4      44.644  35.005  41.154  1.00  0.00           H  
ATOM    112  N7   DG     4      44.778  37.064  41.723  1.00  0.00           N  
ATOM    113  C5   DG     4      43.944  38.123  41.318  1.00  0.00           C  
ATOM    114  C6   DG     4      44.041  39.536  41.518  1.00  0.00           C  
ATOM    115  O6   DG     4      44.967  40.168  42.027  1.00  0.00           O  
ATOM    116  N1   DG     4      42.990  40.306  40.935  1.00  0.00           N  
ATOM    117  H1   DG     4      42.910  41.297  41.115  1.00  0.00           H  
ATOM    118  C2   DG     4      42.014  39.758  40.168  1.00  0.00           C  
ATOM    119  N2   DG     4      41.001  40.564  39.734  1.00  0.00           N  
ATOM    120  H21  DG     4      40.999  41.557  39.919  1.00  0.00           H  
ATOM    121  H22  DG     4      40.286  40.173  39.139  1.00  0.00           H  
ATOM    122  N3   DG     4      41.947  38.440  39.850  1.00  0.00           N  
ATOM    123  C4   DG     4      42.905  37.690  40.491  1.00  0.00           C  
ATOM    124  C3'  DG     4      42.250  33.354  38.240  1.00  0.00           C  
ATOM    125  H3'  DG     4      42.775  32.413  38.076  1.00  0.00           H  
ATOM    126  C2'  DG     4      43.269  34.416  38.649  1.00  0.00           C  
ATOM    127  H2'  DG     4      44.066  33.915  39.199  1.00  0.00           H  
ATOM    128 H2''  DG     4      43.759  34.990  37.863  1.00  0.00           H  
ATOM    129  O3'  DG     4      41.409  33.758  37.191  1.00  0.00           O  
ATOM    130  P    DT     5      41.842  33.847  35.703  1.00  0.00           P  
ATOM    131  OP1  DT     5      40.567  33.687  34.901  1.00  0.00           O  
ATOM    132  OP2  DT     5      42.910  32.885  35.389  1.00  0.00           O  
ATOM    133  O5'  DT     5      42.404  35.301  35.468  1.00  0.00           O  
ATOM    134  C5'  DT     5      42.758  35.780  34.192  1.00  0.00           C  
ATOM    135  H5'  DT     5      41.903  35.918  33.531  1.00  0.00           H  
ATOM    136 H5''  DT     5      43.401  35.069  33.673  1.00  0.00           H  
ATOM    137  C4'  DT     5      43.579  37.077  34.361  1.00  0.00           C  
ATOM    138  H4'  DT     5      43.089  37.776  35.038  1.00  0.00           H  
ATOM    139  O4'  DT     5      44.890  36.805  34.795  1.00  0.00           O  
ATOM    140  C1'  DT     5      45.802  37.617  34.087  1.00  0.00           C  
ATOM    141  H1'  DT     5      45.634  38.650  34.391  1.00  0.00           H  
ATOM    142  N1   DT     5      47.135  37.036  34.354  1.00  0.00           N  
ATOM    143  C6   DT     5      47.490  35.859  33.777  1.00  0.00           C  
ATOM    144  H6   DT     5      46.762  35.406  33.119  1.00  0.00           H  
ATOM    145  C5   DT     5      48.689  35.321  34.049  1.00  0.00           C  
ATOM    146  C7   DT     5      49.018  33.984  33.463  1.00  0.00           C  
ATOM    147  H71  DT     5      49.293  33.278  34.247  1.00  0.00           H  
ATOM    148  H72  DT     5      48.081  33.652  33.016  1.00  0.00           H  
ATOM    149  H73  DT     5      49.938  34.126  32.896  1.00  0.00           H  
ATOM    150  C4   DT     5      49.686  36.042  34.803  1.00  0.00           C  
ATOM    151  O4   DT     5      50.945  35.800  34.853  1.00  0.00           O  
ATOM    152  N3   DT     5      49.219  37.175  35.384  1.00  0.00           N  
ATOM    153  H3   DT     5      49.863  37.645  36.004  1.00  0.00           H  
ATOM    154  C2   DT     5      47.968  37.794  35.132  1.00  0.00           C  
ATOM    155  O2   DT     5      47.757  38.950  35.491  1.00  0.00           O  
ATOM    156  C3'  DT     5      43.743  37.733  32.968  1.00  0.00           C  
ATOM    157  H3'  DT     5      43.123  37.217  32.235  1.00  0.00           H  
ATOM    158  C2'  DT     5      45.197  37.531  32.667  1.00  0.00           C  
ATOM    159  H2'  DT     5      45.324  36.523  32.272  1.00  0.00           H  
ATOM    160 H2''  DT     5      45.590  38.199  31.900  1.00  0.00           H  
ATOM    161  O3'  DT     5      43.456  39.117  32.858  1.00  0.00           O  
ATOM    162  P    DT     6      42.062  39.708  33.331  1.00  0.00           P  
ATOM    163  OP1  DT     6      41.003  38.681  33.366  1.00  0.00           O  
ATOM    164  OP2  DT     6      41.890  41.037  32.681  1.00  0.00           O  
ATOM    165  O5'  DT     6      42.443  40.008  34.829  1.00  0.00           O  
ATOM    166  C5'  DT     6      41.620  40.583  35.832  1.00  0.00           C  
ATOM    167  H5'  DT     6      41.219  39.770  36.437  1.00  0.00           H  
ATOM    168 H5''  DT     6      40.752  41.088  35.410  1.00  0.00           H  
ATOM    169  C4'  DT     6      42.457  41.642  36.562  1.00  0.00           C  
ATOM    170  H4'  DT     6      41.739  42.339  36.994  1.00  0.00           H  
ATOM    171  O4'  DT     6      43.126  40.977  37.549  1.00  0.00           O  
ATOM    172  C1'  DT     6      44.261  41.760  37.893  1.00  0.00           C  
ATOM    173  H1'  DT     6      44.038  42.370  38.769  1.00  0.00           H  
ATOM    174  N1   DT     6      45.346  40.836  38.279  1.00  0.00           N  
ATOM    175  C6   DT     6      45.282  39.465  38.064  1.00  0.00           C  
ATOM    176  H6   DT     6      44.431  39.025  37.566  1.00  0.00           H  
ATOM    177  C5   DT     6      46.279  38.664  38.394  1.00  0.00           C  
ATOM    178  C7   DT     6      46.151  37.181  38.065  1.00  0.00           C  
ATOM    179  H71  DT     6      46.134  36.552  38.955  1.00  0.00           H  
ATOM    180  H72  DT     6      45.358  36.890  37.376  1.00  0.00           H  
ATOM    181  H73  DT     6      47.068  36.896  37.550  1.00  0.00           H  
ATOM    182  C4   DT     6      47.527  39.193  38.951  1.00  0.00           C  
ATOM    183  O4   DT     6      48.552  38.587  39.264  1.00  0.00           O  
ATOM    184  N3   DT     6      47.522  40.544  39.206  1.00  0.00           N  
ATOM    185  H3   DT     6      48.261  41.044  39.679  1.00  0.00           H  
ATOM    186  C2   DT     6      46.523  41.418  38.751  1.00  0.00           C  
ATOM    187  O2   DT     6      46.650  42.655  38.839  1.00  0.00           O  
ATOM    188  C3'  DT     6      43.402  42.479  35.646  1.00  0.00           C  
ATOM    189  H3'  DT     6      43.790  41.968  34.765  1.00  0.00           H  
ATOM    190  C2'  DT     6      44.497  42.744  36.720  1.00  0.00           C  
ATOM    191  H2'  DT     6      45.460  42.628  36.223  1.00  0.00           H  
ATOM    192 H2''  DT     6      44.378  43.762  37.092  1.00  0.00           H  
ATOM    193  O3'  DT     6      42.738  43.633  35.260  1.00  0.00           O  
ATOM    194  P    DA     7      43.453  44.862  34.465  1.00  0.00           P  
ATOM    195  OP1  DA     7      42.364  45.595  33.792  1.00  0.00           O  
ATOM    196  OP2  DA     7      44.594  44.355  33.662  1.00  0.00           O  
ATOM    197  O5'  DA     7      44.154  45.822  35.533  1.00  0.00           O  
ATOM    198  C5'  DA     7      43.376  46.483  36.518  1.00  0.00           C  
ATOM    199  H5'  DA     7      42.888  45.675  37.062  1.00  0.00           H  
ATOM    200 H5''  DA     7      42.609  47.054  35.995  1.00  0.00           H  
ATOM    201  C4'  DA     7      44.153  47.386  37.507  1.00  0.00           C  
ATOM    202  H4'  DA     7      43.467  47.855  38.212  1.00  0.00           H  
ATOM    203  O4'  DA     7      45.072  46.665  38.337  1.00  0.00           O  
ATOM    204  C1'  DA     7      46.077  47.593  38.647  1.00  0.00           C  
ATOM    205  H1'  DA     7      45.697  48.430  39.232  1.00  0.00           H  
ATOM    206  N9   DA     7      47.213  46.975  39.343  1.00  0.00           N  
ATOM    207  C8   DA     7      47.325  45.693  39.815  1.00  0.00           C  
ATOM    208  H8   DA     7      46.537  44.966  39.686  1.00  0.00           H  
ATOM    209  N7   DA     7      48.476  45.427  40.373  1.00  0.00           N  
ATOM    210  C5   DA     7      49.186  46.558  40.229  1.00  0.00           C  
ATOM    211  C6   DA     7      50.538  46.850  40.553  1.00  0.00           C  
ATOM    212  N6   DA     7      51.474  46.033  41.048  1.00  0.00           N  
ATOM    213  H61  DA     7      52.421  46.353  41.196  1.00  0.00           H  
ATOM    214  H62  DA     7      51.234  45.077  41.270  1.00  0.00           H  
ATOM    215  N1   DA     7      51.086  47.981  40.073  1.00  0.00           N  
ATOM    216  C2   DA     7      50.265  48.819  39.475  1.00  0.00           C  
ATOM    217  H2   DA     7      50.741  49.718  39.111  1.00  0.00           H  
ATOM    218  N3   DA     7      48.937  48.709  39.218  1.00  0.00           N  
ATOM    219  C4   DA     7      48.462  47.500  39.631  1.00  0.00           C  
ATOM    220  C3'  DA     7      45.003  48.397  36.726  1.00  0.00           C  
ATOM    221  H3'  DA     7      45.001  48.349  35.637  1.00  0.00           H  
ATOM    222  C2'  DA     7      46.418  48.180  37.296  1.00  0.00           C  
ATOM    223  H2'  DA     7      46.940  47.483  36.641  1.00  0.00           H  
ATOM    224 H2''  DA     7      47.186  48.927  37.498  1.00  0.00           H  
ATOM    225  O3'  DA     7      44.361  49.537  37.164  1.00  0.00           O  
ATOM    226  P    DG     8      43.315  50.284  36.301  1.00  0.00           P  
ATOM    227  OP1  DG     8      43.741  50.123  34.904  1.00  0.00           O  
ATOM    228  OP2  DG     8      43.225  51.613  36.909  1.00  0.00           O  
ATOM    229  O5'  DG     8      41.978  49.482  36.605  1.00  0.00           O  
ATOM    230  C5'  DG     8      41.325  49.619  37.893  1.00  0.00           C  
ATOM    231  H5'  DG     8      41.179  50.656  38.197  1.00  0.00           H  
ATOM    232 H5''  DG     8      41.930  49.112  38.644  1.00  0.00           H  
ATOM    233  C4'  DG     8      40.012  48.857  37.840  1.00  0.00           C  
ATOM    234  H4'  DG     8      39.376  49.078  36.983  1.00  0.00           H  
ATOM    235  O4'  DG     8      40.396  47.516  37.959  1.00  0.00           O  
ATOM    236  C1'  DG     8      39.703  46.840  38.916  1.00  0.00           C  
ATOM    237  H1'  DG     8      38.719  46.462  38.637  1.00  0.00           H  
ATOM    238  N9   DG     8      40.530  45.704  39.359  1.00  0.00           N  
ATOM    239  C8   DG     8      40.229  44.396  39.284  1.00  0.00           C  
ATOM    240  H8   DG     8      39.333  43.979  38.849  1.00  0.00           H  
ATOM    241  N7   DG     8      41.109  43.604  39.815  1.00  0.00           N  
ATOM    242  C5   DG     8      42.099  44.511  40.316  1.00  0.00           C  
ATOM    243  C6   DG     8      43.409  44.238  40.879  1.00  0.00           C  
ATOM    244  O6   DG     8      43.927  43.146  41.141  1.00  0.00           O  
ATOM    245  N1   DG     8      44.103  45.367  41.210  1.00  0.00           N  
ATOM    246  H1   DG     8      44.959  45.268  41.735  1.00  0.00           H  
ATOM    247  C2   DG     8      43.658  46.638  40.966  1.00  0.00           C  
ATOM    248  N2   DG     8      44.288  47.692  41.421  1.00  0.00           N  
ATOM    249  H21  DG     8      45.039  47.506  42.071  1.00  0.00           H  
ATOM    250  H22  DG     8      44.003  48.650  41.278  1.00  0.00           H  
ATOM    251  N3   DG     8      42.457  46.875  40.369  1.00  0.00           N  
ATOM    252  C4   DG     8      41.739  45.812  40.008  1.00  0.00           C  
ATOM    253  C3'  DG     8      39.171  49.207  39.076  1.00  0.00           C  
ATOM    254  H3'  DG     8      39.592  49.968  39.733  1.00  0.00           H  
ATOM    255  C2'  DG     8      39.396  47.937  39.955  1.00  0.00           C  
ATOM    256  H2'  DG     8      40.222  48.263  40.588  1.00  0.00           H  
ATOM    257 H2''  DG     8      38.571  47.578  40.571  1.00  0.00           H  
ATOM    258  O3'  DG     8      37.752  49.440  38.995  1.00  0.00           O  
ATOM    259  P    DG     9      36.615  48.620  38.075  1.00  0.00           P  
ATOM    260  OP1  DG     9      37.196  48.019  36.861  1.00  0.00           O  
ATOM    261  OP2  DG     9      35.472  49.506  37.886  1.00  0.00           O  
ATOM    262  O5'  DG     9      36.184  47.434  39.053  1.00  0.00           O  
ATOM    263  C5'  DG     9      35.397  47.536  40.158  1.00  0.00           C  
ATOM    264  H5'  DG     9      34.335  47.634  39.931  1.00  0.00           H  
ATOM    265 H5''  DG     9      35.701  48.423  40.712  1.00  0.00           H  
ATOM    266  C4'  DG     9      35.440  46.237  41.019  1.00  0.00           C  
ATOM    267  H4'  DG     9      34.810  45.450  40.603  1.00  0.00           H  
ATOM    268  O4'  DG     9      36.741  45.743  40.991  1.00  0.00           O  
ATOM    269  C1'  DG     9      37.139  45.306  42.330  1.00  0.00           C  
ATOM    270  H1'  DG     9      36.692  44.324  42.481  1.00  0.00           H  
ATOM    271  N9   DG     9      38.589  45.226  42.568  1.00  0.00           N  
ATOM    272  C8   DG     9      39.453  46.199  43.000  1.00  0.00           C  
ATOM    273  H8   DG     9      39.244  47.247  43.154  1.00  0.00           H  
ATOM    274  N7   DG     9      40.664  45.792  43.318  1.00  0.00           N  
ATOM    275  C5   DG     9      40.586  44.424  43.172  1.00  0.00           C  
ATOM    276  C6   DG     9      41.495  43.354  43.590  1.00  0.00           C  
ATOM    277  O6   DG     9      42.639  43.502  43.954  1.00  0.00           O  
ATOM    278  N1   DG     9      40.932  42.115  43.543  1.00  0.00           N  
ATOM    279  H1   DG     9      41.478  41.372  43.956  1.00  0.00           H  
ATOM    280  C2   DG     9      39.717  41.830  43.049  1.00  0.00           C  
ATOM    281  N2   DG     9      39.256  40.630  43.286  1.00  0.00           N  
ATOM    282  H21  DG     9      39.884  40.024  43.795  1.00  0.00           H  
ATOM    283  H22  DG     9      38.313  40.345  43.064  1.00  0.00           H  
ATOM    284  N3   DG     9      38.887  42.786  42.610  1.00  0.00           N  
ATOM    285  C4   DG     9      39.334  44.050  42.710  1.00  0.00           C  
ATOM    286  C3'  DG     9      35.081  46.553  42.546  1.00  0.00           C  
ATOM    287  H3'  DG     9      34.832  47.579  42.817  1.00  0.00           H  
ATOM    288  C2'  DG     9      36.440  46.344  43.274  1.00  0.00           C  
ATOM    289  H2'  DG     9      37.044  47.252  43.260  1.00  0.00           H  
ATOM    290 H2''  DG     9      36.336  45.936  44.279  1.00  0.00           H  
ATOM    291  O3'  DG     9      34.241  45.582  43.152  1.00  0.00           O  
ATOM    292  P    DG    10      33.082  46.003  44.202  1.00  0.00           P  
ATOM    293  OP1  DG    10      31.878  46.353  43.410  1.00  0.00           O  
ATOM    294  OP2  DG    10      33.696  46.998  45.050  1.00  0.00           O  
ATOM    295  O5'  DG    10      32.730  44.724  45.109  1.00  0.00           O  
ATOM    296  C5'  DG    10      33.371  44.421  46.348  1.00  0.00           C  
ATOM    297  H5'  DG    10      32.901  45.000  47.143  1.00  0.00           H  
ATOM    298 H5''  DG    10      34.426  44.695  46.375  1.00  0.00           H  
ATOM    299  C4'  DG    10      33.399  42.855  46.625  1.00  0.00           C  
ATOM    300  H4'  DG    10      32.460  42.377  46.345  1.00  0.00           H  
ATOM    301  O4'  DG    10      34.474  42.312  45.871  1.00  0.00           O  
ATOM    302  C1'  DG    10      35.228  41.414  46.614  1.00  0.00           C  
ATOM    303  H1'  DG    10      34.672  40.482  46.515  1.00  0.00           H  
ATOM    304  N9   DG    10      36.668  41.238  46.382  1.00  0.00           N  
ATOM    305  C8   DG    10      37.405  40.112  46.464  1.00  0.00           C  
ATOM    306  H8   DG    10      36.894  39.191  46.706  1.00  0.00           H  
ATOM    307  N7   DG    10      38.685  40.295  46.734  1.00  0.00           N  
ATOM    308  C5   DG    10      38.830  41.706  46.560  1.00  0.00           C  
ATOM    309  C6   DG    10      40.042  42.519  46.742  1.00  0.00           C  
ATOM    310  O6   DG    10      41.217  42.126  46.845  1.00  0.00           O  
ATOM    311  N1   DG    10      39.781  43.825  46.569  1.00  0.00           N  
ATOM    312  H1   DG    10      40.547  44.478  46.651  1.00  0.00           H  
ATOM    313  C2   DG    10      38.521  44.299  46.296  1.00  0.00           C  
ATOM    314  N2   DG    10      38.345  45.581  46.087  1.00  0.00           N  
ATOM    315  H21  DG    10      39.160  46.178  46.101  1.00  0.00           H  
ATOM    316  H22  DG    10      37.416  45.912  45.868  1.00  0.00           H  
ATOM    317  N3   DG    10      37.423  43.622  46.140  1.00  0.00           N  
ATOM    318  C4   DG    10      37.591  42.295  46.260  1.00  0.00           C  
ATOM    319  C3'  DG    10      33.691  42.510  48.146  1.00  0.00           C  
ATOM    320  H3'  DG    10      33.733  43.435  48.721  1.00  0.00           H  
ATOM    321  C2'  DG    10      35.042  41.840  48.124  1.00  0.00           C  
ATOM    322  H2'  DG    10      35.860  42.514  48.378  1.00  0.00           H  
ATOM    323 H2''  DG    10      35.110  40.994  48.808  1.00  0.00           H  
ATOM    324  O3'  DG    10      32.838  41.471  48.709  1.00  0.00           O  
ATOM    325  P    DT    11      31.441  41.766  49.317  1.00  0.00           P  
ATOM    326  OP1  DT    11      30.658  40.483  49.327  1.00  0.00           O  
ATOM    327  OP2  DT    11      30.859  42.912  48.641  1.00  0.00           O  
ATOM    328  O5'  DT    11      31.710  42.231  50.877  1.00  0.00           O  
ATOM    329  C5'  DT    11      31.952  43.553  51.309  1.00  0.00           C  
ATOM    330  H5'  DT    11      31.057  44.072  51.649  1.00  0.00           H  
ATOM    331 H5''  DT    11      32.385  44.031  50.430  1.00  0.00           H  
ATOM    332  C4'  DT    11      32.951  43.488  52.490  1.00  0.00           C  
ATOM    333  H4'  DT    11      33.191  44.527  52.717  1.00  0.00           H  
ATOM    334  O4'  DT    11      32.526  42.720  53.659  1.00  0.00           O  
ATOM    335  C1'  DT    11      33.436  41.731  53.932  1.00  0.00           C  
ATOM    336  H1'  DT    11      34.209  42.141  54.582  1.00  0.00           H  
ATOM    337  N1   DT    11      32.869  40.604  54.667  1.00  0.00           N  
ATOM    338  C6   DT    11      31.897  39.817  54.037  1.00  0.00           C  
ATOM    339  H6   DT    11      31.647  39.983  53.000  1.00  0.00           H  
ATOM    340  C5   DT    11      31.194  38.834  54.698  1.00  0.00           C  
ATOM    341  C7   DT    11      30.167  38.017  54.026  1.00  0.00           C  
ATOM    342  H71  DT    11      30.207  38.256  52.963  1.00  0.00           H  
ATOM    343  H72  DT    11      30.533  36.992  54.096  1.00  0.00           H  
ATOM    344  H73  DT    11      29.184  38.228  54.447  1.00  0.00           H  
ATOM    345  C4   DT    11      31.527  38.495  56.092  1.00  0.00           C  
ATOM    346  O4   DT    11      31.086  37.669  56.817  1.00  0.00           O  
ATOM    347  N3   DT    11      32.664  39.187  56.518  1.00  0.00           N  
ATOM    348  H3   DT    11      33.131  38.960  57.385  1.00  0.00           H  
ATOM    349  C2   DT    11      33.269  40.265  55.953  1.00  0.00           C  
ATOM    350  O2   DT    11      34.117  40.861  56.661  1.00  0.00           O  
ATOM    351  C3'  DT    11      34.331  42.739  52.056  1.00  0.00           C  
ATOM    352  H3'  DT    11      34.448  42.643  50.977  1.00  0.00           H  
ATOM    353  C2'  DT    11      34.122  41.363  52.678  1.00  0.00           C  
ATOM    354  H2'  DT    11      33.530  40.728  52.019  1.00  0.00           H  
ATOM    355 H2''  DT    11      35.022  40.798  52.919  1.00  0.00           H  
ATOM    356  O3'  DT    11      35.495  43.246  52.688  1.00  0.00           O  
ATOM    357  P    DT    12      36.226  44.441  51.978  1.00  0.00           P  
ATOM    358  OP1  DT    12      35.295  45.575  52.097  1.00  0.00           O  
ATOM    359  OP2  DT    12      36.698  44.093  50.569  1.00  0.00           O  
ATOM    360  O5'  DT    12      37.577  44.700  52.913  1.00  0.00           O  
ATOM    361  C5'  DT    12      37.403  45.076  54.299  1.00  0.00           C  
ATOM    362  H5'  DT    12      36.503  44.583  54.666  1.00  0.00           H  
ATOM    363 H5''  DT    12      37.308  46.156  54.413  1.00  0.00           H  
ATOM    364  C4'  DT    12      38.467  44.503  55.254  1.00  0.00           C  
ATOM    365  H4'  DT    12      38.326  44.878  56.267  1.00  0.00           H  
ATOM    366  O4'  DT    12      38.443  43.029  55.242  1.00  0.00           O  
ATOM    367  C1'  DT    12      39.632  42.578  54.626  1.00  0.00           C  
ATOM    368  H1'  DT    12      40.345  42.247  55.381  1.00  0.00           H  
ATOM    369  N1   DT    12      39.443  41.351  53.771  1.00  0.00           N  
ATOM    370  C6   DT    12      38.704  41.520  52.659  1.00  0.00           C  
ATOM    371  H6   DT    12      38.112  42.410  52.506  1.00  0.00           H  
ATOM    372  C5   DT    12      38.569  40.448  51.814  1.00  0.00           C  
ATOM    373  C7   DT    12      37.638  40.486  50.647  1.00  0.00           C  
ATOM    374  H71  DT    12      38.214  40.112  49.801  1.00  0.00           H  
ATOM    375  H72  DT    12      36.808  39.882  51.014  1.00  0.00           H  
ATOM    376  H73  DT    12      37.240  41.486  50.476  1.00  0.00           H  
ATOM    377  C4   DT    12      39.091  39.173  52.091  1.00  0.00           C  
ATOM    378  O4   DT    12      38.821  38.187  51.417  1.00  0.00           O  
ATOM    379  N3   DT    12      39.944  39.156  53.126  1.00  0.00           N  
ATOM    380  H3   DT    12      40.452  38.304  53.317  1.00  0.00           H  
ATOM    381  C2   DT    12      40.205  40.219  53.986  1.00  0.00           C  
ATOM    382  O2   DT    12      40.908  40.079  54.935  1.00  0.00           O  
ATOM    383  C3'  DT    12      39.868  44.918  54.813  1.00  0.00           C  
ATOM    384  H3'  DT    12      39.825  45.730  54.088  1.00  0.00           H  
ATOM    385  C2'  DT    12      40.370  43.785  53.969  1.00  0.00           C  
ATOM    386  H2'  DT    12      40.078  44.028  52.948  1.00  0.00           H  
ATOM    387 H2''  DT    12      41.455  43.714  54.043  1.00  0.00           H  
ATOM    388  O3'  DT    12      40.672  45.161  56.008  1.00  0.00           O  
ATOM    389  P    DA    13      40.599  46.591  56.738  1.00  0.00           P  
ATOM    390  OP1  DA    13      40.565  46.483  58.194  1.00  0.00           O  
ATOM    391  OP2  DA    13      39.475  47.248  56.172  1.00  0.00           O  
ATOM    392  O5'  DA    13      41.881  47.468  56.405  1.00  0.00           O  
ATOM    393  C5'  DA    13      43.156  46.775  56.577  1.00  0.00           C  
ATOM    394  H5'  DA    13      43.034  45.855  57.149  1.00  0.00           H  
ATOM    395 H5''  DA    13      43.893  47.365  57.121  1.00  0.00           H  
ATOM    396  C4'  DA    13      43.894  46.422  55.284  1.00  0.00           C  
ATOM    397  H4'  DA    13      44.562  45.565  55.373  1.00  0.00           H  
ATOM    398  O4'  DA    13      42.953  46.157  54.343  1.00  0.00           O  
ATOM    399  C1'  DA    13      43.458  46.473  53.017  1.00  0.00           C  
ATOM    400  H1'  DA    13      44.166  45.710  52.694  1.00  0.00           H  
ATOM    401  N9   DA    13      42.326  46.484  52.120  1.00  0.00           N  
ATOM    402  C8   DA    13      42.123  45.582  51.135  1.00  0.00           C  
ATOM    403  H8   DA    13      42.855  44.849  50.830  1.00  0.00           H  
ATOM    404  N7   DA    13      40.958  45.635  50.572  1.00  0.00           N  
ATOM    405  C5   DA    13      40.329  46.791  51.125  1.00  0.00           C  
ATOM    406  C6   DA    13      39.133  47.441  50.795  1.00  0.00           C  
ATOM    407  N6   DA    13      38.251  47.126  49.899  1.00  0.00           N  
ATOM    408  H61  DA    13      37.477  47.773  49.847  1.00  0.00           H  
ATOM    409  H62  DA    13      38.213  46.228  49.439  1.00  0.00           H  
ATOM    410  N1   DA    13      38.855  48.608  51.412  1.00  0.00           N  
ATOM    411  C2   DA    13      39.760  49.035  52.353  1.00  0.00           C  
ATOM    412  H2   DA    13      39.595  50.037  52.722  1.00  0.00           H  
ATOM    413  N3   DA    13      40.957  48.554  52.658  1.00  0.00           N  
ATOM    414  C4   DA    13      41.184  47.349  52.048  1.00  0.00           C  
ATOM    415  C3'  DA    13      44.711  47.596  54.670  1.00  0.00           C  
ATOM    416  H3'  DA    13      44.565  48.433  55.353  1.00  0.00           H  
ATOM    417  C2'  DA    13      44.097  47.788  53.302  1.00  0.00           C  
ATOM    418  H2'  DA    13      43.363  48.592  53.367  1.00  0.00           H  
ATOM    419 H2''  DA    13      44.961  48.057  52.695  1.00  0.00           H  
ATOM    420  O3'  DA    13      46.115  47.304  54.530  1.00  0.00           O  
ATOM    421  P    DG    14      47.206  48.246  55.289  1.00  0.00           P  
ATOM    422  OP1  DG    14      46.754  48.419  56.660  1.00  0.00           O  
ATOM    423  OP2  DG    14      47.375  49.390  54.420  1.00  0.00           O  
ATOM    424  O5'  DG    14      48.482  47.442  55.352  1.00  0.00           O  
ATOM    425  C5'  DG    14      49.314  47.205  54.240  1.00  0.00           C  
ATOM    426  H5'  DG    14      50.152  47.901  54.227  1.00  0.00           H  
ATOM    427 H5''  DG    14      48.784  47.258  53.289  1.00  0.00           H  
ATOM    428  C4'  DG    14      49.765  45.739  54.373  1.00  0.00           C  
ATOM    429  H4'  DG    14      50.340  45.681  55.297  1.00  0.00           H  
ATOM    430  O4'  DG    14      48.694  44.767  54.283  1.00  0.00           O  
ATOM    431  C1'  DG    14      48.719  44.325  52.911  1.00  0.00           C  
ATOM    432  H1'  DG    14      48.992  43.271  52.976  1.00  0.00           H  
ATOM    433  N9   DG    14      47.444  44.500  52.213  1.00  0.00           N  
ATOM    434  C8   DG    14      46.922  45.728  51.815  1.00  0.00           C  
ATOM    435  H8   DG    14      47.121  46.653  52.336  1.00  0.00           H  
ATOM    436  N7   DG    14      46.098  45.710  50.807  1.00  0.00           N  
ATOM    437  C5   DG    14      46.005  44.286  50.575  1.00  0.00           C  
ATOM    438  C6   DG    14      45.198  43.542  49.589  1.00  0.00           C  
ATOM    439  O6   DG    14      44.363  43.948  48.791  1.00  0.00           O  
ATOM    440  N1   DG    14      45.315  42.190  49.806  1.00  0.00           N  
ATOM    441  H1   DG    14      44.819  41.561  49.190  1.00  0.00           H  
ATOM    442  C2   DG    14      46.149  41.574  50.712  1.00  0.00           C  
ATOM    443  N2   DG    14      46.307  40.256  50.718  1.00  0.00           N  
ATOM    444  H21  DG    14      45.785  39.585  50.173  1.00  0.00           H  
ATOM    445  H22  DG    14      47.128  39.892  51.179  1.00  0.00           H  
ATOM    446  N3   DG    14      46.991  42.236  51.494  1.00  0.00           N  
ATOM    447  C4   DG    14      46.799  43.573  51.451  1.00  0.00           C  
ATOM    448  C3'  DG    14      50.822  45.369  53.254  1.00  0.00           C  
ATOM    449  H3'  DG    14      51.534  46.118  52.907  1.00  0.00           H  
ATOM    450  C2'  DG    14      49.863  44.954  52.183  1.00  0.00           C  
ATOM    451  H2'  DG    14      49.534  45.857  51.667  1.00  0.00           H  
ATOM    452 H2''  DG    14      50.236  44.190  51.501  1.00  0.00           H  
ATOM    453  O3'  DG    14      51.612  44.346  53.819  1.00  0.00           O  
ATOM    454  P    DG    15      52.674  43.559  53.023  1.00  0.00           P  
ATOM    455  OP1  DG    15      53.409  42.816  54.124  1.00  0.00           O  
ATOM    456  OP2  DG    15      53.388  44.535  52.217  1.00  0.00           O  
ATOM    457  O5'  DG    15      52.022  42.559  52.002  1.00  0.00           O  
ATOM    458  C5'  DG    15      51.612  41.252  52.476  1.00  0.00           C  
ATOM    459  H5'  DG    15      50.617  41.292  52.919  1.00  0.00           H  
ATOM    460 H5''  DG    15      52.221  40.971  53.336  1.00  0.00           H  
ATOM    461  C4'  DG    15      51.711  40.161  51.407  1.00  0.00           C  
ATOM    462  H4'  DG    15      51.803  39.186  51.887  1.00  0.00           H  
ATOM    463  O4'  DG    15      50.442  40.086  50.817  1.00  0.00           O  
ATOM    464  C1'  DG    15      50.730  39.858  49.448  1.00  0.00           C  
ATOM    465  H1'  DG    15      50.903  38.784  49.381  1.00  0.00           H  
ATOM    466  N9   DG    15      49.440  40.186  48.702  1.00  0.00           N  
ATOM    467  C8   DG    15      48.586  39.256  48.104  1.00  0.00           C  
ATOM    468  H8   DG    15      48.812  38.212  48.260  1.00  0.00           H  
ATOM    469  N7   DG    15      47.624  39.699  47.429  1.00  0.00           N  
ATOM    470  C5   DG    15      47.839  41.072  47.456  1.00  0.00           C  
ATOM    471  C6   DG    15      47.107  42.143  46.822  1.00  0.00           C  
ATOM    472  O6   DG    15      46.178  42.115  46.063  1.00  0.00           O  
ATOM    473  N1   DG    15      47.566  43.413  47.026  1.00  0.00           N  
ATOM    474  H1   DG    15      47.226  44.125  46.395  1.00  0.00           H  
ATOM    475  C2   DG    15      48.713  43.646  47.739  1.00  0.00           C  
ATOM    476  N2   DG    15      48.938  44.811  48.189  1.00  0.00           N  
ATOM    477  H21  DG    15      48.418  45.579  47.790  1.00  0.00           H  
ATOM    478  H22  DG    15      49.848  45.002  48.586  1.00  0.00           H  
ATOM    479  N3   DG    15      49.442  42.670  48.376  1.00  0.00           N  
ATOM    480  C4   DG    15      48.931  41.392  48.240  1.00  0.00           C  
ATOM    481  C3'  DG    15      52.802  40.349  50.295  1.00  0.00           C  
ATOM    482  H3'  DG    15      53.471  41.159  50.588  1.00  0.00           H  
ATOM    483  C2'  DG    15      51.915  40.698  49.095  1.00  0.00           C  
ATOM    484  H2'  DG    15      51.696  41.766  49.074  1.00  0.00           H  
ATOM    485 H2''  DG    15      52.379  40.402  48.155  1.00  0.00           H  
ATOM    486  O3'  DG    15      53.466  39.154  50.041  1.00  0.00           O  
ATOM    487  P    DG    16      54.591  38.939  48.937  1.00  0.00           P  
ATOM    488  OP1  DG    16      55.500  37.943  49.463  1.00  0.00           O  
ATOM    489  OP2  DG    16      55.237  40.242  48.532  1.00  0.00           O  
ATOM    490  O5'  DG    16      53.945  38.306  47.608  1.00  0.00           O  
ATOM    491  C5'  DG    16      53.618  36.939  47.551  1.00  0.00           C  
ATOM    492  H5'  DG    16      52.829  36.691  48.261  1.00  0.00           H  
ATOM    493 H5''  DG    16      54.462  36.320  47.856  1.00  0.00           H  
ATOM    494  C4'  DG    16      53.168  36.399  46.296  1.00  0.00           C  
ATOM    495  H4'  DG    16      53.146  35.324  46.477  1.00  0.00           H  
ATOM    496  O4'  DG    16      51.964  37.042  45.955  1.00  0.00           O  
ATOM    497  C1'  DG    16      52.144  37.801  44.827  1.00  0.00           C  
ATOM    498  H1'  DG    16      51.811  37.116  44.047  1.00  0.00           H  
ATOM    499  N9   DG    16      51.241  38.962  44.722  1.00  0.00           N  
ATOM    500  C8   DG    16      51.518  40.267  45.104  1.00  0.00           C  
ATOM    501  H8   DG    16      52.474  40.512  45.543  1.00  0.00           H  
ATOM    502  N7   DG    16      50.501  41.109  44.889  1.00  0.00           N  
ATOM    503  C5   DG    16      49.551  40.296  44.267  1.00  0.00           C  
ATOM    504  C6   DG    16      48.285  40.633  43.703  1.00  0.00           C  
ATOM    505  O6   DG    16      47.699  41.774  43.570  1.00  0.00           O  
ATOM    506  N1   DG    16      47.678  39.507  43.196  1.00  0.00           N  
ATOM    507  H1   DG    16      46.723  39.665  42.907  1.00  0.00           H  
ATOM    508  C2   DG    16      48.225  38.311  42.985  1.00  0.00           C  
ATOM    509  N2   DG    16      47.587  37.492  42.182  1.00  0.00           N  
ATOM    510  H21  DG    16      46.670  37.778  41.869  1.00  0.00           H  
ATOM    511  H22  DG    16      48.142  36.738  41.803  1.00  0.00           H  
ATOM    512  N3   DG    16      49.357  37.888  43.454  1.00  0.00           N  
ATOM    513  C4   DG    16      49.990  38.963  44.099  1.00  0.00           C  
ATOM    514  C3'  DG    16      54.235  36.712  45.187  1.00  0.00           C  
ATOM    515  H3'  DG    16      55.189  36.951  45.657  1.00  0.00           H  
ATOM    516  C2'  DG    16      53.620  37.969  44.498  1.00  0.00           C  
ATOM    517  H2'  DG    16      54.088  38.875  44.883  1.00  0.00           H  
ATOM    518 H2''  DG    16      53.846  37.958  43.432  1.00  0.00           H  
ATOM    519  O3'  DG    16      54.229  35.602  44.307  1.00  0.00           O  
ATOM    520  P    DT    17      55.543  35.327  43.420  1.00  0.00           P  
ATOM    521  OP1  DT    17      55.486  33.862  43.155  1.00  0.00           O  
ATOM    522  OP2  DT    17      56.763  35.902  44.048  1.00  0.00           O  
ATOM    523  O5'  DT    17      55.370  36.023  42.015  1.00  0.00           O  
ATOM    524  C5'  DT    17      56.223  35.690  40.894  1.00  0.00           C  
ATOM    525  H5'  DT    17      56.150  34.622  40.689  1.00  0.00           H  
ATOM    526 H5''  DT    17      57.239  35.964  41.178  1.00  0.00           H  
ATOM    527  C4'  DT    17      55.830  36.391  39.584  1.00  0.00           C  
ATOM    528  H4'  DT    17      56.717  36.229  38.971  1.00  0.00           H  
ATOM    529  O4'  DT    17      54.759  35.644  39.042  1.00  0.00           O  
ATOM    530  C1'  DT    17      53.657  36.510  38.849  1.00  0.00           C  
ATOM    531  H1'  DT    17      53.504  36.806  37.811  1.00  0.00           H  
ATOM    532  N1   DT    17      52.375  35.902  39.249  1.00  0.00           N  
ATOM    533  C6   DT    17      52.241  35.347  40.529  1.00  0.00           C  
ATOM    534  H6   DT    17      53.128  35.115  41.099  1.00  0.00           H  
ATOM    535  C5   DT    17      51.029  35.108  41.044  1.00  0.00           C  
ATOM    536  C7   DT    17      50.970  34.357  42.428  1.00  0.00           C  
ATOM    537  H71  DT    17      51.951  34.401  42.900  1.00  0.00           H  
ATOM    538  H72  DT    17      50.200  34.889  42.988  1.00  0.00           H  
ATOM    539  H73  DT    17      50.710  33.304  42.320  1.00  0.00           H  
ATOM    540  C4   DT    17      49.769  35.520  40.374  1.00  0.00           C  
ATOM    541  O4   DT    17      48.597  35.408  40.724  1.00  0.00           O  
ATOM    542  N3   DT    17      50.021  36.095  39.145  1.00  0.00           N  
ATOM    543  H3   DT    17      49.265  36.586  38.689  1.00  0.00           H  
ATOM    544  C2   DT    17      51.236  36.363  38.497  1.00  0.00           C  
ATOM    545  O2   DT    17      51.199  36.982  37.460  1.00  0.00           O  
ATOM    546  C3'  DT    17      55.504  37.914  39.813  1.00  0.00           C  
ATOM    547  H3'  DT    17      55.830  38.267  40.792  1.00  0.00           H  
ATOM    548  C2'  DT    17      53.934  37.725  39.771  1.00  0.00           C  
ATOM    549  H2'  DT    17      53.713  37.540  40.822  1.00  0.00           H  
ATOM    550 H2''  DT    17      53.557  38.692  39.438  1.00  0.00           H  
ATOM    551  O3'  DT    17      55.748  38.945  38.902  1.00  0.00           O  
ATOM    552  P    DT    18      56.462  38.897  37.519  1.00  0.00           P  
ATOM    553  OP1  DT    18      55.608  38.032  36.653  1.00  0.00           O  
ATOM    554  OP2  DT    18      57.907  38.472  37.657  1.00  0.00           O  
ATOM    555  O5'  DT    18      56.354  40.396  36.855  1.00  0.00           O  
ATOM    556  C5'  DT    18      57.405  41.292  36.800  1.00  0.00           C  
ATOM    557  H5'  DT    18      57.633  41.396  35.739  1.00  0.00           H  
ATOM    558 H5''  DT    18      58.312  40.809  37.164  1.00  0.00           H  
ATOM    559  C4'  DT    18      57.103  42.560  37.603  1.00  0.00           C  
ATOM    560  H4'  DT    18      57.657  43.393  37.170  1.00  0.00           H  
ATOM    561  O4'  DT    18      55.726  42.863  37.427  1.00  0.00           O  
ATOM    562  C1'  DT    18      55.147  43.256  38.649  1.00  0.00           C  
ATOM    563  H1'  DT    18      55.375  44.310  38.805  1.00  0.00           H  
ATOM    564  N1   DT    18      53.639  42.995  38.577  1.00  0.00           N  
ATOM    565  C6   DT    18      53.083  41.775  38.413  1.00  0.00           C  
ATOM    566  H6   DT    18      53.731  40.922  38.552  1.00  0.00           H  
ATOM    567  C5   DT    18      51.827  41.659  37.937  1.00  0.00           C  
ATOM    568  C7   DT    18      51.299  40.327  37.444  1.00  0.00           C  
ATOM    569  H71  DT    18      50.788  40.485  36.494  1.00  0.00           H  
ATOM    570  H72  DT    18      52.139  39.632  37.440  1.00  0.00           H  
ATOM    571  H73  DT    18      50.514  39.967  38.109  1.00  0.00           H  
ATOM    572  C4   DT    18      50.899  42.804  37.846  1.00  0.00           C  
ATOM    573  O4   DT    18      49.749  42.849  37.520  1.00  0.00           O  
ATOM    574  N3   DT    18      51.543  44.007  38.170  1.00  0.00           N  
ATOM    575  H3   DT    18      51.075  44.821  37.799  1.00  0.00           H  
ATOM    576  C2   DT    18      52.878  44.125  38.432  1.00  0.00           C  
ATOM    577  O2   DT    18      53.378  45.269  38.482  1.00  0.00           O  
ATOM    578  C3'  DT    18      57.308  42.581  39.142  1.00  0.00           C  
ATOM    579  H3'  DT    18      57.929  41.753  39.484  1.00  0.00           H  
ATOM    580  C2'  DT    18      55.889  42.450  39.672  1.00  0.00           C  
ATOM    581  H2'  DT    18      55.614  41.400  39.565  1.00  0.00           H  
ATOM    582 H2''  DT    18      55.666  42.742  40.698  1.00  0.00           H  
ATOM    583  O3'  DT    18      57.854  43.837  39.504  1.00  0.00           O  
ATOM    584  P    DA    19      58.452  44.062  40.904  1.00  0.00           P  
ATOM    585  OP1  DA    19      59.298  45.234  40.829  1.00  0.00           O  
ATOM    586  OP2  DA    19      58.997  42.839  41.399  1.00  0.00           O  
ATOM    587  O5'  DA    19      57.207  44.437  41.775  1.00  0.00           O  
ATOM    588  C5'  DA    19      56.533  45.634  41.606  1.00  0.00           C  
ATOM    589  H5'  DA    19      56.309  45.723  40.543  1.00  0.00           H  
ATOM    590 H5''  DA    19      57.149  46.474  41.925  1.00  0.00           H  
ATOM    591  C4'  DA    19      55.239  45.646  42.433  1.00  0.00           C  
ATOM    592  H4'  DA    19      54.876  46.672  42.358  1.00  0.00           H  
ATOM    593  O4'  DA    19      54.336  44.588  41.920  1.00  0.00           O  
ATOM    594  C1'  DA    19      53.835  43.861  42.988  1.00  0.00           C  
ATOM    595  H1'  DA    19      52.968  44.321  43.462  1.00  0.00           H  
ATOM    596  N9   DA    19      53.450  42.491  42.508  1.00  0.00           N  
ATOM    597  C8   DA    19      54.145  41.320  42.498  1.00  0.00           C  
ATOM    598  H8   DA    19      55.067  41.170  43.042  1.00  0.00           H  
ATOM    599  N7   DA    19      53.368  40.328  42.142  1.00  0.00           N  
ATOM    600  C5   DA    19      52.175  40.905  41.744  1.00  0.00           C  
ATOM    601  C6   DA    19      51.000  40.342  41.180  1.00  0.00           C  
ATOM    602  N6   DA    19      50.831  39.102  40.751  1.00  0.00           N  
ATOM    603  H61  DA    19      49.912  38.877  40.398  1.00  0.00           H  
ATOM    604  H62  DA    19      51.497  38.379  40.983  1.00  0.00           H  
ATOM    605  N1   DA    19      49.952  41.173  40.970  1.00  0.00           N  
ATOM    606  C2   DA    19      50.034  42.409  41.322  1.00  0.00           C  
ATOM    607  H2   DA    19      49.199  43.018  41.011  1.00  0.00           H  
ATOM    608  N3   DA    19      51.109  43.067  41.805  1.00  0.00           N  
ATOM    609  C4   DA    19      52.172  42.258  42.000  1.00  0.00           C  
ATOM    610  C3'  DA    19      55.382  45.318  43.930  1.00  0.00           C  
ATOM    611  H3'  DA    19      56.427  45.390  44.230  1.00  0.00           H  
ATOM    612  C2'  DA    19      54.925  43.838  44.054  1.00  0.00           C  
ATOM    613  H2'  DA    19      55.720  43.147  43.777  1.00  0.00           H  
ATOM    614 H2''  DA    19      54.520  43.567  45.029  1.00  0.00           H  
ATOM    615  O3'  DA    19      54.491  46.052  44.685  1.00  0.00           O  
ATOM    616  P    DG    20      54.611  47.494  45.218  1.00  0.00           P  
ATOM    617  OP1  DG    20      56.003  47.967  45.339  1.00  0.00           O  
ATOM    618  OP2  DG    20      53.669  47.669  46.335  1.00  0.00           O  
ATOM    619  O5'  DG    20      54.086  48.247  43.949  1.00  0.00           O  
ATOM    620  C5'  DG    20      52.711  48.047  43.471  1.00  0.00           C  
ATOM    621  H5'  DG    20      52.150  47.421  44.165  1.00  0.00           H  
ATOM    622 H5''  DG    20      52.782  47.574  42.492  1.00  0.00           H  
ATOM    623  C4'  DG    20      52.101  49.452  43.441  1.00  0.00           C  
ATOM    624  H4'  DG    20      52.815  50.094  42.924  1.00  0.00           H  
ATOM    625  O4'  DG    20      50.881  49.301  42.838  1.00  0.00           O  
ATOM    626  C1'  DG    20      49.942  49.576  43.844  1.00  0.00           C  
ATOM    627  H1'  DG    20      49.726  50.633  43.692  1.00  0.00           H  
ATOM    628  N9   DG    20      48.760  48.718  43.624  1.00  0.00           N  
ATOM    629  C8   DG    20      47.564  49.031  43.035  1.00  0.00           C  
ATOM    630  H8   DG    20      47.361  50.084  42.902  1.00  0.00           H  
ATOM    631  N7   DG    20      46.779  48.003  42.802  1.00  0.00           N  
ATOM    632  C5   DG    20      47.583  46.947  43.180  1.00  0.00           C  
ATOM    633  C6   DG    20      47.329  45.513  43.130  1.00  0.00           C  
ATOM    634  O6   DG    20      46.290  44.956  42.742  1.00  0.00           O  
ATOM    635  N1   DG    20      48.339  44.660  43.675  1.00  0.00           N  
ATOM    636  H1   DG    20      48.292  43.670  43.483  1.00  0.00           H  
ATOM    637  C2   DG    20      49.449  45.139  44.080  1.00  0.00           C  
ATOM    638  N2   DG    20      50.238  44.334  44.634  1.00  0.00           N  
ATOM    639  H21  DG    20      50.245  43.331  44.518  1.00  0.00           H  
ATOM    640  H22  DG    20      51.034  44.833  45.004  1.00  0.00           H  
ATOM    641  N3   DG    20      49.779  46.440  44.193  1.00  0.00           N  
ATOM    642  C4   DG    20      48.827  47.335  43.681  1.00  0.00           C  
ATOM    643  C3'  DG    20      51.931  50.049  44.842  1.00  0.00           C  
ATOM    644  H3'  DG    20      52.668  49.737  45.581  1.00  0.00           H  
ATOM    645  C2'  DG    20      50.554  49.499  45.231  1.00  0.00           C  
ATOM    646  H2'  DG    20      50.555  48.500  45.666  1.00  0.00           H  
ATOM    647 H2''  DG    20      50.056  50.126  45.971  1.00  0.00           H  
ATOM    648  O3'  DG    20      51.756  51.452  44.704  1.00  0.00           O  
ATOM    649  P    DG    21      51.585  52.469  45.977  1.00  0.00           P  
ATOM    650  OP1  DG    21      52.174  53.749  45.482  1.00  0.00           O  
ATOM    651  OP2  DG    21      51.973  51.769  47.248  1.00  0.00           O  
ATOM    652  O5'  DG    21      49.947  52.592  45.932  1.00  0.00           O  
ATOM    653  C5'  DG    21      49.114  52.588  47.102  1.00  0.00           C  
ATOM    654  H5'  DG    21      49.076  53.587  47.536  1.00  0.00           H  
ATOM    655 H5''  DG    21      49.474  51.833  47.801  1.00  0.00           H  
ATOM    656  C4'  DG    21      47.685  52.234  46.684  1.00  0.00           C  
ATOM    657  H4'  DG    21      47.451  52.812  45.790  1.00  0.00           H  
ATOM    658  O4'  DG    21      47.776  50.879  46.328  1.00  0.00           O  
ATOM    659  C1'  DG    21      46.514  50.307  46.336  1.00  0.00           C  
ATOM    660  H1'  DG    21      45.877  50.635  45.514  1.00  0.00           H  
ATOM    661  N9   DG    21      46.495  48.813  46.394  1.00  0.00           N  
ATOM    662  C8   DG    21      47.471  47.899  46.538  1.00  0.00           C  
ATOM    663  H8   DG    21      48.492  48.212  46.705  1.00  0.00           H  
ATOM    664  N7   DG    21      47.157  46.642  46.372  1.00  0.00           N  
ATOM    665  C5   DG    21      45.864  46.755  45.945  1.00  0.00           C  
ATOM    666  C6   DG    21      45.030  45.790  45.366  1.00  0.00           C  
ATOM    667  O6   DG    21      45.124  44.574  45.215  1.00  0.00           O  
ATOM    668  N1   DG    21      43.898  46.375  44.708  1.00  0.00           N  
ATOM    669  H1   DG    21      43.169  45.733  44.433  1.00  0.00           H  
ATOM    670  C2   DG    21      43.591  47.662  44.690  1.00  0.00           C  
ATOM    671  N2   DG    21      42.388  48.029  44.303  1.00  0.00           N  
ATOM    672  H21  DG    21      41.752  47.395  43.840  1.00  0.00           H  
ATOM    673  H22  DG    21      42.126  49.003  44.262  1.00  0.00           H  
ATOM    674  N3   DG    21      44.241  48.562  45.406  1.00  0.00           N  
ATOM    675  C4   DG    21      45.450  48.056  45.932  1.00  0.00           C  
ATOM    676  C3'  DG    21      46.598  52.193  47.739  1.00  0.00           C  
ATOM    677  H3'  DG    21      47.069  52.373  48.705  1.00  0.00           H  
ATOM    678  C2'  DG    21      46.007  50.786  47.722  1.00  0.00           C  
ATOM    679  H2'  DG    21      46.511  50.196  48.487  1.00  0.00           H  
ATOM    680 H2''  DG    21      44.921  50.802  47.822  1.00  0.00           H  
ATOM    681  O3'  DG    21      45.654  53.214  47.415  1.00  0.00           O  
ATOM    682  P    DG    22      44.768  53.966  48.544  1.00  0.00           P  
ATOM    683  OP1  DG    22      44.676  55.317  47.982  1.00  0.00           O  
ATOM    684  OP2  DG    22      45.334  53.788  49.860  1.00  0.00           O  
ATOM    685  O5'  DG    22      43.474  53.128  48.518  1.00  0.00           O  
ATOM    686  C5'  DG    22      42.285  53.737  48.125  1.00  0.00           C  
ATOM    687  H5'  DG    22      42.247  53.991  47.065  1.00  0.00           H  
ATOM    688 H5''  DG    22      42.127  54.626  48.735  1.00  0.00           H  
ATOM    689  C4'  DG    22      41.019  52.891  48.386  1.00  0.00           C  
ATOM    690  H4'  DG    22      40.074  53.404  48.208  1.00  0.00           H  
ATOM    691  O4'  DG    22      41.042  51.675  47.619  1.00  0.00           O  
ATOM    692  C1'  DG    22      40.260  50.741  48.276  1.00  0.00           C  
ATOM    693  H1'  DG    22      39.228  51.001  48.040  1.00  0.00           H  
ATOM    694  N9   DG    22      40.626  49.325  47.805  1.00  0.00           N  
ATOM    695  C8   DG    22      39.807  48.491  47.072  1.00  0.00           C  
ATOM    696  H8   DG    22      38.929  48.886  46.583  1.00  0.00           H  
ATOM    697  N7   DG    22      40.292  47.328  46.760  1.00  0.00           N  
ATOM    698  C5   DG    22      41.463  47.285  47.387  1.00  0.00           C  
ATOM    699  C6   DG    22      42.379  46.191  47.468  1.00  0.00           C  
ATOM    700  O6   DG    22      42.207  45.051  46.997  1.00  0.00           O  
ATOM    701  N1   DG    22      43.507  46.474  48.305  1.00  0.00           N  
ATOM    702  H1   DG    22      44.072  45.697  48.616  1.00  0.00           H  
ATOM    703  C2   DG    22      43.549  47.673  48.889  1.00  0.00           C  
ATOM    704  N2   DG    22      44.550  47.854  49.735  1.00  0.00           N  
ATOM    705  H21  DG    22      45.195  47.084  49.843  1.00  0.00           H  
ATOM    706  H22  DG    22      44.546  48.680  50.316  1.00  0.00           H  
ATOM    707  N3   DG    22      42.804  48.755  48.710  1.00  0.00           N  
ATOM    708  C4   DG    22      41.691  48.465  48.030  1.00  0.00           C  
ATOM    709  C3'  DG    22      40.918  52.467  49.840  1.00  0.00           C  
ATOM    710  H3'  DG    22      41.873  52.526  50.363  1.00  0.00           H  
ATOM    711  C2'  DG    22      40.505  51.043  49.797  1.00  0.00           C  
ATOM    712  H2'  DG    22      41.210  50.320  50.208  1.00  0.00           H  
ATOM    713 H2''  DG    22      39.547  50.988  50.314  1.00  0.00           H  
ATOM    714  O3'  DG    22      39.856  53.270  50.370  1.00  0.00           O  
ATOM    715  P   DT3    23      39.774  53.721  51.863  1.00  0.00           P  
ATOM    716  OP1 DT3    23      40.576  52.802  52.639  1.00  0.00           O  
ATOM    717  OP2 DT3    23      38.361  54.041  52.251  1.00  0.00           O  
ATOM    718  O5' DT3    23      40.551  55.190  51.737  1.00  0.00           O  
ATOM    719  C5' DT3    23      41.902  55.271  51.488  1.00  0.00           C  
ATOM    720  H5' DT3    23      42.056  55.687  50.492  1.00  0.00           H  
ATOM    721 H5'' DT3    23      42.322  54.268  51.408  1.00  0.00           H  
ATOM    722  C4' DT3    23      42.601  56.159  52.475  1.00  0.00           C  
ATOM    723  H4' DT3    23      43.641  56.268  52.167  1.00  0.00           H  
ATOM    724  O4' DT3    23      42.079  57.506  52.489  1.00  0.00           O  
ATOM    725  C1' DT3    23      42.057  57.953  53.814  1.00  0.00           C  
ATOM    726  H1' DT3    23      43.050  58.201  54.188  1.00  0.00           H  
ATOM    727  N1  DT3    23      41.192  59.131  53.899  1.00  0.00           N  
ATOM    728  C6  DT3    23      39.838  58.937  53.775  1.00  0.00           C  
ATOM    729  H6  DT3    23      39.486  57.987  53.400  1.00  0.00           H  
ATOM    730  C5  DT3    23      38.969  59.933  53.946  1.00  0.00           C  
ATOM    731  C7  DT3    23      37.502  59.626  53.597  1.00  0.00           C  
ATOM    732  H71 DT3    23      37.137  60.293  52.816  1.00  0.00           H  
ATOM    733  H72 DT3    23      37.254  58.630  53.232  1.00  0.00           H  
ATOM    734  H73 DT3    23      36.869  59.923  54.433  1.00  0.00           H  
ATOM    735  C4  DT3    23      39.378  61.211  54.515  1.00  0.00           C  
ATOM    736  O4  DT3    23      38.619  62.184  54.775  1.00  0.00           O  
ATOM    737  N3  DT3    23      40.711  61.286  54.793  1.00  0.00           N  
ATOM    738  H3  DT3    23      41.119  62.069  55.283  1.00  0.00           H  
ATOM    739  C2  DT3    23      41.651  60.271  54.558  1.00  0.00           C  
ATOM    740  O2  DT3    23      42.736  60.391  55.082  1.00  0.00           O  
ATOM    741  C3' DT3    23      42.394  55.642  53.951  1.00  0.00           C  
ATOM    742  H3' DT3    23      41.768  54.755  54.046  1.00  0.00           H  
ATOM    743  C2' DT3    23      41.686  56.773  54.669  1.00  0.00           C  
ATOM    744  H2' DT3    23      40.632  56.554  54.498  1.00  0.00           H  
ATOM    745 H2'' DT3    23      41.845  56.875  55.743  1.00  0.00           H  
ATOM    746  O3' DT3    23      43.621  55.321  54.487  1.00  0.00           O  
ATOM    747 HO3' DT3    23      43.932  54.641  53.884  1.00  0.00           H  
ATOM    748  K+   K+    24      45.224  42.536  43.465  1.00  0.00           K  
ATOM    749  K+   K+    25      43.638  42.842  46.499  1.00  0.00           K  
END
