# Supplementary material for: Complexity of Guanine Quadruplex Unfolding Pathways Revealed by Atomistic Pulling Simulations
Source: J Chem Inf Model. 2023 Jul 17;63(15):4716–31. doi: 10.1021/acs.jcim.3c00171 (PMC10428220; doi:10.1021/acs.jcim.3c00171)
Supplement: Supplementary file 2 — ci3c00171_si_002.zip [file ci3c00171_si_002.zip › coordinates/initial-coordinates/1kf1_syn-start_run1.pdb]

ATOM      1 HO5' DT5     1       5.675 -11.182   5.036  1.00  0.00           H  
ATOM      2  O5' DT5     1       5.330 -11.966   4.602  1.00  0.00           O  
ATOM      3  C5' DT5     1       3.960 -11.937   4.821  1.00  0.00           C  
ATOM      4  H5' DT5     1       3.666 -11.887   5.869  1.00  0.00           H  
ATOM      5 H5'' DT5     1       3.600 -12.884   4.419  1.00  0.00           H  
ATOM      6  C4' DT5     1       3.360 -10.797   4.072  1.00  0.00           C  
ATOM      7  H4' DT5     1       2.281 -10.772   4.221  1.00  0.00           H  
ATOM      8  O4' DT5     1       3.842  -9.565   4.609  1.00  0.00           O  
ATOM      9  C1' DT5     1       4.046  -8.647   3.535  1.00  0.00           C  
ATOM     10  H1' DT5     1       3.062  -8.294   3.227  1.00  0.00           H  
ATOM     11  N1  DT5     1       4.917  -7.594   3.936  1.00  0.00           N  
ATOM     12  C6  DT5     1       6.243  -7.764   4.146  1.00  0.00           C  
ATOM     13  H6  DT5     1       6.686  -8.740   4.013  1.00  0.00           H  
ATOM     14  C5  DT5     1       6.992  -6.674   4.467  1.00  0.00           C  
ATOM     15  C7  DT5     1       8.424  -6.987   4.777  1.00  0.00           C  
ATOM     16  H71 DT5     1       8.624  -6.892   5.844  1.00  0.00           H  
ATOM     17  H72 DT5     1       8.863  -7.947   4.505  1.00  0.00           H  
ATOM     18  H73 DT5     1       8.933  -6.200   4.220  1.00  0.00           H  
ATOM     19  C4  DT5     1       6.430  -5.363   4.623  1.00  0.00           C  
ATOM     20  O4  DT5     1       7.022  -4.357   5.004  1.00  0.00           O  
ATOM     21  N3  DT5     1       5.050  -5.286   4.287  1.00  0.00           N  
ATOM     22  H3  DT5     1       4.560  -4.403   4.270  1.00  0.00           H  
ATOM     23  C2  DT5     1       4.316  -6.384   3.978  1.00  0.00           C  
ATOM     24  O2  DT5     1       3.142  -6.142   3.654  1.00  0.00           O  
ATOM     25  C3' DT5     1       3.553 -10.817   2.554  1.00  0.00           C  
ATOM     26  H3' DT5     1       4.143 -11.692   2.281  1.00  0.00           H  
ATOM     27  C2' DT5     1       4.453  -9.606   2.377  1.00  0.00           C  
ATOM     28  H2' DT5     1       5.509  -9.871   2.435  1.00  0.00           H  
ATOM     29 H2'' DT5     1       4.444  -9.094   1.414  1.00  0.00           H  
ATOM     30  O3' DT5     1       2.342 -10.573   1.807  1.00  0.00           O  
ATOM     31  P    DG     2       2.232 -10.903   0.292  1.00  0.00           P  
ATOM     32  OP1  DG     2       2.687 -12.257   0.153  1.00  0.00           O  
ATOM     33  OP2  DG     2       2.977  -9.780  -0.431  1.00  0.00           O  
ATOM     34  O5'  DG     2       0.657 -10.860  -0.137  1.00  0.00           O  
ATOM     35  C5'  DG     2      -0.310 -11.760   0.383  1.00  0.00           C  
ATOM     36  H5'  DG     2      -0.233 -11.816   1.469  1.00  0.00           H  
ATOM     37 H5''  DG     2      -0.219 -12.732  -0.101  1.00  0.00           H  
ATOM     38  C4'  DG     2      -1.749 -11.260   0.111  1.00  0.00           C  
ATOM     39  H4'  DG     2      -2.555 -11.954   0.346  1.00  0.00           H  
ATOM     40  O4'  DG     2      -1.963 -10.140   0.870  1.00  0.00           O  
ATOM     41  C1'  DG     2      -2.509  -9.123   0.093  1.00  0.00           C  
ATOM     42  H1'  DG     2      -3.595  -9.199   0.036  1.00  0.00           H  
ATOM     43  N9   DG     2      -2.304  -7.765   0.657  1.00  0.00           N  
ATOM     44  C8   DG     2      -3.240  -6.945   1.280  1.00  0.00           C  
ATOM     45  H8   DG     2      -4.263  -7.279   1.181  1.00  0.00           H  
ATOM     46  N7   DG     2      -2.824  -5.865   1.859  1.00  0.00           N  
ATOM     47  C5   DG     2      -1.417  -5.954   1.617  1.00  0.00           C  
ATOM     48  C6   DG     2      -0.363  -5.085   1.995  1.00  0.00           C  
ATOM     49  O6   DG     2      -0.292  -4.077   2.721  1.00  0.00           O  
ATOM     50  N1   DG     2       0.879  -5.515   1.580  1.00  0.00           N  
ATOM     51  H1   DG     2       1.731  -5.024   1.809  1.00  0.00           H  
ATOM     52  C2   DG     2       1.124  -6.704   1.063  1.00  0.00           C  
ATOM     53  N2   DG     2       2.269  -7.053   0.671  1.00  0.00           N  
ATOM     54  H21  DG     2       3.062  -6.594   1.096  1.00  0.00           H  
ATOM     55  H22  DG     2       2.404  -7.905   0.146  1.00  0.00           H  
ATOM     56  N3   DG     2       0.141  -7.463   0.567  1.00  0.00           N  
ATOM     57  C4   DG     2      -1.122  -7.087   0.842  1.00  0.00           C  
ATOM     58  C3'  DG     2      -1.956 -10.856  -1.418  1.00  0.00           C  
ATOM     59  H3'  DG     2      -1.144 -11.240  -2.036  1.00  0.00           H  
ATOM     60  C2'  DG     2      -1.976  -9.345  -1.309  1.00  0.00           C  
ATOM     61  H2'  DG     2      -0.992  -8.878  -1.365  1.00  0.00           H  
ATOM     62 H2''  DG     2      -2.625  -8.859  -2.037  1.00  0.00           H  
ATOM     63  O3'  DG     2      -3.181 -11.304  -1.885  1.00  0.00           O  
ATOM     64  P    DG     3      -3.690 -11.170  -3.344  1.00  0.00           P  
ATOM     65  OP1  DG     3      -4.523 -12.350  -3.660  1.00  0.00           O  
ATOM     66  OP2  DG     3      -2.532 -10.858  -4.257  1.00  0.00           O  
ATOM     67  O5'  DG     3      -4.609  -9.921  -3.400  1.00  0.00           O  
ATOM     68  C5'  DG     3      -5.781  -9.736  -2.674  1.00  0.00           C  
ATOM     69  H5'  DG     3      -5.572 -10.028  -1.645  1.00  0.00           H  
ATOM     70 H5''  DG     3      -6.441 -10.467  -3.143  1.00  0.00           H  
ATOM     71  C4'  DG     3      -6.337  -8.304  -2.727  1.00  0.00           C  
ATOM     72  H4'  DG     3      -7.369  -8.348  -2.381  1.00  0.00           H  
ATOM     73  O4'  DG     3      -5.582  -7.443  -1.913  1.00  0.00           O  
ATOM     74  C1'  DG     3      -5.199  -6.279  -2.641  1.00  0.00           C  
ATOM     75  H1'  DG     3      -5.988  -5.528  -2.673  1.00  0.00           H  
ATOM     76  N9   DG     3      -3.902  -5.786  -2.121  1.00  0.00           N  
ATOM     77  C8   DG     3      -2.609  -6.130  -2.450  1.00  0.00           C  
ATOM     78  H8   DG     3      -2.365  -6.940  -3.121  1.00  0.00           H  
ATOM     79  N7   DG     3      -1.730  -5.401  -1.856  1.00  0.00           N  
ATOM     80  C5   DG     3      -2.496  -4.444  -1.186  1.00  0.00           C  
ATOM     81  C6   DG     3      -2.036  -3.286  -0.443  1.00  0.00           C  
ATOM     82  O6   DG     3      -0.888  -2.932  -0.296  1.00  0.00           O  
ATOM     83  N1   DG     3      -3.018  -2.541   0.077  1.00  0.00           N  
ATOM     84  H1   DG     3      -2.745  -1.764   0.661  1.00  0.00           H  
ATOM     85  C2   DG     3      -4.337  -2.838  -0.093  1.00  0.00           C  
ATOM     86  N2   DG     3      -5.221  -2.039   0.394  1.00  0.00           N  
ATOM     87  H21  DG     3      -4.870  -1.149   0.718  1.00  0.00           H  
ATOM     88  H22  DG     3      -6.213  -2.205   0.305  1.00  0.00           H  
ATOM     89  N3   DG     3      -4.795  -3.897  -0.694  1.00  0.00           N  
ATOM     90  C4   DG     3      -3.803  -4.691  -1.248  1.00  0.00           C  
ATOM     91  C3'  DG     3      -6.352  -7.659  -4.110  1.00  0.00           C  
ATOM     92  H3'  DG     3      -6.296  -8.375  -4.930  1.00  0.00           H  
ATOM     93  C2'  DG     3      -5.037  -6.839  -4.063  1.00  0.00           C  
ATOM     94  H2'  DG     3      -4.261  -7.595  -4.184  1.00  0.00           H  
ATOM     95 H2''  DG     3      -4.999  -6.131  -4.892  1.00  0.00           H  
ATOM     96  O3'  DG     3      -7.368  -6.705  -4.191  1.00  0.00           O  
ATOM     97  P    DG     4      -8.238  -6.577  -5.623  1.00  0.00           P  
ATOM     98  OP1  DG     4      -9.347  -7.533  -5.550  1.00  0.00           O  
ATOM     99  OP2  DG     4      -7.233  -6.745  -6.688  1.00  0.00           O  
ATOM    100  O5'  DG     4      -8.692  -5.125  -5.725  1.00  0.00           O  
ATOM    101  C5'  DG     4      -9.869  -4.597  -5.014  1.00  0.00           C  
ATOM    102  H5'  DG     4      -9.718  -4.968  -4.000  1.00  0.00           H  
ATOM    103 H5''  DG     4     -10.815  -4.958  -5.418  1.00  0.00           H  
ATOM    104  C4'  DG     4      -9.858  -3.105  -4.891  1.00  0.00           C  
ATOM    105  H4'  DG     4     -10.824  -2.808  -4.483  1.00  0.00           H  
ATOM    106  O4'  DG     4      -8.848  -2.734  -3.961  1.00  0.00           O  
ATOM    107  C1'  DG     4      -7.992  -1.743  -4.580  1.00  0.00           C  
ATOM    108  H1'  DG     4      -8.284  -0.785  -4.150  1.00  0.00           H  
ATOM    109  N9   DG     4      -6.557  -2.038  -4.352  1.00  0.00           N  
ATOM    110  C8   DG     4      -5.791  -3.096  -4.833  1.00  0.00           C  
ATOM    111  H8   DG     4      -6.172  -3.745  -5.608  1.00  0.00           H  
ATOM    112  N7   DG     4      -4.511  -3.000  -4.602  1.00  0.00           N  
ATOM    113  C5   DG     4      -4.439  -1.882  -3.767  1.00  0.00           C  
ATOM    114  C6   DG     4      -3.346  -1.241  -3.067  1.00  0.00           C  
ATOM    115  O6   DG     4      -2.127  -1.431  -3.134  1.00  0.00           O  
ATOM    116  N1   DG     4      -3.721  -0.083  -2.431  1.00  0.00           N  
ATOM    117  H1   DG     4      -3.086   0.535  -1.946  1.00  0.00           H  
ATOM    118  C2   DG     4      -4.973   0.256  -2.247  1.00  0.00           C  
ATOM    119  N2   DG     4      -5.280   1.274  -1.468  1.00  0.00           N  
ATOM    120  H21  DG     4      -4.581   1.990  -1.329  1.00  0.00           H  
ATOM    121  H22  DG     4      -6.253   1.528  -1.561  1.00  0.00           H  
ATOM    122  N3   DG     4      -6.042  -0.284  -2.856  1.00  0.00           N  
ATOM    123  C4   DG     4      -5.638  -1.329  -3.634  1.00  0.00           C  
ATOM    124  C3'  DG     4      -9.602  -2.355  -6.184  1.00  0.00           C  
ATOM    125  H3'  DG     4      -9.661  -3.003  -7.058  1.00  0.00           H  
ATOM    126  C2'  DG     4      -8.297  -1.733  -6.096  1.00  0.00           C  
ATOM    127  H2'  DG     4      -7.535  -2.302  -6.630  1.00  0.00           H  
ATOM    128 H2''  DG     4      -8.130  -0.729  -6.484  1.00  0.00           H  
ATOM    129  O3'  DG     4     -10.570  -1.337  -6.308  1.00  0.00           O  
ATOM    130  P    DT     5     -11.930  -1.478  -7.187  1.00  0.00           P  
ATOM    131  OP1  DT     5     -11.567  -2.072  -8.465  1.00  0.00           O  
ATOM    132  OP2  DT     5     -12.611  -0.188  -7.142  1.00  0.00           O  
ATOM    133  O5'  DT     5     -12.815  -2.591  -6.340  1.00  0.00           O  
ATOM    134  C5'  DT     5     -13.505  -2.285  -5.138  1.00  0.00           C  
ATOM    135  H5'  DT     5     -14.407  -1.724  -5.384  1.00  0.00           H  
ATOM    136 H5''  DT     5     -12.955  -1.581  -4.513  1.00  0.00           H  
ATOM    137  C4'  DT     5     -13.907  -3.506  -4.271  1.00  0.00           C  
ATOM    138  H4'  DT     5     -14.630  -4.114  -4.814  1.00  0.00           H  
ATOM    139  O4'  DT     5     -12.776  -4.258  -4.091  1.00  0.00           O  
ATOM    140  C1'  DT     5     -12.988  -5.092  -2.962  1.00  0.00           C  
ATOM    141  H1'  DT     5     -13.561  -5.972  -3.258  1.00  0.00           H  
ATOM    142  N1   DT     5     -11.682  -5.467  -2.321  1.00  0.00           N  
ATOM    143  C6   DT     5     -10.918  -4.544  -1.538  1.00  0.00           C  
ATOM    144  H6   DT     5     -11.282  -3.540  -1.381  1.00  0.00           H  
ATOM    145  C5   DT     5      -9.789  -4.931  -0.966  1.00  0.00           C  
ATOM    146  C7   DT     5      -8.911  -3.936  -0.295  1.00  0.00           C  
ATOM    147  H71  DT     5      -8.007  -3.878  -0.900  1.00  0.00           H  
ATOM    148  H72  DT     5      -9.361  -2.943  -0.294  1.00  0.00           H  
ATOM    149  H73  DT     5      -8.708  -4.220   0.738  1.00  0.00           H  
ATOM    150  C4   DT     5      -9.299  -6.336  -1.046  1.00  0.00           C  
ATOM    151  O4   DT     5      -8.336  -6.723  -0.430  1.00  0.00           O  
ATOM    152  N3   DT     5     -10.114  -7.168  -1.778  1.00  0.00           N  
ATOM    153  H3   DT     5      -9.746  -8.109  -1.746  1.00  0.00           H  
ATOM    154  C2   DT     5     -11.302  -6.815  -2.341  1.00  0.00           C  
ATOM    155  O2   DT     5     -12.009  -7.734  -2.698  1.00  0.00           O  
ATOM    156  C3'  DT     5     -14.499  -3.153  -2.914  1.00  0.00           C  
ATOM    157  H3'  DT     5     -14.158  -2.187  -2.542  1.00  0.00           H  
ATOM    158  C2'  DT     5     -13.926  -4.334  -2.119  1.00  0.00           C  
ATOM    159  H2'  DT     5     -13.430  -4.050  -1.191  1.00  0.00           H  
ATOM    160 H2''  DT     5     -14.723  -4.999  -1.784  1.00  0.00           H  
ATOM    161  O3'  DT     5     -15.910  -3.377  -2.902  1.00  0.00           O  
ATOM    162  P    DT     6     -16.932  -2.728  -1.963  1.00  0.00           P  
ATOM    163  OP1  DT     6     -18.319  -2.825  -2.500  1.00  0.00           O  
ATOM    164  OP2  DT     6     -16.425  -1.380  -1.586  1.00  0.00           O  
ATOM    165  O5'  DT     6     -16.878  -3.627  -0.714  1.00  0.00           O  
ATOM    166  C5'  DT     6     -17.701  -3.379   0.393  1.00  0.00           C  
ATOM    167  H5'  DT     6     -18.690  -3.825   0.294  1.00  0.00           H  
ATOM    168 H5''  DT     6     -17.900  -2.314   0.512  1.00  0.00           H  
ATOM    169  C4'  DT     6     -17.167  -3.727   1.776  1.00  0.00           C  
ATOM    170  H4'  DT     6     -17.822  -3.314   2.544  1.00  0.00           H  
ATOM    171  O4'  DT     6     -17.253  -5.178   1.858  1.00  0.00           O  
ATOM    172  C1'  DT     6     -16.178  -5.748   2.537  1.00  0.00           C  
ATOM    173  H1'  DT     6     -16.479  -5.941   3.567  1.00  0.00           H  
ATOM    174  N1   DT     6     -15.856  -7.065   2.013  1.00  0.00           N  
ATOM    175  C6   DT     6     -15.819  -7.318   0.700  1.00  0.00           C  
ATOM    176  H6   DT     6     -15.909  -6.507  -0.007  1.00  0.00           H  
ATOM    177  C5   DT     6     -15.837  -8.617   0.159  1.00  0.00           C  
ATOM    178  C7   DT     6     -15.779  -8.882  -1.296  1.00  0.00           C  
ATOM    179  H71  DT     6     -15.051  -9.634  -1.601  1.00  0.00           H  
ATOM    180  H72  DT     6     -16.730  -9.140  -1.762  1.00  0.00           H  
ATOM    181  H73  DT     6     -15.449  -8.012  -1.864  1.00  0.00           H  
ATOM    182  C4   DT     6     -15.725  -9.747   1.061  1.00  0.00           C  
ATOM    183  O4   DT     6     -15.792 -11.035   0.801  1.00  0.00           O  
ATOM    184  N3   DT     6     -15.739  -9.366   2.407  1.00  0.00           N  
ATOM    185  H3   DT     6     -15.813 -10.145   3.045  1.00  0.00           H  
ATOM    186  C2   DT     6     -15.704  -8.091   2.955  1.00  0.00           C  
ATOM    187  O2   DT     6     -15.574  -7.975   4.139  1.00  0.00           O  
ATOM    188  C3'  DT     6     -15.674  -3.483   2.105  1.00  0.00           C  
ATOM    189  H3'  DT     6     -15.129  -3.006   1.290  1.00  0.00           H  
ATOM    190  C2'  DT     6     -14.999  -4.871   2.404  1.00  0.00           C  
ATOM    191  H2'  DT     6     -14.478  -5.079   1.469  1.00  0.00           H  
ATOM    192 H2''  DT     6     -14.428  -5.003   3.323  1.00  0.00           H  
ATOM    193  O3'  DT     6     -15.557  -2.631   3.252  1.00  0.00           O  
ATOM    194  P    DA     7     -14.207  -1.774   3.552  1.00  0.00           P  
ATOM    195  OP1  DA     7     -14.540  -0.834   4.676  1.00  0.00           O  
ATOM    196  OP2  DA     7     -13.793  -1.191   2.282  1.00  0.00           O  
ATOM    197  O5'  DA     7     -13.044  -2.872   3.998  1.00  0.00           O  
ATOM    198  C5'  DA     7     -13.228  -3.472   5.282  1.00  0.00           C  
ATOM    199  H5'  DA     7     -14.206  -3.946   5.367  1.00  0.00           H  
ATOM    200 H5''  DA     7     -13.089  -2.649   5.983  1.00  0.00           H  
ATOM    201  C4'  DA     7     -12.232  -4.597   5.626  1.00  0.00           C  
ATOM    202  H4'  DA     7     -12.284  -4.885   6.676  1.00  0.00           H  
ATOM    203  O4'  DA     7     -12.432  -5.719   4.814  1.00  0.00           O  
ATOM    204  C1'  DA     7     -11.254  -6.009   4.215  1.00  0.00           C  
ATOM    205  H1'  DA     7     -10.683  -6.774   4.742  1.00  0.00           H  
ATOM    206  N9   DA     7     -11.491  -6.553   2.873  1.00  0.00           N  
ATOM    207  C8   DA     7     -11.640  -5.931   1.673  1.00  0.00           C  
ATOM    208  H8   DA     7     -11.589  -4.858   1.566  1.00  0.00           H  
ATOM    209  N7   DA     7     -12.063  -6.699   0.712  1.00  0.00           N  
ATOM    210  C5   DA     7     -12.045  -7.985   1.272  1.00  0.00           C  
ATOM    211  C6   DA     7     -12.308  -9.273   0.788  1.00  0.00           C  
ATOM    212  N6   DA     7     -12.536  -9.642  -0.498  1.00  0.00           N  
ATOM    213  H61  DA     7     -12.663 -10.628  -0.679  1.00  0.00           H  
ATOM    214  H62  DA     7     -12.383  -8.945  -1.212  1.00  0.00           H  
ATOM    215  N1   DA     7     -12.600 -10.247   1.621  1.00  0.00           N  
ATOM    216  C2   DA     7     -12.432 -10.013   2.904  1.00  0.00           C  
ATOM    217  H2   DA     7     -12.539 -10.835   3.596  1.00  0.00           H  
ATOM    218  N3   DA     7     -12.108  -8.888   3.504  1.00  0.00           N  
ATOM    219  C4   DA     7     -11.892  -7.900   2.593  1.00  0.00           C  
ATOM    220  C3'  DA     7     -10.796  -4.059   5.538  1.00  0.00           C  
ATOM    221  H3'  DA     7     -10.794  -2.969   5.506  1.00  0.00           H  
ATOM    222  C2'  DA     7     -10.443  -4.672   4.192  1.00  0.00           C  
ATOM    223  H2'  DA     7     -10.596  -4.025   3.328  1.00  0.00           H  
ATOM    224 H2''  DA     7      -9.381  -4.908   4.123  1.00  0.00           H  
ATOM    225  O3'  DA     7      -9.876  -4.418   6.550  1.00  0.00           O  
ATOM    226  P    DG     8      -9.853  -3.703   7.859  1.00  0.00           P  
ATOM    227  OP1  DG     8      -9.061  -4.540   8.844  1.00  0.00           O  
ATOM    228  OP2  DG     8     -11.294  -3.394   8.236  1.00  0.00           O  
ATOM    229  O5'  DG     8      -9.058  -2.327   7.543  1.00  0.00           O  
ATOM    230  C5'  DG     8      -7.790  -2.267   7.107  1.00  0.00           C  
ATOM    231  H5'  DG     8      -7.769  -2.744   6.128  1.00  0.00           H  
ATOM    232 H5''  DG     8      -7.181  -2.789   7.845  1.00  0.00           H  
ATOM    233  C4'  DG     8      -7.260  -0.836   7.147  1.00  0.00           C  
ATOM    234  H4'  DG     8      -7.470  -0.508   8.165  1.00  0.00           H  
ATOM    235  O4'  DG     8      -5.856  -0.777   6.902  1.00  0.00           O  
ATOM    236  C1'  DG     8      -5.608   0.357   6.167  1.00  0.00           C  
ATOM    237  H1'  DG     8      -5.706   1.306   6.693  1.00  0.00           H  
ATOM    238  N9   DG     8      -4.269   0.312   5.557  1.00  0.00           N  
ATOM    239  C8   DG     8      -3.293   1.213   5.669  1.00  0.00           C  
ATOM    240  H8   DG     8      -3.485   2.102   6.251  1.00  0.00           H  
ATOM    241  N7   DG     8      -2.105   0.815   5.220  1.00  0.00           N  
ATOM    242  C5   DG     8      -2.420  -0.461   4.713  1.00  0.00           C  
ATOM    243  C6   DG     8      -1.593  -1.351   3.989  1.00  0.00           C  
ATOM    244  O6   DG     8      -0.341  -1.390   3.939  1.00  0.00           O  
ATOM    245  N1   DG     8      -2.320  -2.507   3.507  1.00  0.00           N  
ATOM    246  H1   DG     8      -1.760  -3.319   3.288  1.00  0.00           H  
ATOM    247  C2   DG     8      -3.644  -2.693   3.713  1.00  0.00           C  
ATOM    248  N2   DG     8      -4.244  -3.794   3.338  1.00  0.00           N  
ATOM    249  H21  DG     8      -3.681  -4.528   2.933  1.00  0.00           H  
ATOM    250  H22  DG     8      -5.253  -3.748   3.369  1.00  0.00           H  
ATOM    251  N3   DG     8      -4.402  -1.885   4.464  1.00  0.00           N  
ATOM    252  C4   DG     8      -3.707  -0.748   4.930  1.00  0.00           C  
ATOM    253  C3'  DG     8      -7.884   0.047   6.013  1.00  0.00           C  
ATOM    254  H3'  DG     8      -8.671  -0.522   5.518  1.00  0.00           H  
ATOM    255  C2'  DG     8      -6.737   0.398   5.097  1.00  0.00           C  
ATOM    256  H2'  DG     8      -6.687  -0.311   4.272  1.00  0.00           H  
ATOM    257 H2''  DG     8      -6.733   1.432   4.752  1.00  0.00           H  
ATOM    258  O3'  DG     8      -8.485   1.144   6.678  1.00  0.00           O  
ATOM    259  P    DG     9      -9.581   2.147   6.065  1.00  0.00           P  
ATOM    260  OP1  DG     9     -10.060   3.127   6.997  1.00  0.00           O  
ATOM    261  OP2  DG     9     -10.594   1.324   5.390  1.00  0.00           O  
ATOM    262  O5'  DG     9      -8.707   2.858   5.024  1.00  0.00           O  
ATOM    263  C5'  DG     9      -7.851   3.967   5.413  1.00  0.00           C  
ATOM    264  H5'  DG     9      -7.275   3.796   6.322  1.00  0.00           H  
ATOM    265 H5''  DG     9      -8.559   4.742   5.706  1.00  0.00           H  
ATOM    266  C4'  DG     9      -6.935   4.520   4.325  1.00  0.00           C  
ATOM    267  H4'  DG     9      -6.541   5.469   4.688  1.00  0.00           H  
ATOM    268  O4'  DG     9      -5.783   3.725   4.161  1.00  0.00           O  
ATOM    269  C1'  DG     9      -5.572   3.536   2.783  1.00  0.00           C  
ATOM    270  H1'  DG     9      -5.036   4.415   2.426  1.00  0.00           H  
ATOM    271  N9   DG     9      -4.747   2.288   2.595  1.00  0.00           N  
ATOM    272  C8   DG     9      -5.151   1.017   2.123  1.00  0.00           C  
ATOM    273  H8   DG     9      -6.191   0.731   2.068  1.00  0.00           H  
ATOM    274  N7   DG     9      -4.198   0.160   1.871  1.00  0.00           N  
ATOM    275  C5   DG     9      -3.061   0.968   2.017  1.00  0.00           C  
ATOM    276  C6   DG     9      -1.694   0.698   1.650  1.00  0.00           C  
ATOM    277  O6   DG     9      -1.140  -0.272   1.169  1.00  0.00           O  
ATOM    278  N1   DG     9      -0.867   1.787   1.775  1.00  0.00           N  
ATOM    279  H1   DG     9       0.064   1.848   1.390  1.00  0.00           H  
ATOM    280  C2   DG     9      -1.279   2.916   2.303  1.00  0.00           C  
ATOM    281  N2   DG     9      -0.346   3.778   2.558  1.00  0.00           N  
ATOM    282  H21  DG     9       0.550   3.554   2.149  1.00  0.00           H  
ATOM    283  H22  DG     9      -0.512   4.676   2.990  1.00  0.00           H  
ATOM    284  N3   DG     9      -2.525   3.253   2.549  1.00  0.00           N  
ATOM    285  C4   DG     9      -3.378   2.226   2.424  1.00  0.00           C  
ATOM    286  C3'  DG     9      -7.500   4.795   2.932  1.00  0.00           C  
ATOM    287  H3'  DG     9      -8.588   4.833   2.978  1.00  0.00           H  
ATOM    288  C2'  DG     9      -6.980   3.521   2.230  1.00  0.00           C  
ATOM    289  H2'  DG     9      -7.575   2.678   2.580  1.00  0.00           H  
ATOM    290 H2''  DG     9      -7.097   3.778   1.177  1.00  0.00           H  
ATOM    291  O3'  DG     9      -6.956   5.966   2.306  1.00  0.00           O  
ATOM    292  P    DG    10      -7.809   6.854   1.286  1.00  0.00           P  
ATOM    293  OP1  DG    10      -8.571   7.776   2.146  1.00  0.00           O  
ATOM    294  OP2  DG    10      -8.407   5.980   0.287  1.00  0.00           O  
ATOM    295  O5'  DG    10      -6.625   7.675   0.642  1.00  0.00           O  
ATOM    296  C5'  DG    10      -5.827   8.490   1.466  1.00  0.00           C  
ATOM    297  H5'  DG    10      -5.788   7.968   2.422  1.00  0.00           H  
ATOM    298 H5''  DG    10      -6.419   9.404   1.514  1.00  0.00           H  
ATOM    299  C4'  DG    10      -4.428   8.834   0.925  1.00  0.00           C  
ATOM    300  H4'  DG    10      -4.012   9.600   1.580  1.00  0.00           H  
ATOM    301  O4'  DG    10      -3.610   7.686   1.057  1.00  0.00           O  
ATOM    302  C1'  DG    10      -3.100   7.362  -0.262  1.00  0.00           C  
ATOM    303  H1'  DG    10      -2.133   7.863  -0.297  1.00  0.00           H  
ATOM    304  N9   DG    10      -3.029   5.893  -0.459  1.00  0.00           N  
ATOM    305  C8   DG    10      -3.984   4.952  -0.260  1.00  0.00           C  
ATOM    306  H8   DG    10      -4.980   5.269   0.010  1.00  0.00           H  
ATOM    307  N7   DG    10      -3.627   3.732  -0.651  1.00  0.00           N  
ATOM    308  C5   DG    10      -2.291   3.898  -1.074  1.00  0.00           C  
ATOM    309  C6   DG    10      -1.259   2.933  -1.425  1.00  0.00           C  
ATOM    310  O6   DG    10      -1.414   1.701  -1.457  1.00  0.00           O  
ATOM    311  N1   DG    10      -0.040   3.473  -1.729  1.00  0.00           N  
ATOM    312  H1   DG    10       0.737   2.872  -1.965  1.00  0.00           H  
ATOM    313  C2   DG    10       0.180   4.843  -1.563  1.00  0.00           C  
ATOM    314  N2   DG    10       1.287   5.345  -1.982  1.00  0.00           N  
ATOM    315  H21  DG    10       2.061   4.780  -2.299  1.00  0.00           H  
ATOM    316  H22  DG    10       1.344   6.352  -1.924  1.00  0.00           H  
ATOM    317  N3   DG    10      -0.666   5.735  -1.192  1.00  0.00           N  
ATOM    318  C4   DG    10      -1.912   5.196  -0.957  1.00  0.00           C  
ATOM    319  C3'  DG    10      -4.487   9.251  -0.591  1.00  0.00           C  
ATOM    320  H3'  DG    10      -5.510   9.572  -0.789  1.00  0.00           H  
ATOM    321  C2'  DG    10      -4.016   7.988  -1.294  1.00  0.00           C  
ATOM    322  H2'  DG    10      -4.786   7.240  -1.481  1.00  0.00           H  
ATOM    323 H2''  DG    10      -3.491   8.174  -2.231  1.00  0.00           H  
ATOM    324  O3'  DG    10      -3.509  10.230  -0.884  1.00  0.00           O  
ATOM    325  P    DT    11      -3.938  11.726  -1.420  1.00  0.00           P  
ATOM    326  OP1  DT    11      -5.053  11.685  -2.406  1.00  0.00           O  
ATOM    327  OP2  DT    11      -2.728  12.525  -1.675  1.00  0.00           O  
ATOM    328  O5'  DT    11      -4.611  12.304  -0.098  1.00  0.00           O  
ATOM    329  C5'  DT    11      -3.894  12.738   0.998  1.00  0.00           C  
ATOM    330  H5'  DT    11      -3.346  13.619   0.665  1.00  0.00           H  
ATOM    331 H5''  DT    11      -3.059  12.038   1.034  1.00  0.00           H  
ATOM    332  C4'  DT    11      -4.601  12.811   2.336  1.00  0.00           C  
ATOM    333  H4'  DT    11      -5.359  13.594   2.311  1.00  0.00           H  
ATOM    334  O4'  DT    11      -5.241  11.610   2.766  1.00  0.00           O  
ATOM    335  C1'  DT    11      -5.396  11.695   4.133  1.00  0.00           C  
ATOM    336  H1'  DT    11      -6.170  12.413   4.404  1.00  0.00           H  
ATOM    337  N1   DT    11      -5.809  10.353   4.671  1.00  0.00           N  
ATOM    338  C6   DT    11      -4.918   9.301   4.481  1.00  0.00           C  
ATOM    339  H6   DT    11      -4.046   9.422   3.854  1.00  0.00           H  
ATOM    340  C5   DT    11      -5.064   8.132   5.170  1.00  0.00           C  
ATOM    341  C7   DT    11      -4.029   7.072   4.929  1.00  0.00           C  
ATOM    342  H71  DT    11      -3.471   7.372   4.042  1.00  0.00           H  
ATOM    343  H72  DT    11      -3.308   6.968   5.739  1.00  0.00           H  
ATOM    344  H73  DT    11      -4.531   6.148   4.643  1.00  0.00           H  
ATOM    345  C4   DT    11      -6.269   7.974   6.010  1.00  0.00           C  
ATOM    346  O4   DT    11      -6.478   6.982   6.702  1.00  0.00           O  
ATOM    347  N3   DT    11      -7.057   9.144   6.188  1.00  0.00           N  
ATOM    348  H3   DT    11      -7.917   8.986   6.695  1.00  0.00           H  
ATOM    349  C2   DT    11      -6.835  10.340   5.621  1.00  0.00           C  
ATOM    350  O2   DT    11      -7.599  11.315   5.900  1.00  0.00           O  
ATOM    351  C3'  DT    11      -3.742  13.196   3.447  1.00  0.00           C  
ATOM    352  H3'  DT    11      -2.678  13.187   3.211  1.00  0.00           H  
ATOM    353  C2'  DT    11      -4.114  12.258   4.635  1.00  0.00           C  
ATOM    354  H2'  DT    11      -3.398  11.455   4.808  1.00  0.00           H  
ATOM    355 H2''  DT    11      -4.321  12.891   5.498  1.00  0.00           H  
ATOM    356  O3'  DT    11      -4.143  14.490   3.899  1.00  0.00           O  
ATOM    357  P    DT    12      -3.031  15.644   3.889  1.00  0.00           P  
ATOM    358  OP1  DT    12      -3.505  16.869   4.531  1.00  0.00           O  
ATOM    359  OP2  DT    12      -2.452  15.902   2.573  1.00  0.00           O  
ATOM    360  O5'  DT    12      -1.887  14.976   4.778  1.00  0.00           O  
ATOM    361  C5'  DT    12      -0.622  15.572   5.106  1.00  0.00           C  
ATOM    362  H5'  DT    12      -0.787  16.631   5.305  1.00  0.00           H  
ATOM    363 H5''  DT    12      -0.036  15.537   4.188  1.00  0.00           H  
ATOM    364  C4'  DT    12       0.029  14.917   6.371  1.00  0.00           C  
ATOM    365  H4'  DT    12       1.030  15.333   6.487  1.00  0.00           H  
ATOM    366  O4'  DT    12      -0.781  15.192   7.526  1.00  0.00           O  
ATOM    367  C1'  DT    12      -1.250  14.012   8.084  1.00  0.00           C  
ATOM    368  H1'  DT    12      -0.609  13.714   8.913  1.00  0.00           H  
ATOM    369  N1   DT    12      -2.658  13.971   8.491  1.00  0.00           N  
ATOM    370  C6   DT    12      -3.634  14.359   7.667  1.00  0.00           C  
ATOM    371  H6   DT    12      -3.404  14.852   6.734  1.00  0.00           H  
ATOM    372  C5   DT    12      -4.968  14.290   8.057  1.00  0.00           C  
ATOM    373  C7   DT    12      -6.038  14.750   7.091  1.00  0.00           C  
ATOM    374  H71  DT    12      -6.636  13.875   6.835  1.00  0.00           H  
ATOM    375  H72  DT    12      -6.566  15.573   7.573  1.00  0.00           H  
ATOM    376  H73  DT    12      -5.480  15.021   6.194  1.00  0.00           H  
ATOM    377  C4   DT    12      -5.348  13.646   9.313  1.00  0.00           C  
ATOM    378  O4   DT    12      -6.527  13.407   9.692  1.00  0.00           O  
ATOM    379  N3   DT    12      -4.282  13.384  10.109  1.00  0.00           N  
ATOM    380  H3   DT    12      -4.620  13.115  11.022  1.00  0.00           H  
ATOM    381  C2   DT    12      -2.953  13.520   9.769  1.00  0.00           C  
ATOM    382  O2   DT    12      -2.156  13.211  10.623  1.00  0.00           O  
ATOM    383  C3'  DT    12       0.192  13.407   6.259  1.00  0.00           C  
ATOM    384  H3'  DT    12       0.006  13.052   5.245  1.00  0.00           H  
ATOM    385  C2'  DT    12      -0.979  12.879   7.113  1.00  0.00           C  
ATOM    386  H2'  DT    12      -1.888  12.762   6.522  1.00  0.00           H  
ATOM    387 H2''  DT    12      -0.697  11.959   7.623  1.00  0.00           H  
ATOM    388  O3'  DT    12       1.472  13.007   6.820  1.00  0.00           O  
ATOM    389  P    DA    13       2.201  11.772   6.118  1.00  0.00           P  
ATOM    390  OP1  DA    13       3.622  11.668   6.661  1.00  0.00           O  
ATOM    391  OP2  DA    13       1.981  11.894   4.630  1.00  0.00           O  
ATOM    392  O5'  DA    13       1.466  10.438   6.582  1.00  0.00           O  
ATOM    393  C5'  DA    13       1.824   9.925   7.863  1.00  0.00           C  
ATOM    394  H5'  DA    13       1.936  10.836   8.452  1.00  0.00           H  
ATOM    395 H5''  DA    13       2.759   9.383   7.727  1.00  0.00           H  
ATOM    396  C4'  DA    13       0.720   8.973   8.411  1.00  0.00           C  
ATOM    397  H4'  DA    13       1.033   8.620   9.393  1.00  0.00           H  
ATOM    398  O4'  DA    13      -0.506   9.667   8.651  1.00  0.00           O  
ATOM    399  C1'  DA    13      -1.532   8.724   8.503  1.00  0.00           C  
ATOM    400  H1'  DA    13      -1.642   8.078   9.374  1.00  0.00           H  
ATOM    401  N9   DA    13      -2.843   9.459   8.416  1.00  0.00           N  
ATOM    402  C8   DA    13      -3.312  10.295   7.452  1.00  0.00           C  
ATOM    403  H8   DA    13      -2.582  10.642   6.737  1.00  0.00           H  
ATOM    404  N7   DA    13      -4.523  10.722   7.593  1.00  0.00           N  
ATOM    405  C5   DA    13      -4.982  10.014   8.685  1.00  0.00           C  
ATOM    406  C6   DA    13      -6.158   9.985   9.427  1.00  0.00           C  
ATOM    407  N6   DA    13      -7.229  10.717   9.217  1.00  0.00           N  
ATOM    408  H61  DA    13      -7.949  10.671   9.924  1.00  0.00           H  
ATOM    409  H62  DA    13      -7.224  11.355   8.434  1.00  0.00           H  
ATOM    410  N1   DA    13      -6.297   9.104  10.394  1.00  0.00           N  
ATOM    411  C2   DA    13      -5.332   8.288  10.675  1.00  0.00           C  
ATOM    412  H2   DA    13      -5.621   7.580  11.438  1.00  0.00           H  
ATOM    413  N3   DA    13      -4.088   8.301  10.231  1.00  0.00           N  
ATOM    414  C4   DA    13      -3.995   9.133   9.123  1.00  0.00           C  
ATOM    415  C3'  DA    13       0.359   7.941   7.313  1.00  0.00           C  
ATOM    416  H3'  DA    13       0.787   8.231   6.353  1.00  0.00           H  
ATOM    417  C2'  DA    13      -1.166   7.994   7.245  1.00  0.00           C  
ATOM    418  H2'  DA    13      -1.412   8.633   6.398  1.00  0.00           H  
ATOM    419 H2''  DA    13      -1.706   7.047   7.213  1.00  0.00           H  
ATOM    420  O3'  DA    13       0.732   6.655   7.776  1.00  0.00           O  
ATOM    421  P    DG    14       1.153   5.499   6.773  1.00  0.00           P  
ATOM    422  OP1  DG    14       0.170   5.368   5.712  1.00  0.00           O  
ATOM    423  OP2  DG    14       1.619   4.335   7.566  1.00  0.00           O  
ATOM    424  O5'  DG    14       2.478   6.142   6.128  1.00  0.00           O  
ATOM    425  C5'  DG    14       3.686   6.410   6.852  1.00  0.00           C  
ATOM    426  H5'  DG    14       3.657   5.933   7.831  1.00  0.00           H  
ATOM    427 H5''  DG    14       3.674   7.484   7.035  1.00  0.00           H  
ATOM    428  C4'  DG    14       5.043   6.121   6.140  1.00  0.00           C  
ATOM    429  H4'  DG    14       5.931   6.380   6.717  1.00  0.00           H  
ATOM    430  O4'  DG    14       5.064   4.690   5.964  1.00  0.00           O  
ATOM    431  C1'  DG    14       5.297   4.571   4.527  1.00  0.00           C  
ATOM    432  H1'  DG    14       6.347   4.798   4.341  1.00  0.00           H  
ATOM    433  N9   DG    14       4.939   3.217   3.979  1.00  0.00           N  
ATOM    434  C8   DG    14       5.794   2.334   3.341  1.00  0.00           C  
ATOM    435  H8   DG    14       6.815   2.603   3.115  1.00  0.00           H  
ATOM    436  N7   DG    14       5.217   1.181   2.952  1.00  0.00           N  
ATOM    437  C5   DG    14       3.936   1.338   3.491  1.00  0.00           C  
ATOM    438  C6   DG    14       2.871   0.347   3.522  1.00  0.00           C  
ATOM    439  O6   DG    14       2.889  -0.741   3.041  1.00  0.00           O  
ATOM    440  N1   DG    14       1.683   0.855   4.080  1.00  0.00           N  
ATOM    441  H1   DG    14       0.928   0.187   4.140  1.00  0.00           H  
ATOM    442  C2   DG    14       1.566   2.043   4.713  1.00  0.00           C  
ATOM    443  N2   DG    14       0.359   2.378   5.166  1.00  0.00           N  
ATOM    444  H21  DG    14      -0.466   1.831   4.966  1.00  0.00           H  
ATOM    445  H22  DG    14       0.231   3.351   5.407  1.00  0.00           H  
ATOM    446  N3   DG    14       2.578   2.945   4.738  1.00  0.00           N  
ATOM    447  C4   DG    14       3.775   2.541   4.153  1.00  0.00           C  
ATOM    448  C3'  DG    14       4.964   6.781   4.748  1.00  0.00           C  
ATOM    449  H3'  DG    14       4.217   7.575   4.753  1.00  0.00           H  
ATOM    450  C2'  DG    14       4.540   5.679   3.892  1.00  0.00           C  
ATOM    451  H2'  DG    14       3.483   5.458   4.041  1.00  0.00           H  
ATOM    452 H2''  DG    14       4.865   5.778   2.857  1.00  0.00           H  
ATOM    453  O3'  DG    14       6.195   7.302   4.308  1.00  0.00           O  
ATOM    454  P    DG    15       6.323   8.521   3.224  1.00  0.00           P  
ATOM    455  OP1  DG    15       7.732   9.014   3.288  1.00  0.00           O  
ATOM    456  OP2  DG    15       5.220   9.506   3.402  1.00  0.00           O  
ATOM    457  O5'  DG    15       6.101   7.808   1.884  1.00  0.00           O  
ATOM    458  C5'  DG    15       7.196   7.109   1.203  1.00  0.00           C  
ATOM    459  H5'  DG    15       7.779   6.557   1.941  1.00  0.00           H  
ATOM    460 H5''  DG    15       7.918   7.837   0.834  1.00  0.00           H  
ATOM    461  C4'  DG    15       6.757   6.289   0.009  1.00  0.00           C  
ATOM    462  H4'  DG    15       7.649   5.908  -0.488  1.00  0.00           H  
ATOM    463  O4'  DG    15       6.059   5.185   0.513  1.00  0.00           O  
ATOM    464  C1'  DG    15       4.998   5.027  -0.367  1.00  0.00           C  
ATOM    465  H1'  DG    15       5.387   4.535  -1.258  1.00  0.00           H  
ATOM    466  N9   DG    15       3.952   4.106   0.114  1.00  0.00           N  
ATOM    467  C8   DG    15       2.741   4.347   0.762  1.00  0.00           C  
ATOM    468  H8   DG    15       2.423   5.346   1.021  1.00  0.00           H  
ATOM    469  N7   DG    15       1.932   3.325   0.894  1.00  0.00           N  
ATOM    470  C5   DG    15       2.779   2.281   0.473  1.00  0.00           C  
ATOM    471  C6   DG    15       2.443   0.927   0.312  1.00  0.00           C  
ATOM    472  O6   DG    15       1.340   0.404   0.464  1.00  0.00           O  
ATOM    473  N1   DG    15       3.446   0.111  -0.178  1.00  0.00           N  
ATOM    474  H1   DG    15       3.168  -0.778  -0.568  1.00  0.00           H  
ATOM    475  C2   DG    15       4.651   0.685  -0.592  1.00  0.00           C  
ATOM    476  N2   DG    15       5.557  -0.167  -0.886  1.00  0.00           N  
ATOM    477  H21  DG    15       5.285  -1.113  -1.113  1.00  0.00           H  
ATOM    478  H22  DG    15       6.462   0.252  -1.040  1.00  0.00           H  
ATOM    479  N3   DG    15       4.956   1.989  -0.541  1.00  0.00           N  
ATOM    480  C4   DG    15       3.982   2.734   0.059  1.00  0.00           C  
ATOM    481  C3'  DG    15       5.846   7.100  -0.958  1.00  0.00           C  
ATOM    482  H3'  DG    15       5.853   8.163  -0.717  1.00  0.00           H  
ATOM    483  C2'  DG    15       4.555   6.385  -0.797  1.00  0.00           C  
ATOM    484  H2'  DG    15       3.996   6.810   0.036  1.00  0.00           H  
ATOM    485 H2''  DG    15       3.977   6.365  -1.721  1.00  0.00           H  
ATOM    486  O3'  DG    15       6.231   6.764  -2.290  1.00  0.00           O  
ATOM    487  P    DG    16       6.891   7.823  -3.230  1.00  0.00           P  
ATOM    488  OP1  DG    16       8.179   8.407  -2.640  1.00  0.00           O  
ATOM    489  OP2  DG    16       5.916   8.778  -3.851  1.00  0.00           O  
ATOM    490  O5'  DG    16       7.307   6.839  -4.430  1.00  0.00           O  
ATOM    491  C5'  DG    16       8.512   6.037  -4.423  1.00  0.00           C  
ATOM    492  H5'  DG    16       8.688   5.732  -3.392  1.00  0.00           H  
ATOM    493 H5''  DG    16       9.415   6.560  -4.739  1.00  0.00           H  
ATOM    494  C4'  DG    16       8.420   4.751  -5.328  1.00  0.00           C  
ATOM    495  H4'  DG    16       9.437   4.403  -5.508  1.00  0.00           H  
ATOM    496  O4'  DG    16       7.593   3.818  -4.650  1.00  0.00           O  
ATOM    497  C1'  DG    16       6.416   3.587  -5.421  1.00  0.00           C  
ATOM    498  H1'  DG    16       6.656   2.640  -5.904  1.00  0.00           H  
ATOM    499  N9   DG    16       5.198   3.407  -4.686  1.00  0.00           N  
ATOM    500  C8   DG    16       4.458   4.343  -3.997  1.00  0.00           C  
ATOM    501  H8   DG    16       4.764   5.377  -4.064  1.00  0.00           H  
ATOM    502  N7   DG    16       3.500   3.837  -3.281  1.00  0.00           N  
ATOM    503  C5   DG    16       3.534   2.469  -3.597  1.00  0.00           C  
ATOM    504  C6   DG    16       2.717   1.385  -3.235  1.00  0.00           C  
ATOM    505  O6   DG    16       1.639   1.375  -2.623  1.00  0.00           O  
ATOM    506  N1   DG    16       3.269   0.128  -3.590  1.00  0.00           N  
ATOM    507  H1   DG    16       2.691  -0.696  -3.499  1.00  0.00           H  
ATOM    508  C2   DG    16       4.303   0.024  -4.453  1.00  0.00           C  
ATOM    509  N2   DG    16       4.724  -1.174  -4.856  1.00  0.00           N  
ATOM    510  H21  DG    16       4.226  -1.988  -4.526  1.00  0.00           H  
ATOM    511  H22  DG    16       5.608  -1.162  -5.346  1.00  0.00           H  
ATOM    512  N3   DG    16       5.006   0.989  -4.867  1.00  0.00           N  
ATOM    513  C4   DG    16       4.559   2.206  -4.451  1.00  0.00           C  
ATOM    514  C3'  DG    16       7.776   4.973  -6.716  1.00  0.00           C  
ATOM    515  H3'  DG    16       8.015   5.955  -7.123  1.00  0.00           H  
ATOM    516  C2'  DG    16       6.374   4.663  -6.504  1.00  0.00           C  
ATOM    517  H2'  DG    16       5.827   5.537  -6.150  1.00  0.00           H  
ATOM    518 H2''  DG    16       5.949   4.338  -7.453  1.00  0.00           H  
ATOM    519  O3'  DG    16       8.237   3.937  -7.633  1.00  0.00           O  
ATOM    520  P    DT    17       9.621   4.043  -8.470  1.00  0.00           P  
ATOM    521  OP1  DT    17       9.614   5.222  -9.275  1.00  0.00           O  
ATOM    522  OP2  DT    17       9.841   2.739  -9.120  1.00  0.00           O  
ATOM    523  O5'  DT    17      10.798   4.049  -7.354  1.00  0.00           O  
ATOM    524  C5'  DT    17      11.609   5.212  -7.095  1.00  0.00           C  
ATOM    525  H5'  DT    17      11.038   6.132  -7.218  1.00  0.00           H  
ATOM    526 H5''  DT    17      12.311   5.332  -7.919  1.00  0.00           H  
ATOM    527  C4'  DT    17      12.413   5.012  -5.800  1.00  0.00           C  
ATOM    528  H4'  DT    17      13.037   5.901  -5.705  1.00  0.00           H  
ATOM    529  O4'  DT    17      11.522   4.990  -4.663  1.00  0.00           O  
ATOM    530  C1'  DT    17      12.111   4.171  -3.665  1.00  0.00           C  
ATOM    531  H1'  DT    17      12.460   4.813  -2.856  1.00  0.00           H  
ATOM    532  N1   DT    17      10.937   3.309  -3.182  1.00  0.00           N  
ATOM    533  C6   DT    17      10.487   2.218  -3.974  1.00  0.00           C  
ATOM    534  H6   DT    17      10.783   1.928  -4.972  1.00  0.00           H  
ATOM    535  C5   DT    17       9.454   1.441  -3.520  1.00  0.00           C  
ATOM    536  C7   DT    17       8.940   0.223  -4.215  1.00  0.00           C  
ATOM    537  H71  DT    17       7.850   0.223  -4.221  1.00  0.00           H  
ATOM    538  H72  DT    17       9.280   0.080  -5.240  1.00  0.00           H  
ATOM    539  H73  DT    17       9.260  -0.601  -3.577  1.00  0.00           H  
ATOM    540  C4   DT    17       8.802   1.766  -2.241  1.00  0.00           C  
ATOM    541  O4   DT    17       7.933   1.083  -1.684  1.00  0.00           O  
ATOM    542  N3   DT    17       9.214   2.877  -1.601  1.00  0.00           N  
ATOM    543  H3   DT    17       8.917   3.107  -0.663  1.00  0.00           H  
ATOM    544  C2   DT    17      10.323   3.664  -2.006  1.00  0.00           C  
ATOM    545  O2   DT    17      10.588   4.741  -1.376  1.00  0.00           O  
ATOM    546  C3'  DT    17      13.194   3.690  -5.723  1.00  0.00           C  
ATOM    547  H3'  DT    17      12.663   2.933  -6.300  1.00  0.00           H  
ATOM    548  C2'  DT    17      13.206   3.348  -4.295  1.00  0.00           C  
ATOM    549  H2'  DT    17      13.040   2.271  -4.261  1.00  0.00           H  
ATOM    550 H2''  DT    17      14.177   3.685  -3.930  1.00  0.00           H  
ATOM    551  O3'  DT    17      14.515   3.860  -6.213  1.00  0.00           O  
ATOM    552  P    DT    18      15.353   2.580  -6.743  1.00  0.00           P  
ATOM    553  OP1  DT    18      16.644   3.072  -7.318  1.00  0.00           O  
ATOM    554  OP2  DT    18      14.467   1.739  -7.511  1.00  0.00           O  
ATOM    555  O5'  DT    18      15.685   1.714  -5.369  1.00  0.00           O  
ATOM    556  C5'  DT    18      17.085   1.564  -4.883  1.00  0.00           C  
ATOM    557  H5'  DT    18      17.787   2.372  -5.089  1.00  0.00           H  
ATOM    558 H5''  DT    18      17.499   0.810  -5.554  1.00  0.00           H  
ATOM    559  C4'  DT    18      17.200   1.108  -3.481  1.00  0.00           C  
ATOM    560  H4'  DT    18      18.221   0.742  -3.374  1.00  0.00           H  
ATOM    561  O4'  DT    18      17.127   2.155  -2.521  1.00  0.00           O  
ATOM    562  C1'  DT    18      16.548   1.513  -1.368  1.00  0.00           C  
ATOM    563  H1'  DT    18      17.260   0.835  -0.897  1.00  0.00           H  
ATOM    564  N1   DT    18      15.971   2.539  -0.399  1.00  0.00           N  
ATOM    565  C6   DT    18      15.272   3.620  -0.793  1.00  0.00           C  
ATOM    566  H6   DT    18      15.000   3.635  -1.838  1.00  0.00           H  
ATOM    567  C5   DT    18      14.970   4.642   0.026  1.00  0.00           C  
ATOM    568  C7   DT    18      14.380   5.879  -0.647  1.00  0.00           C  
ATOM    569  H71  DT    18      15.124   6.666  -0.518  1.00  0.00           H  
ATOM    570  H72  DT    18      14.220   5.756  -1.718  1.00  0.00           H  
ATOM    571  H73  DT    18      13.472   6.146  -0.107  1.00  0.00           H  
ATOM    572  C4   DT    18      15.255   4.508   1.469  1.00  0.00           C  
ATOM    573  O4   DT    18      15.038   5.298   2.366  1.00  0.00           O  
ATOM    574  N3   DT    18      15.762   3.289   1.851  1.00  0.00           N  
ATOM    575  H3   DT    18      15.850   3.108   2.841  1.00  0.00           H  
ATOM    576  C2   DT    18      16.218   2.326   0.958  1.00  0.00           C  
ATOM    577  O2   DT    18      16.842   1.338   1.388  1.00  0.00           O  
ATOM    578  C3'  DT    18      16.105   0.014  -3.066  1.00  0.00           C  
ATOM    579  H3'  DT    18      15.385  -0.115  -3.874  1.00  0.00           H  
ATOM    580  C2'  DT    18      15.425   0.626  -1.875  1.00  0.00           C  
ATOM    581  H2'  DT    18      14.513   1.141  -2.178  1.00  0.00           H  
ATOM    582 H2''  DT    18      15.111  -0.152  -1.179  1.00  0.00           H  
ATOM    583  O3'  DT    18      16.842  -1.150  -2.784  1.00  0.00           O  
ATOM    584  P    DA    19      16.140  -2.543  -2.792  1.00  0.00           P  
ATOM    585  OP1  DA    19      17.208  -3.558  -2.773  1.00  0.00           O  
ATOM    586  OP2  DA    19      15.153  -2.588  -3.906  1.00  0.00           O  
ATOM    587  O5'  DA    19      15.383  -2.646  -1.344  1.00  0.00           O  
ATOM    588  C5'  DA    19      16.098  -2.523  -0.105  1.00  0.00           C  
ATOM    589  H5'  DA    19      16.738  -1.641  -0.090  1.00  0.00           H  
ATOM    590 H5''  DA    19      16.816  -3.338  -0.021  1.00  0.00           H  
ATOM    591  C4'  DA    19      15.161  -2.448   1.145  1.00  0.00           C  
ATOM    592  H4'  DA    19      15.778  -2.761   1.987  1.00  0.00           H  
ATOM    593  O4'  DA    19      14.774  -1.063   1.205  1.00  0.00           O  
ATOM    594  C1'  DA    19      13.423  -0.961   1.542  1.00  0.00           C  
ATOM    595  H1'  DA    19      13.154  -1.013   2.597  1.00  0.00           H  
ATOM    596  N9   DA    19      12.985   0.361   1.140  1.00  0.00           N  
ATOM    597  C8   DA    19      12.555   0.792  -0.121  1.00  0.00           C  
ATOM    598  H8   DA    19      12.666   0.191  -1.011  1.00  0.00           H  
ATOM    599  N7   DA    19      12.208   2.047  -0.138  1.00  0.00           N  
ATOM    600  C5   DA    19      12.215   2.395   1.228  1.00  0.00           C  
ATOM    601  C6   DA    19      11.778   3.541   1.868  1.00  0.00           C  
ATOM    602  N6   DA    19      11.223   4.632   1.293  1.00  0.00           N  
ATOM    603  H61  DA    19      10.879   5.325   1.942  1.00  0.00           H  
ATOM    604  H62  DA    19      11.000   4.640   0.308  1.00  0.00           H  
ATOM    605  N1   DA    19      11.884   3.620   3.204  1.00  0.00           N  
ATOM    606  C2   DA    19      12.417   2.596   3.836  1.00  0.00           C  
ATOM    607  H2   DA    19      12.394   2.634   4.915  1.00  0.00           H  
ATOM    608  N3   DA    19      12.867   1.434   3.365  1.00  0.00           N  
ATOM    609  C4   DA    19      12.713   1.383   2.014  1.00  0.00           C  
ATOM    610  C3'  DA    19      13.833  -3.223   1.144  1.00  0.00           C  
ATOM    611  H3'  DA    19      13.829  -4.003   0.383  1.00  0.00           H  
ATOM    612  C2'  DA    19      12.779  -2.152   0.909  1.00  0.00           C  
ATOM    613  H2'  DA    19      12.633  -1.951  -0.153  1.00  0.00           H  
ATOM    614 H2''  DA    19      11.868  -2.341   1.476  1.00  0.00           H  
ATOM    615  O3'  DA    19      13.749  -3.735   2.418  1.00  0.00           O  
ATOM    616  P    DG    20      14.139  -5.279   2.672  1.00  0.00           P  
ATOM    617  OP1  DG    20      14.130  -5.521   4.124  1.00  0.00           O  
ATOM    618  OP2  DG    20      15.324  -5.618   1.882  1.00  0.00           O  
ATOM    619  O5'  DG    20      12.927  -5.995   1.893  1.00  0.00           O  
ATOM    620  C5'  DG    20      11.566  -5.920   2.277  1.00  0.00           C  
ATOM    621  H5'  DG    20      11.276  -4.958   2.701  1.00  0.00           H  
ATOM    622 H5''  DG    20      11.525  -6.586   3.139  1.00  0.00           H  
ATOM    623  C4'  DG    20      10.671  -6.381   1.204  1.00  0.00           C  
ATOM    624  H4'  DG    20      10.976  -7.426   1.151  1.00  0.00           H  
ATOM    625  O4'  DG    20       9.311  -6.317   1.605  1.00  0.00           O  
ATOM    626  C1'  DG    20       8.616  -6.028   0.464  1.00  0.00           C  
ATOM    627  H1'  DG    20       8.625  -6.927  -0.153  1.00  0.00           H  
ATOM    628  N9   DG    20       7.215  -5.665   0.602  1.00  0.00           N  
ATOM    629  C8   DG    20       6.229  -6.576   0.455  1.00  0.00           C  
ATOM    630  H8   DG    20       6.332  -7.641   0.310  1.00  0.00           H  
ATOM    631  N7   DG    20       5.004  -6.032   0.584  1.00  0.00           N  
ATOM    632  C5   DG    20       5.208  -4.721   1.037  1.00  0.00           C  
ATOM    633  C6   DG    20       4.325  -3.643   1.442  1.00  0.00           C  
ATOM    634  O6   DG    20       3.088  -3.659   1.476  1.00  0.00           O  
ATOM    635  N1   DG    20       4.954  -2.450   1.687  1.00  0.00           N  
ATOM    636  H1   DG    20       4.317  -1.729   1.997  1.00  0.00           H  
ATOM    637  C2   DG    20       6.210  -2.287   1.573  1.00  0.00           C  
ATOM    638  N2   DG    20       6.684  -1.162   2.042  1.00  0.00           N  
ATOM    639  H21  DG    20       6.104  -0.405   2.374  1.00  0.00           H  
ATOM    640  H22  DG    20       7.690  -1.102   2.105  1.00  0.00           H  
ATOM    641  N3   DG    20       7.133  -3.216   1.222  1.00  0.00           N  
ATOM    642  C4   DG    20       6.566  -4.466   0.958  1.00  0.00           C  
ATOM    643  C3'  DG    20      10.814  -5.656  -0.107  1.00  0.00           C  
ATOM    644  H3'  DG    20      11.700  -5.020  -0.102  1.00  0.00           H  
ATOM    645  C2'  DG    20       9.462  -4.911  -0.230  1.00  0.00           C  
ATOM    646  H2'  DG    20       9.427  -4.069   0.461  1.00  0.00           H  
ATOM    647 H2''  DG    20       9.102  -4.808  -1.254  1.00  0.00           H  
ATOM    648  O3'  DG    20      11.046  -6.686  -1.092  1.00  0.00           O  
ATOM    649  P    DG    21      11.057  -6.523  -2.672  1.00  0.00           P  
ATOM    650  OP1  DG    21      11.739  -7.668  -3.161  1.00  0.00           O  
ATOM    651  OP2  DG    21      11.731  -5.227  -2.911  1.00  0.00           O  
ATOM    652  O5'  DG    21       9.561  -6.516  -3.115  1.00  0.00           O  
ATOM    653  C5'  DG    21       8.743  -7.653  -3.191  1.00  0.00           C  
ATOM    654  H5'  DG    21       8.559  -8.175  -2.252  1.00  0.00           H  
ATOM    655 H5''  DG    21       9.296  -8.354  -3.816  1.00  0.00           H  
ATOM    656  C4'  DG    21       7.264  -7.504  -3.775  1.00  0.00           C  
ATOM    657  H4'  DG    21       6.879  -8.497  -4.003  1.00  0.00           H  
ATOM    658  O4'  DG    21       6.445  -6.803  -2.884  1.00  0.00           O  
ATOM    659  C1'  DG    21       5.891  -5.804  -3.631  1.00  0.00           C  
ATOM    660  H1'  DG    21       5.076  -6.165  -4.259  1.00  0.00           H  
ATOM    661  N9   DG    21       5.224  -4.670  -2.844  1.00  0.00           N  
ATOM    662  C8   DG    21       5.721  -3.455  -2.441  1.00  0.00           C  
ATOM    663  H8   DG    21       6.769  -3.222  -2.554  1.00  0.00           H  
ATOM    664  N7   DG    21       4.846  -2.679  -1.828  1.00  0.00           N  
ATOM    665  C5   DG    21       3.642  -3.447  -1.951  1.00  0.00           C  
ATOM    666  C6   DG    21       2.316  -3.222  -1.491  1.00  0.00           C  
ATOM    667  O6   DG    21       1.903  -2.216  -0.981  1.00  0.00           O  
ATOM    668  N1   DG    21       1.419  -4.287  -1.769  1.00  0.00           N  
ATOM    669  H1   DG    21       0.448  -4.138  -1.533  1.00  0.00           H  
ATOM    670  C2   DG    21       1.811  -5.381  -2.444  1.00  0.00           C  
ATOM    671  N2   DG    21       0.942  -6.300  -2.759  1.00  0.00           N  
ATOM    672  H21  DG    21       0.011  -6.232  -2.374  1.00  0.00           H  
ATOM    673  H22  DG    21       1.177  -7.034  -3.412  1.00  0.00           H  
ATOM    674  N3   DG    21       3.054  -5.651  -2.784  1.00  0.00           N  
ATOM    675  C4   DG    21       3.891  -4.633  -2.535  1.00  0.00           C  
ATOM    676  C3'  DG    21       7.350  -6.798  -5.045  1.00  0.00           C  
ATOM    677  H3'  DG    21       8.346  -6.811  -5.487  1.00  0.00           H  
ATOM    678  C2'  DG    21       6.977  -5.370  -4.607  1.00  0.00           C  
ATOM    679  H2'  DG    21       7.844  -4.874  -4.169  1.00  0.00           H  
ATOM    680 H2''  DG    21       6.506  -4.807  -5.412  1.00  0.00           H  
ATOM    681  O3'  DG    21       6.349  -7.334  -5.934  1.00  0.00           O  
ATOM    682  P    DG    22       6.695  -7.620  -7.502  1.00  0.00           P  
ATOM    683  OP1  DG    22       7.030  -9.085  -7.551  1.00  0.00           O  
ATOM    684  OP2  DG    22       7.695  -6.696  -8.004  1.00  0.00           O  
ATOM    685  O5'  DG    22       5.361  -7.298  -8.247  1.00  0.00           O  
ATOM    686  C5'  DG    22       4.512  -8.345  -8.690  1.00  0.00           C  
ATOM    687  H5'  DG    22       4.364  -9.142  -7.962  1.00  0.00           H  
ATOM    688 H5''  DG    22       4.909  -8.779  -9.607  1.00  0.00           H  
ATOM    689  C4'  DG    22       3.121  -7.767  -8.898  1.00  0.00           C  
ATOM    690  H4'  DG    22       2.445  -8.514  -9.313  1.00  0.00           H  
ATOM    691  O4'  DG    22       2.517  -7.221  -7.738  1.00  0.00           O  
ATOM    692  C1'  DG    22       2.045  -5.903  -8.089  1.00  0.00           C  
ATOM    693  H1'  DG    22       0.972  -6.012  -8.242  1.00  0.00           H  
ATOM    694  N9   DG    22       2.233  -5.041  -6.861  1.00  0.00           N  
ATOM    695  C8   DG    22       3.301  -4.288  -6.376  1.00  0.00           C  
ATOM    696  H8   DG    22       4.275  -4.287  -6.843  1.00  0.00           H  
ATOM    697  N7   DG    22       3.021  -3.535  -5.354  1.00  0.00           N  
ATOM    698  C5   DG    22       1.656  -3.638  -5.216  1.00  0.00           C  
ATOM    699  C6   DG    22       0.691  -2.777  -4.600  1.00  0.00           C  
ATOM    700  O6   DG    22       0.871  -1.799  -3.842  1.00  0.00           O  
ATOM    701  N1   DG    22      -0.593  -3.254  -4.768  1.00  0.00           N  
ATOM    702  H1   DG    22      -1.283  -2.714  -4.265  1.00  0.00           H  
ATOM    703  C2   DG    22      -0.941  -4.259  -5.559  1.00  0.00           C  
ATOM    704  N2   DG    22      -2.205  -4.538  -5.588  1.00  0.00           N  
ATOM    705  H21  DG    22      -2.889  -4.001  -5.075  1.00  0.00           H  
ATOM    706  H22  DG    22      -2.581  -5.229  -6.221  1.00  0.00           H  
ATOM    707  N3   DG    22      -0.106  -4.955  -6.250  1.00  0.00           N  
ATOM    708  C4   DG    22       1.208  -4.618  -6.096  1.00  0.00           C  
ATOM    709  C3'  DG    22       3.077  -6.709 -10.071  1.00  0.00           C  
ATOM    710  H3'  DG    22       4.031  -6.464 -10.538  1.00  0.00           H  
ATOM    711  C2'  DG    22       2.747  -5.425  -9.357  1.00  0.00           C  
ATOM    712  H2'  DG    22       3.664  -4.851  -9.226  1.00  0.00           H  
ATOM    713 H2''  DG    22       2.109  -4.733  -9.908  1.00  0.00           H  
ATOM    714  O3'  DG    22       2.102  -7.094 -10.967  1.00  0.00           O  
ATOM    715  P   DT3    23       1.415  -6.216 -12.122  1.00  0.00           P  
ATOM    716  OP1 DT3    23       0.844  -7.220 -13.032  1.00  0.00           O  
ATOM    717  OP2 DT3    23       2.437  -5.347 -12.673  1.00  0.00           O  
ATOM    718  O5' DT3    23       0.177  -5.467 -11.510  1.00  0.00           O  
ATOM    719  C5' DT3    23      -0.897  -6.089 -10.869  1.00  0.00           C  
ATOM    720  H5' DT3    23      -0.637  -6.644  -9.968  1.00  0.00           H  
ATOM    721 H5'' DT3    23      -1.349  -6.686 -11.661  1.00  0.00           H  
ATOM    722  C4' DT3    23      -1.832  -4.943 -10.433  1.00  0.00           C  
ATOM    723  H4' DT3    23      -2.764  -5.332 -10.021  1.00  0.00           H  
ATOM    724  O4' DT3    23      -1.352  -4.304  -9.297  1.00  0.00           O  
ATOM    725  C1' DT3    23      -1.813  -3.013  -9.269  1.00  0.00           C  
ATOM    726  H1' DT3    23      -2.864  -3.030  -8.980  1.00  0.00           H  
ATOM    727  N1  DT3    23      -1.041  -2.079  -8.404  1.00  0.00           N  
ATOM    728  C6  DT3    23       0.309  -1.795  -8.691  1.00  0.00           C  
ATOM    729  H6  DT3    23       0.751  -2.296  -9.539  1.00  0.00           H  
ATOM    730  C5  DT3    23       0.990  -0.983  -7.843  1.00  0.00           C  
ATOM    731  C7  DT3    23       2.449  -0.756  -8.196  1.00  0.00           C  
ATOM    732  H71 DT3    23       3.057  -1.347  -7.511  1.00  0.00           H  
ATOM    733  H72 DT3    23       2.620  -0.878  -9.265  1.00  0.00           H  
ATOM    734  H73 DT3    23       2.715   0.287  -8.027  1.00  0.00           H  
ATOM    735  C4  DT3    23       0.364  -0.295  -6.696  1.00  0.00           C  
ATOM    736  O4  DT3    23       0.922   0.508  -5.970  1.00  0.00           O  
ATOM    737  N3  DT3    23      -0.980  -0.569  -6.624  1.00  0.00           N  
ATOM    738  H3  DT3    23      -1.548   0.032  -6.044  1.00  0.00           H  
ATOM    739  C2  DT3    23      -1.721  -1.457  -7.353  1.00  0.00           C  
ATOM    740  O2  DT3    23      -2.890  -1.670  -7.136  1.00  0.00           O  
ATOM    741  C3' DT3    23      -2.169  -3.922 -11.418  1.00  0.00           C  
ATOM    742  H3' DT3    23      -1.658  -4.042 -12.373  1.00  0.00           H  
ATOM    743  C2' DT3    23      -1.734  -2.654 -10.739  1.00  0.00           C  
ATOM    744  H2' DT3    23      -0.724  -2.392 -11.052  1.00  0.00           H  
ATOM    745 H2'' DT3    23      -2.334  -1.791 -11.028  1.00  0.00           H  
ATOM    746  O3' DT3    23      -3.584  -3.830 -11.655  1.00  0.00           O  
ATOM    747 HO3' DT3    23      -3.778  -4.422 -12.386  1.00  0.00           H  
ATOM    748  K+   K+    24       0.851  -2.007   1.502  1.00  0.00           K  
ATOM    749  K+   K+    25      -0.020  -0.513  -1.723  1.00  0.00           K  
END
