# Supplementary material for: Complexity of Guanine Quadruplex Unfolding Pathways Revealed by Atomistic Pulling Simulations
Source: J Chem Inf Model. 2023 Jul 17;63(15):4716–31. doi: 10.1021/acs.jcim.3c00171 (PMC10428220; doi:10.1021/acs.jcim.3c00171)
Supplement: Supplementary file 2 — ci3c00171_si_002.zip [file ci3c00171_si_002.zip › coordinates/initial-coordinates/1kf1_syn-start_run2.pdb]

ATOM      1 HO5' DT5     1     -11.202   8.072  -3.134  1.00  0.00           H  
ATOM      2  O5' DT5     1     -11.109   8.703  -2.417  1.00  0.00           O  
ATOM      3  C5' DT5     1      -9.814   8.600  -1.864  1.00  0.00           C  
ATOM      4  H5' DT5     1      -9.833   8.017  -0.943  1.00  0.00           H  
ATOM      5 H5'' DT5     1      -9.616   9.636  -1.587  1.00  0.00           H  
ATOM      6  C4' DT5     1      -8.712   8.173  -2.812  1.00  0.00           C  
ATOM      7  H4' DT5     1      -7.799   7.941  -2.263  1.00  0.00           H  
ATOM      8  O4' DT5     1      -9.017   7.085  -3.665  1.00  0.00           O  
ATOM      9  C1' DT5     1      -9.061   7.501  -5.013  1.00  0.00           C  
ATOM     10  H1' DT5     1      -8.049   7.346  -5.387  1.00  0.00           H  
ATOM     11  N1  DT5     1      -9.983   6.685  -5.816  1.00  0.00           N  
ATOM     12  C6  DT5     1      -9.494   5.801  -6.787  1.00  0.00           C  
ATOM     13  H6  DT5     1      -8.431   5.672  -6.925  1.00  0.00           H  
ATOM     14  C5  DT5     1     -10.353   5.031  -7.569  1.00  0.00           C  
ATOM     15  C7  DT5     1      -9.820   4.115  -8.571  1.00  0.00           C  
ATOM     16  H71 DT5     1      -8.786   3.928  -8.284  1.00  0.00           H  
ATOM     17  H72 DT5     1     -10.379   3.180  -8.621  1.00  0.00           H  
ATOM     18  H73 DT5     1      -9.806   4.580  -9.557  1.00  0.00           H  
ATOM     19  C4  DT5     1     -11.785   5.121  -7.360  1.00  0.00           C  
ATOM     20  O4  DT5     1     -12.701   4.553  -7.949  1.00  0.00           O  
ATOM     21  N3  DT5     1     -12.186   6.009  -6.429  1.00  0.00           N  
ATOM     22  H3  DT5     1     -13.186   6.044  -6.292  1.00  0.00           H  
ATOM     23  C2  DT5     1     -11.362   6.789  -5.642  1.00  0.00           C  
ATOM     24  O2  DT5     1     -11.941   7.519  -4.870  1.00  0.00           O  
ATOM     25  C3' DT5     1      -8.389   9.271  -3.703  1.00  0.00           C  
ATOM     26  H3' DT5     1      -8.612  10.227  -3.229  1.00  0.00           H  
ATOM     27  C2' DT5     1      -9.178   9.063  -5.024  1.00  0.00           C  
ATOM     28  H2' DT5     1     -10.200   9.433  -4.934  1.00  0.00           H  
ATOM     29 H2'' DT5     1      -8.628   9.314  -5.931  1.00  0.00           H  
ATOM     30  O3' DT5     1      -7.026   9.302  -4.006  1.00  0.00           O  
ATOM     31  P    DG     2      -6.040  10.264  -3.176  1.00  0.00           P  
ATOM     32  OP1  DG     2      -5.923   9.534  -1.914  1.00  0.00           O  
ATOM     33  OP2  DG     2      -6.555  11.637  -3.147  1.00  0.00           O  
ATOM     34  O5'  DG     2      -4.600  10.078  -3.975  1.00  0.00           O  
ATOM     35  C5'  DG     2      -4.421  10.481  -5.249  1.00  0.00           C  
ATOM     36  H5'  DG     2      -3.628  11.222  -5.337  1.00  0.00           H  
ATOM     37 H5''  DG     2      -5.311  10.964  -5.652  1.00  0.00           H  
ATOM     38  C4'  DG     2      -3.895   9.359  -6.136  1.00  0.00           C  
ATOM     39  H4'  DG     2      -3.448   9.791  -7.032  1.00  0.00           H  
ATOM     40  O4'  DG     2      -2.809   8.704  -5.557  1.00  0.00           O  
ATOM     41  C1'  DG     2      -2.924   7.365  -5.976  1.00  0.00           C  
ATOM     42  H1'  DG     2      -2.813   7.304  -7.059  1.00  0.00           H  
ATOM     43  N9   DG     2      -1.997   6.449  -5.273  1.00  0.00           N  
ATOM     44  C8   DG     2      -0.958   5.762  -5.890  1.00  0.00           C  
ATOM     45  H8   DG     2      -0.917   5.700  -6.968  1.00  0.00           H  
ATOM     46  N7   DG     2      -0.211   5.082  -5.099  1.00  0.00           N  
ATOM     47  C5   DG     2      -0.697   5.400  -3.803  1.00  0.00           C  
ATOM     48  C6   DG     2      -0.220   5.075  -2.513  1.00  0.00           C  
ATOM     49  O6   DG     2       0.785   4.355  -2.188  1.00  0.00           O  
ATOM     50  N1   DG     2      -1.048   5.584  -1.474  1.00  0.00           N  
ATOM     51  H1   DG     2      -0.747   5.395  -0.529  1.00  0.00           H  
ATOM     52  C2   DG     2      -2.162   6.325  -1.655  1.00  0.00           C  
ATOM     53  N2   DG     2      -2.728   6.826  -0.582  1.00  0.00           N  
ATOM     54  H21  DG     2      -2.438   6.394   0.283  1.00  0.00           H  
ATOM     55  H22  DG     2      -3.552   7.409  -0.623  1.00  0.00           H  
ATOM     56  N3   DG     2      -2.598   6.774  -2.885  1.00  0.00           N  
ATOM     57  C4   DG     2      -1.846   6.243  -3.889  1.00  0.00           C  
ATOM     58  C3'  DG     2      -4.910   8.260  -6.516  1.00  0.00           C  
ATOM     59  H3'  DG     2      -5.882   8.557  -6.122  1.00  0.00           H  
ATOM     60  C2'  DG     2      -4.419   6.988  -5.746  1.00  0.00           C  
ATOM     61  H2'  DG     2      -4.657   7.201  -4.704  1.00  0.00           H  
ATOM     62 H2''  DG     2      -4.692   6.037  -6.204  1.00  0.00           H  
ATOM     63  O3'  DG     2      -4.877   8.026  -7.888  1.00  0.00           O  
ATOM     64  P    DG     3      -6.017   7.251  -8.653  1.00  0.00           P  
ATOM     65  OP1  DG     3      -5.732   7.580 -10.018  1.00  0.00           O  
ATOM     66  OP2  DG     3      -7.252   7.715  -8.062  1.00  0.00           O  
ATOM     67  O5'  DG     3      -5.730   5.699  -8.509  1.00  0.00           O  
ATOM     68  C5'  DG     3      -4.849   5.013  -9.409  1.00  0.00           C  
ATOM     69  H5'  DG     3      -4.075   5.694  -9.763  1.00  0.00           H  
ATOM     70 H5''  DG     3      -5.357   4.763 -10.340  1.00  0.00           H  
ATOM     71  C4'  DG     3      -4.122   3.824  -8.881  1.00  0.00           C  
ATOM     72  H4'  DG     3      -3.353   3.553  -9.605  1.00  0.00           H  
ATOM     73  O4'  DG     3      -3.531   4.046  -7.605  1.00  0.00           O  
ATOM     74  C1'  DG     3      -3.108   2.772  -7.102  1.00  0.00           C  
ATOM     75  H1'  DG     3      -2.180   2.520  -7.616  1.00  0.00           H  
ATOM     76  N9   DG     3      -2.781   2.680  -5.679  1.00  0.00           N  
ATOM     77  C8   DG     3      -3.541   3.170  -4.651  1.00  0.00           C  
ATOM     78  H8   DG     3      -4.497   3.627  -4.859  1.00  0.00           H  
ATOM     79  N7   DG     3      -3.156   2.858  -3.464  1.00  0.00           N  
ATOM     80  C5   DG     3      -2.055   2.026  -3.754  1.00  0.00           C  
ATOM     81  C6   DG     3      -1.038   1.490  -2.897  1.00  0.00           C  
ATOM     82  O6   DG     3      -0.921   1.685  -1.688  1.00  0.00           O  
ATOM     83  N1   DG     3      -0.016   0.809  -3.514  1.00  0.00           N  
ATOM     84  H1   DG     3       0.743   0.499  -2.923  1.00  0.00           H  
ATOM     85  C2   DG     3       0.150   0.729  -4.892  1.00  0.00           C  
ATOM     86  N2   DG     3       1.251   0.286  -5.359  1.00  0.00           N  
ATOM     87  H21  DG     3       1.942  -0.134  -4.753  1.00  0.00           H  
ATOM     88  H22  DG     3       1.381   0.308  -6.360  1.00  0.00           H  
ATOM     89  N3   DG     3      -0.785   1.337  -5.716  1.00  0.00           N  
ATOM     90  C4   DG     3      -1.878   1.863  -5.095  1.00  0.00           C  
ATOM     91  C3'  DG     3      -4.860   2.553  -8.645  1.00  0.00           C  
ATOM     92  H3'  DG     3      -5.886   2.805  -8.376  1.00  0.00           H  
ATOM     93  C2'  DG     3      -4.204   1.817  -7.493  1.00  0.00           C  
ATOM     94  H2'  DG     3      -4.904   1.656  -6.673  1.00  0.00           H  
ATOM     95 H2''  DG     3      -3.708   0.944  -7.917  1.00  0.00           H  
ATOM     96  O3'  DG     3      -5.118   1.674  -9.825  1.00  0.00           O  
ATOM     97  P    DG     4      -5.953   0.283  -9.789  1.00  0.00           P  
ATOM     98  OP1  DG     4      -6.627   0.055 -11.097  1.00  0.00           O  
ATOM     99  OP2  DG     4      -6.764   0.334  -8.523  1.00  0.00           O  
ATOM    100  O5'  DG     4      -4.909  -0.860  -9.537  1.00  0.00           O  
ATOM    101  C5'  DG     4      -3.873  -0.969 -10.467  1.00  0.00           C  
ATOM    102  H5'  DG     4      -3.063  -0.258 -10.301  1.00  0.00           H  
ATOM    103 H5''  DG     4      -4.220  -0.983 -11.500  1.00  0.00           H  
ATOM    104  C4'  DG     4      -3.109  -2.333 -10.380  1.00  0.00           C  
ATOM    105  H4'  DG     4      -2.460  -2.274 -11.254  1.00  0.00           H  
ATOM    106  O4'  DG     4      -2.256  -2.377  -9.302  1.00  0.00           O  
ATOM    107  C1'  DG     4      -2.777  -3.318  -8.296  1.00  0.00           C  
ATOM    108  H1'  DG     4      -2.069  -4.145  -8.235  1.00  0.00           H  
ATOM    109  N9   DG     4      -2.902  -2.696  -6.968  1.00  0.00           N  
ATOM    110  C8   DG     4      -3.717  -1.679  -6.609  1.00  0.00           C  
ATOM    111  H8   DG     4      -4.541  -1.441  -7.265  1.00  0.00           H  
ATOM    112  N7   DG     4      -3.500  -1.174  -5.415  1.00  0.00           N  
ATOM    113  C5   DG     4      -2.418  -1.931  -4.897  1.00  0.00           C  
ATOM    114  C6   DG     4      -1.875  -2.092  -3.578  1.00  0.00           C  
ATOM    115  O6   DG     4      -2.166  -1.411  -2.591  1.00  0.00           O  
ATOM    116  N1   DG     4      -0.934  -3.131  -3.427  1.00  0.00           N  
ATOM    117  H1   DG     4      -0.407  -3.141  -2.566  1.00  0.00           H  
ATOM    118  C2   DG     4      -0.652  -3.969  -4.449  1.00  0.00           C  
ATOM    119  N2   DG     4       0.443  -4.691  -4.344  1.00  0.00           N  
ATOM    120  H21  DG     4       0.854  -4.706  -3.421  1.00  0.00           H  
ATOM    121  H22  DG     4       0.679  -5.330  -5.089  1.00  0.00           H  
ATOM    122  N3   DG     4      -1.138  -3.907  -5.720  1.00  0.00           N  
ATOM    123  C4   DG     4      -2.079  -2.922  -5.819  1.00  0.00           C  
ATOM    124  C3'  DG     4      -3.930  -3.604 -10.315  1.00  0.00           C  
ATOM    125  H3'  DG     4      -4.919  -3.536 -10.769  1.00  0.00           H  
ATOM    126  C2'  DG     4      -4.097  -3.834  -8.825  1.00  0.00           C  
ATOM    127  H2'  DG     4      -4.911  -3.345  -8.289  1.00  0.00           H  
ATOM    128 H2''  DG     4      -4.156  -4.906  -8.640  1.00  0.00           H  
ATOM    129  O3'  DG     4      -3.115  -4.658 -10.789  1.00  0.00           O  
ATOM    130  P    DT     5      -3.196  -5.092 -12.287  1.00  0.00           P  
ATOM    131  OP1  DT     5      -4.564  -5.499 -12.654  1.00  0.00           O  
ATOM    132  OP2  DT     5      -2.071  -6.084 -12.422  1.00  0.00           O  
ATOM    133  O5'  DT     5      -2.651  -3.805 -12.960  1.00  0.00           O  
ATOM    134  C5'  DT     5      -3.299  -3.223 -14.057  1.00  0.00           C  
ATOM    135  H5'  DT     5      -4.312  -2.928 -13.783  1.00  0.00           H  
ATOM    136 H5''  DT     5      -3.426  -3.994 -14.818  1.00  0.00           H  
ATOM    137  C4'  DT     5      -2.621  -2.139 -14.755  1.00  0.00           C  
ATOM    138  H4'  DT     5      -3.198  -1.945 -15.659  1.00  0.00           H  
ATOM    139  O4'  DT     5      -2.650  -0.928 -13.907  1.00  0.00           O  
ATOM    140  C1'  DT     5      -1.404  -0.319 -13.930  1.00  0.00           C  
ATOM    141  H1'  DT     5      -1.285   0.257 -14.848  1.00  0.00           H  
ATOM    142  N1   DT     5      -1.156   0.541 -12.768  1.00  0.00           N  
ATOM    143  C6   DT     5      -0.848   0.080 -11.487  1.00  0.00           C  
ATOM    144  H6   DT     5      -0.726  -0.971 -11.271  1.00  0.00           H  
ATOM    145  C5   DT     5      -0.813   0.942 -10.455  1.00  0.00           C  
ATOM    146  C7   DT     5      -0.464   0.482  -9.020  1.00  0.00           C  
ATOM    147  H71  DT     5      -0.063  -0.531  -9.051  1.00  0.00           H  
ATOM    148  H72  DT     5       0.188   1.151  -8.460  1.00  0.00           H  
ATOM    149  H73  DT     5      -1.372   0.526  -8.418  1.00  0.00           H  
ATOM    150  C4   DT     5      -0.924   2.373 -10.703  1.00  0.00           C  
ATOM    151  O4   DT     5      -0.827   3.295  -9.863  1.00  0.00           O  
ATOM    152  N3   DT     5      -1.087   2.776 -11.937  1.00  0.00           N  
ATOM    153  H3   DT     5      -1.486   3.700 -12.025  1.00  0.00           H  
ATOM    154  C2   DT     5      -1.243   1.923 -13.006  1.00  0.00           C  
ATOM    155  O2   DT     5      -1.517   2.396 -14.110  1.00  0.00           O  
ATOM    156  C3'  DT     5      -1.120  -2.354 -15.046  1.00  0.00           C  
ATOM    157  H3'  DT     5      -0.814  -3.390 -14.900  1.00  0.00           H  
ATOM    158  C2'  DT     5      -0.459  -1.508 -13.985  1.00  0.00           C  
ATOM    159  H2'  DT     5      -0.478  -2.124 -13.087  1.00  0.00           H  
ATOM    160 H2''  DT     5       0.565  -1.196 -14.194  1.00  0.00           H  
ATOM    161  O3'  DT     5      -0.933  -1.888 -16.394  1.00  0.00           O  
ATOM    162  P    DT     6       0.409  -2.269 -17.189  1.00  0.00           P  
ATOM    163  OP1  DT     6      -0.040  -2.390 -18.642  1.00  0.00           O  
ATOM    164  OP2  DT     6       1.121  -3.355 -16.547  1.00  0.00           O  
ATOM    165  O5'  DT     6       1.320  -0.981 -17.184  1.00  0.00           O  
ATOM    166  C5'  DT     6       0.782   0.352 -17.373  1.00  0.00           C  
ATOM    167  H5'  DT     6       0.054   0.562 -16.589  1.00  0.00           H  
ATOM    168 H5''  DT     6       0.387   0.450 -18.384  1.00  0.00           H  
ATOM    169  C4'  DT     6       1.918   1.426 -17.167  1.00  0.00           C  
ATOM    170  H4'  DT     6       2.653   1.352 -17.968  1.00  0.00           H  
ATOM    171  O4'  DT     6       1.275   2.642 -17.238  1.00  0.00           O  
ATOM    172  C1'  DT     6       1.915   3.558 -16.289  1.00  0.00           C  
ATOM    173  H1'  DT     6       2.742   4.002 -16.842  1.00  0.00           H  
ATOM    174  N1   DT     6       0.975   4.589 -15.810  1.00  0.00           N  
ATOM    175  C6   DT     6      -0.359   4.629 -16.156  1.00  0.00           C  
ATOM    176  H6   DT     6      -0.809   3.818 -16.710  1.00  0.00           H  
ATOM    177  C5   DT     6      -1.209   5.589 -15.798  1.00  0.00           C  
ATOM    178  C7   DT     6      -2.708   5.462 -16.092  1.00  0.00           C  
ATOM    179  H71  DT     6      -2.870   5.990 -17.031  1.00  0.00           H  
ATOM    180  H72  DT     6      -3.012   4.418 -16.171  1.00  0.00           H  
ATOM    181  H73  DT     6      -3.302   5.891 -15.285  1.00  0.00           H  
ATOM    182  C4   DT     6      -0.703   6.737 -15.081  1.00  0.00           C  
ATOM    183  O4   DT     6      -1.487   7.632 -14.645  1.00  0.00           O  
ATOM    184  N3   DT     6       0.647   6.744 -14.821  1.00  0.00           N  
ATOM    185  H3   DT     6       1.074   7.532 -14.354  1.00  0.00           H  
ATOM    186  C2   DT     6       1.496   5.725 -15.135  1.00  0.00           C  
ATOM    187  O2   DT     6       2.688   5.952 -14.843  1.00  0.00           O  
ATOM    188  C3'  DT     6       2.649   1.300 -15.855  1.00  0.00           C  
ATOM    189  H3'  DT     6       2.325   0.426 -15.289  1.00  0.00           H  
ATOM    190  C2'  DT     6       2.280   2.613 -15.159  1.00  0.00           C  
ATOM    191  H2'  DT     6       1.438   2.330 -14.527  1.00  0.00           H  
ATOM    192 H2''  DT     6       3.030   3.058 -14.506  1.00  0.00           H  
ATOM    193  O3'  DT     6       4.075   1.278 -16.025  1.00  0.00           O  
ATOM    194  P    DA     7       5.058   0.758 -14.898  1.00  0.00           P  
ATOM    195  OP1  DA     7       6.378   0.618 -15.500  1.00  0.00           O  
ATOM    196  OP2  DA     7       4.413  -0.366 -14.193  1.00  0.00           O  
ATOM    197  O5'  DA     7       5.272   1.965 -13.753  1.00  0.00           O  
ATOM    198  C5'  DA     7       6.170   3.037 -13.941  1.00  0.00           C  
ATOM    199  H5'  DA     7       5.809   3.571 -14.820  1.00  0.00           H  
ATOM    200 H5''  DA     7       7.111   2.538 -14.175  1.00  0.00           H  
ATOM    201  C4'  DA     7       6.108   3.961 -12.695  1.00  0.00           C  
ATOM    202  H4'  DA     7       6.951   4.651 -12.736  1.00  0.00           H  
ATOM    203  O4'  DA     7       4.913   4.756 -12.771  1.00  0.00           O  
ATOM    204  C1'  DA     7       4.484   5.046 -11.451  1.00  0.00           C  
ATOM    205  H1'  DA     7       5.091   5.830 -11.000  1.00  0.00           H  
ATOM    206  N9   DA     7       3.002   5.538 -11.518  1.00  0.00           N  
ATOM    207  C8   DA     7       1.801   4.866 -11.324  1.00  0.00           C  
ATOM    208  H8   DA     7       1.815   3.825 -11.038  1.00  0.00           H  
ATOM    209  N7   DA     7       0.811   5.678 -11.318  1.00  0.00           N  
ATOM    210  C5   DA     7       1.367   6.951 -11.630  1.00  0.00           C  
ATOM    211  C6   DA     7       0.801   8.213 -11.862  1.00  0.00           C  
ATOM    212  N6   DA     7      -0.379   8.619 -11.614  1.00  0.00           N  
ATOM    213  H61  DA     7      -0.555   9.574 -11.894  1.00  0.00           H  
ATOM    214  H62  DA     7      -1.087   8.055 -11.166  1.00  0.00           H  
ATOM    215  N1   DA     7       1.641   9.232 -12.232  1.00  0.00           N  
ATOM    216  C2   DA     7       2.941   9.006 -12.265  1.00  0.00           C  
ATOM    217  H2   DA     7       3.385   9.902 -12.673  1.00  0.00           H  
ATOM    218  N3   DA     7       3.624   7.922 -12.036  1.00  0.00           N  
ATOM    219  C4   DA     7       2.728   6.881 -11.756  1.00  0.00           C  
ATOM    220  C3'  DA     7       6.065   3.351 -11.293  1.00  0.00           C  
ATOM    221  H3'  DA     7       6.217   2.273 -11.343  1.00  0.00           H  
ATOM    222  C2'  DA     7       4.678   3.736 -10.818  1.00  0.00           C  
ATOM    223  H2'  DA     7       3.914   3.019 -11.120  1.00  0.00           H  
ATOM    224 H2''  DA     7       4.742   3.889  -9.741  1.00  0.00           H  
ATOM    225  O3'  DA     7       7.044   3.919 -10.467  1.00  0.00           O  
ATOM    226  P    DG     8       8.031   3.190  -9.375  1.00  0.00           P  
ATOM    227  OP1  DG     8       8.929   4.226  -8.940  1.00  0.00           O  
ATOM    228  OP2  DG     8       8.618   2.012 -10.064  1.00  0.00           O  
ATOM    229  O5'  DG     8       7.069   2.739  -8.201  1.00  0.00           O  
ATOM    230  C5'  DG     8       6.179   1.658  -8.274  1.00  0.00           C  
ATOM    231  H5'  DG     8       5.656   1.677  -9.230  1.00  0.00           H  
ATOM    232 H5''  DG     8       5.479   1.765  -7.446  1.00  0.00           H  
ATOM    233  C4'  DG     8       6.954   0.422  -7.871  1.00  0.00           C  
ATOM    234  H4'  DG     8       7.926   0.404  -8.364  1.00  0.00           H  
ATOM    235  O4'  DG     8       7.254   0.611  -6.494  1.00  0.00           O  
ATOM    236  C1'  DG     8       6.417  -0.228  -5.779  1.00  0.00           C  
ATOM    237  H1'  DG     8       6.958  -1.152  -5.572  1.00  0.00           H  
ATOM    238  N9   DG     8       5.819   0.220  -4.461  1.00  0.00           N  
ATOM    239  C8   DG     8       6.170  -0.315  -3.252  1.00  0.00           C  
ATOM    240  H8   DG     8       6.960  -1.049  -3.203  1.00  0.00           H  
ATOM    241  N7   DG     8       5.522   0.185  -2.172  1.00  0.00           N  
ATOM    242  C5   DG     8       4.685   1.182  -2.788  1.00  0.00           C  
ATOM    243  C6   DG     8       3.646   1.999  -2.192  1.00  0.00           C  
ATOM    244  O6   DG     8       3.285   2.163  -0.991  1.00  0.00           O  
ATOM    245  N1   DG     8       3.016   2.785  -3.120  1.00  0.00           N  
ATOM    246  H1   DG     8       2.345   3.452  -2.767  1.00  0.00           H  
ATOM    247  C2   DG     8       3.143   2.654  -4.422  1.00  0.00           C  
ATOM    248  N2   DG     8       2.261   3.372  -5.150  1.00  0.00           N  
ATOM    249  H21  DG     8       1.561   3.986  -4.760  1.00  0.00           H  
ATOM    250  H22  DG     8       2.190   3.154  -6.133  1.00  0.00           H  
ATOM    251  N3   DG     8       4.064   1.899  -5.073  1.00  0.00           N  
ATOM    252  C4   DG     8       4.785   1.156  -4.172  1.00  0.00           C  
ATOM    253  C3'  DG     8       6.172  -0.898  -7.950  1.00  0.00           C  
ATOM    254  H3'  DG     8       5.593  -0.779  -8.865  1.00  0.00           H  
ATOM    255  C2'  DG     8       5.293  -0.770  -6.660  1.00  0.00           C  
ATOM    256  H2'  DG     8       4.453  -0.083  -6.760  1.00  0.00           H  
ATOM    257 H2''  DG     8       4.961  -1.764  -6.360  1.00  0.00           H  
ATOM    258  O3'  DG     8       7.091  -1.972  -7.904  1.00  0.00           O  
ATOM    259  P    DG     9       6.696  -3.478  -8.117  1.00  0.00           P  
ATOM    260  OP1  DG     9       7.983  -4.132  -8.381  1.00  0.00           O  
ATOM    261  OP2  DG     9       5.575  -3.515  -9.117  1.00  0.00           O  
ATOM    262  O5'  DG     9       6.138  -4.028  -6.781  1.00  0.00           O  
ATOM    263  C5'  DG     9       7.033  -4.638  -5.860  1.00  0.00           C  
ATOM    264  H5'  DG     9       7.841  -3.919  -5.720  1.00  0.00           H  
ATOM    265 H5''  DG     9       7.503  -5.485  -6.360  1.00  0.00           H  
ATOM    266  C4'  DG     9       6.418  -5.048  -4.497  1.00  0.00           C  
ATOM    267  H4'  DG     9       7.180  -5.570  -3.918  1.00  0.00           H  
ATOM    268  O4'  DG     9       5.938  -3.913  -3.744  1.00  0.00           O  
ATOM    269  C1'  DG     9       4.623  -4.207  -3.359  1.00  0.00           C  
ATOM    270  H1'  DG     9       4.619  -4.858  -2.484  1.00  0.00           H  
ATOM    271  N9   DG     9       3.797  -3.020  -3.080  1.00  0.00           N  
ATOM    272  C8   DG     9       2.947  -2.280  -3.845  1.00  0.00           C  
ATOM    273  H8   DG     9       2.845  -2.503  -4.897  1.00  0.00           H  
ATOM    274  N7   DG     9       2.108  -1.485  -3.210  1.00  0.00           N  
ATOM    275  C5   DG     9       2.646  -1.513  -1.959  1.00  0.00           C  
ATOM    276  C6   DG     9       2.132  -0.901  -0.789  1.00  0.00           C  
ATOM    277  O6   DG     9       1.246  -0.057  -0.616  1.00  0.00           O  
ATOM    278  N1   DG     9       2.789  -1.316   0.414  1.00  0.00           N  
ATOM    279  H1   DG     9       2.352  -0.949   1.247  1.00  0.00           H  
ATOM    280  C2   DG     9       3.808  -2.189   0.377  1.00  0.00           C  
ATOM    281  N2   DG     9       4.385  -2.345   1.527  1.00  0.00           N  
ATOM    282  H21  DG     9       4.238  -1.767   2.342  1.00  0.00           H  
ATOM    283  H22  DG     9       4.940  -3.181   1.647  1.00  0.00           H  
ATOM    284  N3   DG     9       4.174  -2.861  -0.676  1.00  0.00           N  
ATOM    285  C4   DG     9       3.585  -2.490  -1.825  1.00  0.00           C  
ATOM    286  C3'  DG     9       5.212  -5.961  -4.755  1.00  0.00           C  
ATOM    287  H3'  DG     9       5.248  -6.263  -5.802  1.00  0.00           H  
ATOM    288  C2'  DG     9       4.010  -5.003  -4.448  1.00  0.00           C  
ATOM    289  H2'  DG     9       3.981  -4.407  -5.360  1.00  0.00           H  
ATOM    290 H2''  DG     9       3.199  -5.664  -4.143  1.00  0.00           H  
ATOM    291  O3'  DG     9       5.218  -6.988  -3.895  1.00  0.00           O  
ATOM    292  P    DG    10       4.683  -8.461  -4.231  1.00  0.00           P  
ATOM    293  OP1  DG    10       5.796  -9.240  -4.763  1.00  0.00           O  
ATOM    294  OP2  DG    10       3.423  -8.366  -5.013  1.00  0.00           O  
ATOM    295  O5'  DG    10       4.344  -9.082  -2.862  1.00  0.00           O  
ATOM    296  C5'  DG    10       5.403  -9.525  -1.950  1.00  0.00           C  
ATOM    297  H5'  DG    10       6.291  -8.921  -2.137  1.00  0.00           H  
ATOM    298 H5''  DG    10       5.655 -10.519  -2.321  1.00  0.00           H  
ATOM    299  C4'  DG    10       5.071  -9.440  -0.433  1.00  0.00           C  
ATOM    300  H4'  DG    10       5.898  -9.663   0.242  1.00  0.00           H  
ATOM    301  O4'  DG    10       4.633  -8.131  -0.059  1.00  0.00           O  
ATOM    302  C1'  DG    10       3.281  -8.145   0.407  1.00  0.00           C  
ATOM    303  H1'  DG    10       3.292  -7.985   1.485  1.00  0.00           H  
ATOM    304  N9   DG    10       2.543  -7.010  -0.188  1.00  0.00           N  
ATOM    305  C8   DG    10       2.307  -6.748  -1.503  1.00  0.00           C  
ATOM    306  H8   DG    10       2.679  -7.499  -2.184  1.00  0.00           H  
ATOM    307  N7   DG    10       1.651  -5.657  -1.740  1.00  0.00           N  
ATOM    308  C5   DG    10       1.476  -5.193  -0.434  1.00  0.00           C  
ATOM    309  C6   DG    10       0.713  -4.028   0.010  1.00  0.00           C  
ATOM    310  O6   DG    10      -0.001  -3.309  -0.627  1.00  0.00           O  
ATOM    311  N1   DG    10       0.794  -3.831   1.378  1.00  0.00           N  
ATOM    312  H1   DG    10       0.311  -3.099   1.879  1.00  0.00           H  
ATOM    313  C2   DG    10       1.455  -4.693   2.281  1.00  0.00           C  
ATOM    314  N2   DG    10       1.344  -4.470   3.567  1.00  0.00           N  
ATOM    315  H21  DG    10       0.755  -3.762   3.981  1.00  0.00           H  
ATOM    316  H22  DG    10       1.940  -5.025   4.165  1.00  0.00           H  
ATOM    317  N3   DG    10       2.024  -5.819   1.843  1.00  0.00           N  
ATOM    318  C4   DG    10       2.004  -5.966   0.500  1.00  0.00           C  
ATOM    319  C3'  DG    10       3.980 -10.450  -0.029  1.00  0.00           C  
ATOM    320  H3'  DG    10       3.846 -11.250  -0.757  1.00  0.00           H  
ATOM    321  C2'  DG    10       2.752  -9.563   0.133  1.00  0.00           C  
ATOM    322  H2'  DG    10       2.235  -9.538  -0.826  1.00  0.00           H  
ATOM    323 H2''  DG    10       2.106  -9.953   0.920  1.00  0.00           H  
ATOM    324  O3'  DG    10       4.362 -11.008   1.299  1.00  0.00           O  
ATOM    325  P    DT    11       5.363 -12.232   1.580  1.00  0.00           P  
ATOM    326  OP1  DT    11       5.059 -13.362   0.621  1.00  0.00           O  
ATOM    327  OP2  DT    11       5.285 -12.544   3.016  1.00  0.00           O  
ATOM    328  O5'  DT    11       6.786 -11.590   1.225  1.00  0.00           O  
ATOM    329  C5'  DT    11       7.683 -12.179   0.284  1.00  0.00           C  
ATOM    330  H5'  DT    11       7.207 -12.350  -0.682  1.00  0.00           H  
ATOM    331 H5''  DT    11       8.096 -13.096   0.703  1.00  0.00           H  
ATOM    332  C4'  DT    11       8.836 -11.208  -0.010  1.00  0.00           C  
ATOM    333  H4'  DT    11       9.430 -11.669  -0.799  1.00  0.00           H  
ATOM    334  O4'  DT    11       8.242 -10.045  -0.558  1.00  0.00           O  
ATOM    335  C1'  DT    11       9.057  -8.940  -0.169  1.00  0.00           C  
ATOM    336  H1'  DT    11       9.678  -8.597  -0.997  1.00  0.00           H  
ATOM    337  N1   DT    11       8.149  -7.825   0.298  1.00  0.00           N  
ATOM    338  C6   DT    11       7.559  -7.781   1.583  1.00  0.00           C  
ATOM    339  H6   DT    11       7.743  -8.549   2.319  1.00  0.00           H  
ATOM    340  C5   DT    11       6.707  -6.724   1.834  1.00  0.00           C  
ATOM    341  C7   DT    11       6.135  -6.674   3.240  1.00  0.00           C  
ATOM    342  H71  DT    11       5.053  -6.606   3.125  1.00  0.00           H  
ATOM    343  H72  DT    11       6.489  -7.451   3.917  1.00  0.00           H  
ATOM    344  H73  DT    11       6.310  -5.710   3.719  1.00  0.00           H  
ATOM    345  C4   DT    11       6.477  -5.618   0.925  1.00  0.00           C  
ATOM    346  O4   DT    11       5.775  -4.685   1.213  1.00  0.00           O  
ATOM    347  N3   DT    11       7.134  -5.755  -0.239  1.00  0.00           N  
ATOM    348  H3   DT    11       7.129  -4.870  -0.726  1.00  0.00           H  
ATOM    349  C2   DT    11       7.872  -6.794  -0.634  1.00  0.00           C  
ATOM    350  O2   DT    11       8.440  -6.770  -1.745  1.00  0.00           O  
ATOM    351  C3'  DT    11       9.603 -10.806   1.246  1.00  0.00           C  
ATOM    352  H3'  DT    11       8.890 -10.775   2.070  1.00  0.00           H  
ATOM    353  C2'  DT    11      10.067  -9.439   0.945  1.00  0.00           C  
ATOM    354  H2'  DT    11      10.078  -8.946   1.917  1.00  0.00           H  
ATOM    355 H2''  DT    11      11.026  -9.376   0.431  1.00  0.00           H  
ATOM    356  O3'  DT    11      10.697 -11.686   1.608  1.00  0.00           O  
ATOM    357  P    DT    12      11.558 -11.630   2.875  1.00  0.00           P  
ATOM    358  OP1  DT    12      12.426 -12.848   2.944  1.00  0.00           O  
ATOM    359  OP2  DT    12      10.656 -11.409   4.030  1.00  0.00           O  
ATOM    360  O5'  DT    12      12.519 -10.350   2.778  1.00  0.00           O  
ATOM    361  C5'  DT    12      13.825 -10.398   3.397  1.00  0.00           C  
ATOM    362  H5'  DT    12      14.564 -10.762   2.683  1.00  0.00           H  
ATOM    363 H5''  DT    12      13.712 -10.984   4.309  1.00  0.00           H  
ATOM    364  C4'  DT    12      14.303  -8.967   3.873  1.00  0.00           C  
ATOM    365  H4'  DT    12      15.003  -9.163   4.686  1.00  0.00           H  
ATOM    366  O4'  DT    12      14.988  -8.215   2.905  1.00  0.00           O  
ATOM    367  C1'  DT    12      14.237  -7.038   2.577  1.00  0.00           C  
ATOM    368  H1'  DT    12      14.717  -6.192   3.069  1.00  0.00           H  
ATOM    369  N1   DT    12      14.258  -6.793   1.106  1.00  0.00           N  
ATOM    370  C6   DT    12      13.643  -7.619   0.224  1.00  0.00           C  
ATOM    371  H6   DT    12      13.042  -8.419   0.630  1.00  0.00           H  
ATOM    372  C5   DT    12      13.673  -7.353  -1.112  1.00  0.00           C  
ATOM    373  C7   DT    12      12.925  -8.255  -2.105  1.00  0.00           C  
ATOM    374  H71  DT    12      13.546  -8.722  -2.869  1.00  0.00           H  
ATOM    375  H72  DT    12      12.305  -9.015  -1.628  1.00  0.00           H  
ATOM    376  H73  DT    12      12.192  -7.774  -2.752  1.00  0.00           H  
ATOM    377  C4   DT    12      14.386  -6.160  -1.668  1.00  0.00           C  
ATOM    378  O4   DT    12      14.317  -5.764  -2.820  1.00  0.00           O  
ATOM    379  N3   DT    12      14.963  -5.347  -0.678  1.00  0.00           N  
ATOM    380  H3   DT    12      15.464  -4.515  -0.954  1.00  0.00           H  
ATOM    381  C2   DT    12      14.984  -5.662   0.645  1.00  0.00           C  
ATOM    382  O2   DT    12      15.706  -4.950   1.332  1.00  0.00           O  
ATOM    383  C3'  DT    12      13.177  -8.066   4.415  1.00  0.00           C  
ATOM    384  H3'  DT    12      12.307  -8.687   4.631  1.00  0.00           H  
ATOM    385  C2'  DT    12      12.837  -7.142   3.142  1.00  0.00           C  
ATOM    386  H2'  DT    12      12.158  -7.756   2.550  1.00  0.00           H  
ATOM    387 H2''  DT    12      12.523  -6.171   3.525  1.00  0.00           H  
ATOM    388  O3'  DT    12      13.670  -7.461   5.589  1.00  0.00           O  
ATOM    389  P    DA    13      12.683  -6.715   6.623  1.00  0.00           P  
ATOM    390  OP1  DA    13      13.350  -6.641   7.920  1.00  0.00           O  
ATOM    391  OP2  DA    13      11.342  -7.393   6.532  1.00  0.00           O  
ATOM    392  O5'  DA    13      12.482  -5.273   5.834  1.00  0.00           O  
ATOM    393  C5'  DA    13      13.583  -4.265   5.735  1.00  0.00           C  
ATOM    394  H5'  DA    13      14.461  -4.868   5.502  1.00  0.00           H  
ATOM    395 H5''  DA    13      13.644  -3.681   6.654  1.00  0.00           H  
ATOM    396  C4'  DA    13      13.205  -3.273   4.641  1.00  0.00           C  
ATOM    397  H4'  DA    13      13.885  -2.441   4.823  1.00  0.00           H  
ATOM    398  O4'  DA    13      13.197  -3.689   3.327  1.00  0.00           O  
ATOM    399  C1'  DA    13      12.006  -3.311   2.686  1.00  0.00           C  
ATOM    400  H1'  DA    13      12.241  -2.307   2.332  1.00  0.00           H  
ATOM    401  N9   DA    13      11.560  -4.166   1.513  1.00  0.00           N  
ATOM    402  C8   DA    13      10.748  -5.270   1.516  1.00  0.00           C  
ATOM    403  H8   DA    13      10.484  -5.715   2.465  1.00  0.00           H  
ATOM    404  N7   DA    13      10.564  -5.722   0.332  1.00  0.00           N  
ATOM    405  C5   DA    13      11.153  -4.789  -0.500  1.00  0.00           C  
ATOM    406  C6   DA    13      11.329  -4.649  -1.886  1.00  0.00           C  
ATOM    407  N6   DA    13      10.898  -5.439  -2.815  1.00  0.00           N  
ATOM    408  H61  DA    13      11.021  -5.149  -3.775  1.00  0.00           H  
ATOM    409  H62  DA    13      10.130  -6.071  -2.640  1.00  0.00           H  
ATOM    410  N1   DA    13      11.988  -3.642  -2.431  1.00  0.00           N  
ATOM    411  C2   DA    13      12.654  -2.805  -1.544  1.00  0.00           C  
ATOM    412  H2   DA    13      13.261  -2.049  -2.020  1.00  0.00           H  
ATOM    413  N3   DA    13      12.702  -2.911  -0.200  1.00  0.00           N  
ATOM    414  C4   DA    13      11.901  -3.920   0.246  1.00  0.00           C  
ATOM    415  C3'  DA    13      11.865  -2.643   4.959  1.00  0.00           C  
ATOM    416  H3'  DA    13      11.397  -2.953   5.893  1.00  0.00           H  
ATOM    417  C2'  DA    13      11.004  -3.136   3.847  1.00  0.00           C  
ATOM    418  H2'  DA    13      10.615  -4.085   4.215  1.00  0.00           H  
ATOM    419 H2''  DA    13      10.207  -2.438   3.588  1.00  0.00           H  
ATOM    420  O3'  DA    13      12.045  -1.228   4.824  1.00  0.00           O  
ATOM    421  P    DG    14      11.977  -0.212   6.122  1.00  0.00           P  
ATOM    422  OP1  DG    14      12.294   1.171   5.758  1.00  0.00           O  
ATOM    423  OP2  DG    14      12.706  -0.891   7.209  1.00  0.00           O  
ATOM    424  O5'  DG    14      10.421  -0.158   6.572  1.00  0.00           O  
ATOM    425  C5'  DG    14       9.474   0.637   5.962  1.00  0.00           C  
ATOM    426  H5'  DG    14       9.436   0.363   4.908  1.00  0.00           H  
ATOM    427 H5''  DG    14       9.754   1.690   5.978  1.00  0.00           H  
ATOM    428  C4'  DG    14       8.177   0.597   6.722  1.00  0.00           C  
ATOM    429  H4'  DG    14       8.437   0.707   7.775  1.00  0.00           H  
ATOM    430  O4'  DG    14       7.210   1.587   6.307  1.00  0.00           O  
ATOM    431  C1'  DG    14       5.926   0.893   6.274  1.00  0.00           C  
ATOM    432  H1'  DG    14       5.574   0.774   7.299  1.00  0.00           H  
ATOM    433  N9   DG    14       4.862   1.634   5.547  1.00  0.00           N  
ATOM    434  C8   DG    14       3.770   2.312   6.088  1.00  0.00           C  
ATOM    435  H8   DG    14       3.627   2.325   7.158  1.00  0.00           H  
ATOM    436  N7   DG    14       2.976   2.942   5.245  1.00  0.00           N  
ATOM    437  C5   DG    14       3.642   2.567   4.016  1.00  0.00           C  
ATOM    438  C6   DG    14       3.269   2.731   2.627  1.00  0.00           C  
ATOM    439  O6   DG    14       2.347   3.435   2.161  1.00  0.00           O  
ATOM    440  N1   DG    14       3.992   2.100   1.653  1.00  0.00           N  
ATOM    441  H1   DG    14       3.829   2.399   0.703  1.00  0.00           H  
ATOM    442  C2   DG    14       5.078   1.427   1.981  1.00  0.00           C  
ATOM    443  N2   DG    14       5.712   0.929   0.908  1.00  0.00           N  
ATOM    444  H21  DG    14       5.257   0.802   0.016  1.00  0.00           H  
ATOM    445  H22  DG    14       6.615   0.501   1.058  1.00  0.00           H  
ATOM    446  N3   DG    14       5.586   1.277   3.205  1.00  0.00           N  
ATOM    447  C4   DG    14       4.774   1.830   4.188  1.00  0.00           C  
ATOM    448  C3'  DG    14       7.477  -0.781   6.701  1.00  0.00           C  
ATOM    449  H3'  DG    14       7.996  -1.481   6.046  1.00  0.00           H  
ATOM    450  C2'  DG    14       6.173  -0.563   5.844  1.00  0.00           C  
ATOM    451  H2'  DG    14       6.486  -0.680   4.806  1.00  0.00           H  
ATOM    452 H2''  DG    14       5.408  -1.288   6.123  1.00  0.00           H  
ATOM    453  O3'  DG    14       7.211  -1.231   8.046  1.00  0.00           O  
ATOM    454  P    DG    15       7.000  -2.801   8.356  1.00  0.00           P  
ATOM    455  OP1  DG    15       7.359  -2.935   9.794  1.00  0.00           O  
ATOM    456  OP2  DG    15       7.651  -3.619   7.354  1.00  0.00           O  
ATOM    457  O5'  DG    15       5.408  -3.089   8.313  1.00  0.00           O  
ATOM    458  C5'  DG    15       4.563  -2.394   9.247  1.00  0.00           C  
ATOM    459  H5'  DG    15       4.928  -1.367   9.262  1.00  0.00           H  
ATOM    460 H5''  DG    15       4.660  -2.834  10.239  1.00  0.00           H  
ATOM    461  C4'  DG    15       3.118  -2.397   8.819  1.00  0.00           C  
ATOM    462  H4'  DG    15       2.537  -2.228   9.725  1.00  0.00           H  
ATOM    463  O4'  DG    15       2.922  -1.291   7.891  1.00  0.00           O  
ATOM    464  C1'  DG    15       2.080  -1.868   6.892  1.00  0.00           C  
ATOM    465  H1'  DG    15       1.056  -1.824   7.261  1.00  0.00           H  
ATOM    466  N9   DG    15       2.227  -1.057   5.659  1.00  0.00           N  
ATOM    467  C8   DG    15       3.053  -1.316   4.553  1.00  0.00           C  
ATOM    468  H8   DG    15       3.918  -1.937   4.733  1.00  0.00           H  
ATOM    469  N7   DG    15       2.657  -0.750   3.436  1.00  0.00           N  
ATOM    470  C5   DG    15       1.461  -0.095   3.808  1.00  0.00           C  
ATOM    471  C6   DG    15       0.491   0.560   3.070  1.00  0.00           C  
ATOM    472  O6   DG    15       0.581   0.799   1.875  1.00  0.00           O  
ATOM    473  N1   DG    15      -0.569   1.035   3.719  1.00  0.00           N  
ATOM    474  H1   DG    15      -1.090   1.766   3.257  1.00  0.00           H  
ATOM    475  C2   DG    15      -0.851   0.814   5.067  1.00  0.00           C  
ATOM    476  N2   DG    15      -1.951   1.332   5.581  1.00  0.00           N  
ATOM    477  H21  DG    15      -2.632   1.777   4.982  1.00  0.00           H  
ATOM    478  H22  DG    15      -1.945   1.422   6.587  1.00  0.00           H  
ATOM    479  N3   DG    15      -0.016   0.132   5.811  1.00  0.00           N  
ATOM    480  C4   DG    15       1.126  -0.316   5.192  1.00  0.00           C  
ATOM    481  C3'  DG    15       2.659  -3.712   8.180  1.00  0.00           C  
ATOM    482  H3'  DG    15       3.321  -4.556   8.373  1.00  0.00           H  
ATOM    483  C2'  DG    15       2.499  -3.380   6.767  1.00  0.00           C  
ATOM    484  H2'  DG    15       3.476  -3.362   6.284  1.00  0.00           H  
ATOM    485 H2''  DG    15       1.793  -4.014   6.229  1.00  0.00           H  
ATOM    486  O3'  DG    15       1.411  -4.059   8.640  1.00  0.00           O  
ATOM    487  P    DG    16       0.886  -5.526   8.774  1.00  0.00           P  
ATOM    488  OP1  DG    16       1.252  -5.940  10.131  1.00  0.00           O  
ATOM    489  OP2  DG    16       1.264  -6.408   7.610  1.00  0.00           O  
ATOM    490  O5'  DG    16      -0.663  -5.320   8.716  1.00  0.00           O  
ATOM    491  C5'  DG    16      -1.364  -4.852   9.780  1.00  0.00           C  
ATOM    492  H5'  DG    16      -0.888  -3.930  10.114  1.00  0.00           H  
ATOM    493 H5''  DG    16      -1.447  -5.547  10.615  1.00  0.00           H  
ATOM    494  C4'  DG    16      -2.847  -4.452   9.536  1.00  0.00           C  
ATOM    495  H4'  DG    16      -3.254  -4.194  10.513  1.00  0.00           H  
ATOM    496  O4'  DG    16      -2.854  -3.373   8.724  1.00  0.00           O  
ATOM    497  C1'  DG    16      -3.486  -3.703   7.469  1.00  0.00           C  
ATOM    498  H1'  DG    16      -4.478  -3.270   7.339  1.00  0.00           H  
ATOM    499  N9   DG    16      -2.540  -3.138   6.398  1.00  0.00           N  
ATOM    500  C8   DG    16      -1.282  -3.555   6.083  1.00  0.00           C  
ATOM    501  H8   DG    16      -0.618  -4.164   6.679  1.00  0.00           H  
ATOM    502  N7   DG    16      -0.884  -3.162   4.904  1.00  0.00           N  
ATOM    503  C5   DG    16      -1.940  -2.450   4.420  1.00  0.00           C  
ATOM    504  C6   DG    16      -2.191  -1.801   3.153  1.00  0.00           C  
ATOM    505  O6   DG    16      -1.556  -1.865   2.045  1.00  0.00           O  
ATOM    506  N1   DG    16      -3.386  -1.073   3.144  1.00  0.00           N  
ATOM    507  H1   DG    16      -3.738  -0.857   2.223  1.00  0.00           H  
ATOM    508  C2   DG    16      -4.326  -1.130   4.142  1.00  0.00           C  
ATOM    509  N2   DG    16      -5.461  -0.509   3.912  1.00  0.00           N  
ATOM    510  H21  DG    16      -5.573   0.023   3.061  1.00  0.00           H  
ATOM    511  H22  DG    16      -6.231  -0.564   4.564  1.00  0.00           H  
ATOM    512  N3   DG    16      -4.166  -1.845   5.250  1.00  0.00           N  
ATOM    513  C4   DG    16      -2.985  -2.465   5.341  1.00  0.00           C  
ATOM    514  C3'  DG    16      -3.629  -5.605   8.955  1.00  0.00           C  
ATOM    515  H3'  DG    16      -3.084  -6.514   9.209  1.00  0.00           H  
ATOM    516  C2'  DG    16      -3.646  -5.302   7.478  1.00  0.00           C  
ATOM    517  H2'  DG    16      -2.801  -5.810   7.012  1.00  0.00           H  
ATOM    518 H2''  DG    16      -4.634  -5.535   7.082  1.00  0.00           H  
ATOM    519  O3'  DG    16      -4.918  -5.680   9.663  1.00  0.00           O  
ATOM    520  P    DT    17      -5.191  -6.948  10.687  1.00  0.00           P  
ATOM    521  OP1  DT    17      -4.405  -8.172  10.241  1.00  0.00           O  
ATOM    522  OP2  DT    17      -6.605  -7.038  11.001  1.00  0.00           O  
ATOM    523  O5'  DT    17      -4.436  -6.408  11.963  1.00  0.00           O  
ATOM    524  C5'  DT    17      -4.873  -5.273  12.718  1.00  0.00           C  
ATOM    525  H5'  DT    17      -5.768  -5.498  13.299  1.00  0.00           H  
ATOM    526 H5''  DT    17      -5.088  -4.442  12.046  1.00  0.00           H  
ATOM    527  C4'  DT    17      -3.884  -4.758  13.763  1.00  0.00           C  
ATOM    528  H4'  DT    17      -3.648  -5.525  14.500  1.00  0.00           H  
ATOM    529  O4'  DT    17      -2.809  -4.438  12.949  1.00  0.00           O  
ATOM    530  C1'  DT    17      -2.218  -3.247  13.434  1.00  0.00           C  
ATOM    531  H1'  DT    17      -1.498  -3.547  14.196  1.00  0.00           H  
ATOM    532  N1   DT    17      -1.374  -2.515  12.405  1.00  0.00           N  
ATOM    533  C6   DT    17      -1.929  -1.705  11.438  1.00  0.00           C  
ATOM    534  H6   DT    17      -2.990  -1.740  11.240  1.00  0.00           H  
ATOM    535  C5   DT    17      -1.184  -1.002  10.558  1.00  0.00           C  
ATOM    536  C7   DT    17      -1.770  -0.427   9.280  1.00  0.00           C  
ATOM    537  H71  DT    17      -1.135  -0.703   8.437  1.00  0.00           H  
ATOM    538  H72  DT    17      -2.763  -0.797   9.023  1.00  0.00           H  
ATOM    539  H73  DT    17      -1.867   0.638   9.490  1.00  0.00           H  
ATOM    540  C4   DT    17       0.272  -0.992  10.753  1.00  0.00           C  
ATOM    541  O4   DT    17       1.040  -0.325  10.121  1.00  0.00           O  
ATOM    542  N3   DT    17       0.769  -1.716  11.832  1.00  0.00           N  
ATOM    543  H3   DT    17       1.689  -1.518  12.198  1.00  0.00           H  
ATOM    544  C2   DT    17       0.008  -2.449  12.695  1.00  0.00           C  
ATOM    545  O2   DT    17       0.569  -3.063  13.585  1.00  0.00           O  
ATOM    546  C3'  DT    17      -4.343  -3.518  14.470  1.00  0.00           C  
ATOM    547  H3'  DT    17      -5.399  -3.292  14.322  1.00  0.00           H  
ATOM    548  C2'  DT    17      -3.394  -2.399  13.971  1.00  0.00           C  
ATOM    549  H2'  DT    17      -3.923  -1.812  13.220  1.00  0.00           H  
ATOM    550 H2''  DT    17      -3.132  -1.718  14.781  1.00  0.00           H  
ATOM    551  O3'  DT    17      -4.141  -3.546  15.795  1.00  0.00           O  
ATOM    552  P    DT    18      -5.128  -2.820  16.829  1.00  0.00           P  
ATOM    553  OP1  DT    18      -4.556  -2.899  18.232  1.00  0.00           O  
ATOM    554  OP2  DT    18      -6.466  -3.392  16.629  1.00  0.00           O  
ATOM    555  O5'  DT    18      -5.178  -1.256  16.364  1.00  0.00           O  
ATOM    556  C5'  DT    18      -6.192  -0.364  16.866  1.00  0.00           C  
ATOM    557  H5'  DT    18      -6.120  -0.496  17.946  1.00  0.00           H  
ATOM    558 H5''  DT    18      -7.128  -0.841  16.574  1.00  0.00           H  
ATOM    559  C4'  DT    18      -6.104   1.108  16.463  1.00  0.00           C  
ATOM    560  H4'  DT    18      -7.101   1.511  16.637  1.00  0.00           H  
ATOM    561  O4'  DT    18      -5.103   1.724  17.303  1.00  0.00           O  
ATOM    562  C1'  DT    18      -4.051   2.203  16.475  1.00  0.00           C  
ATOM    563  H1'  DT    18      -4.180   3.251  16.202  1.00  0.00           H  
ATOM    564  N1   DT    18      -2.586   2.010  17.027  1.00  0.00           N  
ATOM    565  C6   DT    18      -2.210   0.825  17.625  1.00  0.00           C  
ATOM    566  H6   DT    18      -2.901  -0.003  17.679  1.00  0.00           H  
ATOM    567  C5   DT    18      -0.927   0.661  18.016  1.00  0.00           C  
ATOM    568  C7   DT    18      -0.508  -0.750  18.425  1.00  0.00           C  
ATOM    569  H71  DT    18      -1.357  -1.432  18.384  1.00  0.00           H  
ATOM    570  H72  DT    18       0.265  -1.125  17.754  1.00  0.00           H  
ATOM    571  H73  DT    18      -0.030  -0.634  19.398  1.00  0.00           H  
ATOM    572  C4   DT    18      -0.030   1.815  18.053  1.00  0.00           C  
ATOM    573  O4   DT    18       1.131   1.790  18.445  1.00  0.00           O  
ATOM    574  N3   DT    18      -0.523   3.007  17.581  1.00  0.00           N  
ATOM    575  H3   DT    18       0.087   3.808  17.495  1.00  0.00           H  
ATOM    576  C2   DT    18      -1.776   3.164  17.028  1.00  0.00           C  
ATOM    577  O2   DT    18      -2.190   4.311  16.576  1.00  0.00           O  
ATOM    578  C3'  DT    18      -5.642   1.335  14.979  1.00  0.00           C  
ATOM    579  H3'  DT    18      -5.909   0.544  14.277  1.00  0.00           H  
ATOM    580  C2'  DT    18      -4.172   1.427  15.221  1.00  0.00           C  
ATOM    581  H2'  DT    18      -3.804   0.403  15.276  1.00  0.00           H  
ATOM    582 H2''  DT    18      -3.653   1.909  14.392  1.00  0.00           H  
ATOM    583  O3'  DT    18      -6.172   2.616  14.607  1.00  0.00           O  
ATOM    584  P    DA    19      -6.220   3.134  13.099  1.00  0.00           P  
ATOM    585  OP1  DA    19      -7.129   4.283  13.139  1.00  0.00           O  
ATOM    586  OP2  DA    19      -6.554   2.009  12.182  1.00  0.00           O  
ATOM    587  O5'  DA    19      -4.751   3.675  12.846  1.00  0.00           O  
ATOM    588  C5'  DA    19      -4.318   4.837  13.506  1.00  0.00           C  
ATOM    589  H5'  DA    19      -4.406   4.728  14.587  1.00  0.00           H  
ATOM    590 H5''  DA    19      -4.944   5.651  13.139  1.00  0.00           H  
ATOM    591  C4'  DA    19      -2.819   5.103  13.159  1.00  0.00           C  
ATOM    592  H4'  DA    19      -2.604   6.139  13.418  1.00  0.00           H  
ATOM    593  O4'  DA    19      -2.011   4.111  13.802  1.00  0.00           O  
ATOM    594  C1'  DA    19      -1.079   3.573  12.847  1.00  0.00           C  
ATOM    595  H1'  DA    19      -0.252   4.282  12.803  1.00  0.00           H  
ATOM    596  N9   DA    19      -0.612   2.352  13.475  1.00  0.00           N  
ATOM    597  C8   DA    19      -1.130   1.106  13.299  1.00  0.00           C  
ATOM    598  H8   DA    19      -2.013   0.961  12.694  1.00  0.00           H  
ATOM    599  N7   DA    19      -0.385   0.159  13.771  1.00  0.00           N  
ATOM    600  C5   DA    19       0.718   0.869  14.303  1.00  0.00           C  
ATOM    601  C6   DA    19       1.887   0.449  15.017  1.00  0.00           C  
ATOM    602  N6   DA    19       2.147  -0.839  15.271  1.00  0.00           N  
ATOM    603  H61  DA    19       2.925  -0.998  15.895  1.00  0.00           H  
ATOM    604  H62  DA    19       1.541  -1.488  14.789  1.00  0.00           H  
ATOM    605  N1   DA    19       2.835   1.342  15.379  1.00  0.00           N  
ATOM    606  C2   DA    19       2.570   2.611  15.188  1.00  0.00           C  
ATOM    607  H2   DA    19       3.325   3.256  15.612  1.00  0.00           H  
ATOM    608  N3   DA    19       1.462   3.146  14.661  1.00  0.00           N  
ATOM    609  C4   DA    19       0.560   2.195  14.172  1.00  0.00           C  
ATOM    610  C3'  DA    19      -2.612   4.947  11.646  1.00  0.00           C  
ATOM    611  H3'  DA    19      -3.500   4.699  11.066  1.00  0.00           H  
ATOM    612  C2'  DA    19      -1.848   3.645  11.585  1.00  0.00           C  
ATOM    613  H2'  DA    19      -2.547   2.824  11.422  1.00  0.00           H  
ATOM    614 H2''  DA    19      -1.123   3.625  10.772  1.00  0.00           H  
ATOM    615  O3'  DA    19      -1.875   5.949  11.057  1.00  0.00           O  
ATOM    616  P    DG    20      -2.337   7.444  10.714  1.00  0.00           P  
ATOM    617  OP1  DG    20      -1.100   8.121  10.259  1.00  0.00           O  
ATOM    618  OP2  DG    20      -3.067   8.151  11.802  1.00  0.00           O  
ATOM    619  O5'  DG    20      -3.383   7.299   9.508  1.00  0.00           O  
ATOM    620  C5'  DG    20      -3.101   7.324   8.164  1.00  0.00           C  
ATOM    621  H5'  DG    20      -2.468   6.472   7.916  1.00  0.00           H  
ATOM    622 H5''  DG    20      -2.566   8.257   7.991  1.00  0.00           H  
ATOM    623  C4'  DG    20      -4.355   7.439   7.290  1.00  0.00           C  
ATOM    624  H4'  DG    20      -4.925   8.297   7.645  1.00  0.00           H  
ATOM    625  O4'  DG    20      -4.047   7.442   5.943  1.00  0.00           O  
ATOM    626  C1'  DG    20      -4.511   6.301   5.286  1.00  0.00           C  
ATOM    627  H1'  DG    20      -5.508   6.491   4.888  1.00  0.00           H  
ATOM    628  N9   DG    20      -3.619   5.954   4.108  1.00  0.00           N  
ATOM    629  C8   DG    20      -3.939   6.108   2.778  1.00  0.00           C  
ATOM    630  H8   DG    20      -4.837   6.624   2.470  1.00  0.00           H  
ATOM    631  N7   DG    20      -3.068   5.666   1.980  1.00  0.00           N  
ATOM    632  C5   DG    20      -2.017   5.327   2.762  1.00  0.00           C  
ATOM    633  C6   DG    20      -0.677   4.957   2.443  1.00  0.00           C  
ATOM    634  O6   DG    20      -0.081   4.906   1.342  1.00  0.00           O  
ATOM    635  N1   DG    20       0.103   4.536   3.516  1.00  0.00           N  
ATOM    636  H1   DG    20       0.946   4.041   3.265  1.00  0.00           H  
ATOM    637  C2   DG    20      -0.382   4.695   4.824  1.00  0.00           C  
ATOM    638  N2   DG    20       0.332   4.035   5.677  1.00  0.00           N  
ATOM    639  H21  DG    20       1.308   4.042   5.416  1.00  0.00           H  
ATOM    640  H22  DG    20       0.018   4.088   6.635  1.00  0.00           H  
ATOM    641  N3   DG    20      -1.558   5.159   5.216  1.00  0.00           N  
ATOM    642  C4   DG    20      -2.328   5.444   4.092  1.00  0.00           C  
ATOM    643  C3'  DG    20      -5.236   6.201   7.530  1.00  0.00           C  
ATOM    644  H3'  DG    20      -5.156   5.747   8.518  1.00  0.00           H  
ATOM    645  C2'  DG    20      -4.745   5.290   6.392  1.00  0.00           C  
ATOM    646  H2'  DG    20      -3.785   4.841   6.644  1.00  0.00           H  
ATOM    647 H2''  DG    20      -5.504   4.556   6.118  1.00  0.00           H  
ATOM    648  O3'  DG    20      -6.552   6.511   7.227  1.00  0.00           O  
ATOM    649  P    DG    21      -7.789   5.611   7.674  1.00  0.00           P  
ATOM    650  OP1  DG    21      -8.863   6.565   8.036  1.00  0.00           O  
ATOM    651  OP2  DG    21      -7.407   4.672   8.739  1.00  0.00           O  
ATOM    652  O5'  DG    21      -8.171   4.748   6.461  1.00  0.00           O  
ATOM    653  C5'  DG    21      -8.736   5.390   5.337  1.00  0.00           C  
ATOM    654  H5'  DG    21      -8.303   6.364   5.109  1.00  0.00           H  
ATOM    655 H5''  DG    21      -9.797   5.535   5.540  1.00  0.00           H  
ATOM    656  C4'  DG    21      -8.721   4.491   4.155  1.00  0.00           C  
ATOM    657  H4'  DG    21      -9.415   4.919   3.431  1.00  0.00           H  
ATOM    658  O4'  DG    21      -7.439   4.462   3.610  1.00  0.00           O  
ATOM    659  C1'  DG    21      -7.086   3.209   3.299  1.00  0.00           C  
ATOM    660  H1'  DG    21      -7.581   2.899   2.379  1.00  0.00           H  
ATOM    661  N9   DG    21      -5.647   2.993   3.106  1.00  0.00           N  
ATOM    662  C8   DG    21      -4.674   2.667   3.993  1.00  0.00           C  
ATOM    663  H8   DG    21      -4.932   2.581   5.038  1.00  0.00           H  
ATOM    664  N7   DG    21      -3.504   2.425   3.464  1.00  0.00           N  
ATOM    665  C5   DG    21      -3.701   2.625   2.093  1.00  0.00           C  
ATOM    666  C6   DG    21      -2.839   2.561   0.937  1.00  0.00           C  
ATOM    667  O6   DG    21      -1.657   2.181   0.998  1.00  0.00           O  
ATOM    668  N1   DG    21      -3.412   2.980  -0.284  1.00  0.00           N  
ATOM    669  H1   DG    21      -2.892   2.850  -1.141  1.00  0.00           H  
ATOM    670  C2   DG    21      -4.719   3.222  -0.343  1.00  0.00           C  
ATOM    671  N2   DG    21      -5.302   3.387  -1.550  1.00  0.00           N  
ATOM    672  H21  DG    21      -4.727   3.475  -2.375  1.00  0.00           H  
ATOM    673  H22  DG    21      -6.286   3.580  -1.426  1.00  0.00           H  
ATOM    674  N3   DG    21      -5.574   3.296   0.695  1.00  0.00           N  
ATOM    675  C4   DG    21      -5.023   3.013   1.875  1.00  0.00           C  
ATOM    676  C3'  DG    21      -9.091   2.995   4.495  1.00  0.00           C  
ATOM    677  H3'  DG    21      -9.480   2.901   5.509  1.00  0.00           H  
ATOM    678  C2'  DG    21      -7.689   2.345   4.460  1.00  0.00           C  
ATOM    679  H2'  DG    21      -7.318   2.565   5.461  1.00  0.00           H  
ATOM    680 H2''  DG    21      -7.665   1.282   4.217  1.00  0.00           H  
ATOM    681  O3'  DG    21      -9.817   2.430   3.424  1.00  0.00           O  
ATOM    682  P    DG    22     -11.336   1.982   3.572  1.00  0.00           P  
ATOM    683  OP1  DG    22     -12.096   3.194   3.876  1.00  0.00           O  
ATOM    684  OP2  DG    22     -11.385   0.817   4.461  1.00  0.00           O  
ATOM    685  O5'  DG    22     -11.777   1.372   2.190  1.00  0.00           O  
ATOM    686  C5'  DG    22     -12.375   2.116   1.173  1.00  0.00           C  
ATOM    687  H5'  DG    22     -12.409   3.149   1.516  1.00  0.00           H  
ATOM    688 H5''  DG    22     -13.407   1.766   1.143  1.00  0.00           H  
ATOM    689  C4'  DG    22     -11.804   2.036  -0.254  1.00  0.00           C  
ATOM    690  H4'  DG    22     -12.078   2.870  -0.900  1.00  0.00           H  
ATOM    691  O4'  DG    22     -10.400   2.189  -0.119  1.00  0.00           O  
ATOM    692  C1'  DG    22      -9.675   1.322  -0.979  1.00  0.00           C  
ATOM    693  H1'  DG    22      -9.555   1.739  -1.979  1.00  0.00           H  
ATOM    694  N9   DG    22      -8.411   0.872  -0.295  1.00  0.00           N  
ATOM    695  C8   DG    22      -8.078   0.756   1.044  1.00  0.00           C  
ATOM    696  H8   DG    22      -8.736   1.128   1.816  1.00  0.00           H  
ATOM    697  N7   DG    22      -6.857   0.414   1.359  1.00  0.00           N  
ATOM    698  C5   DG    22      -6.367   0.119   0.067  1.00  0.00           C  
ATOM    699  C6   DG    22      -5.042  -0.258  -0.380  1.00  0.00           C  
ATOM    700  O6   DG    22      -4.048  -0.564   0.311  1.00  0.00           O  
ATOM    701  N1   DG    22      -4.879  -0.285  -1.784  1.00  0.00           N  
ATOM    702  H1   DG    22      -4.035  -0.729  -2.117  1.00  0.00           H  
ATOM    703  C2   DG    22      -5.877   0.133  -2.666  1.00  0.00           C  
ATOM    704  N2   DG    22      -5.586   0.113  -3.940  1.00  0.00           N  
ATOM    705  H21  DG    22      -4.733  -0.327  -4.254  1.00  0.00           H  
ATOM    706  H22  DG    22      -6.302   0.471  -4.556  1.00  0.00           H  
ATOM    707  N3   DG    22      -7.155   0.386  -2.304  1.00  0.00           N  
ATOM    708  C4   DG    22      -7.295   0.458  -0.961  1.00  0.00           C  
ATOM    709  C3'  DG    22     -11.952   0.667  -1.074  1.00  0.00           C  
ATOM    710  H3'  DG    22     -12.614  -0.006  -0.530  1.00  0.00           H  
ATOM    711  C2'  DG    22     -10.557   0.044  -1.027  1.00  0.00           C  
ATOM    712  H2'  DG    22     -10.402  -0.413  -0.050  1.00  0.00           H  
ATOM    713 H2''  DG    22     -10.259  -0.658  -1.806  1.00  0.00           H  
ATOM    714  O3'  DG    22     -12.377   0.860  -2.402  1.00  0.00           O  
ATOM    715  P   DT3    23     -13.916   1.270  -2.844  1.00  0.00           P  
ATOM    716  OP1 DT3    23     -14.851   0.495  -2.018  1.00  0.00           O  
ATOM    717  OP2 DT3    23     -14.005   1.230  -4.335  1.00  0.00           O  
ATOM    718  O5' DT3    23     -14.063   2.843  -2.427  1.00  0.00           O  
ATOM    719  C5' DT3    23     -15.194   3.241  -1.661  1.00  0.00           C  
ATOM    720  H5' DT3    23     -15.155   2.674  -0.731  1.00  0.00           H  
ATOM    721 H5'' DT3    23     -16.123   3.154  -2.225  1.00  0.00           H  
ATOM    722  C4' DT3    23     -15.050   4.673  -1.176  1.00  0.00           C  
ATOM    723  H4' DT3    23     -15.883   4.864  -0.500  1.00  0.00           H  
ATOM    724  O4' DT3    23     -13.928   4.712  -0.319  1.00  0.00           O  
ATOM    725  C1' DT3    23     -13.147   5.846  -0.647  1.00  0.00           C  
ATOM    726  H1' DT3    23     -13.082   6.397   0.291  1.00  0.00           H  
ATOM    727  N1  DT3    23     -11.772   5.434  -1.192  1.00  0.00           N  
ATOM    728  C6  DT3    23     -11.669   4.811  -2.416  1.00  0.00           C  
ATOM    729  H6  DT3    23     -12.577   4.548  -2.939  1.00  0.00           H  
ATOM    730  C5  DT3    23     -10.494   4.319  -2.813  1.00  0.00           C  
ATOM    731  C7  DT3    23     -10.421   3.521  -4.135  1.00  0.00           C  
ATOM    732  H71 DT3    23      -9.428   3.511  -4.584  1.00  0.00           H  
ATOM    733  H72 DT3    23     -10.518   2.459  -3.908  1.00  0.00           H  
ATOM    734  H73 DT3    23     -11.218   3.850  -4.803  1.00  0.00           H  
ATOM    735  C4  DT3    23      -9.303   4.569  -2.116  1.00  0.00           C  
ATOM    736  O4  DT3    23      -8.190   4.175  -2.426  1.00  0.00           O  
ATOM    737  N3  DT3    23      -9.454   5.181  -0.833  1.00  0.00           N  
ATOM    738  H3  DT3    23      -8.661   5.211  -0.207  1.00  0.00           H  
ATOM    739  C2  DT3    23     -10.665   5.545  -0.360  1.00  0.00           C  
ATOM    740  O2  DT3    23     -10.789   5.984   0.809  1.00  0.00           O  
ATOM    741  C3' DT3    23     -14.861   5.662  -2.341  1.00  0.00           C  
ATOM    742  H3' DT3    23     -14.447   5.182  -3.228  1.00  0.00           H  
ATOM    743  C2' DT3    23     -14.001   6.666  -1.596  1.00  0.00           C  
ATOM    744  H2' DT3    23     -13.340   7.163  -2.307  1.00  0.00           H  
ATOM    745 H2'' DT3    23     -14.661   7.442  -1.209  1.00  0.00           H  
ATOM    746  O3' DT3    23     -16.021   6.262  -2.793  1.00  0.00           O  
ATOM    747 HO3' DT3    23     -15.812   6.579  -3.674  1.00  0.00           H  
ATOM    748  K+   K+    24       0.866   2.739   0.018  1.00  0.00           K  
ATOM    749  K+   K+    25      -1.354  -0.589  -0.036  1.00  0.00           K  
END
