# Supplementary material for: Complexity of Guanine Quadruplex Unfolding Pathways Revealed by Atomistic Pulling Simulations
Source: J Chem Inf Model. 2023 Jul 17;63(15):4716–31. doi: 10.1021/acs.jcim.3c00171 (PMC10428220; doi:10.1021/acs.jcim.3c00171)
Supplement: Supplementary file 2 — ci3c00171_si_002.zip [file ci3c00171_si_002.zip › coordinates/initial-coordinates/1kf1_syn-start_run3.pdb]

ATOM      1 HO5' DT5     1       2.160  12.735   1.298  1.00  0.00           H  
ATOM      2  O5' DT5     1       1.994  12.531   2.222  1.00  0.00           O  
ATOM      3  C5' DT5     1       1.479  11.243   2.434  1.00  0.00           C  
ATOM      4  H5' DT5     1       0.903  10.994   1.543  1.00  0.00           H  
ATOM      5 H5'' DT5     1       0.787  11.213   3.276  1.00  0.00           H  
ATOM      6  C4' DT5     1       2.452  10.196   2.547  1.00  0.00           C  
ATOM      7  H4' DT5     1       1.922   9.246   2.612  1.00  0.00           H  
ATOM      8  O4' DT5     1       3.180  10.053   1.412  1.00  0.00           O  
ATOM      9  C1' DT5     1       4.408   9.450   1.844  1.00  0.00           C  
ATOM     10  H1' DT5     1       4.127   8.422   2.072  1.00  0.00           H  
ATOM     11  N1  DT5     1       5.582   9.565   0.889  1.00  0.00           N  
ATOM     12  C6  DT5     1       5.752  10.731   0.169  1.00  0.00           C  
ATOM     13  H6  DT5     1       4.972  11.478   0.167  1.00  0.00           H  
ATOM     14  C5  DT5     1       6.911  10.940  -0.522  1.00  0.00           C  
ATOM     15  C7  DT5     1       7.067  12.250  -1.285  1.00  0.00           C  
ATOM     16  H71 DT5     1       7.869  12.827  -0.825  1.00  0.00           H  
ATOM     17  H72 DT5     1       7.393  11.987  -2.291  1.00  0.00           H  
ATOM     18  H73 DT5     1       6.210  12.923  -1.254  1.00  0.00           H  
ATOM     19  C4  DT5     1       7.978   9.986  -0.607  1.00  0.00           C  
ATOM     20  O4  DT5     1       8.987  10.096  -1.313  1.00  0.00           O  
ATOM     21  N3  DT5     1       7.749   8.828   0.114  1.00  0.00           N  
ATOM     22  H3  DT5     1       8.525   8.186   0.192  1.00  0.00           H  
ATOM     23  C2  DT5     1       6.520   8.516   0.788  1.00  0.00           C  
ATOM     24  O2  DT5     1       6.408   7.515   1.475  1.00  0.00           O  
ATOM     25  C3' DT5     1       3.389  10.416   3.776  1.00  0.00           C  
ATOM     26  H3' DT5     1       3.328  11.466   4.061  1.00  0.00           H  
ATOM     27  C2' DT5     1       4.700  10.175   3.084  1.00  0.00           C  
ATOM     28  H2' DT5     1       5.090  11.163   2.839  1.00  0.00           H  
ATOM     29 H2'' DT5     1       5.436   9.719   3.746  1.00  0.00           H  
ATOM     30  O3' DT5     1       2.951   9.483   4.779  1.00  0.00           O  
ATOM     31  P    DG     2       3.643   9.425   6.250  1.00  0.00           P  
ATOM     32  OP1  DG     2       2.535   9.126   7.160  1.00  0.00           O  
ATOM     33  OP2  DG     2       4.459  10.655   6.457  1.00  0.00           O  
ATOM     34  O5'  DG     2       4.597   8.192   6.291  1.00  0.00           O  
ATOM     35  C5'  DG     2       5.402   7.919   7.372  1.00  0.00           C  
ATOM     36  H5'  DG     2       4.796   7.786   8.268  1.00  0.00           H  
ATOM     37 H5''  DG     2       6.058   8.775   7.525  1.00  0.00           H  
ATOM     38  C4'  DG     2       6.204   6.618   7.242  1.00  0.00           C  
ATOM     39  H4'  DG     2       6.949   6.726   8.031  1.00  0.00           H  
ATOM     40  O4'  DG     2       5.259   5.551   7.408  1.00  0.00           O  
ATOM     41  C1'  DG     2       5.708   4.571   6.463  1.00  0.00           C  
ATOM     42  H1'  DG     2       6.505   3.943   6.862  1.00  0.00           H  
ATOM     43  N9   DG     2       4.543   3.731   6.025  1.00  0.00           N  
ATOM     44  C8   DG     2       4.352   2.342   6.120  1.00  0.00           C  
ATOM     45  H8   DG     2       5.134   1.778   6.607  1.00  0.00           H  
ATOM     46  N7   DG     2       3.222   1.805   5.597  1.00  0.00           N  
ATOM     47  C5   DG     2       2.540   2.995   5.170  1.00  0.00           C  
ATOM     48  C6   DG     2       1.216   3.182   4.661  1.00  0.00           C  
ATOM     49  O6   DG     2       0.262   2.400   4.481  1.00  0.00           O  
ATOM     50  N1   DG     2       1.005   4.491   4.276  1.00  0.00           N  
ATOM     51  H1   DG     2       0.088   4.728   3.924  1.00  0.00           H  
ATOM     52  C2   DG     2       1.858   5.522   4.421  1.00  0.00           C  
ATOM     53  N2   DG     2       1.531   6.723   3.983  1.00  0.00           N  
ATOM     54  H21  DG     2       0.664   6.888   3.492  1.00  0.00           H  
ATOM     55  H22  DG     2       2.074   7.534   4.244  1.00  0.00           H  
ATOM     56  N3   DG     2       3.047   5.429   4.981  1.00  0.00           N  
ATOM     57  C4   DG     2       3.368   4.123   5.363  1.00  0.00           C  
ATOM     58  C3'  DG     2       7.031   6.526   5.936  1.00  0.00           C  
ATOM     59  H3'  DG     2       7.027   7.446   5.350  1.00  0.00           H  
ATOM     60  C2'  DG     2       6.272   5.392   5.279  1.00  0.00           C  
ATOM     61  H2'  DG     2       5.599   5.820   4.536  1.00  0.00           H  
ATOM     62 H2''  DG     2       6.909   4.655   4.790  1.00  0.00           H  
ATOM     63  O3'  DG     2       8.354   6.237   6.406  1.00  0.00           O  
ATOM     64  P    DG     3       9.479   5.761   5.344  1.00  0.00           P  
ATOM     65  OP1  DG     3      10.795   6.031   6.007  1.00  0.00           O  
ATOM     66  OP2  DG     3       9.253   6.379   4.034  1.00  0.00           O  
ATOM     67  O5'  DG     3       9.304   4.200   5.045  1.00  0.00           O  
ATOM     68  C5'  DG     3       9.517   3.197   5.993  1.00  0.00           C  
ATOM     69  H5'  DG     3       8.844   3.294   6.845  1.00  0.00           H  
ATOM     70 H5''  DG     3      10.496   3.415   6.420  1.00  0.00           H  
ATOM     71  C4'  DG     3       9.277   1.794   5.443  1.00  0.00           C  
ATOM     72  H4'  DG     3       9.629   1.162   6.258  1.00  0.00           H  
ATOM     73  O4'  DG     3       7.892   1.685   5.166  1.00  0.00           O  
ATOM     74  C1'  DG     3       7.623   1.138   3.895  1.00  0.00           C  
ATOM     75  H1'  DG     3       7.672   0.052   3.974  1.00  0.00           H  
ATOM     76  N9   DG     3       6.387   1.539   3.303  1.00  0.00           N  
ATOM     77  C8   DG     3       6.000   2.711   2.733  1.00  0.00           C  
ATOM     78  H8   DG     3       6.581   3.619   2.666  1.00  0.00           H  
ATOM     79  N7   DG     3       4.790   2.735   2.284  1.00  0.00           N  
ATOM     80  C5   DG     3       4.329   1.445   2.578  1.00  0.00           C  
ATOM     81  C6   DG     3       3.122   0.790   2.266  1.00  0.00           C  
ATOM     82  O6   DG     3       2.100   1.280   1.755  1.00  0.00           O  
ATOM     83  N1   DG     3       2.957  -0.462   2.756  1.00  0.00           N  
ATOM     84  H1   DG     3       2.119  -1.000   2.592  1.00  0.00           H  
ATOM     85  C2   DG     3       3.978  -1.056   3.394  1.00  0.00           C  
ATOM     86  N2   DG     3       3.720  -2.306   3.762  1.00  0.00           N  
ATOM     87  H21  DG     3       2.929  -2.787   3.358  1.00  0.00           H  
ATOM     88  H22  DG     3       4.397  -2.695   4.401  1.00  0.00           H  
ATOM     89  N3   DG     3       5.118  -0.515   3.731  1.00  0.00           N  
ATOM     90  C4   DG     3       5.266   0.758   3.284  1.00  0.00           C  
ATOM     91  C3'  DG     3      10.013   1.444   4.111  1.00  0.00           C  
ATOM     92  H3'  DG     3      10.825   2.155   3.958  1.00  0.00           H  
ATOM     93  C2'  DG     3       8.868   1.586   3.136  1.00  0.00           C  
ATOM     94  H2'  DG     3       8.715   2.656   3.002  1.00  0.00           H  
ATOM     95 H2''  DG     3       9.080   1.147   2.161  1.00  0.00           H  
ATOM     96  O3'  DG     3      10.559   0.158   4.104  1.00  0.00           O  
ATOM     97  P    DG     4      11.834  -0.248   3.259  1.00  0.00           P  
ATOM     98  OP1  DG     4      12.960  -0.288   4.207  1.00  0.00           O  
ATOM     99  OP2  DG     4      12.035   0.571   2.059  1.00  0.00           O  
ATOM    100  O5'  DG     4      11.414  -1.761   2.714  1.00  0.00           O  
ATOM    101  C5'  DG     4      11.295  -2.824   3.568  1.00  0.00           C  
ATOM    102  H5'  DG     4      11.371  -2.445   4.587  1.00  0.00           H  
ATOM    103 H5''  DG     4      12.211  -3.405   3.467  1.00  0.00           H  
ATOM    104  C4'  DG     4      10.016  -3.663   3.278  1.00  0.00           C  
ATOM    105  H4'  DG     4       9.707  -4.199   4.175  1.00  0.00           H  
ATOM    106  O4'  DG     4       8.991  -2.767   2.878  1.00  0.00           O  
ATOM    107  C1'  DG     4       8.180  -3.431   1.855  1.00  0.00           C  
ATOM    108  H1'  DG     4       7.579  -4.222   2.305  1.00  0.00           H  
ATOM    109  N9   DG     4       7.351  -2.428   1.229  1.00  0.00           N  
ATOM    110  C8   DG     4       7.652  -1.129   1.052  1.00  0.00           C  
ATOM    111  H8   DG     4       8.569  -0.750   1.476  1.00  0.00           H  
ATOM    112  N7   DG     4       6.718  -0.375   0.491  1.00  0.00           N  
ATOM    113  C5   DG     4       5.667  -1.264   0.312  1.00  0.00           C  
ATOM    114  C6   DG     4       4.450  -1.208  -0.418  1.00  0.00           C  
ATOM    115  O6   DG     4       3.937  -0.291  -1.025  1.00  0.00           O  
ATOM    116  N1   DG     4       3.679  -2.366  -0.469  1.00  0.00           N  
ATOM    117  H1   DG     4       2.915  -2.317  -1.128  1.00  0.00           H  
ATOM    118  C2   DG     4       4.156  -3.546  -0.055  1.00  0.00           C  
ATOM    119  N2   DG     4       3.462  -4.612  -0.197  1.00  0.00           N  
ATOM    120  H21  DG     4       2.511  -4.588  -0.537  1.00  0.00           H  
ATOM    121  H22  DG     4       3.799  -5.548  -0.024  1.00  0.00           H  
ATOM    122  N3   DG     4       5.318  -3.762   0.592  1.00  0.00           N  
ATOM    123  C4   DG     4       6.022  -2.548   0.738  1.00  0.00           C  
ATOM    124  C3'  DG     4      10.180  -4.624   2.129  1.00  0.00           C  
ATOM    125  H3'  DG     4      11.254  -4.678   1.952  1.00  0.00           H  
ATOM    126  C2'  DG     4       9.344  -4.016   1.008  1.00  0.00           C  
ATOM    127  H2'  DG     4       9.901  -3.255   0.462  1.00  0.00           H  
ATOM    128 H2''  DG     4       9.050  -4.707   0.217  1.00  0.00           H  
ATOM    129  O3'  DG     4       9.745  -5.931   2.497  1.00  0.00           O  
ATOM    130  P    DT     5      10.627  -6.905   3.346  1.00  0.00           P  
ATOM    131  OP1  DT     5      11.798  -7.336   2.547  1.00  0.00           O  
ATOM    132  OP2  DT     5       9.779  -7.983   3.867  1.00  0.00           O  
ATOM    133  O5'  DT     5      11.206  -5.971   4.486  1.00  0.00           O  
ATOM    134  C5'  DT     5      12.536  -6.060   4.937  1.00  0.00           C  
ATOM    135  H5'  DT     5      13.188  -5.312   4.486  1.00  0.00           H  
ATOM    136 H5''  DT     5      12.910  -7.070   4.773  1.00  0.00           H  
ATOM    137  C4'  DT     5      12.473  -5.784   6.401  1.00  0.00           C  
ATOM    138  H4'  DT     5      13.480  -5.818   6.817  1.00  0.00           H  
ATOM    139  O4'  DT     5      11.994  -4.485   6.608  1.00  0.00           O  
ATOM    140  C1'  DT     5      11.207  -4.446   7.730  1.00  0.00           C  
ATOM    141  H1'  DT     5      11.883  -4.362   8.580  1.00  0.00           H  
ATOM    142  N1   DT     5      10.438  -3.137   7.725  1.00  0.00           N  
ATOM    143  C6   DT     5       9.179  -2.958   7.160  1.00  0.00           C  
ATOM    144  H6   DT     5       8.664  -3.717   6.590  1.00  0.00           H  
ATOM    145  C5   DT     5       8.555  -1.754   7.276  1.00  0.00           C  
ATOM    146  C7   DT     5       7.191  -1.505   6.603  1.00  0.00           C  
ATOM    147  H71  DT     5       7.134  -2.300   5.859  1.00  0.00           H  
ATOM    148  H72  DT     5       6.347  -1.543   7.292  1.00  0.00           H  
ATOM    149  H73  DT     5       7.065  -0.525   6.143  1.00  0.00           H  
ATOM    150  C4   DT     5       9.137  -0.689   8.101  1.00  0.00           C  
ATOM    151  O4   DT     5       8.601   0.362   8.369  1.00  0.00           O  
ATOM    152  N3   DT     5      10.429  -0.907   8.504  1.00  0.00           N  
ATOM    153  H3   DT     5      10.987  -0.070   8.600  1.00  0.00           H  
ATOM    154  C2   DT     5      11.130  -2.024   8.253  1.00  0.00           C  
ATOM    155  O2   DT     5      12.340  -1.987   8.429  1.00  0.00           O  
ATOM    156  C3'  DT     5      11.499  -6.754   7.189  1.00  0.00           C  
ATOM    157  H3'  DT     5      11.148  -7.606   6.606  1.00  0.00           H  
ATOM    158  C2'  DT     5      10.409  -5.797   7.659  1.00  0.00           C  
ATOM    159  H2'  DT     5       9.652  -5.782   6.875  1.00  0.00           H  
ATOM    160 H2''  DT     5       9.908  -6.123   8.570  1.00  0.00           H  
ATOM    161  O3'  DT     5      12.104  -7.226   8.391  1.00  0.00           O  
ATOM    162  P    DT     6      13.277  -8.253   8.409  1.00  0.00           P  
ATOM    163  OP1  DT     6      14.195  -7.789   9.496  1.00  0.00           O  
ATOM    164  OP2  DT     6      13.826  -8.479   7.086  1.00  0.00           O  
ATOM    165  O5'  DT     6      12.602  -9.731   8.957  1.00  0.00           O  
ATOM    166  C5'  DT     6      11.506 -10.420   8.309  1.00  0.00           C  
ATOM    167  H5'  DT     6      11.845 -11.446   8.167  1.00  0.00           H  
ATOM    168 H5''  DT     6      11.295  -9.938   7.355  1.00  0.00           H  
ATOM    169  C4'  DT     6      10.225 -10.419   9.262  1.00  0.00           C  
ATOM    170  H4'  DT     6       9.488 -11.060   8.778  1.00  0.00           H  
ATOM    171  O4'  DT     6      10.537 -10.894  10.525  1.00  0.00           O  
ATOM    172  C1'  DT     6       9.971 -10.080  11.543  1.00  0.00           C  
ATOM    173  H1'  DT     6       8.966 -10.404  11.814  1.00  0.00           H  
ATOM    174  N1   DT     6      10.806 -10.296  12.731  1.00  0.00           N  
ATOM    175  C6   DT     6      11.885  -9.414  13.067  1.00  0.00           C  
ATOM    176  H6   DT     6      12.078  -8.608  12.374  1.00  0.00           H  
ATOM    177  C5   DT     6      12.572  -9.510  14.266  1.00  0.00           C  
ATOM    178  C7   DT     6      13.710  -8.583  14.607  1.00  0.00           C  
ATOM    179  H71  DT     6      14.020  -8.170  13.647  1.00  0.00           H  
ATOM    180  H72  DT     6      13.374  -7.822  15.312  1.00  0.00           H  
ATOM    181  H73  DT     6      14.592  -9.139  14.926  1.00  0.00           H  
ATOM    182  C4   DT     6      12.238 -10.517  15.191  1.00  0.00           C  
ATOM    183  O4   DT     6      12.731 -10.681  16.325  1.00  0.00           O  
ATOM    184  N3   DT     6      11.259 -11.398  14.770  1.00  0.00           N  
ATOM    185  H3   DT     6      10.863 -12.041  15.440  1.00  0.00           H  
ATOM    186  C2   DT     6      10.515 -11.310  13.654  1.00  0.00           C  
ATOM    187  O2   DT     6       9.524 -12.050  13.563  1.00  0.00           O  
ATOM    188  C3'  DT     6       9.525  -9.139   9.496  1.00  0.00           C  
ATOM    189  H3'  DT     6       9.852  -8.346   8.823  1.00  0.00           H  
ATOM    190  C2'  DT     6       9.904  -8.696  10.921  1.00  0.00           C  
ATOM    191  H2'  DT     6      10.915  -8.291  10.964  1.00  0.00           H  
ATOM    192 H2''  DT     6       9.106  -8.110  11.376  1.00  0.00           H  
ATOM    193  O3'  DT     6       8.147  -9.379   9.318  1.00  0.00           O  
ATOM    194  P    DA     7       7.127  -8.356   8.803  1.00  0.00           P  
ATOM    195  OP1  DA     7       5.857  -9.120   8.669  1.00  0.00           O  
ATOM    196  OP2  DA     7       7.752  -7.635   7.632  1.00  0.00           O  
ATOM    197  O5'  DA     7       7.008  -7.203   9.976  1.00  0.00           O  
ATOM    198  C5'  DA     7       5.854  -7.071  10.778  1.00  0.00           C  
ATOM    199  H5'  DA     7       6.098  -7.605  11.696  1.00  0.00           H  
ATOM    200 H5''  DA     7       4.970  -7.514  10.319  1.00  0.00           H  
ATOM    201  C4'  DA     7       5.473  -5.626  11.099  1.00  0.00           C  
ATOM    202  H4'  DA     7       4.604  -5.674  11.757  1.00  0.00           H  
ATOM    203  O4'  DA     7       6.585  -5.105  11.854  1.00  0.00           O  
ATOM    204  C1'  DA     7       7.061  -3.955  11.240  1.00  0.00           C  
ATOM    205  H1'  DA     7       6.687  -3.162  11.889  1.00  0.00           H  
ATOM    206  N9   DA     7       8.559  -3.920  11.195  1.00  0.00           N  
ATOM    207  C8   DA     7       9.407  -5.001  11.173  1.00  0.00           C  
ATOM    208  H8   DA     7       9.043  -5.988  10.926  1.00  0.00           H  
ATOM    209  N7   DA     7      10.657  -4.656  11.287  1.00  0.00           N  
ATOM    210  C5   DA     7      10.611  -3.278  11.543  1.00  0.00           C  
ATOM    211  C6   DA     7      11.566  -2.340  11.985  1.00  0.00           C  
ATOM    212  N6   DA     7      12.852  -2.656  12.285  1.00  0.00           N  
ATOM    213  H61  DA     7      13.433  -1.887  12.588  1.00  0.00           H  
ATOM    214  H62  DA     7      13.213  -3.554  11.996  1.00  0.00           H  
ATOM    215  N1   DA     7      11.185  -1.111  12.191  1.00  0.00           N  
ATOM    216  C2   DA     7       9.967  -0.799  11.897  1.00  0.00           C  
ATOM    217  H2   DA     7       9.691   0.236  12.034  1.00  0.00           H  
ATOM    218  N3   DA     7       8.910  -1.513  11.619  1.00  0.00           N  
ATOM    219  C4   DA     7       9.331  -2.847  11.498  1.00  0.00           C  
ATOM    220  C3'  DA     7       5.157  -4.664  10.032  1.00  0.00           C  
ATOM    221  H3'  DA     7       4.891  -5.190   9.115  1.00  0.00           H  
ATOM    222  C2'  DA     7       6.458  -3.833   9.890  1.00  0.00           C  
ATOM    223  H2'  DA     7       7.229  -4.160   9.191  1.00  0.00           H  
ATOM    224 H2''  DA     7       6.170  -2.815   9.627  1.00  0.00           H  
ATOM    225  O3'  DA     7       4.142  -3.798  10.431  1.00  0.00           O  
ATOM    226  P    DG     8       3.062  -3.295   9.438  1.00  0.00           P  
ATOM    227  OP1  DG     8       3.562  -2.498   8.421  1.00  0.00           O  
ATOM    228  OP2  DG     8       1.996  -2.691  10.296  1.00  0.00           O  
ATOM    229  O5'  DG     8       2.387  -4.497   8.686  1.00  0.00           O  
ATOM    230  C5'  DG     8       1.542  -5.306   9.256  1.00  0.00           C  
ATOM    231  H5'  DG     8       0.876  -4.770   9.932  1.00  0.00           H  
ATOM    232 H5''  DG     8       2.164  -6.002   9.818  1.00  0.00           H  
ATOM    233  C4'  DG     8       0.678  -5.937   8.190  1.00  0.00           C  
ATOM    234  H4'  DG     8       0.087  -6.724   8.659  1.00  0.00           H  
ATOM    235  O4'  DG     8      -0.212  -5.058   7.590  1.00  0.00           O  
ATOM    236  C1'  DG     8      -0.325  -5.492   6.275  1.00  0.00           C  
ATOM    237  H1'  DG     8      -1.004  -6.344   6.246  1.00  0.00           H  
ATOM    238  N9   DG     8      -0.792  -4.403   5.409  1.00  0.00           N  
ATOM    239  C8   DG     8      -1.942  -4.385   4.593  1.00  0.00           C  
ATOM    240  H8   DG     8      -2.507  -5.300   4.487  1.00  0.00           H  
ATOM    241  N7   DG     8      -2.166  -3.236   4.084  1.00  0.00           N  
ATOM    242  C5   DG     8      -1.125  -2.441   4.498  1.00  0.00           C  
ATOM    243  C6   DG     8      -0.729  -1.040   4.221  1.00  0.00           C  
ATOM    244  O6   DG     8      -1.351  -0.188   3.581  1.00  0.00           O  
ATOM    245  N1   DG     8       0.465  -0.675   4.787  1.00  0.00           N  
ATOM    246  H1   DG     8       0.605   0.323   4.712  1.00  0.00           H  
ATOM    247  C2   DG     8       1.127  -1.416   5.676  1.00  0.00           C  
ATOM    248  N2   DG     8       2.146  -0.914   6.328  1.00  0.00           N  
ATOM    249  H21  DG     8       2.422   0.035   6.120  1.00  0.00           H  
ATOM    250  H22  DG     8       2.619  -1.509   6.993  1.00  0.00           H  
ATOM    251  N3   DG     8       0.815  -2.729   5.973  1.00  0.00           N  
ATOM    252  C4   DG     8      -0.279  -3.162   5.326  1.00  0.00           C  
ATOM    253  C3'  DG     8       1.513  -6.675   7.180  1.00  0.00           C  
ATOM    254  H3'  DG     8       2.563  -6.464   7.383  1.00  0.00           H  
ATOM    255  C2'  DG     8       1.113  -5.990   5.908  1.00  0.00           C  
ATOM    256  H2'  DG     8       1.822  -5.187   5.704  1.00  0.00           H  
ATOM    257 H2''  DG     8       1.052  -6.612   5.015  1.00  0.00           H  
ATOM    258  O3'  DG     8       1.207  -8.093   7.068  1.00  0.00           O  
ATOM    259  P    DG     9       2.032  -9.053   6.138  1.00  0.00           P  
ATOM    260  OP1  DG     9       1.802 -10.456   6.566  1.00  0.00           O  
ATOM    261  OP2  DG     9       3.414  -8.590   6.147  1.00  0.00           O  
ATOM    262  O5'  DG     9       1.485  -8.870   4.640  1.00  0.00           O  
ATOM    263  C5'  DG     9       0.170  -9.193   4.342  1.00  0.00           C  
ATOM    264  H5'  DG     9      -0.489  -8.898   5.158  1.00  0.00           H  
ATOM    265 H5''  DG     9       0.017 -10.273   4.337  1.00  0.00           H  
ATOM    266  C4'  DG     9      -0.372  -8.689   3.019  1.00  0.00           C  
ATOM    267  H4'  DG     9      -1.184  -9.326   2.668  1.00  0.00           H  
ATOM    268  O4'  DG     9      -0.734  -7.312   3.029  1.00  0.00           O  
ATOM    269  C1'  DG     9      -0.105  -6.628   1.931  1.00  0.00           C  
ATOM    270  H1'  DG     9      -0.785  -6.787   1.094  1.00  0.00           H  
ATOM    271  N9   DG     9       0.147  -5.177   2.081  1.00  0.00           N  
ATOM    272  C8   DG     9       1.206  -4.504   2.668  1.00  0.00           C  
ATOM    273  H8   DG     9       1.940  -4.950   3.323  1.00  0.00           H  
ATOM    274  N7   DG     9       1.304  -3.235   2.448  1.00  0.00           N  
ATOM    275  C5   DG     9       0.201  -3.075   1.563  1.00  0.00           C  
ATOM    276  C6   DG     9      -0.329  -1.881   0.939  1.00  0.00           C  
ATOM    277  O6   DG     9       0.112  -0.747   1.097  1.00  0.00           O  
ATOM    278  N1   DG     9      -1.492  -2.090   0.236  1.00  0.00           N  
ATOM    279  H1   DG     9      -1.705  -1.296  -0.351  1.00  0.00           H  
ATOM    280  C2   DG     9      -2.029  -3.338   0.060  1.00  0.00           C  
ATOM    281  N2   DG     9      -3.154  -3.339  -0.501  1.00  0.00           N  
ATOM    282  H21  DG     9      -3.596  -2.509  -0.869  1.00  0.00           H  
ATOM    283  H22  DG     9      -3.728  -4.159  -0.633  1.00  0.00           H  
ATOM    284  N3   DG     9      -1.638  -4.467   0.675  1.00  0.00           N  
ATOM    285  C4   DG     9      -0.474  -4.249   1.316  1.00  0.00           C  
ATOM    286  C3'  DG     9       0.719  -8.810   1.832  1.00  0.00           C  
ATOM    287  H3'  DG     9       1.460  -9.560   2.108  1.00  0.00           H  
ATOM    288  C2'  DG     9       1.234  -7.391   1.719  1.00  0.00           C  
ATOM    289  H2'  DG     9       1.885  -7.255   2.583  1.00  0.00           H  
ATOM    290 H2''  DG     9       1.692  -7.066   0.785  1.00  0.00           H  
ATOM    291  O3'  DG     9       0.055  -9.090   0.651  1.00  0.00           O  
ATOM    292  P    DG    10       0.915  -9.876  -0.443  1.00  0.00           P  
ATOM    293  OP1  DG    10       0.808 -11.315  -0.154  1.00  0.00           O  
ATOM    294  OP2  DG    10       2.295  -9.375  -0.561  1.00  0.00           O  
ATOM    295  O5'  DG    10       0.283  -9.733  -1.908  1.00  0.00           O  
ATOM    296  C5'  DG    10      -1.076 -10.221  -2.123  1.00  0.00           C  
ATOM    297  H5'  DG    10      -1.585 -10.148  -1.162  1.00  0.00           H  
ATOM    298 H5''  DG    10      -0.947 -11.256  -2.441  1.00  0.00           H  
ATOM    299  C4'  DG    10      -1.858  -9.409  -3.075  1.00  0.00           C  
ATOM    300  H4'  DG    10      -2.860  -9.838  -3.067  1.00  0.00           H  
ATOM    301  O4'  DG    10      -1.896  -8.091  -2.566  1.00  0.00           O  
ATOM    302  C1'  DG    10      -1.364  -7.115  -3.454  1.00  0.00           C  
ATOM    303  H1'  DG    10      -2.171  -6.680  -4.043  1.00  0.00           H  
ATOM    304  N9   DG    10      -0.544  -6.035  -2.820  1.00  0.00           N  
ATOM    305  C8   DG    10       0.392  -6.123  -1.754  1.00  0.00           C  
ATOM    306  H8   DG    10       0.604  -7.032  -1.210  1.00  0.00           H  
ATOM    307  N7   DG    10       0.998  -5.009  -1.479  1.00  0.00           N  
ATOM    308  C5   DG    10       0.331  -4.096  -2.357  1.00  0.00           C  
ATOM    309  C6   DG    10       0.476  -2.704  -2.490  1.00  0.00           C  
ATOM    310  O6   DG    10       1.095  -2.004  -1.711  1.00  0.00           O  
ATOM    311  N1   DG    10      -0.310  -2.102  -3.495  1.00  0.00           N  
ATOM    312  H1   DG    10      -0.078  -1.130  -3.645  1.00  0.00           H  
ATOM    313  C2   DG    10      -1.110  -2.802  -4.284  1.00  0.00           C  
ATOM    314  N2   DG    10      -1.691  -2.086  -5.191  1.00  0.00           N  
ATOM    315  H21  DG    10      -1.688  -1.077  -5.228  1.00  0.00           H  
ATOM    316  H22  DG    10      -2.237  -2.552  -5.902  1.00  0.00           H  
ATOM    317  N3   DG    10      -1.240  -4.154  -4.240  1.00  0.00           N  
ATOM    318  C4   DG    10      -0.529  -4.719  -3.223  1.00  0.00           C  
ATOM    319  C3'  DG    10      -1.285  -9.263  -4.443  1.00  0.00           C  
ATOM    320  H3'  DG    10      -0.540 -10.021  -4.681  1.00  0.00           H  
ATOM    321  C2'  DG    10      -0.491  -7.905  -4.391  1.00  0.00           C  
ATOM    322  H2'  DG    10       0.539  -8.098  -4.092  1.00  0.00           H  
ATOM    323 H2''  DG    10      -0.570  -7.322  -5.308  1.00  0.00           H  
ATOM    324  O3'  DG    10      -2.257  -9.411  -5.475  1.00  0.00           O  
ATOM    325  P    DT    11      -2.672 -10.930  -5.978  1.00  0.00           P  
ATOM    326  OP1  DT    11      -1.456 -11.678  -6.261  1.00  0.00           O  
ATOM    327  OP2  DT    11      -3.596 -10.666  -7.125  1.00  0.00           O  
ATOM    328  O5'  DT    11      -3.563 -11.614  -4.732  1.00  0.00           O  
ATOM    329  C5'  DT    11      -3.457 -12.997  -4.500  1.00  0.00           C  
ATOM    330  H5'  DT    11      -2.420 -13.275  -4.311  1.00  0.00           H  
ATOM    331 H5''  DT    11      -3.963 -13.528  -5.306  1.00  0.00           H  
ATOM    332  C4'  DT    11      -4.211 -13.471  -3.228  1.00  0.00           C  
ATOM    333  H4'  DT    11      -4.239 -14.557  -3.137  1.00  0.00           H  
ATOM    334  O4'  DT    11      -3.426 -12.995  -2.184  1.00  0.00           O  
ATOM    335  C1'  DT    11      -4.181 -13.159  -1.058  1.00  0.00           C  
ATOM    336  H1'  DT    11      -4.167 -14.199  -0.731  1.00  0.00           H  
ATOM    337  N1   DT    11      -3.742 -12.327   0.110  1.00  0.00           N  
ATOM    338  C6   DT    11      -3.725 -10.986   0.022  1.00  0.00           C  
ATOM    339  H6   DT    11      -3.884 -10.540  -0.949  1.00  0.00           H  
ATOM    340  C5   DT    11      -3.549 -10.118   1.069  1.00  0.00           C  
ATOM    341  C7   DT    11      -3.526  -8.611   0.792  1.00  0.00           C  
ATOM    342  H71  DT    11      -4.163  -8.000   1.431  1.00  0.00           H  
ATOM    343  H72  DT    11      -2.537  -8.165   0.897  1.00  0.00           H  
ATOM    344  H73  DT    11      -3.979  -8.440  -0.185  1.00  0.00           H  
ATOM    345  C4   DT    11      -3.390 -10.681   2.371  1.00  0.00           C  
ATOM    346  O4   DT    11      -3.447 -10.056   3.428  1.00  0.00           O  
ATOM    347  N3   DT    11      -3.366 -12.077   2.409  1.00  0.00           N  
ATOM    348  H3   DT    11      -3.151 -12.449   3.323  1.00  0.00           H  
ATOM    349  C2   DT    11      -3.592 -12.923   1.391  1.00  0.00           C  
ATOM    350  O2   DT    11      -3.591 -14.133   1.602  1.00  0.00           O  
ATOM    351  C3'  DT    11      -5.629 -13.053  -2.930  1.00  0.00           C  
ATOM    352  H3'  DT    11      -5.782 -12.166  -3.546  1.00  0.00           H  
ATOM    353  C2'  DT    11      -5.621 -12.724  -1.465  1.00  0.00           C  
ATOM    354  H2'  DT    11      -5.674 -11.640  -1.362  1.00  0.00           H  
ATOM    355 H2''  DT    11      -6.386 -13.226  -0.873  1.00  0.00           H  
ATOM    356  O3'  DT    11      -6.539 -14.075  -3.180  1.00  0.00           O  
ATOM    357  P    DT    12      -7.730 -13.940  -4.199  1.00  0.00           P  
ATOM    358  OP1  DT    12      -8.224 -15.283  -4.528  1.00  0.00           O  
ATOM    359  OP2  DT    12      -7.299 -13.103  -5.383  1.00  0.00           O  
ATOM    360  O5'  DT    12      -8.883 -13.217  -3.343  1.00  0.00           O  
ATOM    361  C5'  DT    12     -10.182 -12.805  -3.794  1.00  0.00           C  
ATOM    362  H5'  DT    12     -10.875 -13.642  -3.874  1.00  0.00           H  
ATOM    363 H5''  DT    12     -10.048 -12.406  -4.799  1.00  0.00           H  
ATOM    364  C4'  DT    12     -10.813 -11.628  -2.937  1.00  0.00           C  
ATOM    365  H4'  DT    12     -11.642 -11.284  -3.556  1.00  0.00           H  
ATOM    366  O4'  DT    12     -11.178 -12.167  -1.652  1.00  0.00           O  
ATOM    367  C1'  DT    12     -10.348 -11.598  -0.704  1.00  0.00           C  
ATOM    368  H1'  DT    12     -10.970 -10.831  -0.243  1.00  0.00           H  
ATOM    369  N1   DT    12      -9.885 -12.593   0.287  1.00  0.00           N  
ATOM    370  C6   DT    12      -9.074 -13.555  -0.086  1.00  0.00           C  
ATOM    371  H6   DT    12      -8.728 -13.594  -1.108  1.00  0.00           H  
ATOM    372  C5   DT    12      -8.641 -14.519   0.745  1.00  0.00           C  
ATOM    373  C7   DT    12      -7.720 -15.669   0.299  1.00  0.00           C  
ATOM    374  H71  DT    12      -8.242 -16.609   0.480  1.00  0.00           H  
ATOM    375  H72  DT    12      -7.496 -15.605  -0.766  1.00  0.00           H  
ATOM    376  H73  DT    12      -6.755 -15.581   0.798  1.00  0.00           H  
ATOM    377  C4   DT    12      -9.264 -14.599   2.104  1.00  0.00           C  
ATOM    378  O4   DT    12      -9.105 -15.486   2.979  1.00  0.00           O  
ATOM    379  N3   DT    12     -10.092 -13.573   2.416  1.00  0.00           N  
ATOM    380  H3   DT    12     -10.434 -13.473   3.361  1.00  0.00           H  
ATOM    381  C2   DT    12     -10.439 -12.519   1.573  1.00  0.00           C  
ATOM    382  O2   DT    12     -11.135 -11.606   1.987  1.00  0.00           O  
ATOM    383  C3'  DT    12      -9.988 -10.294  -2.680  1.00  0.00           C  
ATOM    384  H3'  DT    12      -9.333 -10.149  -3.538  1.00  0.00           H  
ATOM    385  C2'  DT    12      -9.258 -10.767  -1.466  1.00  0.00           C  
ATOM    386  H2'  DT    12      -8.356 -11.359  -1.627  1.00  0.00           H  
ATOM    387 H2''  DT    12      -8.839  -9.954  -0.873  1.00  0.00           H  
ATOM    388  O3'  DT    12     -10.907  -9.220  -2.460  1.00  0.00           O  
ATOM    389  P    DA    13     -10.426  -7.724  -2.293  1.00  0.00           P  
ATOM    390  OP1  DA    13     -11.660  -6.886  -2.382  1.00  0.00           O  
ATOM    391  OP2  DA    13      -9.300  -7.442  -3.201  1.00  0.00           O  
ATOM    392  O5'  DA    13      -9.822  -7.632  -0.806  1.00  0.00           O  
ATOM    393  C5'  DA    13     -10.586  -7.435   0.371  1.00  0.00           C  
ATOM    394  H5'  DA    13     -11.470  -8.065   0.273  1.00  0.00           H  
ATOM    395 H5''  DA    13     -10.945  -6.407   0.323  1.00  0.00           H  
ATOM    396  C4'  DA    13      -9.779  -7.682   1.705  1.00  0.00           C  
ATOM    397  H4'  DA    13     -10.431  -7.387   2.528  1.00  0.00           H  
ATOM    398  O4'  DA    13      -9.436  -9.032   1.908  1.00  0.00           O  
ATOM    399  C1'  DA    13      -8.373  -9.013   2.805  1.00  0.00           C  
ATOM    400  H1'  DA    13      -8.837  -8.848   3.777  1.00  0.00           H  
ATOM    401  N9   DA    13      -7.621 -10.299   2.649  1.00  0.00           N  
ATOM    402  C8   DA    13      -7.173 -10.881   1.494  1.00  0.00           C  
ATOM    403  H8   DA    13      -7.259 -10.416   0.523  1.00  0.00           H  
ATOM    404  N7   DA    13      -6.607 -12.063   1.689  1.00  0.00           N  
ATOM    405  C5   DA    13      -6.729 -12.215   3.070  1.00  0.00           C  
ATOM    406  C6   DA    13      -6.519 -13.322   4.009  1.00  0.00           C  
ATOM    407  N6   DA    13      -5.946 -14.450   3.676  1.00  0.00           N  
ATOM    408  H61  DA    13      -5.388 -15.021   4.295  1.00  0.00           H  
ATOM    409  H62  DA    13      -5.858 -14.585   2.679  1.00  0.00           H  
ATOM    410  N1   DA    13      -6.771 -13.161   5.318  1.00  0.00           N  
ATOM    411  C2   DA    13      -7.449 -12.118   5.688  1.00  0.00           C  
ATOM    412  H2   DA    13      -7.698 -12.039   6.736  1.00  0.00           H  
ATOM    413  N3   DA    13      -7.707 -11.068   4.931  1.00  0.00           N  
ATOM    414  C4   DA    13      -7.367 -11.166   3.670  1.00  0.00           C  
ATOM    415  C3'  DA    13      -8.460  -6.875   1.830  1.00  0.00           C  
ATOM    416  H3'  DA    13      -8.130  -6.699   0.806  1.00  0.00           H  
ATOM    417  C2'  DA    13      -7.430  -7.832   2.460  1.00  0.00           C  
ATOM    418  H2'  DA    13      -6.844  -8.261   1.647  1.00  0.00           H  
ATOM    419 H2''  DA    13      -6.848  -7.468   3.307  1.00  0.00           H  
ATOM    420  O3'  DA    13      -8.640  -5.779   2.661  1.00  0.00           O  
ATOM    421  P    DG    14      -7.949  -4.472   2.367  1.00  0.00           P  
ATOM    422  OP1  DG    14      -6.561  -4.636   1.857  1.00  0.00           O  
ATOM    423  OP2  DG    14      -8.127  -3.702   3.663  1.00  0.00           O  
ATOM    424  O5'  DG    14      -8.807  -3.603   1.303  1.00  0.00           O  
ATOM    425  C5'  DG    14      -8.735  -3.742  -0.084  1.00  0.00           C  
ATOM    426  H5'  DG    14      -9.179  -4.620  -0.554  1.00  0.00           H  
ATOM    427 H5''  DG    14      -7.691  -3.875  -0.366  1.00  0.00           H  
ATOM    428  C4'  DG    14      -9.190  -2.418  -0.831  1.00  0.00           C  
ATOM    429  H4'  DG    14     -10.275  -2.317  -0.824  1.00  0.00           H  
ATOM    430  O4'  DG    14      -8.642  -1.204  -0.190  1.00  0.00           O  
ATOM    431  C1'  DG    14      -7.735  -0.547  -1.162  1.00  0.00           C  
ATOM    432  H1'  DG    14      -8.302   0.192  -1.728  1.00  0.00           H  
ATOM    433  N9   DG    14      -6.623   0.200  -0.613  1.00  0.00           N  
ATOM    434  C8   DG    14      -6.316   1.552  -0.834  1.00  0.00           C  
ATOM    435  H8   DG    14      -6.870   2.201  -1.495  1.00  0.00           H  
ATOM    436  N7   DG    14      -5.298   1.993  -0.171  1.00  0.00           N  
ATOM    437  C5   DG    14      -4.887   0.791   0.542  1.00  0.00           C  
ATOM    438  C6   DG    14      -3.886   0.704   1.566  1.00  0.00           C  
ATOM    439  O6   DG    14      -3.155   1.568   2.043  1.00  0.00           O  
ATOM    440  N1   DG    14      -3.825  -0.509   2.153  1.00  0.00           N  
ATOM    441  H1   DG    14      -3.207  -0.730   2.921  1.00  0.00           H  
ATOM    442  C2   DG    14      -4.726  -1.480   1.929  1.00  0.00           C  
ATOM    443  N2   DG    14      -4.736  -2.462   2.740  1.00  0.00           N  
ATOM    444  H21  DG    14      -3.931  -2.554   3.343  1.00  0.00           H  
ATOM    445  H22  DG    14      -5.453  -3.164   2.626  1.00  0.00           H  
ATOM    446  N3   DG    14      -5.777  -1.383   1.123  1.00  0.00           N  
ATOM    447  C4   DG    14      -5.733  -0.256   0.328  1.00  0.00           C  
ATOM    448  C3'  DG    14      -8.704  -2.437  -2.297  1.00  0.00           C  
ATOM    449  H3'  DG    14      -8.526  -3.422  -2.729  1.00  0.00           H  
ATOM    450  C2'  DG    14      -7.410  -1.643  -2.258  1.00  0.00           C  
ATOM    451  H2'  DG    14      -6.615  -2.287  -1.884  1.00  0.00           H  
ATOM    452 H2''  DG    14      -7.227  -1.225  -3.248  1.00  0.00           H  
ATOM    453  O3'  DG    14      -9.584  -1.747  -3.155  1.00  0.00           O  
ATOM    454  P    DG    15      -9.695  -2.173  -4.729  1.00  0.00           P  
ATOM    455  OP1  DG    15     -10.947  -1.543  -5.302  1.00  0.00           O  
ATOM    456  OP2  DG    15      -9.488  -3.610  -4.883  1.00  0.00           O  
ATOM    457  O5'  DG    15      -8.468  -1.469  -5.530  1.00  0.00           O  
ATOM    458  C5'  DG    15      -8.419  -0.100  -5.756  1.00  0.00           C  
ATOM    459  H5'  DG    15      -8.639   0.346  -4.787  1.00  0.00           H  
ATOM    460 H5''  DG    15      -9.225   0.162  -6.442  1.00  0.00           H  
ATOM    461  C4'  DG    15      -7.089   0.429  -6.205  1.00  0.00           C  
ATOM    462  H4'  DG    15      -7.283   1.198  -6.952  1.00  0.00           H  
ATOM    463  O4'  DG    15      -6.341   0.955  -5.144  1.00  0.00           O  
ATOM    464  C1'  DG    15      -5.085   0.290  -5.110  1.00  0.00           C  
ATOM    465  H1'  DG    15      -4.481   1.054  -5.598  1.00  0.00           H  
ATOM    466  N9   DG    15      -4.392   0.148  -3.787  1.00  0.00           N  
ATOM    467  C8   DG    15      -4.124  -0.925  -3.031  1.00  0.00           C  
ATOM    468  H8   DG    15      -4.460  -1.876  -3.416  1.00  0.00           H  
ATOM    469  N7   DG    15      -3.349  -0.760  -1.990  1.00  0.00           N  
ATOM    470  C5   DG    15      -3.110   0.596  -2.040  1.00  0.00           C  
ATOM    471  C6   DG    15      -2.248   1.441  -1.226  1.00  0.00           C  
ATOM    472  O6   DG    15      -1.435   1.126  -0.364  1.00  0.00           O  
ATOM    473  N1   DG    15      -2.212   2.729  -1.619  1.00  0.00           N  
ATOM    474  H1   DG    15      -1.414   3.299  -1.382  1.00  0.00           H  
ATOM    475  C2   DG    15      -2.850   3.216  -2.731  1.00  0.00           C  
ATOM    476  N2   DG    15      -2.665   4.460  -3.048  1.00  0.00           N  
ATOM    477  H21  DG    15      -2.042   5.076  -2.546  1.00  0.00           H  
ATOM    478  H22  DG    15      -3.169   4.847  -3.833  1.00  0.00           H  
ATOM    479  N3   DG    15      -3.617   2.493  -3.482  1.00  0.00           N  
ATOM    480  C4   DG    15      -3.704   1.178  -3.140  1.00  0.00           C  
ATOM    481  C3'  DG    15      -6.163  -0.591  -6.967  1.00  0.00           C  
ATOM    482  H3'  DG    15      -6.694  -1.403  -7.464  1.00  0.00           H  
ATOM    483  C2'  DG    15      -5.110  -1.033  -5.927  1.00  0.00           C  
ATOM    484  H2'  DG    15      -5.577  -1.842  -5.366  1.00  0.00           H  
ATOM    485 H2''  DG    15      -4.235  -1.377  -6.478  1.00  0.00           H  
ATOM    486  O3'  DG    15      -5.471   0.167  -7.911  1.00  0.00           O  
ATOM    487  P    DG    16      -5.256  -0.214  -9.370  1.00  0.00           P  
ATOM    488  OP1  DG    16      -6.576  -0.169  -9.972  1.00  0.00           O  
ATOM    489  OP2  DG    16      -4.415  -1.468  -9.393  1.00  0.00           O  
ATOM    490  O5'  DG    16      -4.313   0.977  -9.930  1.00  0.00           O  
ATOM    491  C5'  DG    16      -4.738   2.259 -10.241  1.00  0.00           C  
ATOM    492  H5'  DG    16      -5.752   2.422  -9.874  1.00  0.00           H  
ATOM    493 H5''  DG    16      -4.699   2.489 -11.306  1.00  0.00           H  
ATOM    494  C4'  DG    16      -3.842   3.307  -9.582  1.00  0.00           C  
ATOM    495  H4'  DG    16      -4.266   4.282  -9.824  1.00  0.00           H  
ATOM    496  O4'  DG    16      -3.718   3.184  -8.164  1.00  0.00           O  
ATOM    497  C1'  DG    16      -2.347   3.436  -7.863  1.00  0.00           C  
ATOM    498  H1'  DG    16      -2.147   4.494  -7.691  1.00  0.00           H  
ATOM    499  N9   DG    16      -1.984   2.576  -6.703  1.00  0.00           N  
ATOM    500  C8   DG    16      -2.260   1.197  -6.513  1.00  0.00           C  
ATOM    501  H8   DG    16      -2.872   0.641  -7.209  1.00  0.00           H  
ATOM    502  N7   DG    16      -1.552   0.739  -5.513  1.00  0.00           N  
ATOM    503  C5   DG    16      -0.856   1.837  -4.978  1.00  0.00           C  
ATOM    504  C6   DG    16       0.141   2.004  -4.013  1.00  0.00           C  
ATOM    505  O6   DG    16       0.766   1.209  -3.392  1.00  0.00           O  
ATOM    506  N1   DG    16       0.596   3.244  -3.789  1.00  0.00           N  
ATOM    507  H1   DG    16       1.408   3.370  -3.202  1.00  0.00           H  
ATOM    508  C2   DG    16       0.290   4.289  -4.617  1.00  0.00           C  
ATOM    509  N2   DG    16       0.977   5.363  -4.453  1.00  0.00           N  
ATOM    510  H21  DG    16       1.651   5.440  -3.705  1.00  0.00           H  
ATOM    511  H22  DG    16       0.611   6.178  -4.924  1.00  0.00           H  
ATOM    512  N3   DG    16      -0.610   4.215  -5.595  1.00  0.00           N  
ATOM    513  C4   DG    16      -1.154   2.962  -5.673  1.00  0.00           C  
ATOM    514  C3'  DG    16      -2.455   3.509 -10.147  1.00  0.00           C  
ATOM    515  H3'  DG    16      -2.387   2.889 -11.040  1.00  0.00           H  
ATOM    516  C2'  DG    16      -1.555   2.995  -9.110  1.00  0.00           C  
ATOM    517  H2'  DG    16      -1.571   1.914  -9.254  1.00  0.00           H  
ATOM    518 H2''  DG    16      -0.566   3.454  -9.089  1.00  0.00           H  
ATOM    519  O3'  DG    16      -2.161   4.867 -10.455  1.00  0.00           O  
ATOM    520  P    DT    17      -2.626   5.557 -11.790  1.00  0.00           P  
ATOM    521  OP1  DT    17      -2.420   4.639 -12.927  1.00  0.00           O  
ATOM    522  OP2  DT    17      -1.961   6.885 -11.819  1.00  0.00           O  
ATOM    523  O5'  DT    17      -4.157   5.934 -11.559  1.00  0.00           O  
ATOM    524  C5'  DT    17      -5.266   5.608 -12.446  1.00  0.00           C  
ATOM    525  H5'  DT    17      -5.298   4.596 -12.851  1.00  0.00           H  
ATOM    526 H5''  DT    17      -5.280   6.327 -13.265  1.00  0.00           H  
ATOM    527  C4'  DT    17      -6.592   5.702 -11.737  1.00  0.00           C  
ATOM    528  H4'  DT    17      -7.368   5.321 -12.402  1.00  0.00           H  
ATOM    529  O4'  DT    17      -6.636   4.881 -10.668  1.00  0.00           O  
ATOM    530  C1'  DT    17      -7.236   5.430  -9.515  1.00  0.00           C  
ATOM    531  H1'  DT    17      -8.139   4.874  -9.264  1.00  0.00           H  
ATOM    532  N1   DT    17      -6.340   5.379  -8.350  1.00  0.00           N  
ATOM    533  C6   DT    17      -5.254   6.261  -8.237  1.00  0.00           C  
ATOM    534  H6   DT    17      -4.994   6.836  -9.114  1.00  0.00           H  
ATOM    535  C5   DT    17      -4.562   6.286  -7.117  1.00  0.00           C  
ATOM    536  C7   DT    17      -3.323   7.177  -7.026  1.00  0.00           C  
ATOM    537  H71  DT    17      -2.433   6.625  -6.723  1.00  0.00           H  
ATOM    538  H72  DT    17      -2.962   7.406  -8.028  1.00  0.00           H  
ATOM    539  H73  DT    17      -3.452   8.062  -6.402  1.00  0.00           H  
ATOM    540  C4   DT    17      -4.877   5.404  -6.016  1.00  0.00           C  
ATOM    541  O4   DT    17      -4.486   5.592  -4.909  1.00  0.00           O  
ATOM    542  N3   DT    17      -5.914   4.593  -6.262  1.00  0.00           N  
ATOM    543  H3   DT    17      -6.354   4.189  -5.448  1.00  0.00           H  
ATOM    544  C2   DT    17      -6.696   4.500  -7.350  1.00  0.00           C  
ATOM    545  O2   DT    17      -7.591   3.709  -7.385  1.00  0.00           O  
ATOM    546  C3'  DT    17      -7.050   7.070 -11.296  1.00  0.00           C  
ATOM    547  H3'  DT    17      -6.178   7.711 -11.172  1.00  0.00           H  
ATOM    548  C2'  DT    17      -7.681   6.872  -9.906  1.00  0.00           C  
ATOM    549  H2'  DT    17      -7.374   7.617  -9.172  1.00  0.00           H  
ATOM    550 H2''  DT    17      -8.752   6.759 -10.072  1.00  0.00           H  
ATOM    551  O3'  DT    17      -7.955   7.662 -12.145  1.00  0.00           O  
ATOM    552  P    DT    18      -8.120   9.258 -12.264  1.00  0.00           P  
ATOM    553  OP1  DT    18      -8.451   9.485 -13.665  1.00  0.00           O  
ATOM    554  OP2  DT    18      -6.948   9.912 -11.687  1.00  0.00           O  
ATOM    555  O5'  DT    18      -9.358   9.634 -11.382  1.00  0.00           O  
ATOM    556  C5'  DT    18      -9.929  10.974 -11.409  1.00  0.00           C  
ATOM    557  H5'  DT    18     -10.865  10.885 -11.960  1.00  0.00           H  
ATOM    558 H5''  DT    18      -9.390  11.675 -12.046  1.00  0.00           H  
ATOM    559  C4'  DT    18     -10.311  11.549 -10.012  1.00  0.00           C  
ATOM    560  H4'  DT    18     -10.670  12.573 -10.123  1.00  0.00           H  
ATOM    561  O4'  DT    18     -11.315  10.778  -9.477  1.00  0.00           O  
ATOM    562  C1'  DT    18     -10.923  10.411  -8.208  1.00  0.00           C  
ATOM    563  H1'  DT    18     -11.286  11.200  -7.549  1.00  0.00           H  
ATOM    564  N1   DT    18     -11.579   9.119  -7.920  1.00  0.00           N  
ATOM    565  C6   DT    18     -11.326   7.997  -8.634  1.00  0.00           C  
ATOM    566  H6   DT    18     -10.798   8.011  -9.575  1.00  0.00           H  
ATOM    567  C5   DT    18     -11.917   6.753  -8.208  1.00  0.00           C  
ATOM    568  C7   DT    18     -11.694   5.509  -8.986  1.00  0.00           C  
ATOM    569  H71  DT    18     -12.644   5.180  -9.408  1.00  0.00           H  
ATOM    570  H72  DT    18     -11.068   5.604  -9.873  1.00  0.00           H  
ATOM    571  H73  DT    18     -11.335   4.793  -8.247  1.00  0.00           H  
ATOM    572  C4   DT    18     -12.688   6.625  -6.952  1.00  0.00           C  
ATOM    573  O4   DT    18     -13.376   5.637  -6.563  1.00  0.00           O  
ATOM    574  N3   DT    18     -12.724   7.764  -6.215  1.00  0.00           N  
ATOM    575  H3   DT    18     -13.252   7.879  -5.361  1.00  0.00           H  
ATOM    576  C2   DT    18     -12.294   9.019  -6.665  1.00  0.00           C  
ATOM    577  O2   DT    18     -12.540  10.006  -5.887  1.00  0.00           O  
ATOM    578  C3'  DT    18      -9.074  11.528  -9.133  1.00  0.00           C  
ATOM    579  H3'  DT    18      -8.126  11.394  -9.654  1.00  0.00           H  
ATOM    580  C2'  DT    18      -9.415  10.320  -8.181  1.00  0.00           C  
ATOM    581  H2'  DT    18      -9.095   9.430  -8.722  1.00  0.00           H  
ATOM    582 H2''  DT    18      -9.023  10.441  -7.170  1.00  0.00           H  
ATOM    583  O3'  DT    18      -9.037  12.776  -8.431  1.00  0.00           O  
ATOM    584  P    DA    19      -7.886  13.194  -7.405  1.00  0.00           P  
ATOM    585  OP1  DA    19      -7.991  14.702  -7.356  1.00  0.00           O  
ATOM    586  OP2  DA    19      -6.579  12.719  -7.845  1.00  0.00           O  
ATOM    587  O5'  DA    19      -8.197  12.516  -5.916  1.00  0.00           O  
ATOM    588  C5'  DA    19      -9.318  12.788  -5.139  1.00  0.00           C  
ATOM    589  H5'  DA    19     -10.178  12.617  -5.786  1.00  0.00           H  
ATOM    590 H5''  DA    19      -9.348  13.808  -4.756  1.00  0.00           H  
ATOM    591  C4'  DA    19      -9.634  11.700  -4.040  1.00  0.00           C  
ATOM    592  H4'  DA    19     -10.343  12.099  -3.315  1.00  0.00           H  
ATOM    593  O4'  DA    19     -10.052  10.506  -4.659  1.00  0.00           O  
ATOM    594  C1'  DA    19      -9.526   9.397  -4.065  1.00  0.00           C  
ATOM    595  H1'  DA    19     -10.089   9.152  -3.164  1.00  0.00           H  
ATOM    596  N9   DA    19      -9.477   8.099  -4.834  1.00  0.00           N  
ATOM    597  C8   DA    19      -8.574   7.768  -5.817  1.00  0.00           C  
ATOM    598  H8   DA    19      -7.862   8.501  -6.168  1.00  0.00           H  
ATOM    599  N7   DA    19      -8.714   6.533  -6.204  1.00  0.00           N  
ATOM    600  C5   DA    19      -9.705   5.986  -5.347  1.00  0.00           C  
ATOM    601  C6   DA    19     -10.196   4.677  -5.110  1.00  0.00           C  
ATOM    602  N6   DA    19      -9.796   3.581  -5.752  1.00  0.00           N  
ATOM    603  H61  DA    19     -10.366   2.753  -5.659  1.00  0.00           H  
ATOM    604  H62  DA    19      -9.134   3.704  -6.505  1.00  0.00           H  
ATOM    605  N1   DA    19     -11.246   4.528  -4.230  1.00  0.00           N  
ATOM    606  C2   DA    19     -11.666   5.596  -3.483  1.00  0.00           C  
ATOM    607  H2   DA    19     -12.585   5.464  -2.932  1.00  0.00           H  
ATOM    608  N3   DA    19     -11.175   6.851  -3.561  1.00  0.00           N  
ATOM    609  C4   DA    19     -10.141   6.955  -4.495  1.00  0.00           C  
ATOM    610  C3'  DA    19      -8.384  11.250  -3.174  1.00  0.00           C  
ATOM    611  H3'  DA    19      -7.490  11.836  -3.386  1.00  0.00           H  
ATOM    612  C2'  DA    19      -8.133   9.863  -3.671  1.00  0.00           C  
ATOM    613  H2'  DA    19      -7.512   9.908  -4.567  1.00  0.00           H  
ATOM    614 H2''  DA    19      -7.802   9.206  -2.868  1.00  0.00           H  
ATOM    615  O3'  DA    19      -8.746  11.324  -1.762  1.00  0.00           O  
ATOM    616  P    DG    20      -8.273  12.583  -0.879  1.00  0.00           P  
ATOM    617  OP1  DG    20      -8.772  12.386   0.474  1.00  0.00           O  
ATOM    618  OP2  DG    20      -8.606  13.822  -1.567  1.00  0.00           O  
ATOM    619  O5'  DG    20      -6.731  12.313  -0.773  1.00  0.00           O  
ATOM    620  C5'  DG    20      -6.191  11.198  -0.026  1.00  0.00           C  
ATOM    621  H5'  DG    20      -6.505  10.248  -0.459  1.00  0.00           H  
ATOM    622 H5''  DG    20      -6.579  11.342   0.983  1.00  0.00           H  
ATOM    623  C4'  DG    20      -4.652  11.256   0.038  1.00  0.00           C  
ATOM    624  H4'  DG    20      -4.272  12.155   0.523  1.00  0.00           H  
ATOM    625  O4'  DG    20      -4.279  10.158   0.768  1.00  0.00           O  
ATOM    626  C1'  DG    20      -2.955   9.862   0.377  1.00  0.00           C  
ATOM    627  H1'  DG    20      -2.322  10.735   0.536  1.00  0.00           H  
ATOM    628  N9   DG    20      -2.372   8.634   0.922  1.00  0.00           N  
ATOM    629  C8   DG    20      -1.143   8.611   1.607  1.00  0.00           C  
ATOM    630  H8   DG    20      -0.540   9.488   1.796  1.00  0.00           H  
ATOM    631  N7   DG    20      -0.725   7.422   2.019  1.00  0.00           N  
ATOM    632  C5   DG    20      -1.722   6.578   1.503  1.00  0.00           C  
ATOM    633  C6   DG    20      -1.874   5.146   1.613  1.00  0.00           C  
ATOM    634  O6   DG    20      -1.217   4.314   2.225  1.00  0.00           O  
ATOM    635  N1   DG    20      -2.981   4.664   0.974  1.00  0.00           N  
ATOM    636  H1   DG    20      -3.231   3.703   1.156  1.00  0.00           H  
ATOM    637  C2   DG    20      -3.903   5.434   0.396  1.00  0.00           C  
ATOM    638  N2   DG    20      -4.981   4.807   0.029  1.00  0.00           N  
ATOM    639  H21  DG    20      -5.055   3.813   0.191  1.00  0.00           H  
ATOM    640  H22  DG    20      -5.769   5.340  -0.311  1.00  0.00           H  
ATOM    641  N3   DG    20      -3.863   6.768   0.377  1.00  0.00           N  
ATOM    642  C4   DG    20      -2.747   7.313   0.926  1.00  0.00           C  
ATOM    643  C3'  DG    20      -3.964  11.130  -1.340  1.00  0.00           C  
ATOM    644  H3'  DG    20      -4.734  11.028  -2.105  1.00  0.00           H  
ATOM    645  C2'  DG    20      -3.050   9.831  -1.103  1.00  0.00           C  
ATOM    646  H2'  DG    20      -3.634   8.964  -1.411  1.00  0.00           H  
ATOM    647 H2''  DG    20      -2.031   9.838  -1.491  1.00  0.00           H  
ATOM    648  O3'  DG    20      -3.102  12.251  -1.564  1.00  0.00           O  
ATOM    649  P    DG    21      -2.467  12.654  -3.036  1.00  0.00           P  
ATOM    650  OP1  DG    21      -1.997  14.068  -2.885  1.00  0.00           O  
ATOM    651  OP2  DG    21      -3.337  12.259  -4.223  1.00  0.00           O  
ATOM    652  O5'  DG    21      -1.063  11.848  -3.119  1.00  0.00           O  
ATOM    653  C5'  DG    21       0.067  12.113  -2.288  1.00  0.00           C  
ATOM    654  H5'  DG    21      -0.284  12.445  -1.310  1.00  0.00           H  
ATOM    655 H5''  DG    21       0.497  13.022  -2.709  1.00  0.00           H  
ATOM    656  C4'  DG    21       1.110  11.018  -2.036  1.00  0.00           C  
ATOM    657  H4'  DG    21       1.945  11.404  -1.452  1.00  0.00           H  
ATOM    658  O4'  DG    21       0.516   9.952  -1.253  1.00  0.00           O  
ATOM    659  C1'  DG    21       1.543   8.950  -1.343  1.00  0.00           C  
ATOM    660  H1'  DG    21       2.362   9.094  -0.639  1.00  0.00           H  
ATOM    661  N9   DG    21       0.961   7.592  -1.131  1.00  0.00           N  
ATOM    662  C8   DG    21      -0.166   6.999  -1.640  1.00  0.00           C  
ATOM    663  H8   DG    21      -0.679   7.490  -2.454  1.00  0.00           H  
ATOM    664  N7   DG    21      -0.366   5.799  -1.292  1.00  0.00           N  
ATOM    665  C5   DG    21       0.720   5.513  -0.439  1.00  0.00           C  
ATOM    666  C6   DG    21       1.061   4.288   0.286  1.00  0.00           C  
ATOM    667  O6   DG    21       0.466   3.220   0.249  1.00  0.00           O  
ATOM    668  N1   DG    21       2.293   4.437   0.918  1.00  0.00           N  
ATOM    669  H1   DG    21       2.612   3.532   1.232  1.00  0.00           H  
ATOM    670  C2   DG    21       3.069   5.527   0.989  1.00  0.00           C  
ATOM    671  N2   DG    21       4.153   5.534   1.689  1.00  0.00           N  
ATOM    672  H21  DG    21       4.452   4.712   2.194  1.00  0.00           H  
ATOM    673  H22  DG    21       4.734   6.335   1.484  1.00  0.00           H  
ATOM    674  N3   DG    21       2.754   6.673   0.343  1.00  0.00           N  
ATOM    675  C4   DG    21       1.539   6.578  -0.369  1.00  0.00           C  
ATOM    676  C3'  DG    21       1.583  10.311  -3.339  1.00  0.00           C  
ATOM    677  H3'  DG    21       0.655  10.164  -3.891  1.00  0.00           H  
ATOM    678  C2'  DG    21       2.154   9.047  -2.712  1.00  0.00           C  
ATOM    679  H2'  DG    21       2.014   8.131  -3.286  1.00  0.00           H  
ATOM    680 H2''  DG    21       3.237   9.165  -2.676  1.00  0.00           H  
ATOM    681  O3'  DG    21       2.644  11.069  -3.891  1.00  0.00           O  
ATOM    682  P    DG    22       3.217  10.641  -5.315  1.00  0.00           P  
ATOM    683  OP1  DG    22       3.822  11.720  -6.068  1.00  0.00           O  
ATOM    684  OP2  DG    22       2.095   9.865  -5.976  1.00  0.00           O  
ATOM    685  O5'  DG    22       4.427   9.657  -5.006  1.00  0.00           O  
ATOM    686  C5'  DG    22       5.553  10.181  -4.356  1.00  0.00           C  
ATOM    687  H5'  DG    22       5.271  10.797  -3.502  1.00  0.00           H  
ATOM    688 H5''  DG    22       6.063  10.829  -5.069  1.00  0.00           H  
ATOM    689  C4'  DG    22       6.621   9.165  -3.923  1.00  0.00           C  
ATOM    690  H4'  DG    22       7.566   9.677  -3.743  1.00  0.00           H  
ATOM    691  O4'  DG    22       6.237   8.560  -2.642  1.00  0.00           O  
ATOM    692  C1'  DG    22       6.765   7.259  -2.538  1.00  0.00           C  
ATOM    693  H1'  DG    22       7.468   7.080  -1.724  1.00  0.00           H  
ATOM    694  N9   DG    22       5.614   6.350  -2.440  1.00  0.00           N  
ATOM    695  C8   DG    22       4.357   6.424  -2.970  1.00  0.00           C  
ATOM    696  H8   DG    22       4.011   7.401  -3.274  1.00  0.00           H  
ATOM    697  N7   DG    22       3.562   5.449  -2.785  1.00  0.00           N  
ATOM    698  C5   DG    22       4.389   4.490  -2.199  1.00  0.00           C  
ATOM    699  C6   DG    22       4.111   3.208  -1.645  1.00  0.00           C  
ATOM    700  O6   DG    22       3.085   2.595  -1.644  1.00  0.00           O  
ATOM    701  N1   DG    22       5.221   2.554  -1.054  1.00  0.00           N  
ATOM    702  H1   DG    22       5.090   1.630  -0.668  1.00  0.00           H  
ATOM    703  C2   DG    22       6.355   3.196  -0.931  1.00  0.00           C  
ATOM    704  N2   DG    22       7.258   2.447  -0.310  1.00  0.00           N  
ATOM    705  H21  DG    22       7.028   1.582   0.158  1.00  0.00           H  
ATOM    706  H22  DG    22       8.167   2.830  -0.094  1.00  0.00           H  
ATOM    707  N3   DG    22       6.729   4.323  -1.472  1.00  0.00           N  
ATOM    708  C4   DG    22       5.691   4.961  -2.053  1.00  0.00           C  
ATOM    709  C3'  DG    22       6.831   7.971  -4.824  1.00  0.00           C  
ATOM    710  H3'  DG    22       5.919   7.702  -5.357  1.00  0.00           H  
ATOM    711  C2'  DG    22       7.351   6.913  -3.848  1.00  0.00           C  
ATOM    712  H2'  DG    22       7.120   5.932  -4.263  1.00  0.00           H  
ATOM    713 H2''  DG    22       8.433   7.041  -3.816  1.00  0.00           H  
ATOM    714  O3'  DG    22       7.871   8.231  -5.779  1.00  0.00           O  
ATOM    715  P   DT3    23       8.157   7.221  -7.058  1.00  0.00           P  
ATOM    716  OP1 DT3    23       9.116   6.206  -6.690  1.00  0.00           O  
ATOM    717  OP2 DT3    23       8.630   8.070  -8.175  1.00  0.00           O  
ATOM    718  O5' DT3    23       6.903   6.448  -7.528  1.00  0.00           O  
ATOM    719  C5' DT3    23       6.123   6.809  -8.679  1.00  0.00           C  
ATOM    720  H5' DT3    23       6.551   6.189  -9.467  1.00  0.00           H  
ATOM    721 H5'' DT3    23       6.297   7.870  -8.859  1.00  0.00           H  
ATOM    722  C4' DT3    23       4.574   6.551  -8.569  1.00  0.00           C  
ATOM    723  H4' DT3    23       4.189   6.852  -9.543  1.00  0.00           H  
ATOM    724  O4' DT3    23       4.330   5.187  -8.402  1.00  0.00           O  
ATOM    725  C1' DT3    23       3.541   4.967  -7.262  1.00  0.00           C  
ATOM    726  H1' DT3    23       2.482   4.970  -7.521  1.00  0.00           H  
ATOM    727  N1  DT3    23       3.845   3.688  -6.582  1.00  0.00           N  
ATOM    728  C6  DT3    23       5.037   3.472  -5.905  1.00  0.00           C  
ATOM    729  H6  DT3    23       5.798   4.228  -6.024  1.00  0.00           H  
ATOM    730  C5  DT3    23       5.188   2.360  -5.186  1.00  0.00           C  
ATOM    731  C7  DT3    23       6.517   2.222  -4.409  1.00  0.00           C  
ATOM    732  H71 DT3    23       6.288   1.670  -3.497  1.00  0.00           H  
ATOM    733  H72 DT3    23       7.276   1.661  -4.954  1.00  0.00           H  
ATOM    734  H73 DT3    23       6.926   3.169  -4.058  1.00  0.00           H  
ATOM    735  C4  DT3    23       4.124   1.348  -4.949  1.00  0.00           C  
ATOM    736  O4  DT3    23       4.113   0.458  -4.073  1.00  0.00           O  
ATOM    737  N3  DT3    23       3.098   1.561  -5.842  1.00  0.00           N  
ATOM    738  H3  DT3    23       2.419   0.814  -5.813  1.00  0.00           H  
ATOM    739  C2  DT3    23       2.806   2.685  -6.551  1.00  0.00           C  
ATOM    740  O2  DT3    23       1.710   2.805  -7.122  1.00  0.00           O  
ATOM    741  C3' DT3    23       3.919   7.260  -7.371  1.00  0.00           C  
ATOM    742  H3' DT3    23       4.452   8.100  -6.926  1.00  0.00           H  
ATOM    743  C2' DT3    23       3.728   6.207  -6.324  1.00  0.00           C  
ATOM    744  H2' DT3    23       4.685   6.116  -5.810  1.00  0.00           H  
ATOM    745 H2'' DT3    23       2.870   6.426  -5.689  1.00  0.00           H  
ATOM    746  O3' DT3    23       2.682   7.823  -7.871  1.00  0.00           O  
ATOM    747 HO3' DT3    23       2.425   8.474  -7.213  1.00  0.00           H  
ATOM    748  K+   K+    24      -0.474   1.741   2.047  1.00  0.00           K  
ATOM    749  K+   K+    25       1.382   0.756  -0.774  1.00  0.00           K  
END
