# Supplementary material for: Complexity of Guanine Quadruplex Unfolding Pathways Revealed by Atomistic Pulling Simulations
Source: J Chem Inf Model. 2023 Jul 17;63(15):4716–31. doi: 10.1021/acs.jcim.3c00171 (PMC10428220; doi:10.1021/acs.jcim.3c00171)
Supplement: Supplementary file 2 — ci3c00171_si_002.zip [file ci3c00171_si_002.zip › coordinates/initial-coordinates/1kf1_t_pp-start_run1.pdb]

ATOM      1 HO5' DT5     1      49.783  32.891  48.188  1.00  0.00           H  
ATOM      2  O5' DT5     1      49.173  32.747  48.916  1.00  0.00           O  
ATOM      3  C5' DT5     1      48.176  31.821  48.500  1.00  0.00           C  
ATOM      4  H5' DT5     1      47.328  31.623  49.156  1.00  0.00           H  
ATOM      5 H5'' DT5     1      48.705  30.868  48.487  1.00  0.00           H  
ATOM      6  C4' DT5     1      47.665  32.125  47.130  1.00  0.00           C  
ATOM      7  H4' DT5     1      47.023  33.004  47.075  1.00  0.00           H  
ATOM      8  O4' DT5     1      48.728  32.277  46.232  1.00  0.00           O  
ATOM      9  C1' DT5     1      48.459  31.475  45.145  1.00  0.00           C  
ATOM     10  H1' DT5     1      47.892  32.012  44.384  1.00  0.00           H  
ATOM     11  N1  DT5     1      49.698  30.964  44.504  1.00  0.00           N  
ATOM     12  C6  DT5     1      50.763  30.513  45.236  1.00  0.00           C  
ATOM     13  H6  DT5     1      50.810  30.770  46.284  1.00  0.00           H  
ATOM     14  C5  DT5     1      51.795  29.870  44.639  1.00  0.00           C  
ATOM     15  C7  DT5     1      52.950  29.337  45.474  1.00  0.00           C  
ATOM     16  H71 DT5     1      53.845  29.946  45.347  1.00  0.00           H  
ATOM     17  H72 DT5     1      52.769  29.268  46.547  1.00  0.00           H  
ATOM     18  H73 DT5     1      53.160  28.313  45.164  1.00  0.00           H  
ATOM     19  C4  DT5     1      51.688  29.552  43.191  1.00  0.00           C  
ATOM     20  O4  DT5     1      52.541  28.861  42.549  1.00  0.00           O  
ATOM     21  N3  DT5     1      50.498  29.962  42.511  1.00  0.00           N  
ATOM     22  H3  DT5     1      50.408  29.743  41.529  1.00  0.00           H  
ATOM     23  C2  DT5     1      49.537  30.797  43.112  1.00  0.00           C  
ATOM     24  O2  DT5     1      48.583  31.031  42.424  1.00  0.00           O  
ATOM     25  C3' DT5     1      46.754  30.933  46.751  1.00  0.00           C  
ATOM     26  H3' DT5     1      46.518  30.219  47.541  1.00  0.00           H  
ATOM     27  C2' DT5     1      47.547  30.374  45.573  1.00  0.00           C  
ATOM     28  H2' DT5     1      48.075  29.504  45.962  1.00  0.00           H  
ATOM     29 H2'' DT5     1      46.942  30.108  44.706  1.00  0.00           H  
ATOM     30  O3' DT5     1      45.526  31.277  46.097  1.00  0.00           O  
ATOM     31  P    DG     2      44.194  31.674  46.923  1.00  0.00           P  
ATOM     32  OP1  DG     2      44.259  31.466  48.382  1.00  0.00           O  
ATOM     33  OP2  DG     2      43.069  31.235  46.084  1.00  0.00           O  
ATOM     34  O5'  DG     2      44.185  33.260  46.720  1.00  0.00           O  
ATOM     35  C5'  DG     2      44.110  33.871  45.424  1.00  0.00           C  
ATOM     36  H5'  DG     2      43.592  33.222  44.719  1.00  0.00           H  
ATOM     37 H5''  DG     2      45.094  34.160  45.054  1.00  0.00           H  
ATOM     38  C4'  DG     2      43.109  34.979  45.543  1.00  0.00           C  
ATOM     39  H4'  DG     2      42.200  34.672  46.060  1.00  0.00           H  
ATOM     40  O4'  DG     2      43.727  36.002  46.289  1.00  0.00           O  
ATOM     41  C1'  DG     2      43.500  37.217  45.564  1.00  0.00           C  
ATOM     42  H1'  DG     2      42.489  37.546  45.807  1.00  0.00           H  
ATOM     43  N9   DG     2      44.479  38.277  45.958  1.00  0.00           N  
ATOM     44  C8   DG     2      45.688  38.549  45.378  1.00  0.00           C  
ATOM     45  H8   DG     2      46.105  37.941  44.589  1.00  0.00           H  
ATOM     46  N7   DG     2      46.355  39.498  45.953  1.00  0.00           N  
ATOM     47  C5   DG     2      45.463  39.983  46.840  1.00  0.00           C  
ATOM     48  C6   DG     2      45.603  41.091  47.699  1.00  0.00           C  
ATOM     49  O6   DG     2      46.578  41.806  48.004  1.00  0.00           O  
ATOM     50  N1   DG     2      44.447  41.371  48.397  1.00  0.00           N  
ATOM     51  H1   DG     2      44.559  42.183  48.987  1.00  0.00           H  
ATOM     52  C2   DG     2      43.244  40.768  48.173  1.00  0.00           C  
ATOM     53  N2   DG     2      42.277  41.148  49.002  1.00  0.00           N  
ATOM     54  H21  DG     2      42.357  42.067  49.413  1.00  0.00           H  
ATOM     55  H22  DG     2      41.469  40.543  48.979  1.00  0.00           H  
ATOM     56  N3   DG     2      43.139  39.629  47.488  1.00  0.00           N  
ATOM     57  C4   DG     2      44.288  39.316  46.802  1.00  0.00           C  
ATOM     58  C3'  DG     2      42.650  35.443  44.221  1.00  0.00           C  
ATOM     59  H3'  DG     2      42.954  34.674  43.512  1.00  0.00           H  
ATOM     60  C2'  DG     2      43.388  36.781  44.117  1.00  0.00           C  
ATOM     61  H2'  DG     2      44.380  36.538  43.738  1.00  0.00           H  
ATOM     62 H2''  DG     2      42.848  37.482  43.479  1.00  0.00           H  
ATOM     63  O3'  DG     2      41.230  35.628  44.241  1.00  0.00           O  
ATOM     64  P    DG     3      40.311  36.093  43.033  1.00  0.00           P  
ATOM     65  OP1  DG     3      39.233  35.174  42.906  1.00  0.00           O  
ATOM     66  OP2  DG     3      41.091  36.400  41.772  1.00  0.00           O  
ATOM     67  O5'  DG     3      39.784  37.469  43.632  1.00  0.00           O  
ATOM     68  C5'  DG     3      38.538  37.526  44.338  1.00  0.00           C  
ATOM     69  H5'  DG     3      38.728  37.060  45.304  1.00  0.00           H  
ATOM     70 H5''  DG     3      37.804  36.934  43.790  1.00  0.00           H  
ATOM     71  C4'  DG     3      38.092  38.949  44.581  1.00  0.00           C  
ATOM     72  H4'  DG     3      37.121  38.861  45.068  1.00  0.00           H  
ATOM     73  O4'  DG     3      39.103  39.509  45.367  1.00  0.00           O  
ATOM     74  C1'  DG     3      39.279  40.774  44.716  1.00  0.00           C  
ATOM     75  H1'  DG     3      38.531  41.481  45.075  1.00  0.00           H  
ATOM     76  N9   DG     3      40.697  41.195  44.801  1.00  0.00           N  
ATOM     77  C8   DG     3      41.751  40.937  43.974  1.00  0.00           C  
ATOM     78  H8   DG     3      41.727  40.172  43.213  1.00  0.00           H  
ATOM     79  N7   DG     3      42.747  41.743  44.046  1.00  0.00           N  
ATOM     80  C5   DG     3      42.485  42.466  45.243  1.00  0.00           C  
ATOM     81  C6   DG     3      43.175  43.465  45.990  1.00  0.00           C  
ATOM     82  O6   DG     3      44.357  43.829  45.831  1.00  0.00           O  
ATOM     83  N1   DG     3      42.395  44.169  46.882  1.00  0.00           N  
ATOM     84  H1   DG     3      42.874  44.877  47.420  1.00  0.00           H  
ATOM     85  C2   DG     3      41.128  43.807  47.132  1.00  0.00           C  
ATOM     86  N2   DG     3      40.443  44.566  47.942  1.00  0.00           N  
ATOM     87  H21  DG     3      40.960  45.290  48.420  1.00  0.00           H  
ATOM     88  H22  DG     3      39.451  44.380  47.902  1.00  0.00           H  
ATOM     89  N3   DG     3      40.446  42.768  46.648  1.00  0.00           N  
ATOM     90  C4   DG     3      41.184  42.151  45.627  1.00  0.00           C  
ATOM     91  C3'  DG     3      37.791  39.694  43.317  1.00  0.00           C  
ATOM     92  H3'  DG     3      37.752  39.014  42.466  1.00  0.00           H  
ATOM     93  C2'  DG     3      39.009  40.542  43.237  1.00  0.00           C  
ATOM     94  H2'  DG     3      39.720  39.844  42.794  1.00  0.00           H  
ATOM     95 H2''  DG     3      38.849  41.475  42.699  1.00  0.00           H  
ATOM     96  O3'  DG     3      36.713  40.558  43.559  1.00  0.00           O  
ATOM     97  P    DG     4      35.440  40.673  42.626  1.00  0.00           P  
ATOM     98  OP1  DG     4      34.556  39.601  43.032  1.00  0.00           O  
ATOM     99  OP2  DG     4      35.921  40.650  41.214  1.00  0.00           O  
ATOM    100  O5'  DG     4      34.786  42.049  43.046  1.00  0.00           O  
ATOM    101  C5'  DG     4      34.183  42.153  44.328  1.00  0.00           C  
ATOM    102  H5'  DG     4      34.548  41.365  44.987  1.00  0.00           H  
ATOM    103 H5''  DG     4      33.105  42.060  44.194  1.00  0.00           H  
ATOM    104  C4'  DG     4      34.467  43.452  44.930  1.00  0.00           C  
ATOM    105  H4'  DG     4      34.049  43.585  45.928  1.00  0.00           H  
ATOM    106  O4'  DG     4      35.861  43.597  45.114  1.00  0.00           O  
ATOM    107  C1'  DG     4      36.240  44.971  44.692  1.00  0.00           C  
ATOM    108  H1'  DG     4      36.117  45.612  45.565  1.00  0.00           H  
ATOM    109  N9   DG     4      37.653  44.975  44.306  1.00  0.00           N  
ATOM    110  C8   DG     4      38.292  44.275  43.242  1.00  0.00           C  
ATOM    111  H8   DG     4      37.703  43.616  42.620  1.00  0.00           H  
ATOM    112  N7   DG     4      39.586  44.425  43.233  1.00  0.00           N  
ATOM    113  C5   DG     4      39.804  45.400  44.258  1.00  0.00           C  
ATOM    114  C6   DG     4      41.009  46.158  44.563  1.00  0.00           C  
ATOM    115  O6   DG     4      42.157  45.999  44.102  1.00  0.00           O  
ATOM    116  N1   DG     4      40.832  47.156  45.546  1.00  0.00           N  
ATOM    117  H1   DG     4      41.618  47.761  45.738  1.00  0.00           H  
ATOM    118  C2   DG     4      39.675  47.279  46.254  1.00  0.00           C  
ATOM    119  N2   DG     4      39.577  48.293  47.018  1.00  0.00           N  
ATOM    120  H21  DG     4      40.309  48.986  46.959  1.00  0.00           H  
ATOM    121  H22  DG     4      38.766  48.533  47.569  1.00  0.00           H  
ATOM    122  N3   DG     4      38.517  46.698  45.877  1.00  0.00           N  
ATOM    123  C4   DG     4      38.616  45.785  44.823  1.00  0.00           C  
ATOM    124  C3'  DG     4      34.071  44.740  44.103  1.00  0.00           C  
ATOM    125  H3'  DG     4      33.427  44.356  43.311  1.00  0.00           H  
ATOM    126  C2'  DG     4      35.324  45.357  43.519  1.00  0.00           C  
ATOM    127  H2'  DG     4      35.634  44.804  42.632  1.00  0.00           H  
ATOM    128 H2''  DG     4      35.363  46.414  43.257  1.00  0.00           H  
ATOM    129  O3'  DG     4      33.562  45.830  44.886  1.00  0.00           O  
ATOM    130  P    DT     5      32.053  46.166  44.969  1.00  0.00           P  
ATOM    131  OP1  DT     5      31.541  46.035  43.586  1.00  0.00           O  
ATOM    132  OP2  DT     5      31.783  47.323  45.889  1.00  0.00           O  
ATOM    133  O5'  DT     5      31.607  44.803  45.770  1.00  0.00           O  
ATOM    134  C5'  DT     5      31.378  44.733  47.155  1.00  0.00           C  
ATOM    135  H5'  DT     5      30.563  45.394  47.453  1.00  0.00           H  
ATOM    136 H5''  DT     5      32.251  45.103  47.693  1.00  0.00           H  
ATOM    137  C4'  DT     5      30.885  43.266  47.378  1.00  0.00           C  
ATOM    138  H4'  DT     5      29.950  43.187  46.823  1.00  0.00           H  
ATOM    139  O4'  DT     5      31.849  42.380  46.796  1.00  0.00           O  
ATOM    140  C1'  DT     5      31.584  41.159  47.464  1.00  0.00           C  
ATOM    141  H1'  DT     5      30.638  40.853  47.019  1.00  0.00           H  
ATOM    142  N1   DT     5      32.556  40.082  47.194  1.00  0.00           N  
ATOM    143  C6   DT     5      33.811  40.197  47.679  1.00  0.00           C  
ATOM    144  H6   DT     5      34.124  41.100  48.183  1.00  0.00           H  
ATOM    145  C5   DT     5      34.770  39.234  47.457  1.00  0.00           C  
ATOM    146  C7   DT     5      36.198  39.511  48.023  1.00  0.00           C  
ATOM    147  H71  DT     5      36.668  38.603  48.403  1.00  0.00           H  
ATOM    148  H72  DT     5      36.904  39.852  47.266  1.00  0.00           H  
ATOM    149  H73  DT     5      36.155  40.268  48.806  1.00  0.00           H  
ATOM    150  C4   DT     5      34.459  38.155  46.546  1.00  0.00           C  
ATOM    151  O4   DT     5      35.216  37.274  46.131  1.00  0.00           O  
ATOM    152  N3   DT     5      33.166  38.119  46.135  1.00  0.00           N  
ATOM    153  H3   DT     5      32.885  37.286  45.638  1.00  0.00           H  
ATOM    154  C2   DT     5      32.149  38.983  46.393  1.00  0.00           C  
ATOM    155  O2   DT     5      31.073  38.948  45.809  1.00  0.00           O  
ATOM    156  C3'  DT     5      30.617  42.805  48.770  1.00  0.00           C  
ATOM    157  H3'  DT     5      30.874  43.537  49.535  1.00  0.00           H  
ATOM    158  C2'  DT     5      31.482  41.551  48.893  1.00  0.00           C  
ATOM    159  H2'  DT     5      32.428  41.772  49.386  1.00  0.00           H  
ATOM    160 H2''  DT     5      30.899  40.748  49.344  1.00  0.00           H  
ATOM    161  O3'  DT     5      29.295  42.311  48.824  1.00  0.00           O  
ATOM    162  P    DT     6      28.169  43.032  49.837  1.00  0.00           P  
ATOM    163  OP1  DT     6      26.885  42.551  49.258  1.00  0.00           O  
ATOM    164  OP2  DT     6      28.318  44.517  49.888  1.00  0.00           O  
ATOM    165  O5'  DT     6      28.503  42.385  51.251  1.00  0.00           O  
ATOM    166  C5'  DT     6      27.967  42.932  52.449  1.00  0.00           C  
ATOM    167  H5'  DT     6      26.885  42.893  52.319  1.00  0.00           H  
ATOM    168 H5''  DT     6      28.213  43.986  52.578  1.00  0.00           H  
ATOM    169  C4'  DT     6      28.129  42.134  53.730  1.00  0.00           C  
ATOM    170  H4'  DT     6      27.796  42.767  54.553  1.00  0.00           H  
ATOM    171  O4'  DT     6      27.352  40.880  53.607  1.00  0.00           O  
ATOM    172  C1'  DT     6      28.083  39.790  54.092  1.00  0.00           C  
ATOM    173  H1'  DT     6      27.651  39.345  54.989  1.00  0.00           H  
ATOM    174  N1   DT     6      28.357  38.684  53.068  1.00  0.00           N  
ATOM    175  C6   DT     6      28.371  39.016  51.748  1.00  0.00           C  
ATOM    176  H6   DT     6      27.856  39.915  51.442  1.00  0.00           H  
ATOM    177  C5   DT     6      28.831  38.110  50.818  1.00  0.00           C  
ATOM    178  C7   DT     6      28.816  38.511  49.352  1.00  0.00           C  
ATOM    179  H71  DT     6      29.040  39.577  49.305  1.00  0.00           H  
ATOM    180  H72  DT     6      29.505  37.840  48.840  1.00  0.00           H  
ATOM    181  H73  DT     6      27.793  38.282  49.053  1.00  0.00           H  
ATOM    182  C4   DT     6      29.297  36.834  51.251  1.00  0.00           C  
ATOM    183  O4   DT     6      29.725  35.886  50.571  1.00  0.00           O  
ATOM    184  N3   DT     6      29.336  36.644  52.591  1.00  0.00           N  
ATOM    185  H3   DT     6      29.677  35.730  52.851  1.00  0.00           H  
ATOM    186  C2   DT     6      28.800  37.472  53.527  1.00  0.00           C  
ATOM    187  O2   DT     6      28.891  37.220  54.681  1.00  0.00           O  
ATOM    188  C3'  DT     6      29.549  41.744  53.979  1.00  0.00           C  
ATOM    189  H3'  DT     6      30.095  41.691  53.036  1.00  0.00           H  
ATOM    190  C2'  DT     6      29.460  40.392  54.582  1.00  0.00           C  
ATOM    191  H2'  DT     6      30.279  39.753  54.250  1.00  0.00           H  
ATOM    192 H2''  DT     6      29.399  40.600  55.650  1.00  0.00           H  
ATOM    193  O3'  DT     6      30.118  42.736  54.785  1.00  0.00           O  
ATOM    194  P    DA     7      31.515  43.376  54.576  1.00  0.00           P  
ATOM    195  OP1  DA     7      31.948  44.250  55.664  1.00  0.00           O  
ATOM    196  OP2  DA     7      31.439  43.884  53.192  1.00  0.00           O  
ATOM    197  O5'  DA     7      32.445  42.108  54.550  1.00  0.00           O  
ATOM    198  C5'  DA     7      32.954  41.445  55.736  1.00  0.00           C  
ATOM    199  H5'  DA     7      32.137  40.809  56.076  1.00  0.00           H  
ATOM    200 H5''  DA     7      33.112  42.181  56.524  1.00  0.00           H  
ATOM    201  C4'  DA     7      34.215  40.567  55.449  1.00  0.00           C  
ATOM    202  H4'  DA     7      34.610  40.238  56.410  1.00  0.00           H  
ATOM    203  O4'  DA     7      33.820  39.421  54.712  1.00  0.00           O  
ATOM    204  C1'  DA     7      34.715  39.181  53.636  1.00  0.00           C  
ATOM    205  H1'  DA     7      35.564  38.568  53.938  1.00  0.00           H  
ATOM    206  N9   DA     7      33.814  38.712  52.603  1.00  0.00           N  
ATOM    207  C8   DA     7      32.557  39.183  52.237  1.00  0.00           C  
ATOM    208  H8   DA     7      32.019  39.931  52.799  1.00  0.00           H  
ATOM    209  N7   DA     7      32.046  38.635  51.121  1.00  0.00           N  
ATOM    210  C5   DA     7      33.055  37.729  50.832  1.00  0.00           C  
ATOM    211  C6   DA     7      33.228  36.906  49.693  1.00  0.00           C  
ATOM    212  N6   DA     7      32.269  36.664  48.798  1.00  0.00           N  
ATOM    213  H61  DA     7      32.417  36.239  47.893  1.00  0.00           H  
ATOM    214  H62  DA     7      31.351  37.033  48.999  1.00  0.00           H  
ATOM    215  N1   DA     7      34.310  36.143  49.522  1.00  0.00           N  
ATOM    216  C2   DA     7      35.219  36.376  50.384  1.00  0.00           C  
ATOM    217  H2   DA     7      36.122  35.814  50.199  1.00  0.00           H  
ATOM    218  N3   DA     7      35.272  37.087  51.470  1.00  0.00           N  
ATOM    219  C4   DA     7      34.127  37.748  51.669  1.00  0.00           C  
ATOM    220  C3'  DA     7      35.201  41.368  54.608  1.00  0.00           C  
ATOM    221  H3'  DA     7      34.930  42.421  54.529  1.00  0.00           H  
ATOM    222  C2'  DA     7      35.091  40.654  53.262  1.00  0.00           C  
ATOM    223  H2'  DA     7      34.271  41.016  52.642  1.00  0.00           H  
ATOM    224 H2''  DA     7      36.027  40.750  52.711  1.00  0.00           H  
ATOM    225  O3'  DA     7      36.521  41.139  55.031  1.00  0.00           O  
ATOM    226  P    DG     8      37.073  41.720  56.441  1.00  0.00           P  
ATOM    227  OP1  DG     8      37.941  40.699  57.042  1.00  0.00           O  
ATOM    228  OP2  DG     8      35.983  42.307  57.227  1.00  0.00           O  
ATOM    229  O5'  DG     8      37.997  42.924  56.045  1.00  0.00           O  
ATOM    230  C5'  DG     8      37.547  43.944  55.117  1.00  0.00           C  
ATOM    231  H5'  DG     8      36.803  44.588  55.584  1.00  0.00           H  
ATOM    232 H5''  DG     8      37.287  43.497  54.157  1.00  0.00           H  
ATOM    233  C4'  DG     8      38.676  44.941  54.716  1.00  0.00           C  
ATOM    234  H4'  DG     8      38.973  45.432  55.642  1.00  0.00           H  
ATOM    235  O4'  DG     8      39.770  44.244  54.129  1.00  0.00           O  
ATOM    236  C1'  DG     8      40.594  45.223  53.534  1.00  0.00           C  
ATOM    237  H1'  DG     8      41.299  45.646  54.249  1.00  0.00           H  
ATOM    238  N9   DG     8      41.378  44.727  52.366  1.00  0.00           N  
ATOM    239  C8   DG     8      41.108  43.750  51.443  1.00  0.00           C  
ATOM    240  H8   DG     8      40.210  43.150  51.440  1.00  0.00           H  
ATOM    241  N7   DG     8      41.987  43.497  50.557  1.00  0.00           N  
ATOM    242  C5   DG     8      42.966  44.426  50.900  1.00  0.00           C  
ATOM    243  C6   DG     8      44.268  44.557  50.433  1.00  0.00           C  
ATOM    244  O6   DG     8      44.857  43.819  49.636  1.00  0.00           O  
ATOM    245  N1   DG     8      44.937  45.653  51.006  1.00  0.00           N  
ATOM    246  H1   DG     8      45.851  45.938  50.684  1.00  0.00           H  
ATOM    247  C2   DG     8      44.344  46.488  51.931  1.00  0.00           C  
ATOM    248  N2   DG     8      45.023  47.438  52.459  1.00  0.00           N  
ATOM    249  H21  DG     8      45.869  47.734  51.992  1.00  0.00           H  
ATOM    250  H22  DG     8      44.396  48.041  52.972  1.00  0.00           H  
ATOM    251  N3   DG     8      43.139  46.331  52.391  1.00  0.00           N  
ATOM    252  C4   DG     8      42.550  45.243  51.912  1.00  0.00           C  
ATOM    253  C3'  DG     8      38.190  46.001  53.795  1.00  0.00           C  
ATOM    254  H3'  DG     8      37.320  45.638  53.248  1.00  0.00           H  
ATOM    255  C2'  DG     8      39.504  46.216  53.013  1.00  0.00           C  
ATOM    256  H2'  DG     8      39.353  45.974  51.961  1.00  0.00           H  
ATOM    257 H2''  DG     8      39.805  47.232  53.270  1.00  0.00           H  
ATOM    258  O3'  DG     8      37.824  47.135  54.489  1.00  0.00           O  
ATOM    259  P    DG     9      36.930  48.412  54.007  1.00  0.00           P  
ATOM    260  OP1  DG     9      36.715  49.129  55.297  1.00  0.00           O  
ATOM    261  OP2  DG     9      35.789  47.901  53.232  1.00  0.00           O  
ATOM    262  O5'  DG     9      37.894  49.358  53.134  1.00  0.00           O  
ATOM    263  C5'  DG     9      39.042  50.090  53.677  1.00  0.00           C  
ATOM    264  H5'  DG     9      39.672  49.446  54.291  1.00  0.00           H  
ATOM    265 H5''  DG     9      38.774  51.021  54.176  1.00  0.00           H  
ATOM    266  C4'  DG     9      40.045  50.554  52.704  1.00  0.00           C  
ATOM    267  H4'  DG     9      40.668  51.319  53.167  1.00  0.00           H  
ATOM    268  O4'  DG     9      40.886  49.511  52.183  1.00  0.00           O  
ATOM    269  C1'  DG     9      41.513  50.021  51.054  1.00  0.00           C  
ATOM    270  H1'  DG     9      42.335  50.666  51.365  1.00  0.00           H  
ATOM    271  N9   DG     9      41.917  48.913  50.155  1.00  0.00           N  
ATOM    272  C8   DG     9      41.182  47.861  49.722  1.00  0.00           C  
ATOM    273  H8   DG     9      40.124  47.900  49.935  1.00  0.00           H  
ATOM    274  N7   DG     9      41.858  47.039  48.936  1.00  0.00           N  
ATOM    275  C5   DG     9      43.142  47.568  48.883  1.00  0.00           C  
ATOM    276  C6   DG     9      44.336  47.167  48.130  1.00  0.00           C  
ATOM    277  O6   DG     9      44.470  46.140  47.465  1.00  0.00           O  
ATOM    278  N1   DG     9      45.388  48.070  48.227  1.00  0.00           N  
ATOM    279  H1   DG     9      46.303  47.862  47.852  1.00  0.00           H  
ATOM    280  C2   DG     9      45.216  49.308  48.773  1.00  0.00           C  
ATOM    281  N2   DG     9      46.231  50.048  48.781  1.00  0.00           N  
ATOM    282  H21  DG     9      47.006  49.787  48.188  1.00  0.00           H  
ATOM    283  H22  DG     9      46.174  51.006  49.095  1.00  0.00           H  
ATOM    284  N3   DG     9      44.077  49.737  49.413  1.00  0.00           N  
ATOM    285  C4   DG     9      43.124  48.831  49.469  1.00  0.00           C  
ATOM    286  C3'  DG     9      39.497  51.317  51.547  1.00  0.00           C  
ATOM    287  H3'  DG     9      38.511  50.894  51.353  1.00  0.00           H  
ATOM    288  C2'  DG     9      40.394  50.865  50.432  1.00  0.00           C  
ATOM    289  H2'  DG     9      39.871  50.354  49.623  1.00  0.00           H  
ATOM    290 H2''  DG     9      40.872  51.758  50.031  1.00  0.00           H  
ATOM    291  O3'  DG     9      39.413  52.747  51.810  1.00  0.00           O  
ATOM    292  P    DG    10      39.010  53.817  50.636  1.00  0.00           P  
ATOM    293  OP1  DG    10      38.591  55.056  51.313  1.00  0.00           O  
ATOM    294  OP2  DG    10      38.123  53.116  49.663  1.00  0.00           O  
ATOM    295  O5'  DG    10      40.322  54.181  49.818  1.00  0.00           O  
ATOM    296  C5'  DG    10      41.454  54.809  50.347  1.00  0.00           C  
ATOM    297  H5'  DG    10      41.783  54.292  51.247  1.00  0.00           H  
ATOM    298 H5''  DG    10      41.303  55.856  50.610  1.00  0.00           H  
ATOM    299  C4'  DG    10      42.706  54.909  49.444  1.00  0.00           C  
ATOM    300  H4'  DG    10      43.496  55.389  50.022  1.00  0.00           H  
ATOM    301  O4'  DG    10      43.110  53.573  49.156  1.00  0.00           O  
ATOM    302  C1'  DG    10      43.268  53.411  47.758  1.00  0.00           C  
ATOM    303  H1'  DG    10      44.276  53.752  47.523  1.00  0.00           H  
ATOM    304  N9   DG    10      43.084  52.040  47.179  1.00  0.00           N  
ATOM    305  C8   DG    10      41.961  51.199  47.202  1.00  0.00           C  
ATOM    306  H8   DG    10      41.000  51.496  47.595  1.00  0.00           H  
ATOM    307  N7   DG    10      42.192  50.052  46.608  1.00  0.00           N  
ATOM    308  C5   DG    10      43.459  50.200  46.093  1.00  0.00           C  
ATOM    309  C6   DG    10      44.286  49.355  45.204  1.00  0.00           C  
ATOM    310  O6   DG    10      43.942  48.313  44.694  1.00  0.00           O  
ATOM    311  N1   DG    10      45.564  49.822  44.900  1.00  0.00           N  
ATOM    312  H1   DG    10      46.008  49.405  44.094  1.00  0.00           H  
ATOM    313  C2   DG    10      45.943  51.044  45.352  1.00  0.00           C  
ATOM    314  N2   DG    10      47.139  51.448  45.100  1.00  0.00           N  
ATOM    315  H21  DG    10      47.689  50.905  44.450  1.00  0.00           H  
ATOM    316  H22  DG    10      47.568  52.266  45.507  1.00  0.00           H  
ATOM    317  N3   DG    10      45.260  51.924  46.085  1.00  0.00           N  
ATOM    318  C4   DG    10      44.042  51.382  46.525  1.00  0.00           C  
ATOM    319  C3'  DG    10      42.543  55.575  48.073  1.00  0.00           C  
ATOM    320  H3'  DG    10      41.702  56.268  48.044  1.00  0.00           H  
ATOM    321  C2'  DG    10      42.374  54.393  47.067  1.00  0.00           C  
ATOM    322  H2'  DG    10      41.317  54.151  46.957  1.00  0.00           H  
ATOM    323 H2''  DG    10      42.815  54.690  46.115  1.00  0.00           H  
ATOM    324  O3'  DG    10      43.725  56.348  47.988  1.00  0.00           O  
ATOM    325  P    DT    11      43.793  57.925  47.638  1.00  0.00           P  
ATOM    326  OP1  DT    11      43.193  58.097  46.322  1.00  0.00           O  
ATOM    327  OP2  DT    11      45.153  58.405  47.768  1.00  0.00           O  
ATOM    328  O5'  DT    11      42.953  58.686  48.763  1.00  0.00           O  
ATOM    329  C5'  DT    11      43.495  58.705  50.147  1.00  0.00           C  
ATOM    330  H5'  DT    11      44.416  59.268  49.993  1.00  0.00           H  
ATOM    331 H5''  DT    11      43.759  57.722  50.538  1.00  0.00           H  
ATOM    332  C4'  DT    11      42.514  59.383  51.108  1.00  0.00           C  
ATOM    333  H4'  DT    11      41.977  60.114  50.503  1.00  0.00           H  
ATOM    334  O4'  DT    11      41.828  58.319  51.681  1.00  0.00           O  
ATOM    335  C1'  DT    11      41.913  58.349  53.077  1.00  0.00           C  
ATOM    336  H1'  DT    11      41.157  59.063  53.402  1.00  0.00           H  
ATOM    337  N1   DT    11      41.865  56.962  53.517  1.00  0.00           N  
ATOM    338  C6   DT    11      42.949  56.094  53.538  1.00  0.00           C  
ATOM    339  H6   DT    11      43.891  56.444  53.140  1.00  0.00           H  
ATOM    340  C5   DT    11      42.807  54.791  53.782  1.00  0.00           C  
ATOM    341  C7   DT    11      43.980  53.802  53.626  1.00  0.00           C  
ATOM    342  H71  DT    11      44.828  54.297  53.153  1.00  0.00           H  
ATOM    343  H72  DT    11      44.209  53.335  54.584  1.00  0.00           H  
ATOM    344  H73  DT    11      43.715  53.062  52.871  1.00  0.00           H  
ATOM    345  C4   DT    11      41.526  54.268  54.188  1.00  0.00           C  
ATOM    346  O4   DT    11      41.337  53.187  54.760  1.00  0.00           O  
ATOM    347  N3   DT    11      40.475  55.151  54.115  1.00  0.00           N  
ATOM    348  H3   DT    11      39.630  55.059  54.660  1.00  0.00           H  
ATOM    349  C2   DT    11      40.592  56.474  53.733  1.00  0.00           C  
ATOM    350  O2   DT    11      39.610  57.193  53.689  1.00  0.00           O  
ATOM    351  C3'  DT    11      43.203  60.189  52.218  1.00  0.00           C  
ATOM    352  H3'  DT    11      44.248  60.386  51.979  1.00  0.00           H  
ATOM    353  C2'  DT    11      43.175  59.116  53.271  1.00  0.00           C  
ATOM    354  H2'  DT    11      44.069  58.499  53.179  1.00  0.00           H  
ATOM    355 H2''  DT    11      43.192  59.544  54.273  1.00  0.00           H  
ATOM    356  O3'  DT    11      42.407  61.349  52.527  1.00  0.00           O  
ATOM    357  P    DT    12      43.089  62.796  52.931  1.00  0.00           P  
ATOM    358  OP1  DT    12      42.049  63.720  53.391  1.00  0.00           O  
ATOM    359  OP2  DT    12      43.878  63.118  51.730  1.00  0.00           O  
ATOM    360  O5'  DT    12      44.129  62.495  54.099  1.00  0.00           O  
ATOM    361  C5'  DT    12      45.331  63.271  54.386  1.00  0.00           C  
ATOM    362  H5'  DT    12      45.084  64.312  54.595  1.00  0.00           H  
ATOM    363 H5''  DT    12      45.943  63.370  53.490  1.00  0.00           H  
ATOM    364  C4'  DT    12      45.874  62.493  55.585  1.00  0.00           C  
ATOM    365  H4'  DT    12      46.788  62.966  55.943  1.00  0.00           H  
ATOM    366  O4'  DT    12      44.981  62.452  56.668  1.00  0.00           O  
ATOM    367  C1'  DT    12      45.247  61.316  57.523  1.00  0.00           C  
ATOM    368  H1'  DT    12      45.703  61.527  58.491  1.00  0.00           H  
ATOM    369  N1   DT    12      44.061  60.442  57.600  1.00  0.00           N  
ATOM    370  C6   DT    12      42.976  60.693  56.778  1.00  0.00           C  
ATOM    371  H6   DT    12      42.999  61.411  55.972  1.00  0.00           H  
ATOM    372  C5   DT    12      41.825  59.909  56.987  1.00  0.00           C  
ATOM    373  C7   DT    12      40.583  60.215  56.199  1.00  0.00           C  
ATOM    374  H71  DT    12      40.833  60.962  55.446  1.00  0.00           H  
ATOM    375  H72  DT    12      40.189  59.346  55.672  1.00  0.00           H  
ATOM    376  H73  DT    12      39.854  60.455  56.973  1.00  0.00           H  
ATOM    377  C4   DT    12      41.742  58.987  58.133  1.00  0.00           C  
ATOM    378  O4   DT    12      40.683  58.471  58.515  1.00  0.00           O  
ATOM    379  N3   DT    12      42.882  58.856  58.883  1.00  0.00           N  
ATOM    380  H3   DT    12      42.715  58.189  59.623  1.00  0.00           H  
ATOM    381  C2   DT    12      44.070  59.485  58.621  1.00  0.00           C  
ATOM    382  O2   DT    12      44.991  59.284  59.343  1.00  0.00           O  
ATOM    383  C3'  DT    12      46.280  61.023  55.381  1.00  0.00           C  
ATOM    384  H3'  DT    12      45.507  60.532  54.791  1.00  0.00           H  
ATOM    385  C2'  DT    12      46.360  60.637  56.834  1.00  0.00           C  
ATOM    386  H2'  DT    12      46.326  59.548  56.875  1.00  0.00           H  
ATOM    387 H2''  DT    12      47.293  60.937  57.313  1.00  0.00           H  
ATOM    388  O3'  DT    12      47.520  61.062  54.693  1.00  0.00           O  
ATOM    389  P    DA    13      47.944  59.838  53.780  1.00  0.00           P  
ATOM    390  OP1  DA    13      49.338  60.135  53.287  1.00  0.00           O  
ATOM    391  OP2  DA    13      46.884  59.733  52.770  1.00  0.00           O  
ATOM    392  O5'  DA    13      48.080  58.488  54.742  1.00  0.00           O  
ATOM    393  C5'  DA    13      48.975  58.353  55.821  1.00  0.00           C  
ATOM    394  H5'  DA    13      48.722  59.204  56.453  1.00  0.00           H  
ATOM    395 H5''  DA    13      49.984  58.452  55.420  1.00  0.00           H  
ATOM    396  C4'  DA    13      48.747  57.034  56.636  1.00  0.00           C  
ATOM    397  H4'  DA    13      49.530  57.006  57.394  1.00  0.00           H  
ATOM    398  O4'  DA    13      47.448  56.940  57.248  1.00  0.00           O  
ATOM    399  C1'  DA    13      46.866  55.699  57.002  1.00  0.00           C  
ATOM    400  H1'  DA    13      47.141  54.878  57.664  1.00  0.00           H  
ATOM    401  N9   DA    13      45.414  55.912  57.048  1.00  0.00           N  
ATOM    402  C8   DA    13      44.678  56.882  56.434  1.00  0.00           C  
ATOM    403  H8   DA    13      45.207  57.731  56.026  1.00  0.00           H  
ATOM    404  N7   DA    13      43.382  56.692  56.561  1.00  0.00           N  
ATOM    405  C5   DA    13      43.335  55.493  57.302  1.00  0.00           C  
ATOM    406  C6   DA    13      42.282  54.569  57.701  1.00  0.00           C  
ATOM    407  N6   DA    13      41.029  54.715  57.402  1.00  0.00           N  
ATOM    408  H61  DA    13      40.386  53.943  57.506  1.00  0.00           H  
ATOM    409  H62  DA    13      40.721  55.644  57.151  1.00  0.00           H  
ATOM    410  N1   DA    13      42.484  53.429  58.331  1.00  0.00           N  
ATOM    411  C2   DA    13      43.761  53.183  58.612  1.00  0.00           C  
ATOM    412  H2   DA    13      43.863  52.189  59.022  1.00  0.00           H  
ATOM    413  N3   DA    13      44.848  53.893  58.335  1.00  0.00           N  
ATOM    414  C4   DA    13      44.553  54.999  57.588  1.00  0.00           C  
ATOM    415  C3'  DA    13      48.825  55.799  55.685  1.00  0.00           C  
ATOM    416  H3'  DA    13      49.283  56.141  54.756  1.00  0.00           H  
ATOM    417  C2'  DA    13      47.350  55.335  55.570  1.00  0.00           C  
ATOM    418  H2'  DA    13      46.831  55.826  54.747  1.00  0.00           H  
ATOM    419 H2''  DA    13      47.496  54.257  55.495  1.00  0.00           H  
ATOM    420  O3'  DA    13      49.657  54.847  56.348  1.00  0.00           O  
ATOM    421  P    DG    14      51.188  54.715  56.023  1.00  0.00           P  
ATOM    422  OP1  DG    14      51.845  53.900  57.044  1.00  0.00           O  
ATOM    423  OP2  DG    14      51.829  55.996  55.744  1.00  0.00           O  
ATOM    424  O5'  DG    14      51.209  53.909  54.633  1.00  0.00           O  
ATOM    425  C5'  DG    14      50.999  52.523  54.543  1.00  0.00           C  
ATOM    426  H5'  DG    14      49.957  52.283  54.754  1.00  0.00           H  
ATOM    427 H5''  DG    14      51.614  51.920  55.210  1.00  0.00           H  
ATOM    428  C4'  DG    14      51.352  51.999  53.122  1.00  0.00           C  
ATOM    429  H4'  DG    14      52.442  51.992  53.097  1.00  0.00           H  
ATOM    430  O4'  DG    14      50.810  50.709  52.985  1.00  0.00           O  
ATOM    431  C1'  DG    14      50.420  50.667  51.600  1.00  0.00           C  
ATOM    432  H1'  DG    14      51.394  50.499  51.140  1.00  0.00           H  
ATOM    433  N9   DG    14      49.512  49.554  51.258  1.00  0.00           N  
ATOM    434  C8   DG    14      48.193  49.436  51.663  1.00  0.00           C  
ATOM    435  H8   DG    14      47.795  50.119  52.399  1.00  0.00           H  
ATOM    436  N7   DG    14      47.500  48.429  51.181  1.00  0.00           N  
ATOM    437  C5   DG    14      48.525  47.765  50.424  1.00  0.00           C  
ATOM    438  C6   DG    14      48.494  46.620  49.624  1.00  0.00           C  
ATOM    439  O6   DG    14      47.548  45.887  49.291  1.00  0.00           O  
ATOM    440  N1   DG    14      49.701  46.205  49.098  1.00  0.00           N  
ATOM    441  H1   DG    14      49.680  45.389  48.502  1.00  0.00           H  
ATOM    442  C2   DG    14      50.806  46.994  49.148  1.00  0.00           C  
ATOM    443  N2   DG    14      51.918  46.700  48.601  1.00  0.00           N  
ATOM    444  H21  DG    14      52.004  45.919  47.967  1.00  0.00           H  
ATOM    445  H22  DG    14      52.683  47.314  48.839  1.00  0.00           H  
ATOM    446  N3   DG    14      50.842  48.183  49.749  1.00  0.00           N  
ATOM    447  C4   DG    14      49.673  48.467  50.415  1.00  0.00           C  
ATOM    448  C3'  DG    14      50.770  52.935  52.002  1.00  0.00           C  
ATOM    449  H3'  DG    14      50.094  53.697  52.393  1.00  0.00           H  
ATOM    450  C2'  DG    14      49.905  51.985  51.136  1.00  0.00           C  
ATOM    451  H2'  DG    14      48.838  52.058  51.349  1.00  0.00           H  
ATOM    452 H2''  DG    14      50.067  52.090  50.064  1.00  0.00           H  
ATOM    453  O3'  DG    14      51.929  53.451  51.358  1.00  0.00           O  
ATOM    454  P    DG    15      51.795  54.520  50.144  1.00  0.00           P  
ATOM    455  OP1  DG    15      53.104  55.184  50.135  1.00  0.00           O  
ATOM    456  OP2  DG    15      50.486  55.239  50.136  1.00  0.00           O  
ATOM    457  O5'  DG    15      51.845  53.445  48.958  1.00  0.00           O  
ATOM    458  C5'  DG    15      53.087  52.970  48.385  1.00  0.00           C  
ATOM    459  H5'  DG    15      53.440  52.223  49.096  1.00  0.00           H  
ATOM    460 H5''  DG    15      53.812  53.746  48.137  1.00  0.00           H  
ATOM    461  C4'  DG    15      52.812  52.089  47.160  1.00  0.00           C  
ATOM    462  H4'  DG    15      53.740  51.655  46.789  1.00  0.00           H  
ATOM    463  O4'  DG    15      52.148  50.885  47.507  1.00  0.00           O  
ATOM    464  C1'  DG    15      51.641  50.386  46.288  1.00  0.00           C  
ATOM    465  H1'  DG    15      52.478  49.851  45.839  1.00  0.00           H  
ATOM    466  N9   DG    15      50.407  49.596  46.468  1.00  0.00           N  
ATOM    467  C8   DG    15      49.335  49.934  47.268  1.00  0.00           C  
ATOM    468  H8   DG    15      49.379  50.778  47.941  1.00  0.00           H  
ATOM    469  N7   DG    15      48.378  49.021  47.177  1.00  0.00           N  
ATOM    470  C5   DG    15      48.912  48.094  46.241  1.00  0.00           C  
ATOM    471  C6   DG    15      48.394  46.823  45.725  1.00  0.00           C  
ATOM    472  O6   DG    15      47.268  46.292  45.925  1.00  0.00           O  
ATOM    473  N1   DG    15      49.229  46.157  44.877  1.00  0.00           N  
ATOM    474  H1   DG    15      48.798  45.370  44.411  1.00  0.00           H  
ATOM    475  C2   DG    15      50.437  46.666  44.458  1.00  0.00           C  
ATOM    476  N2   DG    15      51.126  46.015  43.579  1.00  0.00           N  
ATOM    477  H21  DG    15      50.848  45.237  42.998  1.00  0.00           H  
ATOM    478  H22  DG    15      52.035  46.442  43.471  1.00  0.00           H  
ATOM    479  N3   DG    15      50.973  47.781  44.929  1.00  0.00           N  
ATOM    480  C4   DG    15      50.124  48.440  45.829  1.00  0.00           C  
ATOM    481  C3'  DG    15      52.106  52.781  46.032  1.00  0.00           C  
ATOM    482  H3'  DG    15      51.301  53.440  46.356  1.00  0.00           H  
ATOM    483  C2'  DG    15      51.450  51.562  45.347  1.00  0.00           C  
ATOM    484  H2'  DG    15      50.381  51.772  45.373  1.00  0.00           H  
ATOM    485 H2''  DG    15      51.882  51.361  44.366  1.00  0.00           H  
ATOM    486  O3'  DG    15      52.990  53.411  45.096  1.00  0.00           O  
ATOM    487  P    DG    16      52.391  54.346  43.872  1.00  0.00           P  
ATOM    488  OP1  DG    16      53.288  55.455  43.503  1.00  0.00           O  
ATOM    489  OP2  DG    16      50.989  54.661  44.097  1.00  0.00           O  
ATOM    490  O5'  DG    16      52.372  53.325  42.647  1.00  0.00           O  
ATOM    491  C5'  DG    16      53.532  52.517  42.213  1.00  0.00           C  
ATOM    492  H5'  DG    16      53.727  51.702  42.910  1.00  0.00           H  
ATOM    493 H5''  DG    16      54.401  53.138  41.998  1.00  0.00           H  
ATOM    494  C4'  DG    16      53.254  51.847  40.874  1.00  0.00           C  
ATOM    495  H4'  DG    16      54.192  51.804  40.320  1.00  0.00           H  
ATOM    496  O4'  DG    16      52.430  50.696  41.004  1.00  0.00           O  
ATOM    497  C1'  DG    16      51.177  50.973  40.444  1.00  0.00           C  
ATOM    498  H1'  DG    16      51.109  50.500  39.464  1.00  0.00           H  
ATOM    499  N9   DG    16      50.076  50.459  41.344  1.00  0.00           N  
ATOM    500  C8   DG    16      49.596  51.073  42.471  1.00  0.00           C  
ATOM    501  H8   DG    16      49.948  52.030  42.826  1.00  0.00           H  
ATOM    502  N7   DG    16      48.700  50.342  43.061  1.00  0.00           N  
ATOM    503  C5   DG    16      48.617  49.174  42.321  1.00  0.00           C  
ATOM    504  C6   DG    16      47.809  48.018  42.442  1.00  0.00           C  
ATOM    505  O6   DG    16      46.877  47.901  43.205  1.00  0.00           O  
ATOM    506  N1   DG    16      48.048  47.003  41.532  1.00  0.00           N  
ATOM    507  H1   DG    16      47.442  46.196  41.503  1.00  0.00           H  
ATOM    508  C2   DG    16      49.068  47.058  40.651  1.00  0.00           C  
ATOM    509  N2   DG    16      49.261  45.941  40.001  1.00  0.00           N  
ATOM    510  H21  DG    16      48.649  45.177  40.250  1.00  0.00           H  
ATOM    511  H22  DG    16      50.110  45.778  39.479  1.00  0.00           H  
ATOM    512  N3   DG    16      49.902  48.113  40.497  1.00  0.00           N  
ATOM    513  C4   DG    16      49.588  49.177  41.369  1.00  0.00           C  
ATOM    514  C3'  DG    16      52.517  52.884  39.931  1.00  0.00           C  
ATOM    515  H3'  DG    16      52.685  53.915  40.243  1.00  0.00           H  
ATOM    516  C2'  DG    16      51.088  52.520  40.092  1.00  0.00           C  
ATOM    517  H2'  DG    16      50.673  53.130  40.894  1.00  0.00           H  
ATOM    518 H2''  DG    16      50.429  52.764  39.258  1.00  0.00           H  
ATOM    519  O3'  DG    16      52.810  52.739  38.568  1.00  0.00           O  
ATOM    520  P   DT3    17      53.763  53.743  37.868  1.00  0.00           P  
ATOM    521  OP1 DT3    17      53.597  55.119  38.392  1.00  0.00           O  
ATOM    522  OP2 DT3    17      53.697  53.532  36.433  1.00  0.00           O  
ATOM    523  O5' DT3    17      55.168  53.360  38.256  1.00  0.00           O  
ATOM    524  C5' DT3    17      55.607  52.028  37.908  1.00  0.00           C  
ATOM    525  H5' DT3    17      55.628  51.892  36.827  1.00  0.00           H  
ATOM    526 H5'' DT3    17      55.022  51.192  38.293  1.00  0.00           H  
ATOM    527  C4' DT3    17      56.932  51.788  38.655  1.00  0.00           C  
ATOM    528  H4' DT3    17      57.560  52.589  38.266  1.00  0.00           H  
ATOM    529  O4' DT3    17      56.891  51.851  40.096  1.00  0.00           O  
ATOM    530  C1' DT3    17      57.611  50.795  40.653  1.00  0.00           C  
ATOM    531  H1' DT3    17      58.630  51.153  40.799  1.00  0.00           H  
ATOM    532  N1  DT3    17      57.017  50.418  41.992  1.00  0.00           N  
ATOM    533  C6  DT3    17      55.882  49.675  42.100  1.00  0.00           C  
ATOM    534  H6  DT3    17      55.397  49.216  41.251  1.00  0.00           H  
ATOM    535  C5  DT3    17      55.225  49.595  43.311  1.00  0.00           C  
ATOM    536  C7  DT3    17      53.932  48.724  43.387  1.00  0.00           C  
ATOM    537  H71 DT3    17      53.523  48.298  42.471  1.00  0.00           H  
ATOM    538  H72 DT3    17      54.105  47.828  43.983  1.00  0.00           H  
ATOM    539  H73 DT3    17      53.152  49.312  43.871  1.00  0.00           H  
ATOM    540  C4  DT3    17      55.675  50.239  44.486  1.00  0.00           C  
ATOM    541  O4  DT3    17      55.179  50.129  45.583  1.00  0.00           O  
ATOM    542  N3  DT3    17      56.795  50.925  44.324  1.00  0.00           N  
ATOM    543  H3  DT3    17      57.216  51.252  45.183  1.00  0.00           H  
ATOM    544  C2  DT3    17      57.535  51.057  43.122  1.00  0.00           C  
ATOM    545  O2  DT3    17      58.507  51.779  43.065  1.00  0.00           O  
ATOM    546  C3' DT3    17      57.526  50.449  38.279  1.00  0.00           C  
ATOM    547  H3' DT3    17      56.951  49.928  37.514  1.00  0.00           H  
ATOM    548  C2' DT3    17      57.515  49.718  39.604  1.00  0.00           C  
ATOM    549  H2' DT3    17      56.625  49.094  39.688  1.00  0.00           H  
ATOM    550 H2'' DT3    17      58.370  49.070  39.791  1.00  0.00           H  
ATOM    551  O3' DT3    17      58.898  50.525  37.978  1.00  0.00           O  
ATOM    552 HO3' DT3    17      58.960  50.136  37.103  1.00  0.00           H  
ATOM    553  K+   K+    18      44.758  45.810  44.022  1.00  0.00           K  
ATOM    554  K+   K+    19      46.425  44.294  47.397  1.00  0.00           K  
END
