# Supplementary material for: Complexity of Guanine Quadruplex Unfolding Pathways Revealed by Atomistic Pulling Simulations
Source: J Chem Inf Model. 2023 Jul 17;63(15):4716–31. doi: 10.1021/acs.jcim.3c00171 (PMC10428220; doi:10.1021/acs.jcim.3c00171)
Supplement: Supplementary file 2 — ci3c00171_si_002.zip [file ci3c00171_si_002.zip › coordinates/initial-coordinates/1kf1_t_pp-start_run2.pdb]

ATOM      1 HO5' DT5     1      44.572  27.829  34.925  1.00  0.00           H  
ATOM      2  O5' DT5     1      44.346  27.387  35.747  1.00  0.00           O  
ATOM      3  C5' DT5     1      45.200  27.882  36.769  1.00  0.00           C  
ATOM      4  H5' DT5     1      44.775  28.651  37.415  1.00  0.00           H  
ATOM      5 H5'' DT5     1      46.069  28.376  36.334  1.00  0.00           H  
ATOM      6  C4' DT5     1      45.737  26.711  37.725  1.00  0.00           C  
ATOM      7  H4' DT5     1      44.831  26.356  38.216  1.00  0.00           H  
ATOM      8  O4' DT5     1      46.343  25.731  36.952  1.00  0.00           O  
ATOM      9  C1' DT5     1      47.245  24.993  37.699  1.00  0.00           C  
ATOM     10  H1' DT5     1      47.006  23.930  37.744  1.00  0.00           H  
ATOM     11  N1  DT5     1      48.566  24.983  37.008  1.00  0.00           N  
ATOM     12  C6  DT5     1      49.359  26.101  37.135  1.00  0.00           C  
ATOM     13  H6  DT5     1      49.062  26.916  37.779  1.00  0.00           H  
ATOM     14  C5  DT5     1      50.592  26.052  36.486  1.00  0.00           C  
ATOM     15  C7  DT5     1      51.655  27.097  36.827  1.00  0.00           C  
ATOM     16  H71 DT5     1      51.318  27.814  37.575  1.00  0.00           H  
ATOM     17  H72 DT5     1      52.513  26.523  37.179  1.00  0.00           H  
ATOM     18  H73 DT5     1      51.930  27.567  35.883  1.00  0.00           H  
ATOM     19  C4  DT5     1      50.975  24.999  35.527  1.00  0.00           C  
ATOM     20  O4  DT5     1      52.005  24.895  34.901  1.00  0.00           O  
ATOM     21  N3  DT5     1      50.093  23.973  35.487  1.00  0.00           N  
ATOM     22  H3  DT5     1      50.502  23.070  35.296  1.00  0.00           H  
ATOM     23  C2  DT5     1      48.829  23.941  36.087  1.00  0.00           C  
ATOM     24  O2  DT5     1      48.047  22.993  35.968  1.00  0.00           O  
ATOM     25  C3' DT5     1      46.643  27.085  38.937  1.00  0.00           C  
ATOM     26  H3' DT5     1      47.345  27.838  38.581  1.00  0.00           H  
ATOM     27  C2' DT5     1      47.181  25.564  39.099  1.00  0.00           C  
ATOM     28  H2' DT5     1      48.156  25.601  39.584  1.00  0.00           H  
ATOM     29 H2'' DT5     1      46.415  25.012  39.644  1.00  0.00           H  
ATOM     30  O3' DT5     1      45.868  27.547  40.050  1.00  0.00           O  
ATOM     31  P    DG     2      46.643  27.901  41.396  1.00  0.00           P  
ATOM     32  OP1  DG     2      47.907  27.162  41.590  1.00  0.00           O  
ATOM     33  OP2  DG     2      45.606  27.834  42.451  1.00  0.00           O  
ATOM     34  O5'  DG     2      47.102  29.419  41.184  1.00  0.00           O  
ATOM     35  C5'  DG     2      46.262  30.468  40.636  1.00  0.00           C  
ATOM     36  H5'  DG     2      45.685  30.099  39.788  1.00  0.00           H  
ATOM     37 H5''  DG     2      46.922  31.216  40.197  1.00  0.00           H  
ATOM     38  C4'  DG     2      45.152  31.024  41.634  1.00  0.00           C  
ATOM     39  H4'  DG     2      44.867  30.140  42.204  1.00  0.00           H  
ATOM     40  O4'  DG     2      45.634  32.042  42.398  1.00  0.00           O  
ATOM     41  C1'  DG     2      44.819  33.184  42.350  1.00  0.00           C  
ATOM     42  H1'  DG     2      44.116  33.111  43.181  1.00  0.00           H  
ATOM     43  N9   DG     2      45.613  34.412  42.555  1.00  0.00           N  
ATOM     44  C8   DG     2      46.605  34.895  41.746  1.00  0.00           C  
ATOM     45  H8   DG     2      47.017  34.432  40.862  1.00  0.00           H  
ATOM     46  N7   DG     2      47.210  35.978  42.194  1.00  0.00           N  
ATOM     47  C5   DG     2      46.397  36.162  43.328  1.00  0.00           C  
ATOM     48  C6   DG     2      46.531  37.279  44.184  1.00  0.00           C  
ATOM     49  O6   DG     2      47.459  38.118  44.263  1.00  0.00           O  
ATOM     50  N1   DG     2      45.425  37.399  45.025  1.00  0.00           N  
ATOM     51  H1   DG     2      45.383  38.201  45.638  1.00  0.00           H  
ATOM     52  C2   DG     2      44.345  36.539  44.984  1.00  0.00           C  
ATOM     53  N2   DG     2      43.422  36.755  45.851  1.00  0.00           N  
ATOM     54  H21  DG     2      43.311  37.708  46.166  1.00  0.00           H  
ATOM     55  H22  DG     2      42.679  36.071  45.882  1.00  0.00           H  
ATOM     56  N3   DG     2      44.400  35.361  44.373  1.00  0.00           N  
ATOM     57  C4   DG     2      45.410  35.265  43.527  1.00  0.00           C  
ATOM     58  C3'  DG     2      43.916  31.550  40.852  1.00  0.00           C  
ATOM     59  H3'  DG     2      43.947  31.302  39.791  1.00  0.00           H  
ATOM     60  C2'  DG     2      44.143  33.076  40.994  1.00  0.00           C  
ATOM     61  H2'  DG     2      44.778  33.472  40.201  1.00  0.00           H  
ATOM     62 H2''  DG     2      43.203  33.627  40.959  1.00  0.00           H  
ATOM     63  O3'  DG     2      42.771  31.167  41.560  1.00  0.00           O  
ATOM     64  P    DG     3      41.265  31.274  40.900  1.00  0.00           P  
ATOM     65  OP1  DG     3      40.410  30.223  41.498  1.00  0.00           O  
ATOM     66  OP2  DG     3      41.351  31.327  39.389  1.00  0.00           O  
ATOM     67  O5'  DG     3      40.597  32.602  41.413  1.00  0.00           O  
ATOM     68  C5'  DG     3      40.205  32.787  42.745  1.00  0.00           C  
ATOM     69  H5'  DG     3      40.950  32.480  43.479  1.00  0.00           H  
ATOM     70 H5''  DG     3      39.261  32.248  42.820  1.00  0.00           H  
ATOM     71  C4'  DG     3      39.829  34.238  42.977  1.00  0.00           C  
ATOM     72  H4'  DG     3      39.200  34.351  43.860  1.00  0.00           H  
ATOM     73  O4'  DG     3      41.003  35.065  43.166  1.00  0.00           O  
ATOM     74  C1'  DG     3      40.668  36.323  42.606  1.00  0.00           C  
ATOM     75  H1'  DG     3      40.034  36.827  43.335  1.00  0.00           H  
ATOM     76  N9   DG     3      41.873  37.192  42.402  1.00  0.00           N  
ATOM     77  C8   DG     3      43.020  37.010  41.631  1.00  0.00           C  
ATOM     78  H8   DG     3      43.280  36.103  41.107  1.00  0.00           H  
ATOM     79  N7   DG     3      43.888  37.981  41.714  1.00  0.00           N  
ATOM     80  C5   DG     3      43.300  38.924  42.527  1.00  0.00           C  
ATOM     81  C6   DG     3      43.800  40.208  42.909  1.00  0.00           C  
ATOM     82  O6   DG     3      44.885  40.718  42.558  1.00  0.00           O  
ATOM     83  N1   DG     3      42.952  40.856  43.833  1.00  0.00           N  
ATOM     84  H1   DG     3      43.240  41.728  44.254  1.00  0.00           H  
ATOM     85  C2   DG     3      41.746  40.296  44.216  1.00  0.00           C  
ATOM     86  N2   DG     3      40.921  41.062  44.871  1.00  0.00           N  
ATOM     87  H21  DG     3      41.187  42.002  45.127  1.00  0.00           H  
ATOM     88  H22  DG     3      40.014  40.690  45.116  1.00  0.00           H  
ATOM     89  N3   DG     3      41.294  39.074  43.890  1.00  0.00           N  
ATOM     90  C4   DG     3      42.086  38.447  42.933  1.00  0.00           C  
ATOM     91  C3'  DG     3      39.077  34.871  41.780  1.00  0.00           C  
ATOM     92  H3'  DG     3      38.801  34.171  40.991  1.00  0.00           H  
ATOM     93  C2'  DG     3      40.019  36.002  41.292  1.00  0.00           C  
ATOM     94  H2'  DG     3      40.820  35.600  40.672  1.00  0.00           H  
ATOM     95 H2''  DG     3      39.516  36.855  40.836  1.00  0.00           H  
ATOM     96  O3'  DG     3      37.905  35.415  42.408  1.00  0.00           O  
ATOM     97  P    DG     4      36.713  35.932  41.490  1.00  0.00           P  
ATOM     98  OP1  DG     4      35.574  34.989  41.594  1.00  0.00           O  
ATOM     99  OP2  DG     4      37.187  36.324  40.121  1.00  0.00           O  
ATOM    100  O5'  DG     4      36.314  37.238  42.242  1.00  0.00           O  
ATOM    101  C5'  DG     4      36.086  37.299  43.623  1.00  0.00           C  
ATOM    102  H5'  DG     4      36.838  36.818  44.248  1.00  0.00           H  
ATOM    103 H5''  DG     4      35.141  36.765  43.729  1.00  0.00           H  
ATOM    104  C4'  DG     4      35.914  38.764  44.080  1.00  0.00           C  
ATOM    105  H4'  DG     4      35.420  38.650  45.045  1.00  0.00           H  
ATOM    106  O4'  DG     4      37.215  39.442  44.012  1.00  0.00           O  
ATOM    107  C1'  DG     4      37.026  40.533  43.073  1.00  0.00           C  
ATOM    108  H1'  DG     4      36.939  41.460  43.640  1.00  0.00           H  
ATOM    109  N9   DG     4      38.284  40.723  42.344  1.00  0.00           N  
ATOM    110  C8   DG     4      38.951  39.791  41.590  1.00  0.00           C  
ATOM    111  H8   DG     4      38.624  38.763  41.626  1.00  0.00           H  
ATOM    112  N7   DG     4      40.085  40.275  41.050  1.00  0.00           N  
ATOM    113  C5   DG     4      40.143  41.607  41.512  1.00  0.00           C  
ATOM    114  C6   DG     4      41.192  42.625  41.452  1.00  0.00           C  
ATOM    115  O6   DG     4      42.318  42.544  40.933  1.00  0.00           O  
ATOM    116  N1   DG     4      40.857  43.837  42.053  1.00  0.00           N  
ATOM    117  H1   DG     4      41.511  44.603  42.115  1.00  0.00           H  
ATOM    118  C2   DG     4      39.651  44.014  42.627  1.00  0.00           C  
ATOM    119  N2   DG     4      39.327  45.255  43.038  1.00  0.00           N  
ATOM    120  H21  DG     4      39.985  46.011  43.164  1.00  0.00           H  
ATOM    121  H22  DG     4      38.343  45.369  43.233  1.00  0.00           H  
ATOM    122  N3   DG     4      38.685  43.093  42.801  1.00  0.00           N  
ATOM    123  C4   DG     4      39.016  41.917  42.229  1.00  0.00           C  
ATOM    124  C3'  DG     4      34.903  39.514  43.091  1.00  0.00           C  
ATOM    125  H3'  DG     4      34.325  38.788  42.520  1.00  0.00           H  
ATOM    126  C2'  DG     4      35.883  40.279  42.151  1.00  0.00           C  
ATOM    127  H2'  DG     4      36.281  39.605  41.392  1.00  0.00           H  
ATOM    128 H2''  DG     4      35.487  41.200  41.723  1.00  0.00           H  
ATOM    129  O3'  DG     4      34.126  40.396  43.801  1.00  0.00           O  
ATOM    130  P    DT     5      32.729  41.018  43.165  1.00  0.00           P  
ATOM    131  OP1  DT     5      32.815  41.137  41.704  1.00  0.00           O  
ATOM    132  OP2  DT     5      32.326  42.158  43.986  1.00  0.00           O  
ATOM    133  O5'  DT     5      31.675  39.850  43.379  1.00  0.00           O  
ATOM    134  C5'  DT     5      31.365  39.267  44.618  1.00  0.00           C  
ATOM    135  H5'  DT     5      30.625  39.915  45.087  1.00  0.00           H  
ATOM    136 H5''  DT     5      32.206  39.441  45.290  1.00  0.00           H  
ATOM    137  C4'  DT     5      30.904  37.780  44.519  1.00  0.00           C  
ATOM    138  H4'  DT     5      30.084  37.780  43.800  1.00  0.00           H  
ATOM    139  O4'  DT     5      31.919  36.934  44.218  1.00  0.00           O  
ATOM    140  C1'  DT     5      31.989  35.868  45.089  1.00  0.00           C  
ATOM    141  H1'  DT     5      31.394  35.064  44.657  1.00  0.00           H  
ATOM    142  N1   DT     5      33.389  35.256  45.203  1.00  0.00           N  
ATOM    143  C6   DT     5      34.375  35.818  45.983  1.00  0.00           C  
ATOM    144  H6   DT     5      34.153  36.732  46.515  1.00  0.00           H  
ATOM    145  C5   DT     5      35.593  35.213  46.074  1.00  0.00           C  
ATOM    146  C7   DT     5      36.731  35.879  46.812  1.00  0.00           C  
ATOM    147  H71  DT     5      36.396  36.846  47.188  1.00  0.00           H  
ATOM    148  H72  DT     5      36.920  35.240  47.674  1.00  0.00           H  
ATOM    149  H73  DT     5      37.651  36.103  46.272  1.00  0.00           H  
ATOM    150  C4   DT     5      35.884  33.950  45.388  1.00  0.00           C  
ATOM    151  O4   DT     5      36.908  33.298  45.491  1.00  0.00           O  
ATOM    152  N3   DT     5      34.897  33.485  44.608  1.00  0.00           N  
ATOM    153  H3   DT     5      35.216  32.779  43.961  1.00  0.00           H  
ATOM    154  C2   DT     5      33.708  34.144  44.438  1.00  0.00           C  
ATOM    155  O2   DT     5      32.929  33.725  43.619  1.00  0.00           O  
ATOM    156  C3'  DT     5      30.275  37.380  45.855  1.00  0.00           C  
ATOM    157  H3'  DT     5      30.306  38.264  46.491  1.00  0.00           H  
ATOM    158  C2'  DT     5      31.307  36.342  46.392  1.00  0.00           C  
ATOM    159  H2'  DT     5      31.923  36.812  47.159  1.00  0.00           H  
ATOM    160 H2''  DT     5      30.846  35.429  46.768  1.00  0.00           H  
ATOM    161  O3'  DT     5      28.980  36.847  45.834  1.00  0.00           O  
ATOM    162  P    DT     6      27.760  37.499  46.636  1.00  0.00           P  
ATOM    163  OP1  DT     6      26.475  36.958  46.142  1.00  0.00           O  
ATOM    164  OP2  DT     6      27.971  38.958  46.449  1.00  0.00           O  
ATOM    165  O5'  DT     6      27.934  37.129  48.227  1.00  0.00           O  
ATOM    166  C5'  DT     6      27.279  37.757  49.285  1.00  0.00           C  
ATOM    167  H5'  DT     6      26.203  37.594  49.228  1.00  0.00           H  
ATOM    168 H5''  DT     6      27.531  38.817  49.304  1.00  0.00           H  
ATOM    169  C4'  DT     6      27.869  37.124  50.557  1.00  0.00           C  
ATOM    170  H4'  DT     6      27.491  37.678  51.417  1.00  0.00           H  
ATOM    171  O4'  DT     6      27.337  35.814  50.779  1.00  0.00           O  
ATOM    172  C1'  DT     6      28.436  34.897  51.081  1.00  0.00           C  
ATOM    173  H1'  DT     6      28.217  34.373  52.011  1.00  0.00           H  
ATOM    174  N1   DT     6      28.723  33.899  49.993  1.00  0.00           N  
ATOM    175  C6   DT     6      28.390  34.023  48.632  1.00  0.00           C  
ATOM    176  H6   DT     6      27.795  34.868  48.320  1.00  0.00           H  
ATOM    177  C5   DT     6      28.889  33.204  47.691  1.00  0.00           C  
ATOM    178  C7   DT     6      28.631  33.507  46.243  1.00  0.00           C  
ATOM    179  H71  DT     6      29.629  33.533  45.804  1.00  0.00           H  
ATOM    180  H72  DT     6      28.097  32.666  45.803  1.00  0.00           H  
ATOM    181  H73  DT     6      28.206  34.493  46.051  1.00  0.00           H  
ATOM    182  C4   DT     6      29.866  32.159  48.127  1.00  0.00           C  
ATOM    183  O4   DT     6      30.405  31.279  47.463  1.00  0.00           O  
ATOM    184  N3   DT     6      30.150  32.176  49.446  1.00  0.00           N  
ATOM    185  H3   DT     6      30.649  31.413  49.881  1.00  0.00           H  
ATOM    186  C2   DT     6      29.581  32.905  50.400  1.00  0.00           C  
ATOM    187  O2   DT     6      29.886  32.655  51.554  1.00  0.00           O  
ATOM    188  C3'  DT     6      29.420  37.003  50.575  1.00  0.00           C  
ATOM    189  H3'  DT     6      29.915  36.768  49.633  1.00  0.00           H  
ATOM    190  C2'  DT     6      29.617  35.811  51.446  1.00  0.00           C  
ATOM    191  H2'  DT     6      30.546  35.268  51.273  1.00  0.00           H  
ATOM    192 H2''  DT     6      29.541  36.078  52.500  1.00  0.00           H  
ATOM    193  O3'  DT     6      30.071  38.071  51.244  1.00  0.00           O  
ATOM    194  P    DA     7      31.451  38.681  50.704  1.00  0.00           P  
ATOM    195  OP1  DA     7      31.877  39.745  51.632  1.00  0.00           O  
ATOM    196  OP2  DA     7      31.412  39.010  49.283  1.00  0.00           O  
ATOM    197  O5'  DA     7      32.502  37.531  50.901  1.00  0.00           O  
ATOM    198  C5'  DA     7      32.972  37.249  52.214  1.00  0.00           C  
ATOM    199  H5'  DA     7      32.293  36.666  52.836  1.00  0.00           H  
ATOM    200 H5''  DA     7      33.180  38.162  52.771  1.00  0.00           H  
ATOM    201  C4'  DA     7      34.335  36.562  52.139  1.00  0.00           C  
ATOM    202  H4'  DA     7      34.755  36.538  53.145  1.00  0.00           H  
ATOM    203  O4'  DA     7      34.080  35.244  51.574  1.00  0.00           O  
ATOM    204  C1'  DA     7      35.041  34.934  50.568  1.00  0.00           C  
ATOM    205  H1'  DA     7      35.869  34.402  51.036  1.00  0.00           H  
ATOM    206  N9   DA     7      34.389  34.256  49.460  1.00  0.00           N  
ATOM    207  C8   DA     7      33.102  34.461  49.023  1.00  0.00           C  
ATOM    208  H8   DA     7      32.430  35.208  49.419  1.00  0.00           H  
ATOM    209  N7   DA     7      32.692  33.610  48.077  1.00  0.00           N  
ATOM    210  C5   DA     7      33.853  32.769  47.896  1.00  0.00           C  
ATOM    211  C6   DA     7      34.120  31.647  47.078  1.00  0.00           C  
ATOM    212  N6   DA     7      33.217  31.044  46.323  1.00  0.00           N  
ATOM    213  H61  DA     7      33.472  30.193  45.842  1.00  0.00           H  
ATOM    214  H62  DA     7      32.266  31.370  46.418  1.00  0.00           H  
ATOM    215  N1   DA     7      35.344  31.099  47.094  1.00  0.00           N  
ATOM    216  C2   DA     7      36.257  31.570  47.883  1.00  0.00           C  
ATOM    217  H2   DA     7      37.197  31.046  47.796  1.00  0.00           H  
ATOM    218  N3   DA     7      36.160  32.643  48.668  1.00  0.00           N  
ATOM    219  C4   DA     7      34.897  33.224  48.642  1.00  0.00           C  
ATOM    220  C3'  DA     7      35.360  37.273  51.234  1.00  0.00           C  
ATOM    221  H3'  DA     7      35.093  38.273  50.890  1.00  0.00           H  
ATOM    222  C2'  DA     7      35.536  36.346  50.050  1.00  0.00           C  
ATOM    223  H2'  DA     7      34.891  36.710  49.250  1.00  0.00           H  
ATOM    224 H2''  DA     7      36.562  36.301  49.685  1.00  0.00           H  
ATOM    225  O3'  DA     7      36.630  37.355  51.893  1.00  0.00           O  
ATOM    226  P    DG     8      37.018  38.432  53.012  1.00  0.00           P  
ATOM    227  OP1  DG     8      37.630  37.702  54.140  1.00  0.00           O  
ATOM    228  OP2  DG     8      35.742  39.175  53.328  1.00  0.00           O  
ATOM    229  O5'  DG     8      38.133  39.417  52.332  1.00  0.00           O  
ATOM    230  C5'  DG     8      37.729  40.308  51.281  1.00  0.00           C  
ATOM    231  H5'  DG     8      36.842  40.891  51.530  1.00  0.00           H  
ATOM    232 H5''  DG     8      37.379  39.925  50.322  1.00  0.00           H  
ATOM    233  C4'  DG     8      38.851  41.233  50.900  1.00  0.00           C  
ATOM    234  H4'  DG     8      39.178  41.697  51.830  1.00  0.00           H  
ATOM    235  O4'  DG     8      39.964  40.626  50.321  1.00  0.00           O  
ATOM    236  C1'  DG     8      40.736  41.625  49.738  1.00  0.00           C  
ATOM    237  H1'  DG     8      41.357  42.171  50.448  1.00  0.00           H  
ATOM    238  N9   DG     8      41.667  40.987  48.795  1.00  0.00           N  
ATOM    239  C8   DG     8      41.611  39.728  48.250  1.00  0.00           C  
ATOM    240  H8   DG     8      40.830  39.055  48.572  1.00  0.00           H  
ATOM    241  N7   DG     8      42.662  39.449  47.498  1.00  0.00           N  
ATOM    242  C5   DG     8      43.427  40.626  47.524  1.00  0.00           C  
ATOM    243  C6   DG     8      44.661  40.998  46.886  1.00  0.00           C  
ATOM    244  O6   DG     8      45.294  40.308  46.107  1.00  0.00           O  
ATOM    245  N1   DG     8      45.054  42.326  47.127  1.00  0.00           N  
ATOM    246  H1   DG     8      45.910  42.669  46.714  1.00  0.00           H  
ATOM    247  C2   DG     8      44.336  43.142  48.002  1.00  0.00           C  
ATOM    248  N2   DG     8      44.901  44.315  48.359  1.00  0.00           N  
ATOM    249  H21  DG     8      45.846  44.558  48.098  1.00  0.00           H  
ATOM    250  H22  DG     8      44.335  44.995  48.846  1.00  0.00           H  
ATOM    251  N3   DG     8      43.230  42.829  48.554  1.00  0.00           N  
ATOM    252  C4   DG     8      42.816  41.610  48.330  1.00  0.00           C  
ATOM    253  C3'  DG     8      38.452  42.285  49.837  1.00  0.00           C  
ATOM    254  H3'  DG     8      37.761  41.728  49.205  1.00  0.00           H  
ATOM    255  C2'  DG     8      39.751  42.586  49.047  1.00  0.00           C  
ATOM    256  H2'  DG     8      39.600  42.321  48.000  1.00  0.00           H  
ATOM    257 H2''  DG     8      40.088  43.618  49.141  1.00  0.00           H  
ATOM    258  O3'  DG     8      37.957  43.456  50.526  1.00  0.00           O  
ATOM    259  P    DG     9      36.859  44.300  49.800  1.00  0.00           P  
ATOM    260  OP1  DG     9      35.876  44.929  50.790  1.00  0.00           O  
ATOM    261  OP2  DG     9      36.202  43.580  48.708  1.00  0.00           O  
ATOM    262  O5'  DG     9      37.722  45.460  49.127  1.00  0.00           O  
ATOM    263  C5'  DG     9      37.784  46.788  49.636  1.00  0.00           C  
ATOM    264  H5'  DG     9      38.230  46.763  50.630  1.00  0.00           H  
ATOM    265 H5''  DG     9      36.760  47.155  49.711  1.00  0.00           H  
ATOM    266  C4'  DG     9      38.620  47.720  48.735  1.00  0.00           C  
ATOM    267  H4'  DG     9      38.892  48.653  49.229  1.00  0.00           H  
ATOM    268  O4'  DG     9      39.892  47.079  48.510  1.00  0.00           O  
ATOM    269  C1'  DG     9      40.016  46.951  47.084  1.00  0.00           C  
ATOM    270  H1'  DG     9      40.524  47.854  46.745  1.00  0.00           H  
ATOM    271  N9   DG     9      40.899  45.794  46.661  1.00  0.00           N  
ATOM    272  C8   DG     9      40.411  44.514  46.357  1.00  0.00           C  
ATOM    273  H8   DG     9      39.467  44.119  46.703  1.00  0.00           H  
ATOM    274  N7   DG     9      41.273  43.788  45.694  1.00  0.00           N  
ATOM    275  C5   DG     9      42.449  44.590  45.608  1.00  0.00           C  
ATOM    276  C6   DG     9      43.677  44.382  44.850  1.00  0.00           C  
ATOM    277  O6   DG     9      44.085  43.496  44.153  1.00  0.00           O  
ATOM    278  N1   DG     9      44.509  45.495  44.848  1.00  0.00           N  
ATOM    279  H1   DG     9      45.414  45.384  44.414  1.00  0.00           H  
ATOM    280  C2   DG     9      44.215  46.613  45.549  1.00  0.00           C  
ATOM    281  N2   DG     9      45.015  47.620  45.337  1.00  0.00           N  
ATOM    282  H21  DG     9      45.716  47.562  44.612  1.00  0.00           H  
ATOM    283  H22  DG     9      44.976  48.425  45.947  1.00  0.00           H  
ATOM    284  N3   DG     9      43.114  46.867  46.270  1.00  0.00           N  
ATOM    285  C4   DG     9      42.220  45.821  46.228  1.00  0.00           C  
ATOM    286  C3'  DG     9      37.882  47.960  47.430  1.00  0.00           C  
ATOM    287  H3'  DG     9      36.803  47.806  47.444  1.00  0.00           H  
ATOM    288  C2'  DG     9      38.630  46.964  46.489  1.00  0.00           C  
ATOM    289  H2'  DG     9      38.080  46.024  46.447  1.00  0.00           H  
ATOM    290 H2''  DG     9      38.670  47.399  45.490  1.00  0.00           H  
ATOM    291  O3'  DG     9      38.162  49.253  46.955  1.00  0.00           O  
ATOM    292  P    DG    10      37.373  49.986  45.705  1.00  0.00           P  
ATOM    293  OP1  DG    10      36.198  50.684  46.288  1.00  0.00           O  
ATOM    294  OP2  DG    10      37.128  49.082  44.576  1.00  0.00           O  
ATOM    295  O5'  DG    10      38.423  51.090  45.249  1.00  0.00           O  
ATOM    296  C5'  DG    10      39.175  51.825  46.188  1.00  0.00           C  
ATOM    297  H5'  DG    10      39.218  51.464  47.215  1.00  0.00           H  
ATOM    298 H5''  DG    10      38.489  52.668  46.267  1.00  0.00           H  
ATOM    299  C4'  DG    10      40.555  52.275  45.678  1.00  0.00           C  
ATOM    300  H4'  DG    10      41.115  52.802  46.450  1.00  0.00           H  
ATOM    301  O4'  DG    10      41.445  51.160  45.449  1.00  0.00           O  
ATOM    302  C1'  DG    10      41.809  51.065  44.129  1.00  0.00           C  
ATOM    303  H1'  DG    10      42.797  51.510  44.014  1.00  0.00           H  
ATOM    304  N9   DG    10      41.825  49.689  43.546  1.00  0.00           N  
ATOM    305  C8   DG    10      40.775  48.745  43.451  1.00  0.00           C  
ATOM    306  H8   DG    10      39.799  48.997  43.839  1.00  0.00           H  
ATOM    307  N7   DG    10      41.145  47.570  43.023  1.00  0.00           N  
ATOM    308  C5   DG    10      42.507  47.759  42.660  1.00  0.00           C  
ATOM    309  C6   DG    10      43.385  46.868  41.964  1.00  0.00           C  
ATOM    310  O6   DG    10      43.323  45.644  41.621  1.00  0.00           O  
ATOM    311  N1   DG    10      44.642  47.399  41.756  1.00  0.00           N  
ATOM    312  H1   DG    10      45.351  46.869  41.268  1.00  0.00           H  
ATOM    313  C2   DG    10      44.996  48.685  42.092  1.00  0.00           C  
ATOM    314  N2   DG    10      46.044  49.210  41.542  1.00  0.00           N  
ATOM    315  H21  DG    10      46.357  48.732  40.709  1.00  0.00           H  
ATOM    316  H22  DG    10      46.262  50.179  41.722  1.00  0.00           H  
ATOM    317  N3   DG    10      44.184  49.505  42.731  1.00  0.00           N  
ATOM    318  C4   DG    10      42.917  49.045  42.928  1.00  0.00           C  
ATOM    319  C3'  DG    10      40.527  53.055  44.374  1.00  0.00           C  
ATOM    320  H3'  DG    10      39.564  53.548  44.243  1.00  0.00           H  
ATOM    321  C2'  DG    10      40.788  52.001  43.373  1.00  0.00           C  
ATOM    322  H2'  DG    10      39.956  51.355  43.093  1.00  0.00           H  
ATOM    323 H2''  DG    10      41.271  52.446  42.503  1.00  0.00           H  
ATOM    324  O3'  DG    10      41.665  53.933  44.320  1.00  0.00           O  
ATOM    325  P    DT    11      41.424  55.511  44.370  1.00  0.00           P  
ATOM    326  OP1  DT    11      40.504  55.877  43.269  1.00  0.00           O  
ATOM    327  OP2  DT    11      42.721  56.202  44.504  1.00  0.00           O  
ATOM    328  O5'  DT    11      40.637  55.699  45.700  1.00  0.00           O  
ATOM    329  C5'  DT    11      41.311  55.744  46.924  1.00  0.00           C  
ATOM    330  H5'  DT    11      41.916  56.648  46.851  1.00  0.00           H  
ATOM    331 H5''  DT    11      41.892  54.826  47.016  1.00  0.00           H  
ATOM    332  C4'  DT    11      40.470  55.938  48.207  1.00  0.00           C  
ATOM    333  H4'  DT    11      39.685  56.667  48.004  1.00  0.00           H  
ATOM    334  O4'  DT    11      39.967  54.617  48.545  1.00  0.00           O  
ATOM    335  C1'  DT    11      40.254  54.298  49.882  1.00  0.00           C  
ATOM    336  H1'  DT    11      39.392  54.734  50.387  1.00  0.00           H  
ATOM    337  N1   DT    11      40.244  52.834  50.210  1.00  0.00           N  
ATOM    338  C6   DT    11      41.318  52.010  49.990  1.00  0.00           C  
ATOM    339  H6   DT    11      42.179  52.334  49.424  1.00  0.00           H  
ATOM    340  C5   DT    11      41.345  50.749  50.484  1.00  0.00           C  
ATOM    341  C7   DT    11      42.601  49.986  50.294  1.00  0.00           C  
ATOM    342  H71  DT    11      42.796  49.407  51.197  1.00  0.00           H  
ATOM    343  H72  DT    11      42.516  49.272  49.475  1.00  0.00           H  
ATOM    344  H73  DT    11      43.337  50.736  50.007  1.00  0.00           H  
ATOM    345  C4   DT    11      40.206  50.159  51.198  1.00  0.00           C  
ATOM    346  O4   DT    11      40.235  49.077  51.797  1.00  0.00           O  
ATOM    347  N3   DT    11      39.139  51.053  51.386  1.00  0.00           N  
ATOM    348  H3   DT    11      38.272  50.633  51.691  1.00  0.00           H  
ATOM    349  C2   DT    11      39.104  52.354  50.870  1.00  0.00           C  
ATOM    350  O2   DT    11      38.104  53.072  51.080  1.00  0.00           O  
ATOM    351  C3'  DT    11      41.290  56.324  49.459  1.00  0.00           C  
ATOM    352  H3'  DT    11      42.245  56.791  49.220  1.00  0.00           H  
ATOM    353  C2'  DT    11      41.541  55.074  50.267  1.00  0.00           C  
ATOM    354  H2'  DT    11      42.398  54.492  49.927  1.00  0.00           H  
ATOM    355 H2''  DT    11      41.443  55.248  51.339  1.00  0.00           H  
ATOM    356  O3'  DT    11      40.541  57.256  50.259  1.00  0.00           O  
ATOM    357  P    DT    12      41.259  58.585  50.808  1.00  0.00           P  
ATOM    358  OP1  DT    12      40.320  59.425  51.534  1.00  0.00           O  
ATOM    359  OP2  DT    12      41.946  59.145  49.642  1.00  0.00           O  
ATOM    360  O5'  DT    12      42.442  58.124  51.759  1.00  0.00           O  
ATOM    361  C5'  DT    12      43.269  59.061  52.352  1.00  0.00           C  
ATOM    362  H5'  DT    12      42.708  59.874  52.812  1.00  0.00           H  
ATOM    363 H5''  DT    12      43.899  59.443  51.548  1.00  0.00           H  
ATOM    364  C4'  DT    12      44.134  58.400  53.425  1.00  0.00           C  
ATOM    365  H4'  DT    12      45.001  59.050  53.543  1.00  0.00           H  
ATOM    366  O4'  DT    12      43.380  58.260  54.703  1.00  0.00           O  
ATOM    367  C1'  DT    12      43.689  57.018  55.295  1.00  0.00           C  
ATOM    368  H1'  DT    12      44.110  57.189  56.286  1.00  0.00           H  
ATOM    369  N1   DT    12      42.411  56.213  55.439  1.00  0.00           N  
ATOM    370  C6   DT    12      41.449  56.148  54.468  1.00  0.00           C  
ATOM    371  H6   DT    12      41.829  56.592  53.560  1.00  0.00           H  
ATOM    372  C5   DT    12      40.223  55.570  54.622  1.00  0.00           C  
ATOM    373  C7   DT    12      39.337  55.616  53.417  1.00  0.00           C  
ATOM    374  H71  DT    12      38.314  55.852  53.710  1.00  0.00           H  
ATOM    375  H72  DT    12      39.722  56.456  52.839  1.00  0.00           H  
ATOM    376  H73  DT    12      39.285  54.679  52.863  1.00  0.00           H  
ATOM    377  C4   DT    12      39.958  54.900  55.901  1.00  0.00           C  
ATOM    378  O4   DT    12      38.891  54.290  56.154  1.00  0.00           O  
ATOM    379  N3   DT    12      41.010  54.919  56.853  1.00  0.00           N  
ATOM    380  H3   DT    12      40.990  54.196  57.559  1.00  0.00           H  
ATOM    381  C2   DT    12      42.193  55.640  56.703  1.00  0.00           C  
ATOM    382  O2   DT    12      42.977  55.684  57.630  1.00  0.00           O  
ATOM    383  C3'  DT    12      44.699  56.986  53.142  1.00  0.00           C  
ATOM    384  H3'  DT    12      43.980  56.335  52.645  1.00  0.00           H  
ATOM    385  C2'  DT    12      44.751  56.265  54.503  1.00  0.00           C  
ATOM    386  H2'  DT    12      44.593  55.187  54.529  1.00  0.00           H  
ATOM    387 H2''  DT    12      45.723  56.351  54.988  1.00  0.00           H  
ATOM    388  O3'  DT    12      45.955  57.060  52.409  1.00  0.00           O  
ATOM    389  P    DA    13      46.236  56.113  51.118  1.00  0.00           P  
ATOM    390  OP1  DA    13      47.609  56.501  50.664  1.00  0.00           O  
ATOM    391  OP2  DA    13      45.073  56.115  50.201  1.00  0.00           O  
ATOM    392  O5'  DA    13      46.184  54.669  51.864  1.00  0.00           O  
ATOM    393  C5'  DA    13      47.205  54.388  52.805  1.00  0.00           C  
ATOM    394  H5'  DA    13      46.959  54.899  53.736  1.00  0.00           H  
ATOM    395 H5''  DA    13      48.170  54.741  52.443  1.00  0.00           H  
ATOM    396  C4'  DA    13      47.297  52.860  53.237  1.00  0.00           C  
ATOM    397  H4'  DA    13      48.166  52.667  53.867  1.00  0.00           H  
ATOM    398  O4'  DA    13      46.144  52.646  54.030  1.00  0.00           O  
ATOM    399  C1'  DA    13      45.295  51.713  53.383  1.00  0.00           C  
ATOM    400  H1'  DA    13      45.420  50.735  53.849  1.00  0.00           H  
ATOM    401  N9   DA    13      43.884  52.093  53.530  1.00  0.00           N  
ATOM    402  C8   DA    13      43.196  53.207  53.024  1.00  0.00           C  
ATOM    403  H8   DA    13      43.638  53.997  52.435  1.00  0.00           H  
ATOM    404  N7   DA    13      41.918  53.206  53.305  1.00  0.00           N  
ATOM    405  C5   DA    13      41.741  51.984  54.028  1.00  0.00           C  
ATOM    406  C6   DA    13      40.668  51.317  54.687  1.00  0.00           C  
ATOM    407  N6   DA    13      39.445  51.804  54.804  1.00  0.00           N  
ATOM    408  H61  DA    13      38.731  51.255  55.260  1.00  0.00           H  
ATOM    409  H62  DA    13      39.286  52.778  54.586  1.00  0.00           H  
ATOM    410  N1   DA    13      40.837  50.179  55.310  1.00  0.00           N  
ATOM    411  C2   DA    13      42.036  49.644  55.373  1.00  0.00           C  
ATOM    412  H2   DA    13      42.109  48.745  55.966  1.00  0.00           H  
ATOM    413  N3   DA    13      43.141  50.113  54.834  1.00  0.00           N  
ATOM    414  C4   DA    13      42.994  51.307  54.201  1.00  0.00           C  
ATOM    415  C3'  DA    13      47.256  51.899  52.056  1.00  0.00           C  
ATOM    416  H3'  DA    13      47.540  52.395  51.128  1.00  0.00           H  
ATOM    417  C2'  DA    13      45.761  51.643  51.957  1.00  0.00           C  
ATOM    418  H2'  DA    13      45.367  52.433  51.318  1.00  0.00           H  
ATOM    419 H2''  DA    13      45.528  50.702  51.458  1.00  0.00           H  
ATOM    420  O3'  DA    13      47.747  50.588  52.222  1.00  0.00           O  
ATOM    421  P    DG    14      49.308  50.302  52.152  1.00  0.00           P  
ATOM    422  OP1  DG    14      49.548  48.911  52.665  1.00  0.00           O  
ATOM    423  OP2  DG    14      50.120  51.392  52.718  1.00  0.00           O  
ATOM    424  O5'  DG    14      49.751  50.255  50.547  1.00  0.00           O  
ATOM    425  C5'  DG    14      49.651  49.142  49.697  1.00  0.00           C  
ATOM    426  H5'  DG    14      48.583  49.000  49.531  1.00  0.00           H  
ATOM    427 H5''  DG    14      50.111  48.292  50.201  1.00  0.00           H  
ATOM    428  C4'  DG    14      50.344  49.414  48.414  1.00  0.00           C  
ATOM    429  H4'  DG    14      51.355  49.793  48.565  1.00  0.00           H  
ATOM    430  O4'  DG    14      50.465  48.216  47.670  1.00  0.00           O  
ATOM    431  C1'  DG    14      49.535  48.247  46.632  1.00  0.00           C  
ATOM    432  H1'  DG    14      50.175  48.368  45.758  1.00  0.00           H  
ATOM    433  N9   DG    14      48.849  46.912  46.644  1.00  0.00           N  
ATOM    434  C8   DG    14      47.576  46.582  46.993  1.00  0.00           C  
ATOM    435  H8   DG    14      46.886  47.329  47.356  1.00  0.00           H  
ATOM    436  N7   DG    14      47.123  45.373  46.797  1.00  0.00           N  
ATOM    437  C5   DG    14      48.260  44.790  46.205  1.00  0.00           C  
ATOM    438  C6   DG    14      48.591  43.407  45.880  1.00  0.00           C  
ATOM    439  O6   DG    14      47.922  42.392  46.061  1.00  0.00           O  
ATOM    440  N1   DG    14      49.834  43.294  45.269  1.00  0.00           N  
ATOM    441  H1   DG    14      50.135  42.359  45.037  1.00  0.00           H  
ATOM    442  C2   DG    14      50.769  44.227  45.227  1.00  0.00           C  
ATOM    443  N2   DG    14      51.944  44.004  44.716  1.00  0.00           N  
ATOM    444  H21  DG    14      52.037  43.186  44.131  1.00  0.00           H  
ATOM    445  H22  DG    14      52.480  44.847  44.566  1.00  0.00           H  
ATOM    446  N3   DG    14      50.590  45.459  45.588  1.00  0.00           N  
ATOM    447  C4   DG    14      49.311  45.725  46.074  1.00  0.00           C  
ATOM    448  C3'  DG    14      49.417  50.407  47.722  1.00  0.00           C  
ATOM    449  H3'  DG    14      48.753  50.913  48.424  1.00  0.00           H  
ATOM    450  C2'  DG    14      48.554  49.439  46.801  1.00  0.00           C  
ATOM    451  H2'  DG    14      47.562  49.329  47.241  1.00  0.00           H  
ATOM    452 H2''  DG    14      48.192  49.839  45.854  1.00  0.00           H  
ATOM    453  O3'  DG    14      50.180  51.342  47.150  1.00  0.00           O  
ATOM    454  P    DG    15      49.749  52.126  45.740  1.00  0.00           P  
ATOM    455  OP1  DG    15      50.614  53.314  45.632  1.00  0.00           O  
ATOM    456  OP2  DG    15      48.233  52.295  45.692  1.00  0.00           O  
ATOM    457  O5'  DG    15      50.071  51.158  44.573  1.00  0.00           O  
ATOM    458  C5'  DG    15      51.383  50.768  44.232  1.00  0.00           C  
ATOM    459  H5'  DG    15      51.920  50.395  45.104  1.00  0.00           H  
ATOM    460 H5''  DG    15      51.881  51.671  43.879  1.00  0.00           H  
ATOM    461  C4'  DG    15      51.481  49.903  42.926  1.00  0.00           C  
ATOM    462  H4'  DG    15      52.534  49.913  42.645  1.00  0.00           H  
ATOM    463  O4'  DG    15      51.006  48.554  43.122  1.00  0.00           O  
ATOM    464  C1'  DG    15      49.960  48.305  42.273  1.00  0.00           C  
ATOM    465  H1'  DG    15      50.495  47.934  41.400  1.00  0.00           H  
ATOM    466  N9   DG    15      48.993  47.277  42.801  1.00  0.00           N  
ATOM    467  C8   DG    15      47.802  47.518  43.443  1.00  0.00           C  
ATOM    468  H8   DG    15      47.524  48.517  43.747  1.00  0.00           H  
ATOM    469  N7   DG    15      47.125  46.436  43.620  1.00  0.00           N  
ATOM    470  C5   DG    15      47.913  45.404  43.026  1.00  0.00           C  
ATOM    471  C6   DG    15      47.729  44.012  42.810  1.00  0.00           C  
ATOM    472  O6   DG    15      46.764  43.353  43.115  1.00  0.00           O  
ATOM    473  N1   DG    15      48.709  43.278  42.200  1.00  0.00           N  
ATOM    474  H1   DG    15      48.563  42.285  42.087  1.00  0.00           H  
ATOM    475  C2   DG    15      49.848  43.920  41.740  1.00  0.00           C  
ATOM    476  N2   DG    15      50.767  43.121  41.479  1.00  0.00           N  
ATOM    477  H21  DG    15      50.610  42.124  41.527  1.00  0.00           H  
ATOM    478  H22  DG    15      51.708  43.461  41.341  1.00  0.00           H  
ATOM    479  N3   DG    15      50.064  45.257  41.893  1.00  0.00           N  
ATOM    480  C4   DG    15      49.039  45.933  42.470  1.00  0.00           C  
ATOM    481  C3'  DG    15      50.562  50.520  41.852  1.00  0.00           C  
ATOM    482  H3'  DG    15      50.411  51.575  42.080  1.00  0.00           H  
ATOM    483  C2'  DG    15      49.287  49.677  41.979  1.00  0.00           C  
ATOM    484  H2'  DG    15      48.670  50.057  42.793  1.00  0.00           H  
ATOM    485 H2''  DG    15      48.691  49.558  41.074  1.00  0.00           H  
ATOM    486  O3'  DG    15      51.209  50.357  40.632  1.00  0.00           O  
ATOM    487  P    DG    16      50.919  51.456  39.432  1.00  0.00           P  
ATOM    488  OP1  DG    16      52.063  52.367  39.483  1.00  0.00           O  
ATOM    489  OP2  DG    16      49.571  52.044  39.580  1.00  0.00           O  
ATOM    490  O5'  DG    16      50.895  50.525  38.144  1.00  0.00           O  
ATOM    491  C5'  DG    16      52.019  49.927  37.470  1.00  0.00           C  
ATOM    492  H5'  DG    16      52.607  49.358  38.190  1.00  0.00           H  
ATOM    493 H5''  DG    16      52.727  50.656  37.077  1.00  0.00           H  
ATOM    494  C4'  DG    16      51.592  48.996  36.335  1.00  0.00           C  
ATOM    495  H4'  DG    16      52.495  48.586  35.882  1.00  0.00           H  
ATOM    496  O4'  DG    16      50.970  47.874  36.927  1.00  0.00           O  
ATOM    497  C1'  DG    16      49.695  47.824  36.477  1.00  0.00           C  
ATOM    498  H1'  DG    16      49.757  47.065  35.698  1.00  0.00           H  
ATOM    499  N9   DG    16      48.767  47.441  37.474  1.00  0.00           N  
ATOM    500  C8   DG    16      48.221  48.256  38.433  1.00  0.00           C  
ATOM    501  H8   DG    16      48.365  49.326  38.389  1.00  0.00           H  
ATOM    502  N7   DG    16      47.503  47.667  39.377  1.00  0.00           N  
ATOM    503  C5   DG    16      47.596  46.293  39.016  1.00  0.00           C  
ATOM    504  C6   DG    16      46.969  45.120  39.469  1.00  0.00           C  
ATOM    505  O6   DG    16      46.194  44.941  40.435  1.00  0.00           O  
ATOM    506  N1   DG    16      47.254  44.003  38.704  1.00  0.00           N  
ATOM    507  H1   DG    16      46.842  43.144  39.040  1.00  0.00           H  
ATOM    508  C2   DG    16      48.046  44.022  37.622  1.00  0.00           C  
ATOM    509  N2   DG    16      48.417  42.879  37.167  1.00  0.00           N  
ATOM    510  H21  DG    16      48.105  41.980  37.504  1.00  0.00           H  
ATOM    511  H22  DG    16      49.093  42.833  36.418  1.00  0.00           H  
ATOM    512  N3   DG    16      48.645  45.092  37.101  1.00  0.00           N  
ATOM    513  C4   DG    16      48.309  46.198  37.839  1.00  0.00           C  
ATOM    514  C3'  DG    16      50.681  49.653  35.241  1.00  0.00           C  
ATOM    515  H3'  DG    16      50.712  50.740  35.170  1.00  0.00           H  
ATOM    516  C2'  DG    16      49.346  49.180  35.766  1.00  0.00           C  
ATOM    517  H2'  DG    16      48.835  49.923  36.378  1.00  0.00           H  
ATOM    518 H2''  DG    16      48.657  48.942  34.955  1.00  0.00           H  
ATOM    519  O3'  DG    16      50.967  49.167  33.971  1.00  0.00           O  
ATOM    520  P   DT3    17      51.338  50.003  32.715  1.00  0.00           P  
ATOM    521  OP1 DT3    17      50.452  51.173  32.560  1.00  0.00           O  
ATOM    522  OP2 DT3    17      51.474  48.981  31.596  1.00  0.00           O  
ATOM    523  O5' DT3    17      52.824  50.582  33.016  1.00  0.00           O  
ATOM    524  C5' DT3    17      53.973  49.702  33.072  1.00  0.00           C  
ATOM    525  H5' DT3    17      54.273  49.347  32.086  1.00  0.00           H  
ATOM    526 H5'' DT3    17      53.705  48.814  33.645  1.00  0.00           H  
ATOM    527  C4' DT3    17      55.154  50.373  33.825  1.00  0.00           C  
ATOM    528  H4' DT3    17      55.455  51.286  33.312  1.00  0.00           H  
ATOM    529  O4' DT3    17      54.788  50.899  35.131  1.00  0.00           O  
ATOM    530  C1' DT3    17      55.898  50.875  35.863  1.00  0.00           C  
ATOM    531  H1' DT3    17      56.580  51.693  35.629  1.00  0.00           H  
ATOM    532  N1  DT3    17      55.660  51.054  37.316  1.00  0.00           N  
ATOM    533  C6  DT3    17      55.194  50.009  38.123  1.00  0.00           C  
ATOM    534  H6  DT3    17      55.162  49.016  37.699  1.00  0.00           H  
ATOM    535  C5  DT3    17      55.155  50.208  39.456  1.00  0.00           C  
ATOM    536  C7  DT3    17      54.575  49.124  40.360  1.00  0.00           C  
ATOM    537  H71 DT3    17      55.261  48.854  41.163  1.00  0.00           H  
ATOM    538  H72 DT3    17      53.654  49.526  40.782  1.00  0.00           H  
ATOM    539  H73 DT3    17      54.215  48.275  39.778  1.00  0.00           H  
ATOM    540  C4  DT3    17      55.306  51.495  40.040  1.00  0.00           C  
ATOM    541  O4  DT3    17      55.301  51.742  41.210  1.00  0.00           O  
ATOM    542  N3  DT3    17      55.615  52.490  39.159  1.00  0.00           N  
ATOM    543  H3  DT3    17      55.569  53.453  39.460  1.00  0.00           H  
ATOM    544  C2  DT3    17      55.832  52.313  37.830  1.00  0.00           C  
ATOM    545  O2  DT3    17      56.197  53.237  37.117  1.00  0.00           O  
ATOM    546  C3' DT3    17      56.425  49.467  34.123  1.00  0.00           C  
ATOM    547  H3' DT3    17      56.220  48.431  33.854  1.00  0.00           H  
ATOM    548  C2' DT3    17      56.691  49.575  35.613  1.00  0.00           C  
ATOM    549  H2' DT3    17      56.147  48.734  36.042  1.00  0.00           H  
ATOM    550 H2'' DT3    17      57.749  49.502  35.864  1.00  0.00           H  
ATOM    551  O3' DT3    17      57.586  49.936  33.293  1.00  0.00           O  
ATOM    552 HO3' DT3    17      57.180  49.920  32.423  1.00  0.00           H  
ATOM    553  K+   K+    18      44.720  43.149  41.541  1.00  0.00           K  
ATOM    554  K+   K+    19      47.153  40.713  44.122  1.00  0.00           K  
END
