# Supplementary material for: Complexity of Guanine Quadruplex Unfolding Pathways Revealed by Atomistic Pulling Simulations
Source: J Chem Inf Model. 2023 Jul 17;63(15):4716–31. doi: 10.1021/acs.jcim.3c00171 (PMC10428220; doi:10.1021/acs.jcim.3c00171)
Supplement: Supplementary file 2 — ci3c00171_si_002.zip [file ci3c00171_si_002.zip › coordinates/initial-coordinates/1kf1_t_pp-start_run3.pdb]

ATOM      1 HO5' DT5     1      50.007  32.092  45.100  1.00  0.00           H  
ATOM      2  O5' DT5     1      49.199  32.604  45.017  1.00  0.00           O  
ATOM      3  C5' DT5     1      48.391  32.091  43.930  1.00  0.00           C  
ATOM      4  H5' DT5     1      48.878  32.211  42.962  1.00  0.00           H  
ATOM      5 H5'' DT5     1      47.529  32.748  43.811  1.00  0.00           H  
ATOM      6  C4' DT5     1      47.976  30.589  44.246  1.00  0.00           C  
ATOM      7  H4' DT5     1      47.224  30.248  43.534  1.00  0.00           H  
ATOM      8  O4' DT5     1      49.088  29.794  44.131  1.00  0.00           O  
ATOM      9  C1' DT5     1      48.848  28.575  44.817  1.00  0.00           C  
ATOM     10  H1' DT5     1      48.219  27.942  44.191  1.00  0.00           H  
ATOM     11  N1  DT5     1      50.095  27.753  45.028  1.00  0.00           N  
ATOM     12  C6  DT5     1      51.028  28.085  45.983  1.00  0.00           C  
ATOM     13  H6  DT5     1      50.892  28.975  46.580  1.00  0.00           H  
ATOM     14  C5  DT5     1      52.177  27.383  46.188  1.00  0.00           C  
ATOM     15  C7  DT5     1      53.193  27.916  47.177  1.00  0.00           C  
ATOM     16  H71 DT5     1      53.061  27.542  48.192  1.00  0.00           H  
ATOM     17  H72 DT5     1      54.195  27.610  46.878  1.00  0.00           H  
ATOM     18  H73 DT5     1      53.139  29.004  47.139  1.00  0.00           H  
ATOM     19  C4  DT5     1      52.302  26.109  45.560  1.00  0.00           C  
ATOM     20  O4  DT5     1      53.152  25.250  45.856  1.00  0.00           O  
ATOM     21  N3  DT5     1      51.373  25.836  44.608  1.00  0.00           N  
ATOM     22  H3  DT5     1      51.433  24.902  44.226  1.00  0.00           H  
ATOM     23  C2  DT5     1      50.276  26.596  44.337  1.00  0.00           C  
ATOM     24  O2  DT5     1      49.488  26.117  43.550  1.00  0.00           O  
ATOM     25  C3' DT5     1      47.409  30.351  45.653  1.00  0.00           C  
ATOM     26  H3' DT5     1      47.619  31.208  46.294  1.00  0.00           H  
ATOM     27  C2' DT5     1      48.209  29.133  46.149  1.00  0.00           C  
ATOM     28  H2' DT5     1      48.930  29.432  46.909  1.00  0.00           H  
ATOM     29 H2'' DT5     1      47.501  28.409  46.553  1.00  0.00           H  
ATOM     30  O3' DT5     1      46.028  30.091  45.597  1.00  0.00           O  
ATOM     31  P    DG     2      44.931  30.770  46.621  1.00  0.00           P  
ATOM     32  OP1  DG     2      45.560  30.705  47.969  1.00  0.00           O  
ATOM     33  OP2  DG     2      43.599  30.172  46.396  1.00  0.00           O  
ATOM     34  O5'  DG     2      44.838  32.217  46.130  1.00  0.00           O  
ATOM     35  C5'  DG     2      44.648  32.492  44.811  1.00  0.00           C  
ATOM     36  H5'  DG     2      44.011  31.775  44.292  1.00  0.00           H  
ATOM     37 H5''  DG     2      45.597  32.571  44.282  1.00  0.00           H  
ATOM     38  C4'  DG     2      43.914  33.835  44.755  1.00  0.00           C  
ATOM     39  H4'  DG     2      42.969  33.784  45.295  1.00  0.00           H  
ATOM     40  O4'  DG     2      44.623  34.973  45.338  1.00  0.00           O  
ATOM     41  C1'  DG     2      44.315  36.104  44.541  1.00  0.00           C  
ATOM     42  H1'  DG     2      43.392  36.522  44.942  1.00  0.00           H  
ATOM     43  N9   DG     2      45.366  37.130  44.718  1.00  0.00           N  
ATOM     44  C8   DG     2      46.387  37.427  43.877  1.00  0.00           C  
ATOM     45  H8   DG     2      46.394  37.026  42.874  1.00  0.00           H  
ATOM     46  N7   DG     2      47.159  38.453  44.311  1.00  0.00           N  
ATOM     47  C5   DG     2      46.514  38.787  45.491  1.00  0.00           C  
ATOM     48  C6   DG     2      46.809  39.843  46.482  1.00  0.00           C  
ATOM     49  O6   DG     2      47.805  40.653  46.486  1.00  0.00           O  
ATOM     50  N1   DG     2      45.841  40.043  47.429  1.00  0.00           N  
ATOM     51  H1   DG     2      45.929  40.802  48.089  1.00  0.00           H  
ATOM     52  C2   DG     2      44.826  39.111  47.548  1.00  0.00           C  
ATOM     53  N2   DG     2      44.112  39.313  48.591  1.00  0.00           N  
ATOM     54  H21  DG     2      44.382  40.117  49.140  1.00  0.00           H  
ATOM     55  H22  DG     2      43.376  38.682  48.876  1.00  0.00           H  
ATOM     56  N3   DG     2      44.642  38.035  46.875  1.00  0.00           N  
ATOM     57  C4   DG     2      45.454  37.952  45.774  1.00  0.00           C  
ATOM     58  C3'  DG     2      43.583  34.205  43.279  1.00  0.00           C  
ATOM     59  H3'  DG     2      44.018  33.441  42.635  1.00  0.00           H  
ATOM     60  C2'  DG     2      44.184  35.555  43.164  1.00  0.00           C  
ATOM     61  H2'  DG     2      45.164  35.415  42.710  1.00  0.00           H  
ATOM     62 H2''  DG     2      43.619  36.187  42.479  1.00  0.00           H  
ATOM     63  O3'  DG     2      42.153  34.085  43.136  1.00  0.00           O  
ATOM     64  P    DG     3      41.276  34.685  41.913  1.00  0.00           P  
ATOM     65  OP1  DG     3      40.085  33.775  41.812  1.00  0.00           O  
ATOM     66  OP2  DG     3      42.143  34.890  40.746  1.00  0.00           O  
ATOM     67  O5'  DG     3      40.815  36.089  42.507  1.00  0.00           O  
ATOM     68  C5'  DG     3      40.130  36.183  43.791  1.00  0.00           C  
ATOM     69  H5'  DG     3      40.607  35.552  44.541  1.00  0.00           H  
ATOM     70 H5''  DG     3      39.127  35.764  43.709  1.00  0.00           H  
ATOM     71  C4'  DG     3      40.053  37.572  44.333  1.00  0.00           C  
ATOM     72  H4'  DG     3      39.440  37.401  45.218  1.00  0.00           H  
ATOM     73  O4'  DG     3      41.346  38.134  44.768  1.00  0.00           O  
ATOM     74  C1'  DG     3      41.223  39.541  45.018  1.00  0.00           C  
ATOM     75  H1'  DG     3      40.831  39.756  46.012  1.00  0.00           H  
ATOM     76  N9   DG     3      42.459  40.288  44.819  1.00  0.00           N  
ATOM     77  C8   DG     3      43.517  39.991  44.018  1.00  0.00           C  
ATOM     78  H8   DG     3      43.658  39.090  43.438  1.00  0.00           H  
ATOM     79  N7   DG     3      44.498  40.856  44.043  1.00  0.00           N  
ATOM     80  C5   DG     3      44.039  41.797  44.986  1.00  0.00           C  
ATOM     81  C6   DG     3      44.616  43.001  45.531  1.00  0.00           C  
ATOM     82  O6   DG     3      45.703  43.555  45.368  1.00  0.00           O  
ATOM     83  N1   DG     3      43.878  43.656  46.470  1.00  0.00           N  
ATOM     84  H1   DG     3      44.258  44.509  46.854  1.00  0.00           H  
ATOM     85  C2   DG     3      42.613  43.217  46.855  1.00  0.00           C  
ATOM     86  N2   DG     3      41.929  43.963  47.648  1.00  0.00           N  
ATOM     87  H21  DG     3      42.259  44.883  47.903  1.00  0.00           H  
ATOM     88  H22  DG     3      40.934  43.867  47.792  1.00  0.00           H  
ATOM     89  N3   DG     3      42.042  42.097  46.438  1.00  0.00           N  
ATOM     90  C4   DG     3      42.820  41.429  45.487  1.00  0.00           C  
ATOM     91  C3'  DG     3      39.400  38.693  43.493  1.00  0.00           C  
ATOM     92  H3'  DG     3      39.703  38.540  42.457  1.00  0.00           H  
ATOM     93  C2'  DG     3      40.048  39.942  44.020  1.00  0.00           C  
ATOM     94  H2'  DG     3      40.466  40.511  43.190  1.00  0.00           H  
ATOM     95 H2''  DG     3      39.361  40.619  44.528  1.00  0.00           H  
ATOM     96  O3'  DG     3      37.960  38.799  43.626  1.00  0.00           O  
ATOM     97  P    DG     4      37.054  39.609  42.616  1.00  0.00           P  
ATOM     98  OP1  DG     4      35.697  38.997  42.538  1.00  0.00           O  
ATOM     99  OP2  DG     4      37.726  39.821  41.354  1.00  0.00           O  
ATOM    100  O5'  DG     4      36.911  40.979  43.501  1.00  0.00           O  
ATOM    101  C5'  DG     4      36.354  40.967  44.760  1.00  0.00           C  
ATOM    102  H5'  DG     4      37.068  40.596  45.496  1.00  0.00           H  
ATOM    103 H5''  DG     4      35.497  40.316  44.935  1.00  0.00           H  
ATOM    104  C4'  DG     4      35.999  42.404  45.123  1.00  0.00           C  
ATOM    105  H4'  DG     4      35.340  42.366  45.990  1.00  0.00           H  
ATOM    106  O4'  DG     4      37.098  43.247  45.416  1.00  0.00           O  
ATOM    107  C1'  DG     4      37.176  44.093  44.263  1.00  0.00           C  
ATOM    108  H1'  DG     4      36.962  45.082  44.669  1.00  0.00           H  
ATOM    109  N9   DG     4      38.546  44.232  43.900  1.00  0.00           N  
ATOM    110  C8   DG     4      39.294  43.370  43.075  1.00  0.00           C  
ATOM    111  H8   DG     4      38.794  42.541  42.596  1.00  0.00           H  
ATOM    112  N7   DG     4      40.561  43.629  43.051  1.00  0.00           N  
ATOM    113  C5   DG     4      40.727  44.788  43.811  1.00  0.00           C  
ATOM    114  C6   DG     4      41.852  45.648  44.139  1.00  0.00           C  
ATOM    115  O6   DG     4      43.067  45.495  43.900  1.00  0.00           O  
ATOM    116  N1   DG     4      41.468  46.780  44.802  1.00  0.00           N  
ATOM    117  H1   DG     4      42.225  47.444  44.887  1.00  0.00           H  
ATOM    118  C2   DG     4      40.121  47.112  45.047  1.00  0.00           C  
ATOM    119  N2   DG     4      39.904  48.175  45.694  1.00  0.00           N  
ATOM    120  H21  DG     4      40.629  48.864  45.553  1.00  0.00           H  
ATOM    121  H22  DG     4      38.952  48.393  45.949  1.00  0.00           H  
ATOM    122  N3   DG     4      39.133  46.229  45.068  1.00  0.00           N  
ATOM    123  C4   DG     4      39.494  45.127  44.361  1.00  0.00           C  
ATOM    124  C3'  DG     4      35.044  43.108  44.051  1.00  0.00           C  
ATOM    125  H3'  DG     4      34.485  42.322  43.542  1.00  0.00           H  
ATOM    126  C2'  DG     4      36.129  43.800  43.204  1.00  0.00           C  
ATOM    127  H2'  DG     4      36.454  43.122  42.415  1.00  0.00           H  
ATOM    128 H2''  DG     4      35.670  44.706  42.809  1.00  0.00           H  
ATOM    129  O3'  DG     4      34.217  44.101  44.601  1.00  0.00           O  
ATOM    130  P    DT     5      32.786  44.328  43.953  1.00  0.00           P  
ATOM    131  OP1  DT     5      32.816  44.101  42.501  1.00  0.00           O  
ATOM    132  OP2  DT     5      32.287  45.594  44.408  1.00  0.00           O  
ATOM    133  O5'  DT     5      31.947  43.194  44.671  1.00  0.00           O  
ATOM    134  C5'  DT     5      32.052  42.864  46.046  1.00  0.00           C  
ATOM    135  H5'  DT     5      31.364  43.516  46.585  1.00  0.00           H  
ATOM    136 H5''  DT     5      33.044  43.016  46.470  1.00  0.00           H  
ATOM    137  C4'  DT     5      31.646  41.428  46.353  1.00  0.00           C  
ATOM    138  H4'  DT     5      30.713  41.127  45.876  1.00  0.00           H  
ATOM    139  O4'  DT     5      32.739  40.559  46.008  1.00  0.00           O  
ATOM    140  C1'  DT     5      32.800  39.531  46.916  1.00  0.00           C  
ATOM    141  H1'  DT     5      32.031  38.840  46.571  1.00  0.00           H  
ATOM    142  N1   DT     5      34.116  38.755  46.930  1.00  0.00           N  
ATOM    143  C6   DT     5      35.291  39.223  47.517  1.00  0.00           C  
ATOM    144  H6   DT     5      35.283  40.219  47.935  1.00  0.00           H  
ATOM    145  C5   DT     5      36.456  38.558  47.436  1.00  0.00           C  
ATOM    146  C7   DT     5      37.719  39.109  47.948  1.00  0.00           C  
ATOM    147  H71  DT     5      38.371  39.065  47.075  1.00  0.00           H  
ATOM    148  H72  DT     5      37.546  40.141  48.253  1.00  0.00           H  
ATOM    149  H73  DT     5      38.146  38.499  48.744  1.00  0.00           H  
ATOM    150  C4   DT     5      36.544  37.216  46.822  1.00  0.00           C  
ATOM    151  O4   DT     5      37.545  36.515  46.790  1.00  0.00           O  
ATOM    152  N3   DT     5      35.318  36.766  46.305  1.00  0.00           N  
ATOM    153  H3   DT     5      35.233  35.882  45.824  1.00  0.00           H  
ATOM    154  C2   DT     5      34.148  37.491  46.379  1.00  0.00           C  
ATOM    155  O2   DT     5      33.193  36.989  45.943  1.00  0.00           O  
ATOM    156  C3'  DT     5      31.297  41.164  47.779  1.00  0.00           C  
ATOM    157  H3'  DT     5      31.334  42.083  48.363  1.00  0.00           H  
ATOM    158  C2'  DT     5      32.454  40.253  48.257  1.00  0.00           C  
ATOM    159  H2'  DT     5      33.227  40.981  48.504  1.00  0.00           H  
ATOM    160 H2''  DT     5      32.141  39.542  49.022  1.00  0.00           H  
ATOM    161  O3'  DT     5      30.016  40.565  47.923  1.00  0.00           O  
ATOM    162  P    DT     6      29.019  41.058  49.170  1.00  0.00           P  
ATOM    163  OP1  DT     6      27.703  40.538  48.836  1.00  0.00           O  
ATOM    164  OP2  DT     6      29.256  42.489  49.285  1.00  0.00           O  
ATOM    165  O5'  DT     6      29.625  40.201  50.368  1.00  0.00           O  
ATOM    166  C5'  DT     6      29.191  40.438  51.670  1.00  0.00           C  
ATOM    167  H5'  DT     6      28.111  40.294  51.655  1.00  0.00           H  
ATOM    168 H5''  DT     6      29.428  41.467  51.942  1.00  0.00           H  
ATOM    169  C4'  DT     6      29.904  39.632  52.701  1.00  0.00           C  
ATOM    170  H4'  DT     6      29.681  40.109  53.655  1.00  0.00           H  
ATOM    171  O4'  DT     6      29.571  38.256  52.785  1.00  0.00           O  
ATOM    172  C1'  DT     6      30.766  37.408  52.606  1.00  0.00           C  
ATOM    173  H1'  DT     6      30.655  36.686  53.415  1.00  0.00           H  
ATOM    174  N1   DT     6      31.046  36.658  51.340  1.00  0.00           N  
ATOM    175  C6   DT     6      30.398  37.052  50.196  1.00  0.00           C  
ATOM    176  H6   DT     6      29.635  37.815  50.250  1.00  0.00           H  
ATOM    177  C5   DT     6      30.611  36.387  49.052  1.00  0.00           C  
ATOM    178  C7   DT     6      29.959  36.772  47.802  1.00  0.00           C  
ATOM    179  H71  DT     6      30.620  37.139  47.017  1.00  0.00           H  
ATOM    180  H72  DT     6      29.405  35.936  47.377  1.00  0.00           H  
ATOM    181  H73  DT     6      29.300  37.615  48.010  1.00  0.00           H  
ATOM    182  C4   DT     6      31.588  35.296  49.008  1.00  0.00           C  
ATOM    183  O4   DT     6      31.868  34.627  48.015  1.00  0.00           O  
ATOM    184  N3   DT     6      32.144  34.910  50.201  1.00  0.00           N  
ATOM    185  H3   DT     6      32.780  34.125  50.209  1.00  0.00           H  
ATOM    186  C2   DT     6      31.967  35.583  51.394  1.00  0.00           C  
ATOM    187  O2   DT     6      32.647  35.311  52.341  1.00  0.00           O  
ATOM    188  C3'  DT     6      31.444  39.727  52.486  1.00  0.00           C  
ATOM    189  H3'  DT     6      31.715  39.831  51.435  1.00  0.00           H  
ATOM    190  C2'  DT     6      31.885  38.370  53.001  1.00  0.00           C  
ATOM    191  H2'  DT     6      32.776  38.139  52.416  1.00  0.00           H  
ATOM    192 H2''  DT     6      32.033  38.262  54.075  1.00  0.00           H  
ATOM    193  O3'  DT     6      31.895  40.850  53.204  1.00  0.00           O  
ATOM    194  P    DA     7      33.077  41.765  52.752  1.00  0.00           P  
ATOM    195  OP1  DA     7      33.251  42.733  53.742  1.00  0.00           O  
ATOM    196  OP2  DA     7      32.764  42.250  51.356  1.00  0.00           O  
ATOM    197  O5'  DA     7      34.370  40.784  52.744  1.00  0.00           O  
ATOM    198  C5'  DA     7      34.877  40.209  53.959  1.00  0.00           C  
ATOM    199  H5'  DA     7      34.128  39.518  54.347  1.00  0.00           H  
ATOM    200 H5''  DA     7      34.856  41.044  54.659  1.00  0.00           H  
ATOM    201  C4'  DA     7      36.217  39.450  53.897  1.00  0.00           C  
ATOM    202  H4'  DA     7      36.521  39.489  54.943  1.00  0.00           H  
ATOM    203  O4'  DA     7      36.125  38.106  53.510  1.00  0.00           O  
ATOM    204  C1'  DA     7      36.810  37.966  52.284  1.00  0.00           C  
ATOM    205  H1'  DA     7      37.735  37.436  52.512  1.00  0.00           H  
ATOM    206  N9   DA     7      36.017  37.177  51.334  1.00  0.00           N  
ATOM    207  C8   DA     7      34.832  37.632  50.786  1.00  0.00           C  
ATOM    208  H8   DA     7      34.330  38.556  51.035  1.00  0.00           H  
ATOM    209  N7   DA     7      34.436  36.932  49.746  1.00  0.00           N  
ATOM    210  C5   DA     7      35.343  35.818  49.761  1.00  0.00           C  
ATOM    211  C6   DA     7      35.522  34.646  48.934  1.00  0.00           C  
ATOM    212  N6   DA     7      34.632  34.092  48.099  1.00  0.00           N  
ATOM    213  H61  DA     7      34.846  33.309  47.498  1.00  0.00           H  
ATOM    214  H62  DA     7      33.693  34.463  48.087  1.00  0.00           H  
ATOM    215  N1   DA     7      36.563  33.838  49.122  1.00  0.00           N  
ATOM    216  C2   DA     7      37.507  34.222  50.019  1.00  0.00           C  
ATOM    217  H2   DA     7      38.425  33.654  50.054  1.00  0.00           H  
ATOM    218  N3   DA     7      37.445  35.252  50.890  1.00  0.00           N  
ATOM    219  C4   DA     7      36.342  36.020  50.656  1.00  0.00           C  
ATOM    220  C3'  DA     7      37.309  40.085  53.012  1.00  0.00           C  
ATOM    221  H3'  DA     7      37.124  41.128  52.754  1.00  0.00           H  
ATOM    222  C2'  DA     7      37.072  39.342  51.760  1.00  0.00           C  
ATOM    223  H2'  DA     7      36.215  39.674  51.174  1.00  0.00           H  
ATOM    224 H2''  DA     7      37.928  39.421  51.089  1.00  0.00           H  
ATOM    225  O3'  DA     7      38.594  39.916  53.595  1.00  0.00           O  
ATOM    226  P    DG     8      39.106  40.897  54.761  1.00  0.00           P  
ATOM    227  OP1  DG     8      39.940  40.169  55.733  1.00  0.00           O  
ATOM    228  OP2  DG     8      38.002  41.682  55.328  1.00  0.00           O  
ATOM    229  O5'  DG     8      40.099  41.919  53.954  1.00  0.00           O  
ATOM    230  C5'  DG     8      39.627  42.649  52.834  1.00  0.00           C  
ATOM    231  H5'  DG     8      38.594  42.982  52.928  1.00  0.00           H  
ATOM    232 H5''  DG     8      39.804  42.077  51.923  1.00  0.00           H  
ATOM    233  C4'  DG     8      40.570  43.839  52.871  1.00  0.00           C  
ATOM    234  H4'  DG     8      40.336  44.310  53.826  1.00  0.00           H  
ATOM    235  O4'  DG     8      41.859  43.444  52.588  1.00  0.00           O  
ATOM    236  C1'  DG     8      42.339  44.243  51.479  1.00  0.00           C  
ATOM    237  H1'  DG     8      42.723  45.121  51.999  1.00  0.00           H  
ATOM    238  N9   DG     8      43.361  43.626  50.558  1.00  0.00           N  
ATOM    239  C8   DG     8      43.309  42.364  50.165  1.00  0.00           C  
ATOM    240  H8   DG     8      42.501  41.706  50.448  1.00  0.00           H  
ATOM    241  N7   DG     8      44.327  42.061  49.368  1.00  0.00           N  
ATOM    242  C5   DG     8      45.129  43.306  49.307  1.00  0.00           C  
ATOM    243  C6   DG     8      46.351  43.671  48.645  1.00  0.00           C  
ATOM    244  O6   DG     8      47.078  42.906  47.959  1.00  0.00           O  
ATOM    245  N1   DG     8      46.707  44.979  48.917  1.00  0.00           N  
ATOM    246  H1   DG     8      47.492  45.336  48.391  1.00  0.00           H  
ATOM    247  C2   DG     8      46.062  45.823  49.801  1.00  0.00           C  
ATOM    248  N2   DG     8      46.516  47.030  49.871  1.00  0.00           N  
ATOM    249  H21  DG     8      47.358  47.284  49.375  1.00  0.00           H  
ATOM    250  H22  DG     8      46.131  47.649  50.570  1.00  0.00           H  
ATOM    251  N3   DG     8      44.954  45.501  50.407  1.00  0.00           N  
ATOM    252  C4   DG     8      44.491  44.255  50.098  1.00  0.00           C  
ATOM    253  C3'  DG     8      40.170  44.883  51.765  1.00  0.00           C  
ATOM    254  H3'  DG     8      39.153  44.830  51.376  1.00  0.00           H  
ATOM    255  C2'  DG     8      41.134  44.655  50.642  1.00  0.00           C  
ATOM    256  H2'  DG     8      40.765  43.816  50.051  1.00  0.00           H  
ATOM    257 H2''  DG     8      41.222  45.524  49.990  1.00  0.00           H  
ATOM    258  O3'  DG     8      40.473  46.116  52.376  1.00  0.00           O  
ATOM    259  P    DG     9      39.392  47.311  52.461  1.00  0.00           P  
ATOM    260  OP1  DG     9      39.076  47.458  53.924  1.00  0.00           O  
ATOM    261  OP2  DG     9      38.261  46.958  51.602  1.00  0.00           O  
ATOM    262  O5'  DG     9      40.049  48.641  51.864  1.00  0.00           O  
ATOM    263  C5'  DG     9      40.726  49.540  52.739  1.00  0.00           C  
ATOM    264  H5'  DG     9      41.571  49.051  53.223  1.00  0.00           H  
ATOM    265 H5''  DG     9      40.053  49.920  53.508  1.00  0.00           H  
ATOM    266  C4'  DG     9      41.227  50.863  52.090  1.00  0.00           C  
ATOM    267  H4'  DG     9      41.355  51.495  52.969  1.00  0.00           H  
ATOM    268  O4'  DG     9      42.464  50.639  51.432  1.00  0.00           O  
ATOM    269  C1'  DG     9      42.300  50.684  49.960  1.00  0.00           C  
ATOM    270  H1'  DG     9      42.863  51.548  49.606  1.00  0.00           H  
ATOM    271  N9   DG     9      42.695  49.350  49.317  1.00  0.00           N  
ATOM    272  C8   DG     9      42.009  48.157  49.185  1.00  0.00           C  
ATOM    273  H8   DG     9      41.104  47.952  49.738  1.00  0.00           H  
ATOM    274  N7   DG     9      42.551  47.278  48.293  1.00  0.00           N  
ATOM    275  C5   DG     9      43.721  47.907  48.014  1.00  0.00           C  
ATOM    276  C6   DG     9      44.773  47.433  47.139  1.00  0.00           C  
ATOM    277  O6   DG     9      44.828  46.337  46.576  1.00  0.00           O  
ATOM    278  N1   DG     9      45.825  48.337  47.019  1.00  0.00           N  
ATOM    279  H1   DG     9      46.710  48.063  46.618  1.00  0.00           H  
ATOM    280  C2   DG     9      45.809  49.495  47.691  1.00  0.00           C  
ATOM    281  N2   DG     9      46.857  50.270  47.397  1.00  0.00           N  
ATOM    282  H21  DG     9      47.517  50.075  46.657  1.00  0.00           H  
ATOM    283  H22  DG     9      46.689  51.247  47.594  1.00  0.00           H  
ATOM    284  N3   DG     9      44.905  50.015  48.495  1.00  0.00           N  
ATOM    285  C4   DG     9      43.872  49.127  48.653  1.00  0.00           C  
ATOM    286  C3'  DG     9      40.276  51.478  51.062  1.00  0.00           C  
ATOM    287  H3'  DG     9      39.301  51.051  51.295  1.00  0.00           H  
ATOM    288  C2'  DG     9      40.779  50.876  49.821  1.00  0.00           C  
ATOM    289  H2'  DG     9      40.216  49.968  49.605  1.00  0.00           H  
ATOM    290 H2''  DG     9      40.527  51.435  48.920  1.00  0.00           H  
ATOM    291  O3'  DG     9      40.228  52.937  51.124  1.00  0.00           O  
ATOM    292  P    DG    10      39.600  53.836  50.019  1.00  0.00           P  
ATOM    293  OP1  DG    10      39.343  55.204  50.557  1.00  0.00           O  
ATOM    294  OP2  DG    10      38.540  53.027  49.328  1.00  0.00           O  
ATOM    295  O5'  DG    10      40.780  53.908  49.061  1.00  0.00           O  
ATOM    296  C5'  DG    10      42.025  54.376  49.492  1.00  0.00           C  
ATOM    297  H5'  DG    10      42.478  53.678  50.195  1.00  0.00           H  
ATOM    298 H5''  DG    10      41.846  55.283  50.070  1.00  0.00           H  
ATOM    299  C4'  DG    10      42.956  54.683  48.339  1.00  0.00           C  
ATOM    300  H4'  DG    10      43.850  55.185  48.707  1.00  0.00           H  
ATOM    301  O4'  DG    10      43.426  53.453  47.761  1.00  0.00           O  
ATOM    302  C1'  DG    10      43.379  53.473  46.369  1.00  0.00           C  
ATOM    303  H1'  DG    10      44.173  54.097  45.958  1.00  0.00           H  
ATOM    304  N9   DG    10      43.337  52.112  45.875  1.00  0.00           N  
ATOM    305  C8   DG    10      42.433  51.173  46.176  1.00  0.00           C  
ATOM    306  H8   DG    10      41.734  51.355  46.979  1.00  0.00           H  
ATOM    307  N7   DG    10      42.578  50.007  45.505  1.00  0.00           N  
ATOM    308  C5   DG    10      43.634  50.313  44.677  1.00  0.00           C  
ATOM    309  C6   DG    10      44.326  49.474  43.776  1.00  0.00           C  
ATOM    310  O6   DG    10      44.187  48.253  43.627  1.00  0.00           O  
ATOM    311  N1   DG    10      45.397  50.061  43.215  1.00  0.00           N  
ATOM    312  H1   DG    10      46.163  49.521  42.839  1.00  0.00           H  
ATOM    313  C2   DG    10      45.761  51.299  43.464  1.00  0.00           C  
ATOM    314  N2   DG    10      46.890  51.689  42.926  1.00  0.00           N  
ATOM    315  H21  DG    10      47.468  50.960  42.532  1.00  0.00           H  
ATOM    316  H22  DG    10      47.235  52.629  43.056  1.00  0.00           H  
ATOM    317  N3   DG    10      45.184  52.144  44.290  1.00  0.00           N  
ATOM    318  C4   DG    10      44.068  51.589  44.853  1.00  0.00           C  
ATOM    319  C3'  DG    10      42.323  55.413  47.156  1.00  0.00           C  
ATOM    320  H3'  DG    10      41.457  56.016  47.430  1.00  0.00           H  
ATOM    321  C2'  DG    10      42.104  54.211  46.147  1.00  0.00           C  
ATOM    322  H2'  DG    10      41.208  53.682  46.471  1.00  0.00           H  
ATOM    323 H2''  DG    10      42.040  54.533  45.108  1.00  0.00           H  
ATOM    324  O3'  DG    10      43.307  56.229  46.550  1.00  0.00           O  
ATOM    325  P    DT    11      43.024  57.676  45.940  1.00  0.00           P  
ATOM    326  OP1  DT    11      41.668  57.834  45.272  1.00  0.00           O  
ATOM    327  OP2  DT    11      44.236  58.254  45.287  1.00  0.00           O  
ATOM    328  O5'  DT    11      42.885  58.434  47.302  1.00  0.00           O  
ATOM    329  C5'  DT    11      43.989  58.847  48.078  1.00  0.00           C  
ATOM    330  H5'  DT    11      44.281  59.842  47.742  1.00  0.00           H  
ATOM    331 H5''  DT    11      44.765  58.122  47.833  1.00  0.00           H  
ATOM    332  C4'  DT    11      43.685  58.849  49.562  1.00  0.00           C  
ATOM    333  H4'  DT    11      42.779  59.398  49.820  1.00  0.00           H  
ATOM    334  O4'  DT    11      43.495  57.482  49.938  1.00  0.00           O  
ATOM    335  C1'  DT    11      43.954  57.332  51.250  1.00  0.00           C  
ATOM    336  H1'  DT    11      43.137  57.598  51.921  1.00  0.00           H  
ATOM    337  N1   DT    11      44.465  55.925  51.483  1.00  0.00           N  
ATOM    338  C6   DT    11      45.518  55.439  50.789  1.00  0.00           C  
ATOM    339  H6   DT    11      46.069  56.027  50.071  1.00  0.00           H  
ATOM    340  C5   DT    11      46.034  54.202  51.098  1.00  0.00           C  
ATOM    341  C7   DT    11      47.266  53.759  50.316  1.00  0.00           C  
ATOM    342  H71  DT    11      48.179  53.858  50.903  1.00  0.00           H  
ATOM    343  H72  DT    11      47.127  52.731  49.981  1.00  0.00           H  
ATOM    344  H73  DT    11      47.271  54.345  49.396  1.00  0.00           H  
ATOM    345  C4   DT    11      45.363  53.320  52.056  1.00  0.00           C  
ATOM    346  O4   DT    11      45.579  52.176  52.352  1.00  0.00           O  
ATOM    347  N3   DT    11      44.339  53.886  52.651  1.00  0.00           N  
ATOM    348  H3   DT    11      43.992  53.334  53.422  1.00  0.00           H  
ATOM    349  C2   DT    11      43.865  55.218  52.543  1.00  0.00           C  
ATOM    350  O2   DT    11      42.932  55.591  53.273  1.00  0.00           O  
ATOM    351  C3'  DT    11      44.872  59.449  50.335  1.00  0.00           C  
ATOM    352  H3'  DT    11      45.731  59.462  49.663  1.00  0.00           H  
ATOM    353  C2'  DT    11      45.075  58.368  51.365  1.00  0.00           C  
ATOM    354  H2'  DT    11      46.020  57.851  51.196  1.00  0.00           H  
ATOM    355 H2''  DT    11      45.166  58.818  52.354  1.00  0.00           H  
ATOM    356  O3'  DT    11      44.647  60.684  50.996  1.00  0.00           O  
ATOM    357  P    DT    12      45.647  61.863  50.792  1.00  0.00           P  
ATOM    358  OP1  DT    12      45.072  62.942  51.677  1.00  0.00           O  
ATOM    359  OP2  DT    12      45.894  62.158  49.350  1.00  0.00           O  
ATOM    360  O5'  DT    12      46.994  61.436  51.575  1.00  0.00           O  
ATOM    361  C5'  DT    12      47.977  62.364  51.958  1.00  0.00           C  
ATOM    362  H5'  DT    12      47.486  63.117  52.574  1.00  0.00           H  
ATOM    363 H5''  DT    12      48.256  62.880  51.039  1.00  0.00           H  
ATOM    364  C4'  DT    12      49.272  61.841  52.679  1.00  0.00           C  
ATOM    365  H4'  DT    12      50.096  62.536  52.837  1.00  0.00           H  
ATOM    366  O4'  DT    12      48.936  61.396  54.040  1.00  0.00           O  
ATOM    367  C1'  DT    12      49.141  60.014  54.194  1.00  0.00           C  
ATOM    368  H1'  DT    12      50.079  59.871  54.730  1.00  0.00           H  
ATOM    369  N1   DT    12      48.059  59.441  54.989  1.00  0.00           N  
ATOM    370  C6   DT    12      46.759  59.477  54.575  1.00  0.00           C  
ATOM    371  H6   DT    12      46.434  60.086  53.744  1.00  0.00           H  
ATOM    372  C5   DT    12      45.788  59.009  55.389  1.00  0.00           C  
ATOM    373  C7   DT    12      44.332  59.284  55.077  1.00  0.00           C  
ATOM    374  H71  DT    12      43.634  59.431  55.900  1.00  0.00           H  
ATOM    375  H72  DT    12      44.267  60.169  54.443  1.00  0.00           H  
ATOM    376  H73  DT    12      44.081  58.328  54.618  1.00  0.00           H  
ATOM    377  C4   DT    12      46.124  58.348  56.650  1.00  0.00           C  
ATOM    378  O4   DT    12      45.337  57.971  57.502  1.00  0.00           O  
ATOM    379  N3   DT    12      47.416  58.305  56.966  1.00  0.00           N  
ATOM    380  H3   DT    12      47.643  57.586  57.638  1.00  0.00           H  
ATOM    381  C2   DT    12      48.451  58.740  56.125  1.00  0.00           C  
ATOM    382  O2   DT    12      49.549  58.222  56.373  1.00  0.00           O  
ATOM    383  C3'  DT    12      49.870  60.581  52.005  1.00  0.00           C  
ATOM    384  H3'  DT    12      49.480  60.445  50.996  1.00  0.00           H  
ATOM    385  C2'  DT    12      49.223  59.474  52.791  1.00  0.00           C  
ATOM    386  H2'  DT    12      48.169  59.370  52.531  1.00  0.00           H  
ATOM    387 H2''  DT    12      49.731  58.511  52.846  1.00  0.00           H  
ATOM    388  O3'  DT    12      51.303  60.659  52.171  1.00  0.00           O  
ATOM    389  P    DA    13      52.374  59.760  51.324  1.00  0.00           P  
ATOM    390  OP1  DA    13      53.695  60.209  51.835  1.00  0.00           O  
ATOM    391  OP2  DA    13      52.078  59.796  49.869  1.00  0.00           O  
ATOM    392  O5'  DA    13      51.976  58.367  51.876  1.00  0.00           O  
ATOM    393  C5'  DA    13      52.793  57.757  52.966  1.00  0.00           C  
ATOM    394  H5'  DA    13      52.894  58.529  53.728  1.00  0.00           H  
ATOM    395 H5''  DA    13      53.801  57.450  52.688  1.00  0.00           H  
ATOM    396  C4'  DA    13      52.196  56.391  53.455  1.00  0.00           C  
ATOM    397  H4'  DA    13      52.849  55.967  54.218  1.00  0.00           H  
ATOM    398  O4'  DA    13      50.994  56.543  54.160  1.00  0.00           O  
ATOM    399  C1'  DA    13      50.208  55.330  53.894  1.00  0.00           C  
ATOM    400  H1'  DA    13      50.524  54.598  54.637  1.00  0.00           H  
ATOM    401  N9   DA    13      48.765  55.641  54.119  1.00  0.00           N  
ATOM    402  C8   DA    13      47.918  56.367  53.350  1.00  0.00           C  
ATOM    403  H8   DA    13      48.214  56.910  52.464  1.00  0.00           H  
ATOM    404  N7   DA    13      46.683  56.298  53.699  1.00  0.00           N  
ATOM    405  C5   DA    13      46.708  55.514  54.904  1.00  0.00           C  
ATOM    406  C6   DA    13      45.734  55.050  55.861  1.00  0.00           C  
ATOM    407  N6   DA    13      44.463  55.215  55.805  1.00  0.00           N  
ATOM    408  H61  DA    13      43.845  54.825  56.503  1.00  0.00           H  
ATOM    409  H62  DA    13      44.010  55.668  55.024  1.00  0.00           H  
ATOM    410  N1   DA    13      46.146  54.358  56.890  1.00  0.00           N  
ATOM    411  C2   DA    13      47.403  54.011  57.028  1.00  0.00           C  
ATOM    412  H2   DA    13      47.629  53.496  57.949  1.00  0.00           H  
ATOM    413  N3   DA    13      48.384  54.309  56.197  1.00  0.00           N  
ATOM    414  C4   DA    13      47.972  55.145  55.190  1.00  0.00           C  
ATOM    415  C3'  DA    13      51.922  55.380  52.304  1.00  0.00           C  
ATOM    416  H3'  DA    13      52.106  55.775  51.305  1.00  0.00           H  
ATOM    417  C2'  DA    13      50.437  55.001  52.422  1.00  0.00           C  
ATOM    418  H2'  DA    13      49.877  55.659  51.757  1.00  0.00           H  
ATOM    419 H2''  DA    13      50.222  53.940  52.292  1.00  0.00           H  
ATOM    420  O3'  DA    13      52.744  54.207  52.584  1.00  0.00           O  
ATOM    421  P    DG    14      54.152  53.922  51.806  1.00  0.00           P  
ATOM    422  OP1  DG    14      54.816  52.766  52.428  1.00  0.00           O  
ATOM    423  OP2  DG    14      54.959  55.139  51.679  1.00  0.00           O  
ATOM    424  O5'  DG    14      53.538  53.623  50.355  1.00  0.00           O  
ATOM    425  C5'  DG    14      53.386  52.260  49.889  1.00  0.00           C  
ATOM    426  H5'  DG    14      52.697  51.703  50.525  1.00  0.00           H  
ATOM    427 H5''  DG    14      54.326  51.710  49.938  1.00  0.00           H  
ATOM    428  C4'  DG    14      52.824  52.104  48.440  1.00  0.00           C  
ATOM    429  H4'  DG    14      53.677  52.308  47.793  1.00  0.00           H  
ATOM    430  O4'  DG    14      52.461  50.713  48.329  1.00  0.00           O  
ATOM    431  C1'  DG    14      51.186  50.620  47.767  1.00  0.00           C  
ATOM    432  H1'  DG    14      51.266  50.803  46.695  1.00  0.00           H  
ATOM    433  N9   DG    14      50.591  49.185  47.981  1.00  0.00           N  
ATOM    434  C8   DG    14      49.675  48.784  48.916  1.00  0.00           C  
ATOM    435  H8   DG    14      49.275  49.491  49.628  1.00  0.00           H  
ATOM    436  N7   DG    14      49.226  47.564  48.778  1.00  0.00           N  
ATOM    437  C5   DG    14      50.101  46.993  47.770  1.00  0.00           C  
ATOM    438  C6   DG    14      50.167  45.672  47.224  1.00  0.00           C  
ATOM    439  O6   DG    14      49.507  44.663  47.428  1.00  0.00           O  
ATOM    440  N1   DG    14      51.052  45.570  46.143  1.00  0.00           N  
ATOM    441  H1   DG    14      50.972  44.745  45.565  1.00  0.00           H  
ATOM    442  C2   DG    14      51.843  46.597  45.734  1.00  0.00           C  
ATOM    443  N2   DG    14      52.644  46.318  44.759  1.00  0.00           N  
ATOM    444  H21  DG    14      52.750  45.372  44.424  1.00  0.00           H  
ATOM    445  H22  DG    14      53.209  47.058  44.369  1.00  0.00           H  
ATOM    446  N3   DG    14      51.740  47.827  46.232  1.00  0.00           N  
ATOM    447  C4   DG    14      50.845  48.017  47.213  1.00  0.00           C  
ATOM    448  C3'  DG    14      51.583  52.893  48.044  1.00  0.00           C  
ATOM    449  H3'  DG    14      51.459  53.759  48.694  1.00  0.00           H  
ATOM    450  C2'  DG    14      50.511  51.824  48.371  1.00  0.00           C  
ATOM    451  H2'  DG    14      50.227  51.829  49.424  1.00  0.00           H  
ATOM    452 H2''  DG    14      49.632  52.135  47.806  1.00  0.00           H  
ATOM    453  O3'  DG    14      51.690  53.141  46.643  1.00  0.00           O  
ATOM    454  P    DG    15      50.946  54.298  45.953  1.00  0.00           P  
ATOM    455  OP1  DG    15      51.564  55.524  46.464  1.00  0.00           O  
ATOM    456  OP2  DG    15      49.466  54.118  45.995  1.00  0.00           O  
ATOM    457  O5'  DG    15      51.324  54.212  44.403  1.00  0.00           O  
ATOM    458  C5'  DG    15      52.694  54.138  44.080  1.00  0.00           C  
ATOM    459  H5'  DG    15      53.310  53.758  44.896  1.00  0.00           H  
ATOM    460 H5''  DG    15      53.076  55.129  43.833  1.00  0.00           H  
ATOM    461  C4'  DG    15      52.799  53.270  42.869  1.00  0.00           C  
ATOM    462  H4'  DG    15      53.827  53.302  42.506  1.00  0.00           H  
ATOM    463  O4'  DG    15      52.473  51.943  43.478  1.00  0.00           O  
ATOM    464  C1'  DG    15      51.301  51.480  42.780  1.00  0.00           C  
ATOM    465  H1'  DG    15      51.596  50.833  41.953  1.00  0.00           H  
ATOM    466  N9   DG    15      50.444  50.625  43.625  1.00  0.00           N  
ATOM    467  C8   DG    15      49.584  50.970  44.662  1.00  0.00           C  
ATOM    468  H8   DG    15      49.495  51.998  44.982  1.00  0.00           H  
ATOM    469  N7   DG    15      48.857  49.974  45.127  1.00  0.00           N  
ATOM    470  C5   DG    15      49.270  48.865  44.402  1.00  0.00           C  
ATOM    471  C6   DG    15      48.795  47.502  44.413  1.00  0.00           C  
ATOM    472  O6   DG    15      47.902  46.983  45.070  1.00  0.00           O  
ATOM    473  N1   DG    15      49.480  46.704  43.546  1.00  0.00           N  
ATOM    474  H1   DG    15      49.176  45.741  43.558  1.00  0.00           H  
ATOM    475  C2   DG    15      50.352  47.178  42.705  1.00  0.00           C  
ATOM    476  N2   DG    15      50.805  46.214  41.926  1.00  0.00           N  
ATOM    477  H21  DG    15      50.447  45.274  42.018  1.00  0.00           H  
ATOM    478  H22  DG    15      51.322  46.390  41.076  1.00  0.00           H  
ATOM    479  N3   DG    15      50.814  48.433  42.551  1.00  0.00           N  
ATOM    480  C4   DG    15      50.210  49.268  43.487  1.00  0.00           C  
ATOM    481  C3'  DG    15      51.787  53.573  41.776  1.00  0.00           C  
ATOM    482  H3'  DG    15      51.599  54.645  41.718  1.00  0.00           H  
ATOM    483  C2'  DG    15      50.573  52.632  42.144  1.00  0.00           C  
ATOM    484  H2'  DG    15      49.907  53.165  42.822  1.00  0.00           H  
ATOM    485 H2''  DG    15      49.972  52.408  41.262  1.00  0.00           H  
ATOM    486  O3'  DG    15      52.314  53.147  40.526  1.00  0.00           O  
ATOM    487  P    DG    16      51.654  53.715  39.096  1.00  0.00           P  
ATOM    488  OP1  DG    16      52.731  54.338  38.337  1.00  0.00           O  
ATOM    489  OP2  DG    16      50.432  54.527  39.415  1.00  0.00           O  
ATOM    490  O5'  DG    16      51.247  52.466  38.304  1.00  0.00           O  
ATOM    491  C5'  DG    16      52.282  51.533  37.919  1.00  0.00           C  
ATOM    492  H5'  DG    16      52.698  51.047  38.802  1.00  0.00           H  
ATOM    493 H5''  DG    16      53.096  52.036  37.396  1.00  0.00           H  
ATOM    494  C4'  DG    16      51.770  50.481  36.925  1.00  0.00           C  
ATOM    495  H4'  DG    16      52.689  50.168  36.429  1.00  0.00           H  
ATOM    496  O4'  DG    16      51.149  49.480  37.721  1.00  0.00           O  
ATOM    497  C1'  DG    16      49.766  49.424  37.349  1.00  0.00           C  
ATOM    498  H1'  DG    16      49.493  48.557  36.747  1.00  0.00           H  
ATOM    499  N9   DG    16      49.042  49.422  38.670  1.00  0.00           N  
ATOM    500  C8   DG    16      49.118  50.320  39.768  1.00  0.00           C  
ATOM    501  H8   DG    16      49.687  51.237  39.725  1.00  0.00           H  
ATOM    502  N7   DG    16      48.364  50.027  40.831  1.00  0.00           N  
ATOM    503  C5   DG    16      47.874  48.745  40.474  1.00  0.00           C  
ATOM    504  C6   DG    16      47.135  47.736  41.252  1.00  0.00           C  
ATOM    505  O6   DG    16      46.721  47.826  42.389  1.00  0.00           O  
ATOM    506  N1   DG    16      46.813  46.608  40.527  1.00  0.00           N  
ATOM    507  H1   DG    16      46.259  45.875  40.947  1.00  0.00           H  
ATOM    508  C2   DG    16      47.296  46.378  39.223  1.00  0.00           C  
ATOM    509  N2   DG    16      47.085  45.246  38.630  1.00  0.00           N  
ATOM    510  H21  DG    16      46.581  44.509  39.103  1.00  0.00           H  
ATOM    511  H22  DG    16      47.455  45.131  37.697  1.00  0.00           H  
ATOM    512  N3   DG    16      47.961  47.261  38.490  1.00  0.00           N  
ATOM    513  C4   DG    16      48.295  48.436  39.202  1.00  0.00           C  
ATOM    514  C3'  DG    16      50.783  51.109  35.956  1.00  0.00           C  
ATOM    515  H3'  DG    16      50.868  52.195  35.901  1.00  0.00           H  
ATOM    516  C2'  DG    16      49.407  50.684  36.522  1.00  0.00           C  
ATOM    517  H2'  DG    16      48.911  51.485  37.071  1.00  0.00           H  
ATOM    518 H2''  DG    16      48.772  50.454  35.667  1.00  0.00           H  
ATOM    519  O3'  DG    16      50.981  50.592  34.653  1.00  0.00           O  
ATOM    520  P   DT3    17      51.658  51.478  33.517  1.00  0.00           P  
ATOM    521  OP1 DT3    17      51.037  52.847  33.475  1.00  0.00           O  
ATOM    522  OP2 DT3    17      51.695  50.655  32.267  1.00  0.00           O  
ATOM    523  O5' DT3    17      53.205  51.586  33.973  1.00  0.00           O  
ATOM    524  C5' DT3    17      54.158  50.562  34.172  1.00  0.00           C  
ATOM    525  H5' DT3    17      54.299  50.076  33.206  1.00  0.00           H  
ATOM    526 H5'' DT3    17      53.840  49.791  34.873  1.00  0.00           H  
ATOM    527  C4' DT3    17      55.346  51.259  34.795  1.00  0.00           C  
ATOM    528  H4' DT3    17      55.693  52.072  34.157  1.00  0.00           H  
ATOM    529  O4' DT3    17      55.044  51.691  36.090  1.00  0.00           O  
ATOM    530  C1' DT3    17      56.180  51.620  36.920  1.00  0.00           C  
ATOM    531  H1' DT3    17      56.771  52.534  36.865  1.00  0.00           H  
ATOM    532  N1  DT3    17      55.834  51.460  38.390  1.00  0.00           N  
ATOM    533  C6  DT3    17      55.254  50.317  38.851  1.00  0.00           C  
ATOM    534  H6  DT3    17      55.056  49.557  38.110  1.00  0.00           H  
ATOM    535  C5  DT3    17      54.987  50.129  40.178  1.00  0.00           C  
ATOM    536  C7  DT3    17      54.154  48.886  40.599  1.00  0.00           C  
ATOM    537  H71 DT3    17      53.843  48.296  39.737  1.00  0.00           H  
ATOM    538  H72 DT3    17      54.790  48.227  41.191  1.00  0.00           H  
ATOM    539  H73 DT3    17      53.312  49.225  41.204  1.00  0.00           H  
ATOM    540  C4  DT3    17      55.456  51.052  41.190  1.00  0.00           C  
ATOM    541  O4  DT3    17      55.274  50.880  42.408  1.00  0.00           O  
ATOM    542  N3  DT3    17      56.322  52.042  40.681  1.00  0.00           N  
ATOM    543  H3  DT3    17      56.715  52.681  41.358  1.00  0.00           H  
ATOM    544  C2  DT3    17      56.394  52.314  39.342  1.00  0.00           C  
ATOM    545  O2  DT3    17      56.907  53.387  39.000  1.00  0.00           O  
ATOM    546  C3' DT3    17      56.625  50.428  34.889  1.00  0.00           C  
ATOM    547  H3' DT3    17      56.477  49.399  34.561  1.00  0.00           H  
ATOM    548  C2' DT3    17      56.954  50.427  36.356  1.00  0.00           C  
ATOM    549  H2' DT3    17      56.641  49.486  36.809  1.00  0.00           H  
ATOM    550 H2'' DT3    17      58.014  50.629  36.509  1.00  0.00           H  
ATOM    551  O3' DT3    17      57.680  51.059  34.190  1.00  0.00           O  
ATOM    552 HO3' DT3    17      58.303  50.336  34.082  1.00  0.00           H  
ATOM    553  K+   K+    18      45.496  45.944  43.864  1.00  0.00           K  
ATOM    554  K+   K+    19      48.271  43.066  45.511  1.00  0.00           K  
END
