# Supplementary material for: Complexity of Guanine Quadruplex Unfolding Pathways Revealed by Atomistic Pulling Simulations
Source: J Chem Inf Model. 2023 Jul 17;63(15):4716–31. doi: 10.1021/acs.jcim.3c00171 (PMC10428220; doi:10.1021/acs.jcim.3c00171)
Supplement: Supplementary file 2 — ci3c00171_si_002.zip [file ci3c00171_si_002.zip › coordinates/initial-coordinates/1kf1-start_run1.pdb]

ATOM      1 HO5' DT5     1      55.092  42.052  40.222  1.00  0.00           H  
ATOM      2  O5' DT5     1      54.340  41.641  40.656  1.00  0.00           O  
ATOM      3  C5' DT5     1      54.111  40.394  40.006  1.00  0.00           C  
ATOM      4  H5' DT5     1      53.825  40.622  38.980  1.00  0.00           H  
ATOM      5 H5'' DT5     1      53.375  39.759  40.501  1.00  0.00           H  
ATOM      6  C4' DT5     1      55.370  39.462  39.912  1.00  0.00           C  
ATOM      7  H4' DT5     1      55.158  38.480  39.489  1.00  0.00           H  
ATOM      8  O4' DT5     1      56.404  40.118  39.214  1.00  0.00           O  
ATOM      9  C1' DT5     1      57.585  39.532  39.770  1.00  0.00           C  
ATOM     10  H1' DT5     1      57.632  38.499  39.426  1.00  0.00           H  
ATOM     11  N1  DT5     1      58.800  40.349  39.380  1.00  0.00           N  
ATOM     12  C6  DT5     1      59.148  41.524  39.925  1.00  0.00           C  
ATOM     13  H6  DT5     1      58.559  42.129  40.599  1.00  0.00           H  
ATOM     14  C5  DT5     1      60.308  42.113  39.643  1.00  0.00           C  
ATOM     15  C7  DT5     1      60.726  43.491  40.275  1.00  0.00           C  
ATOM     16  H71 DT5     1      59.893  44.030  40.727  1.00  0.00           H  
ATOM     17  H72 DT5     1      61.540  43.306  40.976  1.00  0.00           H  
ATOM     18  H73 DT5     1      61.043  44.093  39.424  1.00  0.00           H  
ATOM     19  C4  DT5     1      61.266  41.484  38.715  1.00  0.00           C  
ATOM     20  O4  DT5     1      62.403  41.951  38.415  1.00  0.00           O  
ATOM     21  N3  DT5     1      60.838  40.288  38.204  1.00  0.00           N  
ATOM     22  H3  DT5     1      61.410  39.828  37.510  1.00  0.00           H  
ATOM     23  C2  DT5     1      59.632  39.721  38.417  1.00  0.00           C  
ATOM     24  O2  DT5     1      59.417  38.584  37.966  1.00  0.00           O  
ATOM     25  C3' DT5     1      55.871  39.098  41.320  1.00  0.00           C  
ATOM     26  H3' DT5     1      55.332  39.714  42.040  1.00  0.00           H  
ATOM     27  C2' DT5     1      57.281  39.547  41.258  1.00  0.00           C  
ATOM     28  H2' DT5     1      57.331  40.532  41.722  1.00  0.00           H  
ATOM     29 H2'' DT5     1      57.968  38.907  41.812  1.00  0.00           H  
ATOM     30  O3' DT5     1      55.750  37.706  41.533  1.00  0.00           O  
ATOM     31  P    DG     2      55.671  36.990  42.919  1.00  0.00           P  
ATOM     32  OP1  DG     2      56.842  37.515  43.718  1.00  0.00           O  
ATOM     33  OP2  DG     2      55.491  35.498  42.763  1.00  0.00           O  
ATOM     34  O5'  DG     2      54.351  37.647  43.515  1.00  0.00           O  
ATOM     35  C5'  DG     2      53.099  37.461  42.882  1.00  0.00           C  
ATOM     36  H5'  DG     2      53.100  36.491  42.385  1.00  0.00           H  
ATOM     37 H5''  DG     2      53.049  38.210  42.092  1.00  0.00           H  
ATOM     38  C4'  DG     2      51.869  37.624  43.801  1.00  0.00           C  
ATOM     39  H4'  DG     2      51.755  36.852  44.561  1.00  0.00           H  
ATOM     40  O4'  DG     2      51.993  38.877  44.376  1.00  0.00           O  
ATOM     41  C1'  DG     2      50.683  39.059  44.987  1.00  0.00           C  
ATOM     42  H1'  DG     2      50.698  38.337  45.803  1.00  0.00           H  
ATOM     43  N9   DG     2      50.799  40.446  45.458  1.00  0.00           N  
ATOM     44  C8   DG     2      51.293  41.579  44.827  1.00  0.00           C  
ATOM     45  H8   DG     2      51.534  41.656  43.777  1.00  0.00           H  
ATOM     46  N7   DG     2      51.199  42.639  45.565  1.00  0.00           N  
ATOM     47  C5   DG     2      50.483  42.237  46.703  1.00  0.00           C  
ATOM     48  C6   DG     2      50.068  42.952  47.936  1.00  0.00           C  
ATOM     49  O6   DG     2      50.395  44.090  48.229  1.00  0.00           O  
ATOM     50  N1   DG     2      49.167  42.229  48.708  1.00  0.00           N  
ATOM     51  H1   DG     2      48.709  42.773  49.425  1.00  0.00           H  
ATOM     52  C2   DG     2      48.806  40.967  48.397  1.00  0.00           C  
ATOM     53  N2   DG     2      47.827  40.459  49.077  1.00  0.00           N  
ATOM     54  H21  DG     2      47.444  40.988  49.847  1.00  0.00           H  
ATOM     55  H22  DG     2      47.450  39.584  48.744  1.00  0.00           H  
ATOM     56  N3   DG     2      49.296  40.208  47.411  1.00  0.00           N  
ATOM     57  C4   DG     2      50.141  40.903  46.619  1.00  0.00           C  
ATOM     58  C3'  DG     2      50.536  37.745  43.010  1.00  0.00           C  
ATOM     59  H3'  DG     2      50.687  38.087  41.986  1.00  0.00           H  
ATOM     60  C2'  DG     2      49.733  38.736  43.858  1.00  0.00           C  
ATOM     61  H2'  DG     2      49.464  39.588  43.233  1.00  0.00           H  
ATOM     62 H2''  DG     2      48.831  38.261  44.244  1.00  0.00           H  
ATOM     63  O3'  DG     2      49.819  36.437  42.971  1.00  0.00           O  
ATOM     64  P    DG     3      48.550  36.204  41.928  1.00  0.00           P  
ATOM     65  OP1  DG     3      48.301  34.737  41.914  1.00  0.00           O  
ATOM     66  OP2  DG     3      48.861  36.951  40.662  1.00  0.00           O  
ATOM     67  O5'  DG     3      47.219  36.843  42.566  1.00  0.00           O  
ATOM     68  C5'  DG     3      46.544  36.272  43.630  1.00  0.00           C  
ATOM     69  H5'  DG     3      47.230  36.179  44.473  1.00  0.00           H  
ATOM     70 H5''  DG     3      46.119  35.343  43.250  1.00  0.00           H  
ATOM     71  C4'  DG     3      45.333  37.105  44.088  1.00  0.00           C  
ATOM     72  H4'  DG     3      44.761  36.422  44.715  1.00  0.00           H  
ATOM     73  O4'  DG     3      45.896  38.175  44.873  1.00  0.00           O  
ATOM     74  C1'  DG     3      45.447  39.472  44.422  1.00  0.00           C  
ATOM     75  H1'  DG     3      44.438  39.706  44.759  1.00  0.00           H  
ATOM     76  N9   DG     3      46.323  40.621  44.709  1.00  0.00           N  
ATOM     77  C8   DG     3      47.319  41.219  43.950  1.00  0.00           C  
ATOM     78  H8   DG     3      47.765  40.681  43.126  1.00  0.00           H  
ATOM     79  N7   DG     3      47.607  42.400  44.332  1.00  0.00           N  
ATOM     80  C5   DG     3      46.779  42.633  45.479  1.00  0.00           C  
ATOM     81  C6   DG     3      46.774  43.672  46.486  1.00  0.00           C  
ATOM     82  O6   DG     3      47.490  44.663  46.505  1.00  0.00           O  
ATOM     83  N1   DG     3      45.963  43.475  47.530  1.00  0.00           N  
ATOM     84  H1   DG     3      45.881  44.189  48.239  1.00  0.00           H  
ATOM     85  C2   DG     3      45.072  42.454  47.548  1.00  0.00           C  
ATOM     86  N2   DG     3      44.095  42.502  48.426  1.00  0.00           N  
ATOM     87  H21  DG     3      43.858  43.211  49.106  1.00  0.00           H  
ATOM     88  H22  DG     3      43.437  41.742  48.333  1.00  0.00           H  
ATOM     89  N3   DG     3      45.115  41.387  46.736  1.00  0.00           N  
ATOM     90  C4   DG     3      45.998  41.565  45.713  1.00  0.00           C  
ATOM     91  C3'  DG     3      44.525  37.811  42.997  1.00  0.00           C  
ATOM     92  H3'  DG     3      44.632  37.139  42.146  1.00  0.00           H  
ATOM     93  C2'  DG     3      45.248  39.211  42.865  1.00  0.00           C  
ATOM     94  H2'  DG     3      46.226  39.064  42.407  1.00  0.00           H  
ATOM     95 H2''  DG     3      44.638  39.954  42.351  1.00  0.00           H  
ATOM     96  O3'  DG     3      43.163  38.120  43.293  1.00  0.00           O  
ATOM     97  P    DG     4      42.170  38.025  42.013  1.00  0.00           P  
ATOM     98  OP1  DG     4      41.948  36.555  41.709  1.00  0.00           O  
ATOM     99  OP2  DG     4      42.654  38.892  40.866  1.00  0.00           O  
ATOM    100  O5'  DG     4      40.799  38.668  42.600  1.00  0.00           O  
ATOM    101  C5'  DG     4      40.038  37.920  43.584  1.00  0.00           C  
ATOM    102  H5'  DG     4      40.651  37.286  44.224  1.00  0.00           H  
ATOM    103 H5''  DG     4      39.310  37.361  42.996  1.00  0.00           H  
ATOM    104  C4'  DG     4      39.408  38.916  44.495  1.00  0.00           C  
ATOM    105  H4'  DG     4      38.816  38.340  45.207  1.00  0.00           H  
ATOM    106  O4'  DG     4      40.470  39.588  45.180  1.00  0.00           O  
ATOM    107  C1'  DG     4      40.215  40.982  44.970  1.00  0.00           C  
ATOM    108  H1'  DG     4      39.657  41.417  45.799  1.00  0.00           H  
ATOM    109  N9   DG     4      41.509  41.801  44.863  1.00  0.00           N  
ATOM    110  C8   DG     4      42.521  41.620  43.884  1.00  0.00           C  
ATOM    111  H8   DG     4      42.365  40.762  43.247  1.00  0.00           H  
ATOM    112  N7   DG     4      43.525  42.410  43.961  1.00  0.00           N  
ATOM    113  C5   DG     4      42.990  43.323  44.914  1.00  0.00           C  
ATOM    114  C6   DG     4      43.538  44.543  45.391  1.00  0.00           C  
ATOM    115  O6   DG     4      44.544  45.095  44.980  1.00  0.00           O  
ATOM    116  N1   DG     4      42.778  45.177  46.357  1.00  0.00           N  
ATOM    117  H1   DG     4      43.169  46.060  46.653  1.00  0.00           H  
ATOM    118  C2   DG     4      41.656  44.665  46.892  1.00  0.00           C  
ATOM    119  N2   DG     4      41.045  45.416  47.780  1.00  0.00           N  
ATOM    120  H21  DG     4      41.211  46.410  47.843  1.00  0.00           H  
ATOM    121  H22  DG     4      40.240  44.975  48.202  1.00  0.00           H  
ATOM    122  N3   DG     4      41.140  43.481  46.513  1.00  0.00           N  
ATOM    123  C4   DG     4      41.861  42.874  45.544  1.00  0.00           C  
ATOM    124  C3'  DG     4      38.476  39.883  43.891  1.00  0.00           C  
ATOM    125  H3'  DG     4      38.226  39.620  42.863  1.00  0.00           H  
ATOM    126  C2'  DG     4      39.308  41.104  43.768  1.00  0.00           C  
ATOM    127  H2'  DG     4      39.747  41.141  42.772  1.00  0.00           H  
ATOM    128 H2''  DG     4      38.727  42.013  43.925  1.00  0.00           H  
ATOM    129  O3'  DG     4      37.281  40.237  44.596  1.00  0.00           O  
ATOM    130  P    DT     5      35.865  39.786  44.087  1.00  0.00           P  
ATOM    131  OP1  DT     5      35.823  40.178  42.677  1.00  0.00           O  
ATOM    132  OP2  DT     5      34.864  40.454  44.992  1.00  0.00           O  
ATOM    133  O5'  DT     5      35.740  38.189  44.181  1.00  0.00           O  
ATOM    134  C5'  DT     5      35.351  37.484  45.376  1.00  0.00           C  
ATOM    135  H5'  DT     5      34.262  37.528  45.404  1.00  0.00           H  
ATOM    136 H5''  DT     5      35.782  37.944  46.265  1.00  0.00           H  
ATOM    137  C4'  DT     5      35.789  36.038  45.430  1.00  0.00           C  
ATOM    138  H4'  DT     5      35.248  35.582  44.601  1.00  0.00           H  
ATOM    139  O4'  DT     5      37.213  35.923  45.226  1.00  0.00           O  
ATOM    140  C1'  DT     5      37.655  34.940  46.161  1.00  0.00           C  
ATOM    141  H1'  DT     5      37.517  33.939  45.751  1.00  0.00           H  
ATOM    142  N1   DT     5      39.124  35.107  46.294  1.00  0.00           N  
ATOM    143  C6   DT     5      39.711  36.133  47.112  1.00  0.00           C  
ATOM    144  H6   DT     5      39.055  36.722  47.737  1.00  0.00           H  
ATOM    145  C5   DT     5      41.082  36.210  47.129  1.00  0.00           C  
ATOM    146  C7   DT     5      41.754  37.071  48.134  1.00  0.00           C  
ATOM    147  H71  DT     5      41.102  37.407  48.940  1.00  0.00           H  
ATOM    148  H72  DT     5      42.468  36.505  48.733  1.00  0.00           H  
ATOM    149  H73  DT     5      42.244  37.940  47.695  1.00  0.00           H  
ATOM    150  C4   DT     5      41.929  35.315  46.285  1.00  0.00           C  
ATOM    151  O4   DT     5      43.159  35.185  46.314  1.00  0.00           O  
ATOM    152  N3   DT     5      41.244  34.433  45.524  1.00  0.00           N  
ATOM    153  H3   DT     5      41.755  33.767  44.964  1.00  0.00           H  
ATOM    154  C2   DT     5      39.911  34.226  45.532  1.00  0.00           C  
ATOM    155  O2   DT     5      39.387  33.225  44.973  1.00  0.00           O  
ATOM    156  C3'  DT     5      35.360  35.266  46.653  1.00  0.00           C  
ATOM    157  H3'  DT     5      34.785  35.825  47.392  1.00  0.00           H  
ATOM    158  C2'  DT     5      36.702  34.988  47.285  1.00  0.00           C  
ATOM    159  H2'  DT     5      36.895  35.776  48.013  1.00  0.00           H  
ATOM    160 H2''  DT     5      36.676  34.035  47.815  1.00  0.00           H  
ATOM    161  O3'  DT     5      34.808  33.926  46.299  1.00  0.00           O  
ATOM    162  P    DT     6      33.690  33.291  47.213  1.00  0.00           P  
ATOM    163  OP1  DT     6      33.483  31.928  46.648  1.00  0.00           O  
ATOM    164  OP2  DT     6      32.610  34.270  47.229  1.00  0.00           O  
ATOM    165  O5'  DT     6      34.401  33.072  48.659  1.00  0.00           O  
ATOM    166  C5'  DT     6      33.709  33.558  49.771  1.00  0.00           C  
ATOM    167  H5'  DT     6      32.727  33.122  49.955  1.00  0.00           H  
ATOM    168 H5''  DT     6      33.666  34.642  49.671  1.00  0.00           H  
ATOM    169  C4'  DT     6      34.597  33.385  51.054  1.00  0.00           C  
ATOM    170  H4'  DT     6      33.954  33.615  51.904  1.00  0.00           H  
ATOM    171  O4'  DT     6      35.104  32.035  51.222  1.00  0.00           O  
ATOM    172  C1'  DT     6      36.523  32.032  51.418  1.00  0.00           C  
ATOM    173  H1'  DT     6      36.855  31.942  52.453  1.00  0.00           H  
ATOM    174  N1   DT     6      37.142  31.020  50.510  1.00  0.00           N  
ATOM    175  C6   DT     6      36.571  30.712  49.313  1.00  0.00           C  
ATOM    176  H6   DT     6      35.626  31.180  49.076  1.00  0.00           H  
ATOM    177  C5   DT     6      37.213  29.880  48.459  1.00  0.00           C  
ATOM    178  C7   DT     6      36.425  29.480  47.258  1.00  0.00           C  
ATOM    179  H71  DT     6      36.340  28.404  47.102  1.00  0.00           H  
ATOM    180  H72  DT     6      35.471  30.003  47.315  1.00  0.00           H  
ATOM    181  H73  DT     6      36.873  29.948  46.381  1.00  0.00           H  
ATOM    182  C4   DT     6      38.407  29.152  48.894  1.00  0.00           C  
ATOM    183  O4   DT     6      38.988  28.269  48.253  1.00  0.00           O  
ATOM    184  N3   DT     6      38.931  29.585  50.129  1.00  0.00           N  
ATOM    185  H3   DT     6      39.758  29.102  50.450  1.00  0.00           H  
ATOM    186  C2   DT     6      38.330  30.492  50.965  1.00  0.00           C  
ATOM    187  O2   DT     6      38.845  30.793  52.047  1.00  0.00           O  
ATOM    188  C3'  DT     6      35.813  34.254  51.263  1.00  0.00           C  
ATOM    189  H3'  DT     6      35.755  35.056  50.527  1.00  0.00           H  
ATOM    190  C2'  DT     6      36.963  33.411  50.862  1.00  0.00           C  
ATOM    191  H2'  DT     6      37.024  33.269  49.783  1.00  0.00           H  
ATOM    192 H2''  DT     6      37.873  33.846  51.276  1.00  0.00           H  
ATOM    193  O3'  DT     6      35.903  34.765  52.565  1.00  0.00           O  
ATOM    194  P    DA     7      36.628  36.239  52.918  1.00  0.00           P  
ATOM    195  OP1  DA     7      36.239  36.518  54.325  1.00  0.00           O  
ATOM    196  OP2  DA     7      36.320  37.093  51.732  1.00  0.00           O  
ATOM    197  O5'  DA     7      38.252  35.923  52.818  1.00  0.00           O  
ATOM    198  C5'  DA     7      38.879  35.231  53.877  1.00  0.00           C  
ATOM    199  H5'  DA     7      38.427  34.239  53.856  1.00  0.00           H  
ATOM    200 H5''  DA     7      38.616  35.554  54.885  1.00  0.00           H  
ATOM    201  C4'  DA     7      40.338  34.918  53.620  1.00  0.00           C  
ATOM    202  H4'  DA     7      40.649  34.585  54.610  1.00  0.00           H  
ATOM    203  O4'  DA     7      40.457  33.949  52.541  1.00  0.00           O  
ATOM    204  C1'  DA     7      41.342  34.338  51.452  1.00  0.00           C  
ATOM    205  H1'  DA     7      42.351  33.950  51.592  1.00  0.00           H  
ATOM    206  N9   DA     7      40.866  33.716  50.207  1.00  0.00           N  
ATOM    207  C8   DA     7      39.695  33.989  49.476  1.00  0.00           C  
ATOM    208  H8   DA     7      38.947  34.729  49.723  1.00  0.00           H  
ATOM    209  N7   DA     7      39.568  33.239  48.424  1.00  0.00           N  
ATOM    210  C5   DA     7      40.733  32.415  48.425  1.00  0.00           C  
ATOM    211  C6   DA     7      41.225  31.351  47.581  1.00  0.00           C  
ATOM    212  N6   DA     7      40.714  30.910  46.480  1.00  0.00           N  
ATOM    213  H61  DA     7      41.266  30.214  46.000  1.00  0.00           H  
ATOM    214  H62  DA     7      39.872  31.290  46.072  1.00  0.00           H  
ATOM    215  N1   DA     7      42.254  30.630  48.019  1.00  0.00           N  
ATOM    216  C2   DA     7      42.896  30.987  49.118  1.00  0.00           C  
ATOM    217  H2   DA     7      43.690  30.313  49.405  1.00  0.00           H  
ATOM    218  N3   DA     7      42.615  32.018  49.957  1.00  0.00           N  
ATOM    219  C4   DA     7      41.479  32.661  49.553  1.00  0.00           C  
ATOM    220  C3'  DA     7      41.170  36.104  53.120  1.00  0.00           C  
ATOM    221  H3'  DA     7      40.719  37.076  53.320  1.00  0.00           H  
ATOM    222  C2'  DA     7      41.207  35.853  51.602  1.00  0.00           C  
ATOM    223  H2'  DA     7      40.325  36.225  51.082  1.00  0.00           H  
ATOM    224 H2''  DA     7      42.087  36.338  51.180  1.00  0.00           H  
ATOM    225  O3'  DA     7      42.495  36.168  53.749  1.00  0.00           O  
ATOM    226  P    DG     8      42.716  36.847  55.180  1.00  0.00           P  
ATOM    227  OP1  DG     8      43.896  36.213  55.739  1.00  0.00           O  
ATOM    228  OP2  DG     8      41.476  36.817  55.928  1.00  0.00           O  
ATOM    229  O5'  DG     8      43.038  38.381  54.829  1.00  0.00           O  
ATOM    230  C5'  DG     8      42.031  39.316  54.469  1.00  0.00           C  
ATOM    231  H5'  DG     8      41.188  39.081  55.120  1.00  0.00           H  
ATOM    232 H5''  DG     8      41.682  39.225  53.440  1.00  0.00           H  
ATOM    233  C4'  DG     8      42.513  40.722  54.843  1.00  0.00           C  
ATOM    234  H4'  DG     8      42.445  40.625  55.927  1.00  0.00           H  
ATOM    235  O4'  DG     8      43.900  40.884  54.306  1.00  0.00           O  
ATOM    236  C1'  DG     8      43.919  42.204  53.781  1.00  0.00           C  
ATOM    237  H1'  DG     8      44.041  42.932  54.583  1.00  0.00           H  
ATOM    238  N9   DG     8      44.999  42.428  52.764  1.00  0.00           N  
ATOM    239  C8   DG     8      45.403  41.630  51.749  1.00  0.00           C  
ATOM    240  H8   DG     8      45.144  40.588  51.630  1.00  0.00           H  
ATOM    241  N7   DG     8      46.326  42.140  50.942  1.00  0.00           N  
ATOM    242  C5   DG     8      46.422  43.474  51.447  1.00  0.00           C  
ATOM    243  C6   DG     8      47.231  44.544  50.882  1.00  0.00           C  
ATOM    244  O6   DG     8      47.977  44.523  49.921  1.00  0.00           O  
ATOM    245  N1   DG     8      47.026  45.701  51.586  1.00  0.00           N  
ATOM    246  H1   DG     8      47.611  46.459  51.264  1.00  0.00           H  
ATOM    247  C2   DG     8      46.230  45.838  52.617  1.00  0.00           C  
ATOM    248  N2   DG     8      46.025  47.091  53.032  1.00  0.00           N  
ATOM    249  H21  DG     8      46.542  47.910  52.747  1.00  0.00           H  
ATOM    250  H22  DG     8      45.422  47.099  53.842  1.00  0.00           H  
ATOM    251  N3   DG     8      45.505  44.858  53.198  1.00  0.00           N  
ATOM    252  C4   DG     8      45.643  43.638  52.556  1.00  0.00           C  
ATOM    253  C3'  DG     8      41.655  41.831  54.339  1.00  0.00           C  
ATOM    254  H3'  DG     8      40.736  41.407  53.934  1.00  0.00           H  
ATOM    255  C2'  DG     8      42.529  42.400  53.154  1.00  0.00           C  
ATOM    256  H2'  DG     8      42.208  41.827  52.285  1.00  0.00           H  
ATOM    257 H2''  DG     8      42.273  43.458  53.105  1.00  0.00           H  
ATOM    258  O3'  DG     8      41.386  42.762  55.359  1.00  0.00           O  
ATOM    259  P    DG     9      40.062  43.770  55.214  1.00  0.00           P  
ATOM    260  OP1  DG     9      39.659  44.091  56.597  1.00  0.00           O  
ATOM    261  OP2  DG     9      39.175  43.064  54.305  1.00  0.00           O  
ATOM    262  O5'  DG     9      40.717  45.069  54.562  1.00  0.00           O  
ATOM    263  C5'  DG     9      40.354  46.355  54.992  1.00  0.00           C  
ATOM    264  H5'  DG     9      41.012  46.653  55.809  1.00  0.00           H  
ATOM    265 H5''  DG     9      39.374  46.370  55.469  1.00  0.00           H  
ATOM    266  C4'  DG     9      40.402  47.373  53.860  1.00  0.00           C  
ATOM    267  H4'  DG     9      40.139  48.368  54.219  1.00  0.00           H  
ATOM    268  O4'  DG     9      41.676  47.290  53.248  1.00  0.00           O  
ATOM    269  C1'  DG     9      41.477  47.228  51.776  1.00  0.00           C  
ATOM    270  H1'  DG     9      41.249  48.265  51.528  1.00  0.00           H  
ATOM    271  N9   DG     9      42.636  46.656  51.005  1.00  0.00           N  
ATOM    272  C8   DG     9      42.770  45.452  50.428  1.00  0.00           C  
ATOM    273  H8   DG     9      42.074  44.629  50.499  1.00  0.00           H  
ATOM    274  N7   DG     9      43.889  45.330  49.732  1.00  0.00           N  
ATOM    275  C5   DG     9      44.480  46.617  49.842  1.00  0.00           C  
ATOM    276  C6   DG     9      45.641  47.174  49.165  1.00  0.00           C  
ATOM    277  O6   DG     9      46.367  46.551  48.490  1.00  0.00           O  
ATOM    278  N1   DG     9      45.865  48.497  49.374  1.00  0.00           N  
ATOM    279  H1   DG     9      46.731  48.856  48.999  1.00  0.00           H  
ATOM    280  C2   DG     9      45.069  49.279  50.208  1.00  0.00           C  
ATOM    281  N2   DG     9      45.332  50.572  50.185  1.00  0.00           N  
ATOM    282  H21  DG     9      46.219  50.985  49.933  1.00  0.00           H  
ATOM    283  H22  DG     9      44.674  51.063  50.774  1.00  0.00           H  
ATOM    284  N3   DG     9      43.967  48.789  50.797  1.00  0.00           N  
ATOM    285  C4   DG     9      43.744  47.460  50.615  1.00  0.00           C  
ATOM    286  C3'  DG     9      39.396  46.945  52.730  1.00  0.00           C  
ATOM    287  H3'  DG     9      38.603  46.304  53.114  1.00  0.00           H  
ATOM    288  C2'  DG     9      40.192  46.324  51.634  1.00  0.00           C  
ATOM    289  H2'  DG     9      40.402  45.278  51.856  1.00  0.00           H  
ATOM    290 H2''  DG     9      39.773  46.441  50.635  1.00  0.00           H  
ATOM    291  O3'  DG     9      38.871  48.221  52.255  1.00  0.00           O  
ATOM    292  P    DG    10      37.313  48.545  52.326  1.00  0.00           P  
ATOM    293  OP1  DG    10      36.739  48.340  53.697  1.00  0.00           O  
ATOM    294  OP2  DG    10      36.703  47.984  51.120  1.00  0.00           O  
ATOM    295  O5'  DG    10      37.364  50.139  52.107  1.00  0.00           O  
ATOM    296  C5'  DG    10      38.116  50.932  53.068  1.00  0.00           C  
ATOM    297  H5'  DG    10      38.410  50.356  53.945  1.00  0.00           H  
ATOM    298 H5''  DG    10      37.363  51.647  53.401  1.00  0.00           H  
ATOM    299  C4'  DG    10      39.242  51.676  52.380  1.00  0.00           C  
ATOM    300  H4'  DG    10      39.810  52.276  53.091  1.00  0.00           H  
ATOM    301  O4'  DG    10      40.232  50.839  51.762  1.00  0.00           O  
ATOM    302  C1'  DG    10      40.350  51.301  50.408  1.00  0.00           C  
ATOM    303  H1'  DG    10      41.101  52.092  50.407  1.00  0.00           H  
ATOM    304  N9   DG    10      40.874  50.212  49.502  1.00  0.00           N  
ATOM    305  C8   DG    10      40.302  49.013  49.229  1.00  0.00           C  
ATOM    306  H8   DG    10      39.395  48.694  49.721  1.00  0.00           H  
ATOM    307  N7   DG    10      41.102  48.222  48.572  1.00  0.00           N  
ATOM    308  C5   DG    10      42.150  49.059  48.128  1.00  0.00           C  
ATOM    309  C6   DG    10      43.303  48.794  47.244  1.00  0.00           C  
ATOM    310  O6   DG    10      43.735  47.778  46.703  1.00  0.00           O  
ATOM    311  N1   DG    10      44.037  49.919  46.935  1.00  0.00           N  
ATOM    312  H1   DG    10      44.548  49.843  46.067  1.00  0.00           H  
ATOM    313  C2   DG    10      43.796  51.108  47.464  1.00  0.00           C  
ATOM    314  N2   DG    10      44.619  52.095  47.233  1.00  0.00           N  
ATOM    315  H21  DG    10      45.436  52.044  46.641  1.00  0.00           H  
ATOM    316  H22  DG    10      44.279  53.000  47.526  1.00  0.00           H  
ATOM    317  N3   DG    10      42.832  51.409  48.362  1.00  0.00           N  
ATOM    318  C4   DG    10      41.966  50.330  48.623  1.00  0.00           C  
ATOM    319  C3'  DG    10      38.649  52.661  51.298  1.00  0.00           C  
ATOM    320  H3'  DG    10      37.572  52.772  51.420  1.00  0.00           H  
ATOM    321  C2'  DG    10      38.979  51.878  49.999  1.00  0.00           C  
ATOM    322  H2'  DG    10      38.309  51.044  49.794  1.00  0.00           H  
ATOM    323 H2''  DG    10      38.957  52.539  49.132  1.00  0.00           H  
ATOM    324  O3'  DG    10      39.407  53.875  51.331  1.00  0.00           O  
ATOM    325  P    DT    11      38.802  55.249  50.962  1.00  0.00           P  
ATOM    326  OP1  DT    11      37.950  55.195  49.748  1.00  0.00           O  
ATOM    327  OP2  DT    11      39.911  56.203  50.998  1.00  0.00           O  
ATOM    328  O5'  DT    11      37.871  55.508  52.207  1.00  0.00           O  
ATOM    329  C5'  DT    11      38.284  55.722  53.540  1.00  0.00           C  
ATOM    330  H5'  DT    11      38.779  56.691  53.597  1.00  0.00           H  
ATOM    331 H5''  DT    11      39.118  55.076  53.813  1.00  0.00           H  
ATOM    332  C4'  DT    11      37.098  55.631  54.445  1.00  0.00           C  
ATOM    333  H4'  DT    11      36.267  56.197  54.024  1.00  0.00           H  
ATOM    334  O4'  DT    11      36.787  54.304  54.575  1.00  0.00           O  
ATOM    335  C1'  DT    11      36.821  53.848  55.934  1.00  0.00           C  
ATOM    336  H1'  DT    11      35.855  53.682  56.411  1.00  0.00           H  
ATOM    337  N1   DT    11      37.699  52.614  56.170  1.00  0.00           N  
ATOM    338  C6   DT    11      38.983  52.574  55.755  1.00  0.00           C  
ATOM    339  H6   DT    11      39.403  53.456  55.295  1.00  0.00           H  
ATOM    340  C5   DT    11      39.766  51.503  56.014  1.00  0.00           C  
ATOM    341  C7   DT    11      41.252  51.625  55.705  1.00  0.00           C  
ATOM    342  H71  DT    11      41.771  51.876  56.630  1.00  0.00           H  
ATOM    343  H72  DT    11      41.604  50.646  55.383  1.00  0.00           H  
ATOM    344  H73  DT    11      41.407  52.384  54.938  1.00  0.00           H  
ATOM    345  C4   DT    11      39.304  50.287  56.645  1.00  0.00           C  
ATOM    346  O4   DT    11      39.969  49.293  56.985  1.00  0.00           O  
ATOM    347  N3   DT    11      37.955  50.349  56.996  1.00  0.00           N  
ATOM    348  H3   DT    11      37.469  49.615  57.492  1.00  0.00           H  
ATOM    349  C2   DT    11      37.106  51.459  56.747  1.00  0.00           C  
ATOM    350  O2   DT    11      35.960  51.421  57.202  1.00  0.00           O  
ATOM    351  C3'  DT    11      37.432  56.195  55.806  1.00  0.00           C  
ATOM    352  H3'  DT    11      38.408  56.670  55.709  1.00  0.00           H  
ATOM    353  C2'  DT    11      37.486  54.935  56.762  1.00  0.00           C  
ATOM    354  H2'  DT    11      38.544  54.757  56.956  1.00  0.00           H  
ATOM    355 H2''  DT    11      37.038  55.148  57.733  1.00  0.00           H  
ATOM    356  O3'  DT    11      36.463  57.188  56.213  1.00  0.00           O  
ATOM    357  P    DT    12      36.855  58.708  56.442  1.00  0.00           P  
ATOM    358  OP1  DT    12      35.665  59.551  56.690  1.00  0.00           O  
ATOM    359  OP2  DT    12      37.724  59.135  55.314  1.00  0.00           O  
ATOM    360  O5'  DT    12      37.711  58.562  57.742  1.00  0.00           O  
ATOM    361  C5'  DT    12      38.439  59.672  58.288  1.00  0.00           C  
ATOM    362  H5'  DT    12      37.744  60.254  58.893  1.00  0.00           H  
ATOM    363 H5''  DT    12      38.913  60.187  57.452  1.00  0.00           H  
ATOM    364  C4'  DT    12      39.684  59.150  59.014  1.00  0.00           C  
ATOM    365  H4'  DT    12      40.328  59.941  59.398  1.00  0.00           H  
ATOM    366  O4'  DT    12      39.168  58.377  60.102  1.00  0.00           O  
ATOM    367  C1'  DT    12      39.944  57.161  60.138  1.00  0.00           C  
ATOM    368  H1'  DT    12      40.893  57.302  60.656  1.00  0.00           H  
ATOM    369  N1   DT    12      39.293  56.071  60.895  1.00  0.00           N  
ATOM    370  C6   DT    12      38.026  55.807  60.575  1.00  0.00           C  
ATOM    371  H6   DT    12      37.597  56.285  59.707  1.00  0.00           H  
ATOM    372  C5   DT    12      37.257  54.978  61.320  1.00  0.00           C  
ATOM    373  C7   DT    12      35.943  54.673  60.796  1.00  0.00           C  
ATOM    374  H71  DT    12      35.187  55.308  61.258  1.00  0.00           H  
ATOM    375  H72  DT    12      35.890  54.794  59.714  1.00  0.00           H  
ATOM    376  H73  DT    12      35.746  53.619  60.990  1.00  0.00           H  
ATOM    377  C4   DT    12      37.836  54.294  62.463  1.00  0.00           C  
ATOM    378  O4   DT    12      37.370  53.510  63.257  1.00  0.00           O  
ATOM    379  N3   DT    12      39.139  54.636  62.765  1.00  0.00           N  
ATOM    380  H3   DT    12      39.441  54.352  63.686  1.00  0.00           H  
ATOM    381  C2   DT    12      39.889  55.521  62.028  1.00  0.00           C  
ATOM    382  O2   DT    12      41.052  55.850  62.348  1.00  0.00           O  
ATOM    383  C3'  DT    12      40.402  58.298  58.033  1.00  0.00           C  
ATOM    384  H3'  DT    12      39.889  58.319  57.072  1.00  0.00           H  
ATOM    385  C2'  DT    12      40.334  56.885  58.644  1.00  0.00           C  
ATOM    386  H2'  DT    12      39.571  56.249  58.195  1.00  0.00           H  
ATOM    387 H2''  DT    12      41.263  56.314  58.631  1.00  0.00           H  
ATOM    388  O3'  DT    12      41.779  58.660  57.928  1.00  0.00           O  
ATOM    389  P    DA    13      42.839  58.013  56.959  1.00  0.00           P  
ATOM    390  OP1  DA    13      43.933  58.964  56.722  1.00  0.00           O  
ATOM    391  OP2  DA    13      42.090  57.572  55.747  1.00  0.00           O  
ATOM    392  O5'  DA    13      43.470  56.679  57.642  1.00  0.00           O  
ATOM    393  C5'  DA    13      44.130  56.565  58.866  1.00  0.00           C  
ATOM    394  H5'  DA    13      43.627  57.187  59.607  1.00  0.00           H  
ATOM    395 H5''  DA    13      45.174  56.878  58.821  1.00  0.00           H  
ATOM    396  C4'  DA    13      44.269  55.185  59.579  1.00  0.00           C  
ATOM    397  H4'  DA    13      44.907  55.219  60.462  1.00  0.00           H  
ATOM    398  O4'  DA    13      42.969  54.722  59.892  1.00  0.00           O  
ATOM    399  C1'  DA    13      42.824  53.333  59.561  1.00  0.00           C  
ATOM    400  H1'  DA    13      43.436  52.765  60.262  1.00  0.00           H  
ATOM    401  N9   DA    13      41.342  52.990  59.596  1.00  0.00           N  
ATOM    402  C8   DA    13      40.407  53.244  58.587  1.00  0.00           C  
ATOM    403  H8   DA    13      40.597  53.759  57.657  1.00  0.00           H  
ATOM    404  N7   DA    13      39.228  52.741  58.901  1.00  0.00           N  
ATOM    405  C5   DA    13      39.507  52.012  60.070  1.00  0.00           C  
ATOM    406  C6   DA    13      38.729  51.240  60.954  1.00  0.00           C  
ATOM    407  N6   DA    13      37.433  51.153  60.784  1.00  0.00           N  
ATOM    408  H61  DA    13      36.851  50.587  61.385  1.00  0.00           H  
ATOM    409  H62  DA    13      37.053  51.677  60.009  1.00  0.00           H  
ATOM    410  N1   DA    13      39.188  50.693  62.067  1.00  0.00           N  
ATOM    411  C2   DA    13      40.508  50.947  62.284  1.00  0.00           C  
ATOM    412  H2   DA    13      40.941  50.482  63.157  1.00  0.00           H  
ATOM    413  N3   DA    13      41.346  51.683  61.599  1.00  0.00           N  
ATOM    414  C4   DA    13      40.792  52.162  60.480  1.00  0.00           C  
ATOM    415  C3'  DA    13      44.753  54.131  58.583  1.00  0.00           C  
ATOM    416  H3'  DA    13      45.112  54.618  57.675  1.00  0.00           H  
ATOM    417  C2'  DA    13      43.481  53.246  58.201  1.00  0.00           C  
ATOM    418  H2'  DA    13      42.874  53.799  57.484  1.00  0.00           H  
ATOM    419 H2''  DA    13      43.811  52.233  57.971  1.00  0.00           H  
ATOM    420  O3'  DA    13      45.751  53.308  59.174  1.00  0.00           O  
ATOM    421  P    DG    14      47.290  53.763  59.518  1.00  0.00           P  
ATOM    422  OP1  DG    14      48.004  52.556  60.019  1.00  0.00           O  
ATOM    423  OP2  DG    14      47.382  54.971  60.346  1.00  0.00           O  
ATOM    424  O5'  DG    14      47.819  54.125  58.072  1.00  0.00           O  
ATOM    425  C5'  DG    14      48.246  53.086  57.126  1.00  0.00           C  
ATOM    426  H5'  DG    14      47.344  52.612  56.737  1.00  0.00           H  
ATOM    427 H5''  DG    14      48.793  52.297  57.642  1.00  0.00           H  
ATOM    428  C4'  DG    14      49.154  53.643  55.976  1.00  0.00           C  
ATOM    429  H4'  DG    14      50.017  54.140  56.421  1.00  0.00           H  
ATOM    430  O4'  DG    14      49.763  52.677  55.167  1.00  0.00           O  
ATOM    431  C1'  DG    14      49.387  52.854  53.841  1.00  0.00           C  
ATOM    432  H1'  DG    14      50.158  53.429  53.328  1.00  0.00           H  
ATOM    433  N9   DG    14      48.962  51.539  53.249  1.00  0.00           N  
ATOM    434  C8   DG    14      48.117  50.575  53.758  1.00  0.00           C  
ATOM    435  H8   DG    14      47.622  50.566  54.718  1.00  0.00           H  
ATOM    436  N7   DG    14      47.968  49.552  52.986  1.00  0.00           N  
ATOM    437  C5   DG    14      48.914  49.748  51.949  1.00  0.00           C  
ATOM    438  C6   DG    14      49.462  48.860  50.951  1.00  0.00           C  
ATOM    439  O6   DG    14      49.283  47.684  50.694  1.00  0.00           O  
ATOM    440  N1   DG    14      50.370  49.411  50.151  1.00  0.00           N  
ATOM    441  H1   DG    14      50.650  48.788  49.406  1.00  0.00           H  
ATOM    442  C2   DG    14      50.846  50.681  50.344  1.00  0.00           C  
ATOM    443  N2   DG    14      51.813  51.109  49.511  1.00  0.00           N  
ATOM    444  H21  DG    14      52.129  50.572  48.715  1.00  0.00           H  
ATOM    445  H22  DG    14      52.051  52.090  49.489  1.00  0.00           H  
ATOM    446  N3   DG    14      50.428  51.475  51.283  1.00  0.00           N  
ATOM    447  C4   DG    14      49.458  50.982  52.092  1.00  0.00           C  
ATOM    448  C3'  DG    14      48.462  54.608  55.004  1.00  0.00           C  
ATOM    449  H3'  DG    14      47.608  55.071  55.499  1.00  0.00           H  
ATOM    450  C2'  DG    14      48.080  53.629  53.937  1.00  0.00           C  
ATOM    451  H2'  DG    14      47.219  53.036  54.246  1.00  0.00           H  
ATOM    452 H2''  DG    14      47.935  54.064  52.948  1.00  0.00           H  
ATOM    453  O3'  DG    14      49.410  55.611  54.639  1.00  0.00           O  
ATOM    454  P    DG    15      49.132  56.761  53.557  1.00  0.00           P  
ATOM    455  OP1  DG    15      50.061  57.862  53.817  1.00  0.00           O  
ATOM    456  OP2  DG    15      47.700  56.997  53.581  1.00  0.00           O  
ATOM    457  O5'  DG    15      49.574  56.147  52.141  1.00  0.00           O  
ATOM    458  C5'  DG    15      50.859  56.363  51.603  1.00  0.00           C  
ATOM    459  H5'  DG    15      51.429  55.498  51.942  1.00  0.00           H  
ATOM    460 H5''  DG    15      51.266  57.342  51.857  1.00  0.00           H  
ATOM    461  C4'  DG    15      50.716  56.302  50.028  1.00  0.00           C  
ATOM    462  H4'  DG    15      51.681  56.653  49.663  1.00  0.00           H  
ATOM    463  O4'  DG    15      50.606  54.945  49.698  1.00  0.00           O  
ATOM    464  C1'  DG    15      49.668  54.837  48.675  1.00  0.00           C  
ATOM    465  H1'  DG    15      50.019  55.114  47.681  1.00  0.00           H  
ATOM    466  N9   DG    15      49.143  53.491  48.743  1.00  0.00           N  
ATOM    467  C8   DG    15      48.127  53.017  49.494  1.00  0.00           C  
ATOM    468  H8   DG    15      47.889  53.593  50.376  1.00  0.00           H  
ATOM    469  N7   DG    15      47.794  51.751  49.259  1.00  0.00           N  
ATOM    470  C5   DG    15      48.602  51.352  48.227  1.00  0.00           C  
ATOM    471  C6   DG    15      48.803  50.094  47.553  1.00  0.00           C  
ATOM    472  O6   DG    15      48.153  49.043  47.722  1.00  0.00           O  
ATOM    473  N1   DG    15      49.794  50.135  46.549  1.00  0.00           N  
ATOM    474  H1   DG    15      49.940  49.324  45.965  1.00  0.00           H  
ATOM    475  C2   DG    15      50.466  51.233  46.249  1.00  0.00           C  
ATOM    476  N2   DG    15      51.212  51.177  45.166  1.00  0.00           N  
ATOM    477  H21  DG    15      51.279  50.330  44.621  1.00  0.00           H  
ATOM    478  H22  DG    15      51.526  51.996  44.666  1.00  0.00           H  
ATOM    479  N3   DG    15      50.350  52.358  46.855  1.00  0.00           N  
ATOM    480  C4   DG    15      49.466  52.404  47.908  1.00  0.00           C  
ATOM    481  C3'  DG    15      49.489  57.103  49.448  1.00  0.00           C  
ATOM    482  H3'  DG    15      49.019  57.727  50.208  1.00  0.00           H  
ATOM    483  C2'  DG    15      48.611  55.921  49.065  1.00  0.00           C  
ATOM    484  H2'  DG    15      48.058  55.646  49.963  1.00  0.00           H  
ATOM    485 H2''  DG    15      47.882  56.083  48.271  1.00  0.00           H  
ATOM    486  O3'  DG    15      49.938  57.912  48.392  1.00  0.00           O  
ATOM    487  P    DG    16      49.094  58.336  47.120  1.00  0.00           P  
ATOM    488  OP1  DG    16      49.626  59.609  46.671  1.00  0.00           O  
ATOM    489  OP2  DG    16      47.665  58.290  47.490  1.00  0.00           O  
ATOM    490  O5'  DG    16      49.452  57.118  46.090  1.00  0.00           O  
ATOM    491  C5'  DG    16      50.844  56.982  45.672  1.00  0.00           C  
ATOM    492  H5'  DG    16      51.335  56.641  46.583  1.00  0.00           H  
ATOM    493 H5''  DG    16      51.219  57.949  45.339  1.00  0.00           H  
ATOM    494  C4'  DG    16      50.990  55.878  44.575  1.00  0.00           C  
ATOM    495  H4'  DG    16      52.059  55.674  44.520  1.00  0.00           H  
ATOM    496  O4'  DG    16      50.396  54.573  44.809  1.00  0.00           O  
ATOM    497  C1'  DG    16      49.620  54.164  43.669  1.00  0.00           C  
ATOM    498  H1'  DG    16      50.239  53.634  42.945  1.00  0.00           H  
ATOM    499  N9   DG    16      48.522  53.321  44.082  1.00  0.00           N  
ATOM    500  C8   DG    16      47.606  53.538  45.008  1.00  0.00           C  
ATOM    501  H8   DG    16      47.523  54.489  45.513  1.00  0.00           H  
ATOM    502  N7   DG    16      46.775  52.474  45.260  1.00  0.00           N  
ATOM    503  C5   DG    16      47.274  51.542  44.356  1.00  0.00           C  
ATOM    504  C6   DG    16      46.933  50.179  44.100  1.00  0.00           C  
ATOM    505  O6   DG    16      46.085  49.532  44.708  1.00  0.00           O  
ATOM    506  N1   DG    16      47.695  49.492  43.183  1.00  0.00           N  
ATOM    507  H1   DG    16      47.527  48.498  43.134  1.00  0.00           H  
ATOM    508  C2   DG    16      48.677  50.147  42.560  1.00  0.00           C  
ATOM    509  N2   DG    16      49.342  49.447  41.694  1.00  0.00           N  
ATOM    510  H21  DG    16      49.037  48.537  41.379  1.00  0.00           H  
ATOM    511  H22  DG    16      50.132  49.941  41.302  1.00  0.00           H  
ATOM    512  N3   DG    16      49.090  51.427  42.724  1.00  0.00           N  
ATOM    513  C4   DG    16      48.303  52.033  43.655  1.00  0.00           C  
ATOM    514  C3'  DG    16      50.434  56.331  43.236  1.00  0.00           C  
ATOM    515  H3'  DG    16      50.228  57.399  43.305  1.00  0.00           H  
ATOM    516  C2'  DG    16      49.138  55.551  43.102  1.00  0.00           C  
ATOM    517  H2'  DG    16      48.390  56.017  43.744  1.00  0.00           H  
ATOM    518 H2''  DG    16      48.721  55.372  42.111  1.00  0.00           H  
ATOM    519  O3'  DG    16      51.401  56.189  42.238  1.00  0.00           O  
ATOM    520  P    DT    17      51.333  57.111  40.886  1.00  0.00           P  
ATOM    521  OP1  DT    17      49.988  57.246  40.321  1.00  0.00           O  
ATOM    522  OP2  DT    17      52.364  56.670  39.976  1.00  0.00           O  
ATOM    523  O5'  DT    17      51.789  58.498  41.550  1.00  0.00           O  
ATOM    524  C5'  DT    17      53.210  58.849  41.566  1.00  0.00           C  
ATOM    525  H5'  DT    17      53.457  59.199  40.563  1.00  0.00           H  
ATOM    526 H5''  DT    17      53.928  58.054  41.767  1.00  0.00           H  
ATOM    527  C4'  DT    17      53.314  60.011  42.493  1.00  0.00           C  
ATOM    528  H4'  DT    17      52.592  60.755  42.156  1.00  0.00           H  
ATOM    529  O4'  DT    17      52.823  59.626  43.722  1.00  0.00           O  
ATOM    530  C1'  DT    17      53.390  60.495  44.665  1.00  0.00           C  
ATOM    531  H1'  DT    17      52.925  61.480  44.655  1.00  0.00           H  
ATOM    532  N1   DT    17      53.302  59.854  46.019  1.00  0.00           N  
ATOM    533  C6   DT    17      53.775  58.585  46.227  1.00  0.00           C  
ATOM    534  H6   DT    17      54.223  58.060  45.397  1.00  0.00           H  
ATOM    535  C5   DT    17      53.664  58.032  47.460  1.00  0.00           C  
ATOM    536  C7   DT    17      54.304  56.621  47.700  1.00  0.00           C  
ATOM    537  H71  DT    17      54.909  56.477  48.595  1.00  0.00           H  
ATOM    538  H72  DT    17      53.556  55.835  47.609  1.00  0.00           H  
ATOM    539  H73  DT    17      54.984  56.321  46.901  1.00  0.00           H  
ATOM    540  C4   DT    17      53.101  58.726  48.599  1.00  0.00           C  
ATOM    541  O4   DT    17      53.051  58.391  49.811  1.00  0.00           O  
ATOM    542  N3   DT    17      52.647  59.984  48.305  1.00  0.00           N  
ATOM    543  H3   DT    17      52.181  60.548  49.002  1.00  0.00           H  
ATOM    544  C2   DT    17      52.676  60.570  47.030  1.00  0.00           C  
ATOM    545  O2   DT    17      52.129  61.645  46.909  1.00  0.00           O  
ATOM    546  C3'  DT    17      54.714  60.653  42.690  1.00  0.00           C  
ATOM    547  H3'  DT    17      55.495  60.055  42.221  1.00  0.00           H  
ATOM    548  C2'  DT    17      54.905  60.722  44.199  1.00  0.00           C  
ATOM    549  H2'  DT    17      55.628  60.028  44.626  1.00  0.00           H  
ATOM    550 H2''  DT    17      55.242  61.723  44.469  1.00  0.00           H  
ATOM    551  O3'  DT    17      54.723  62.033  42.198  1.00  0.00           O  
ATOM    552  P    DT    18      55.918  62.810  41.534  1.00  0.00           P  
ATOM    553  OP1  DT    18      55.574  64.160  41.167  1.00  0.00           O  
ATOM    554  OP2  DT    18      56.565  61.996  40.454  1.00  0.00           O  
ATOM    555  O5'  DT    18      56.959  62.942  42.722  1.00  0.00           O  
ATOM    556  C5'  DT    18      58.343  63.125  42.430  1.00  0.00           C  
ATOM    557  H5'  DT    18      58.514  64.178  42.652  1.00  0.00           H  
ATOM    558 H5''  DT    18      58.603  62.764  41.435  1.00  0.00           H  
ATOM    559  C4'  DT    18      59.089  62.264  43.455  1.00  0.00           C  
ATOM    560  H4'  DT    18      60.103  62.270  43.056  1.00  0.00           H  
ATOM    561  O4'  DT    18      59.036  62.868  44.733  1.00  0.00           O  
ATOM    562  C1'  DT    18      59.167  61.915  45.726  1.00  0.00           C  
ATOM    563  H1'  DT    18      60.212  61.873  46.034  1.00  0.00           H  
ATOM    564  N1   DT    18      58.254  62.280  46.866  1.00  0.00           N  
ATOM    565  C6   DT    18      56.950  62.764  46.618  1.00  0.00           C  
ATOM    566  H6   DT    18      56.674  62.712  45.575  1.00  0.00           H  
ATOM    567  C5   DT    18      56.196  63.299  47.606  1.00  0.00           C  
ATOM    568  C7   DT    18      54.875  63.935  47.253  1.00  0.00           C  
ATOM    569  H71  DT    18      54.685  63.718  46.202  1.00  0.00           H  
ATOM    570  H72  DT    18      54.157  63.339  47.817  1.00  0.00           H  
ATOM    571  H73  DT    18      54.835  65.003  47.467  1.00  0.00           H  
ATOM    572  C4   DT    18      56.761  63.323  48.964  1.00  0.00           C  
ATOM    573  O4   DT    18      56.150  63.637  49.980  1.00  0.00           O  
ATOM    574  N3   DT    18      57.987  62.786  49.173  1.00  0.00           N  
ATOM    575  H3   DT    18      58.429  62.820  50.081  1.00  0.00           H  
ATOM    576  C2   DT    18      58.745  62.213  48.132  1.00  0.00           C  
ATOM    577  O2   DT    18      59.799  61.745  48.449  1.00  0.00           O  
ATOM    578  C3'  DT    18      58.528  60.848  43.579  1.00  0.00           C  
ATOM    579  H3'  DT    18      57.526  60.726  43.168  1.00  0.00           H  
ATOM    580  C2'  DT    18      58.658  60.664  45.107  1.00  0.00           C  
ATOM    581  H2'  DT    18      57.675  60.418  45.509  1.00  0.00           H  
ATOM    582 H2''  DT    18      59.445  59.959  45.374  1.00  0.00           H  
ATOM    583  O3'  DT    18      59.392  60.018  42.965  1.00  0.00           O  
ATOM    584  P    DA    19      58.934  58.544  42.574  1.00  0.00           P  
ATOM    585  OP1  DA    19      59.924  58.091  41.617  1.00  0.00           O  
ATOM    586  OP2  DA    19      57.484  58.365  42.214  1.00  0.00           O  
ATOM    587  O5'  DA    19      59.206  57.690  43.937  1.00  0.00           O  
ATOM    588  C5'  DA    19      60.396  57.125  44.407  1.00  0.00           C  
ATOM    589  H5'  DA    19      61.144  57.896  44.222  1.00  0.00           H  
ATOM    590 H5''  DA    19      60.651  56.266  43.787  1.00  0.00           H  
ATOM    591  C4'  DA    19      60.329  56.525  45.858  1.00  0.00           C  
ATOM    592  H4'  DA    19      61.296  56.063  46.057  1.00  0.00           H  
ATOM    593  O4'  DA    19      60.061  57.543  46.879  1.00  0.00           O  
ATOM    594  C1'  DA    19      58.922  57.009  47.505  1.00  0.00           C  
ATOM    595  H1'  DA    19      59.173  56.581  48.475  1.00  0.00           H  
ATOM    596  N9   DA    19      58.135  58.192  47.861  1.00  0.00           N  
ATOM    597  C8   DA    19      56.962  58.623  47.246  1.00  0.00           C  
ATOM    598  H8   DA    19      56.689  58.352  46.237  1.00  0.00           H  
ATOM    599  N7   DA    19      56.336  59.578  47.956  1.00  0.00           N  
ATOM    600  C5   DA    19      57.005  59.486  49.160  1.00  0.00           C  
ATOM    601  C6   DA    19      56.834  60.069  50.458  1.00  0.00           C  
ATOM    602  N6   DA    19      55.753  60.716  50.876  1.00  0.00           N  
ATOM    603  H61  DA    19      55.529  60.794  51.858  1.00  0.00           H  
ATOM    604  H62  DA    19      55.053  60.888  50.168  1.00  0.00           H  
ATOM    605  N1   DA    19      57.659  59.731  51.475  1.00  0.00           N  
ATOM    606  C2   DA    19      58.720  58.951  51.257  1.00  0.00           C  
ATOM    607  H2   DA    19      59.434  58.731  52.036  1.00  0.00           H  
ATOM    608  N3   DA    19      59.091  58.497  50.079  1.00  0.00           N  
ATOM    609  C4   DA    19      58.177  58.780  49.076  1.00  0.00           C  
ATOM    610  C3'  DA    19      59.299  55.321  46.022  1.00  0.00           C  
ATOM    611  H3'  DA    19      58.938  54.976  45.053  1.00  0.00           H  
ATOM    612  C2'  DA    19      58.176  56.018  46.608  1.00  0.00           C  
ATOM    613  H2'  DA    19      57.548  56.432  45.819  1.00  0.00           H  
ATOM    614 H2''  DA    19      57.507  55.392  47.199  1.00  0.00           H  
ATOM    615  O3'  DA    19      59.744  54.203  46.768  1.00  0.00           O  
ATOM    616  P    DG    20      60.552  53.033  46.094  1.00  0.00           P  
ATOM    617  OP1  DG    20      61.112  52.238  47.175  1.00  0.00           O  
ATOM    618  OP2  DG    20      61.474  53.609  45.118  1.00  0.00           O  
ATOM    619  O5'  DG    20      59.698  51.912  45.262  1.00  0.00           O  
ATOM    620  C5'  DG    20      58.777  51.015  45.928  1.00  0.00           C  
ATOM    621  H5'  DG    20      57.967  51.606  46.356  1.00  0.00           H  
ATOM    622 H5''  DG    20      59.322  50.491  46.713  1.00  0.00           H  
ATOM    623  C4'  DG    20      58.041  50.151  44.862  1.00  0.00           C  
ATOM    624  H4'  DG    20      58.838  49.579  44.387  1.00  0.00           H  
ATOM    625  O4'  DG    20      57.200  49.189  45.501  1.00  0.00           O  
ATOM    626  C1'  DG    20      55.906  49.304  44.961  1.00  0.00           C  
ATOM    627  H1'  DG    20      55.817  48.474  44.261  1.00  0.00           H  
ATOM    628  N9   DG    20      54.856  49.112  45.939  1.00  0.00           N  
ATOM    629  C8   DG    20      54.249  50.074  46.722  1.00  0.00           C  
ATOM    630  H8   DG    20      54.577  51.103  46.724  1.00  0.00           H  
ATOM    631  N7   DG    20      53.269  49.662  47.549  1.00  0.00           N  
ATOM    632  C5   DG    20      53.190  48.298  47.145  1.00  0.00           C  
ATOM    633  C6   DG    20      52.254  47.348  47.631  1.00  0.00           C  
ATOM    634  O6   DG    20      51.299  47.454  48.485  1.00  0.00           O  
ATOM    635  N1   DG    20      52.382  46.149  46.885  1.00  0.00           N  
ATOM    636  H1   DG    20      51.918  45.354  47.301  1.00  0.00           H  
ATOM    637  C2   DG    20      53.309  45.909  45.870  1.00  0.00           C  
ATOM    638  N2   DG    20      53.177  44.774  45.300  1.00  0.00           N  
ATOM    639  H21  DG    20      52.524  44.099  45.672  1.00  0.00           H  
ATOM    640  H22  DG    20      53.849  44.619  44.562  1.00  0.00           H  
ATOM    641  N3   DG    20      54.134  46.868  45.418  1.00  0.00           N  
ATOM    642  C4   DG    20      54.090  47.956  46.142  1.00  0.00           C  
ATOM    643  C3'  DG    20      57.287  50.941  43.860  1.00  0.00           C  
ATOM    644  H3'  DG    20      57.493  52.003  43.994  1.00  0.00           H  
ATOM    645  C2'  DG    20      55.866  50.577  44.184  1.00  0.00           C  
ATOM    646  H2'  DG    20      55.449  51.345  44.837  1.00  0.00           H  
ATOM    647 H2''  DG    20      55.203  50.370  43.344  1.00  0.00           H  
ATOM    648  O3'  DG    20      57.697  50.543  42.539  1.00  0.00           O  
ATOM    649  P    DG    21      56.858  50.913  41.201  1.00  0.00           P  
ATOM    650  OP1  DG    21      57.849  50.938  40.118  1.00  0.00           O  
ATOM    651  OP2  DG    21      56.035  52.104  41.421  1.00  0.00           O  
ATOM    652  O5'  DG    21      55.922  49.608  40.837  1.00  0.00           O  
ATOM    653  C5'  DG    21      56.580  48.341  40.725  1.00  0.00           C  
ATOM    654  H5'  DG    21      57.169  48.132  41.618  1.00  0.00           H  
ATOM    655 H5''  DG    21      57.284  48.273  39.896  1.00  0.00           H  
ATOM    656  C4'  DG    21      55.496  47.291  40.379  1.00  0.00           C  
ATOM    657  H4'  DG    21      56.115  46.482  39.994  1.00  0.00           H  
ATOM    658  O4'  DG    21      54.776  46.879  41.595  1.00  0.00           O  
ATOM    659  C1'  DG    21      53.360  46.919  41.265  1.00  0.00           C  
ATOM    660  H1'  DG    21      52.939  45.986  40.890  1.00  0.00           H  
ATOM    661  N9   DG    21      52.526  47.279  42.389  1.00  0.00           N  
ATOM    662  C8   DG    21      52.372  48.467  43.047  1.00  0.00           C  
ATOM    663  H8   DG    21      52.943  49.338  42.761  1.00  0.00           H  
ATOM    664  N7   DG    21      51.473  48.465  43.998  1.00  0.00           N  
ATOM    665  C5   DG    21      50.931  47.175  43.884  1.00  0.00           C  
ATOM    666  C6   DG    21      49.775  46.542  44.492  1.00  0.00           C  
ATOM    667  O6   DG    21      49.025  47.020  45.362  1.00  0.00           O  
ATOM    668  N1   DG    21      49.551  45.249  44.079  1.00  0.00           N  
ATOM    669  H1   DG    21      48.818  44.723  44.532  1.00  0.00           H  
ATOM    670  C2   DG    21      50.208  44.603  43.116  1.00  0.00           C  
ATOM    671  N2   DG    21      49.800  43.417  42.749  1.00  0.00           N  
ATOM    672  H21  DG    21      48.923  43.114  43.147  1.00  0.00           H  
ATOM    673  H22  DG    21      50.383  42.977  42.051  1.00  0.00           H  
ATOM    674  N3   DG    21      51.323  45.182  42.540  1.00  0.00           N  
ATOM    675  C4   DG    21      51.650  46.411  42.992  1.00  0.00           C  
ATOM    676  C3'  DG    21      54.481  47.749  39.349  1.00  0.00           C  
ATOM    677  H3'  DG    21      54.765  48.677  38.853  1.00  0.00           H  
ATOM    678  C2'  DG    21      53.200  48.030  40.168  1.00  0.00           C  
ATOM    679  H2'  DG    21      53.340  49.090  40.380  1.00  0.00           H  
ATOM    680 H2''  DG    21      52.321  47.848  39.551  1.00  0.00           H  
ATOM    681  O3'  DG    21      54.364  46.668  38.361  1.00  0.00           O  
ATOM    682  P    DG    22      53.165  46.629  37.225  1.00  0.00           P  
ATOM    683  OP1  DG    22      53.664  45.837  36.130  1.00  0.00           O  
ATOM    684  OP2  DG    22      52.693  47.987  37.024  1.00  0.00           O  
ATOM    685  O5'  DG    22      51.992  45.738  37.925  1.00  0.00           O  
ATOM    686  C5'  DG    22      52.032  44.300  37.802  1.00  0.00           C  
ATOM    687  H5'  DG    22      52.257  43.895  38.788  1.00  0.00           H  
ATOM    688 H5''  DG    22      52.796  44.090  37.053  1.00  0.00           H  
ATOM    689  C4'  DG    22      50.720  43.670  37.417  1.00  0.00           C  
ATOM    690  H4'  DG    22      51.064  42.652  37.235  1.00  0.00           H  
ATOM    691  O4'  DG    22      49.737  43.638  38.462  1.00  0.00           O  
ATOM    692  C1'  DG    22      48.608  44.406  38.057  1.00  0.00           C  
ATOM    693  H1'  DG    22      47.753  43.764  37.844  1.00  0.00           H  
ATOM    694  N9   DG    22      48.398  45.303  39.258  1.00  0.00           N  
ATOM    695  C8   DG    22      49.084  46.411  39.763  1.00  0.00           C  
ATOM    696  H8   DG    22      49.986  46.790  39.305  1.00  0.00           H  
ATOM    697  N7   DG    22      48.658  46.857  40.932  1.00  0.00           N  
ATOM    698  C5   DG    22      47.595  46.063  41.271  1.00  0.00           C  
ATOM    699  C6   DG    22      46.593  46.112  42.321  1.00  0.00           C  
ATOM    700  O6   DG    22      46.459  46.940  43.178  1.00  0.00           O  
ATOM    701  N1   DG    22      45.742  45.025  42.333  1.00  0.00           N  
ATOM    702  H1   DG    22      45.031  45.097  43.048  1.00  0.00           H  
ATOM    703  C2   DG    22      45.776  44.084  41.351  1.00  0.00           C  
ATOM    704  N2   DG    22      44.941  43.105  41.461  1.00  0.00           N  
ATOM    705  H21  DG    22      44.277  42.954  42.207  1.00  0.00           H  
ATOM    706  H22  DG    22      44.928  42.331  40.812  1.00  0.00           H  
ATOM    707  N3   DG    22      46.528  44.096  40.231  1.00  0.00           N  
ATOM    708  C4   DG    22      47.508  45.092  40.264  1.00  0.00           C  
ATOM    709  C3'  DG    22      50.091  44.384  36.215  1.00  0.00           C  
ATOM    710  H3'  DG    22      50.893  44.901  35.688  1.00  0.00           H  
ATOM    711  C2'  DG    22      49.008  45.291  36.888  1.00  0.00           C  
ATOM    712  H2'  DG    22      49.475  46.262  37.053  1.00  0.00           H  
ATOM    713 H2''  DG    22      48.235  45.451  36.136  1.00  0.00           H  
ATOM    714  O3'  DG    22      49.473  43.498  35.319  1.00  0.00           O  
ATOM    715  P   DT3    23      50.294  42.366  34.518  1.00  0.00           P  
ATOM    716  OP1 DT3    23      50.563  41.292  35.444  1.00  0.00           O  
ATOM    717  OP2 DT3    23      51.408  43.007  33.825  1.00  0.00           O  
ATOM    718  O5' DT3    23      49.292  41.850  33.464  1.00  0.00           O  
ATOM    719  C5' DT3    23      49.327  40.566  32.838  1.00  0.00           C  
ATOM    720  H5' DT3    23      48.574  39.942  33.319  1.00  0.00           H  
ATOM    721 H5'' DT3    23      50.349  40.192  32.883  1.00  0.00           H  
ATOM    722  C4' DT3    23      48.953  40.719  31.293  1.00  0.00           C  
ATOM    723  H4' DT3    23      48.938  39.740  30.815  1.00  0.00           H  
ATOM    724  O4' DT3    23      47.613  41.201  31.235  1.00  0.00           O  
ATOM    725  C1' DT3    23      47.596  42.482  30.598  1.00  0.00           C  
ATOM    726  H1' DT3    23      47.269  42.329  29.570  1.00  0.00           H  
ATOM    727  N1  DT3    23      46.499  43.222  31.203  1.00  0.00           N  
ATOM    728  C6  DT3    23      46.718  44.048  32.297  1.00  0.00           C  
ATOM    729  H6  DT3    23      47.700  43.981  32.742  1.00  0.00           H  
ATOM    730  C5  DT3    23      45.802  44.849  32.738  1.00  0.00           C  
ATOM    731  C7  DT3    23      46.093  45.850  33.852  1.00  0.00           C  
ATOM    732  H71 DT3    23      45.558  46.786  33.689  1.00  0.00           H  
ATOM    733  H72 DT3    23      45.726  45.529  34.826  1.00  0.00           H  
ATOM    734  H73 DT3    23      47.157  46.084  33.895  1.00  0.00           H  
ATOM    735  C4  DT3    23      44.429  44.791  32.197  1.00  0.00           C  
ATOM    736  O4  DT3    23      43.460  45.470  32.565  1.00  0.00           O  
ATOM    737  N3  DT3    23      44.301  44.003  31.125  1.00  0.00           N  
ATOM    738  H3  DT3    23      43.354  43.951  30.778  1.00  0.00           H  
ATOM    739  C2  DT3    23      45.276  43.213  30.555  1.00  0.00           C  
ATOM    740  O2  DT3    23      45.025  42.571  29.527  1.00  0.00           O  
ATOM    741  C3' DT3    23      49.748  41.728  30.454  1.00  0.00           C  
ATOM    742  H3' DT3    23      50.745  41.859  30.874  1.00  0.00           H  
ATOM    743  C2' DT3    23      49.022  43.091  30.604  1.00  0.00           C  
ATOM    744  H2' DT3    23      49.368  43.577  31.516  1.00  0.00           H  
ATOM    745 H2'' DT3    23      49.034  43.745  29.733  1.00  0.00           H  
ATOM    746  O3' DT3    23      50.017  41.464  29.043  1.00  0.00           O  
ATOM    747 HO3' DT3    23      50.878  41.819  28.810  1.00  0.00           H  
ATOM    748  K+   K+    24      46.130  47.080  45.797  1.00  0.00           K  
ATOM    749  K+   K+    25      48.860  46.279  48.270  1.00  0.00           K  
END
