# Supplementary material for: Complexity of Guanine Quadruplex Unfolding Pathways Revealed by Atomistic Pulling Simulations
Source: J Chem Inf Model. 2023 Jul 17;63(15):4716–31. doi: 10.1021/acs.jcim.3c00171 (PMC10428220; doi:10.1021/acs.jcim.3c00171)
Supplement: Supplementary file 2 — ci3c00171_si_002.zip [file ci3c00171_si_002.zip › coordinates/initial-coordinates/1kf1-start_run2.pdb]

ATOM      1 HO5' DT5     1      57.431  41.081  43.637  1.00  0.00           H  
ATOM      2  O5' DT5     1      57.794  40.836  44.491  1.00  0.00           O  
ATOM      3  C5' DT5     1      57.835  39.406  44.529  1.00  0.00           C  
ATOM      4  H5' DT5     1      56.940  38.970  44.973  1.00  0.00           H  
ATOM      5 H5'' DT5     1      58.602  39.211  45.279  1.00  0.00           H  
ATOM      6  C4' DT5     1      58.318  38.766  43.193  1.00  0.00           C  
ATOM      7  H4' DT5     1      57.523  38.907  42.461  1.00  0.00           H  
ATOM      8  O4' DT5     1      59.509  39.401  42.693  1.00  0.00           O  
ATOM      9  C1' DT5     1      60.422  38.456  42.233  1.00  0.00           C  
ATOM     10  H1' DT5     1      60.052  38.058  41.288  1.00  0.00           H  
ATOM     11  N1  DT5     1      61.844  38.920  42.038  1.00  0.00           N  
ATOM     12  C6  DT5     1      62.415  39.848  42.896  1.00  0.00           C  
ATOM     13  H6  DT5     1      61.756  40.539  43.401  1.00  0.00           H  
ATOM     14  C5  DT5     1      63.753  40.010  42.975  1.00  0.00           C  
ATOM     15  C7  DT5     1      64.250  40.949  44.084  1.00  0.00           C  
ATOM     16  H71 DT5     1      64.760  40.477  44.924  1.00  0.00           H  
ATOM     17  H72 DT5     1      65.043  41.626  43.766  1.00  0.00           H  
ATOM     18  H73 DT5     1      63.360  41.461  44.449  1.00  0.00           H  
ATOM     19  C4  DT5     1      64.624  39.069  42.299  1.00  0.00           C  
ATOM     20  O4  DT5     1      65.874  38.852  42.499  1.00  0.00           O  
ATOM     21  N3  DT5     1      63.937  38.171  41.443  1.00  0.00           N  
ATOM     22  H3  DT5     1      64.449  37.572  40.811  1.00  0.00           H  
ATOM     23  C2  DT5     1      62.612  38.171  41.206  1.00  0.00           C  
ATOM     24  O2  DT5     1      62.172  37.353  40.349  1.00  0.00           O  
ATOM     25  C3' DT5     1      58.749  37.302  43.386  1.00  0.00           C  
ATOM     26  H3' DT5     1      58.331  36.928  44.321  1.00  0.00           H  
ATOM     27  C2' DT5     1      60.261  37.339  43.236  1.00  0.00           C  
ATOM     28  H2' DT5     1      60.675  37.533  44.225  1.00  0.00           H  
ATOM     29 H2'' DT5     1      60.717  36.407  42.903  1.00  0.00           H  
ATOM     30  O3' DT5     1      58.222  36.452  42.375  1.00  0.00           O  
ATOM     31  P    DG     2      57.559  35.151  42.684  1.00  0.00           P  
ATOM     32  OP1  DG     2      58.443  34.173  43.335  1.00  0.00           O  
ATOM     33  OP2  DG     2      56.842  34.639  41.457  1.00  0.00           O  
ATOM     34  O5'  DG     2      56.468  35.499  43.722  1.00  0.00           O  
ATOM     35  C5'  DG     2      55.367  36.388  43.299  1.00  0.00           C  
ATOM     36  H5'  DG     2      54.760  35.863  42.562  1.00  0.00           H  
ATOM     37 H5''  DG     2      55.789  37.249  42.780  1.00  0.00           H  
ATOM     38  C4'  DG     2      54.259  36.888  44.263  1.00  0.00           C  
ATOM     39  H4'  DG     2      53.974  36.076  44.933  1.00  0.00           H  
ATOM     40  O4'  DG     2      54.553  37.973  45.043  1.00  0.00           O  
ATOM     41  C1'  DG     2      53.377  38.646  45.392  1.00  0.00           C  
ATOM     42  H1'  DG     2      52.909  38.028  46.158  1.00  0.00           H  
ATOM     43  N9   DG     2      53.585  40.005  45.845  1.00  0.00           N  
ATOM     44  C8   DG     2      54.461  40.955  45.337  1.00  0.00           C  
ATOM     45  H8   DG     2      55.058  40.812  44.449  1.00  0.00           H  
ATOM     46  N7   DG     2      54.456  42.068  46.035  1.00  0.00           N  
ATOM     47  C5   DG     2      53.445  41.879  46.929  1.00  0.00           C  
ATOM     48  C6   DG     2      52.895  42.740  47.928  1.00  0.00           C  
ATOM     49  O6   DG     2      53.339  43.856  48.194  1.00  0.00           O  
ATOM     50  N1   DG     2      51.824  42.289  48.666  1.00  0.00           N  
ATOM     51  H1   DG     2      51.621  42.801  49.513  1.00  0.00           H  
ATOM     52  C2   DG     2      51.499  40.978  48.535  1.00  0.00           C  
ATOM     53  N2   DG     2      50.415  40.650  49.187  1.00  0.00           N  
ATOM     54  H21  DG     2      49.988  41.373  49.749  1.00  0.00           H  
ATOM     55  H22  DG     2      49.876  39.868  48.842  1.00  0.00           H  
ATOM     56  N3   DG     2      51.877  40.106  47.609  1.00  0.00           N  
ATOM     57  C4   DG     2      52.839  40.658  46.825  1.00  0.00           C  
ATOM     58  C3'  DG     2      52.997  37.174  43.479  1.00  0.00           C  
ATOM     59  H3'  DG     2      53.295  37.380  42.451  1.00  0.00           H  
ATOM     60  C2'  DG     2      52.500  38.504  44.102  1.00  0.00           C  
ATOM     61  H2'  DG     2      52.631  39.338  43.412  1.00  0.00           H  
ATOM     62 H2''  DG     2      51.436  38.371  44.299  1.00  0.00           H  
ATOM     63  O3'  DG     2      52.096  36.079  43.509  1.00  0.00           O  
ATOM     64  P    DG     3      50.742  36.061  42.637  1.00  0.00           P  
ATOM     65  OP1  DG     3      50.333  34.700  42.502  1.00  0.00           O  
ATOM     66  OP2  DG     3      51.009  36.861  41.384  1.00  0.00           O  
ATOM     67  O5'  DG     3      49.761  36.952  43.514  1.00  0.00           O  
ATOM     68  C5'  DG     3      49.074  36.477  44.626  1.00  0.00           C  
ATOM     69  H5'  DG     3      49.725  36.413  45.498  1.00  0.00           H  
ATOM     70 H5''  DG     3      48.673  35.493  44.386  1.00  0.00           H  
ATOM     71  C4'  DG     3      47.927  37.310  45.032  1.00  0.00           C  
ATOM     72  H4'  DG     3      47.203  36.712  45.586  1.00  0.00           H  
ATOM     73  O4'  DG     3      48.319  38.426  45.794  1.00  0.00           O  
ATOM     74  C1'  DG     3      47.811  39.560  45.249  1.00  0.00           C  
ATOM     75  H1'  DG     3      46.919  39.746  45.848  1.00  0.00           H  
ATOM     76  N9   DG     3      48.760  40.713  45.395  1.00  0.00           N  
ATOM     77  C8   DG     3      49.881  40.928  44.681  1.00  0.00           C  
ATOM     78  H8   DG     3      50.244  40.314  43.871  1.00  0.00           H  
ATOM     79  N7   DG     3      50.430  42.106  44.867  1.00  0.00           N  
ATOM     80  C5   DG     3      49.664  42.595  45.942  1.00  0.00           C  
ATOM     81  C6   DG     3      49.746  43.865  46.644  1.00  0.00           C  
ATOM     82  O6   DG     3      50.610  44.740  46.512  1.00  0.00           O  
ATOM     83  N1   DG     3      48.837  44.057  47.642  1.00  0.00           N  
ATOM     84  H1   DG     3      48.760  44.982  48.039  1.00  0.00           H  
ATOM     85  C2   DG     3      47.790  43.229  47.704  1.00  0.00           C  
ATOM     86  N2   DG     3      46.793  43.533  48.558  1.00  0.00           N  
ATOM     87  H21  DG     3      46.776  44.417  49.046  1.00  0.00           H  
ATOM     88  H22  DG     3      46.032  42.872  48.620  1.00  0.00           H  
ATOM     89  N3   DG     3      47.640  42.075  47.067  1.00  0.00           N  
ATOM     90  C4   DG     3      48.629  41.781  46.230  1.00  0.00           C  
ATOM     91  C3'  DG     3      46.959  37.928  43.956  1.00  0.00           C  
ATOM     92  H3'  DG     3      46.896  37.356  43.030  1.00  0.00           H  
ATOM     93  C2'  DG     3      47.648  39.241  43.723  1.00  0.00           C  
ATOM     94  H2'  DG     3      48.582  39.072  43.186  1.00  0.00           H  
ATOM     95 H2''  DG     3      47.020  40.008  43.270  1.00  0.00           H  
ATOM     96  O3'  DG     3      45.647  38.122  44.449  1.00  0.00           O  
ATOM     97  P    DG     4      44.521  38.350  43.406  1.00  0.00           P  
ATOM     98  OP1  DG     4      43.890  36.998  43.260  1.00  0.00           O  
ATOM     99  OP2  DG     4      45.066  38.989  42.192  1.00  0.00           O  
ATOM    100  O5'  DG     4      43.440  39.325  43.890  1.00  0.00           O  
ATOM    101  C5'  DG     4      42.624  39.097  45.004  1.00  0.00           C  
ATOM    102  H5'  DG     4      43.181  38.743  45.872  1.00  0.00           H  
ATOM    103 H5''  DG     4      41.882  38.388  44.639  1.00  0.00           H  
ATOM    104  C4'  DG     4      41.885  40.382  45.484  1.00  0.00           C  
ATOM    105  H4'  DG     4      41.187  40.118  46.278  1.00  0.00           H  
ATOM    106  O4'  DG     4      42.852  41.305  45.886  1.00  0.00           O  
ATOM    107  C1'  DG     4      42.873  42.374  44.957  1.00  0.00           C  
ATOM    108  H1'  DG     4      42.437  43.163  45.569  1.00  0.00           H  
ATOM    109  N9   DG     4      44.211  42.774  44.737  1.00  0.00           N  
ATOM    110  C8   DG     4      45.290  42.050  44.256  1.00  0.00           C  
ATOM    111  H8   DG     4      45.105  41.036  43.933  1.00  0.00           H  
ATOM    112  N7   DG     4      46.356  42.776  44.215  1.00  0.00           N  
ATOM    113  C5   DG     4      46.005  44.019  44.809  1.00  0.00           C  
ATOM    114  C6   DG     4      46.750  45.169  45.134  1.00  0.00           C  
ATOM    115  O6   DG     4      47.922  45.371  44.958  1.00  0.00           O  
ATOM    116  N1   DG     4      45.972  46.141  45.758  1.00  0.00           N  
ATOM    117  H1   DG     4      46.447  47.020  45.902  1.00  0.00           H  
ATOM    118  C2   DG     4      44.747  45.936  46.129  1.00  0.00           C  
ATOM    119  N2   DG     4      44.222  46.807  46.960  1.00  0.00           N  
ATOM    120  H21  DG     4      44.743  47.429  47.561  1.00  0.00           H  
ATOM    121  H22  DG     4      43.284  46.611  47.279  1.00  0.00           H  
ATOM    122  N3   DG     4      43.950  44.863  45.803  1.00  0.00           N  
ATOM    123  C4   DG     4      44.659  43.968  45.154  1.00  0.00           C  
ATOM    124  C3'  DG     4      41.125  41.104  44.380  1.00  0.00           C  
ATOM    125  H3'  DG     4      40.835  40.359  43.639  1.00  0.00           H  
ATOM    126  C2'  DG     4      42.060  42.122  43.773  1.00  0.00           C  
ATOM    127  H2'  DG     4      42.550  41.669  42.911  1.00  0.00           H  
ATOM    128 H2''  DG     4      41.551  43.028  43.445  1.00  0.00           H  
ATOM    129  O3'  DG     4      40.064  41.627  45.177  1.00  0.00           O  
ATOM    130  P    DT     5      38.557  41.225  44.898  1.00  0.00           P  
ATOM    131  OP1  DT     5      38.151  41.365  43.472  1.00  0.00           O  
ATOM    132  OP2  DT     5      37.740  41.832  45.914  1.00  0.00           O  
ATOM    133  O5'  DT     5      38.545  39.653  45.093  1.00  0.00           O  
ATOM    134  C5'  DT     5      38.333  39.058  46.370  1.00  0.00           C  
ATOM    135  H5'  DT     5      37.359  39.382  46.736  1.00  0.00           H  
ATOM    136 H5''  DT     5      39.031  39.486  47.090  1.00  0.00           H  
ATOM    137  C4'  DT     5      38.567  37.542  46.395  1.00  0.00           C  
ATOM    138  H4'  DT     5      37.871  37.000  45.755  1.00  0.00           H  
ATOM    139  O4'  DT     5      39.916  37.278  45.995  1.00  0.00           O  
ATOM    140  C1'  DT     5      40.352  36.195  46.752  1.00  0.00           C  
ATOM    141  H1'  DT     5      39.790  35.306  46.468  1.00  0.00           H  
ATOM    142  N1   DT     5      41.807  35.869  46.585  1.00  0.00           N  
ATOM    143  C6   DT     5      42.828  36.374  47.315  1.00  0.00           C  
ATOM    144  H6   DT     5      42.429  37.012  48.090  1.00  0.00           H  
ATOM    145  C5   DT     5      44.081  36.103  47.061  1.00  0.00           C  
ATOM    146  C7   DT     5      45.115  36.675  48.015  1.00  0.00           C  
ATOM    147  H71  DT     5      45.848  37.133  47.351  1.00  0.00           H  
ATOM    148  H72  DT     5      44.772  37.458  48.691  1.00  0.00           H  
ATOM    149  H73  DT     5      45.674  35.888  48.522  1.00  0.00           H  
ATOM    150  C4   DT     5      44.434  35.114  46.022  1.00  0.00           C  
ATOM    151  O4   DT     5      45.559  34.618  45.787  1.00  0.00           O  
ATOM    152  N3   DT     5      43.354  34.586  45.387  1.00  0.00           N  
ATOM    153  H3   DT     5      43.546  33.865  44.706  1.00  0.00           H  
ATOM    154  C2   DT     5      42.049  34.919  45.642  1.00  0.00           C  
ATOM    155  O2   DT     5      41.242  34.229  45.007  1.00  0.00           O  
ATOM    156  C3'  DT     5      38.496  37.023  47.777  1.00  0.00           C  
ATOM    157  H3'  DT     5      38.327  37.831  48.488  1.00  0.00           H  
ATOM    158  C2'  DT     5      39.886  36.655  48.102  1.00  0.00           C  
ATOM    159  H2'  DT     5      40.276  37.617  48.433  1.00  0.00           H  
ATOM    160 H2''  DT     5      39.983  35.923  48.905  1.00  0.00           H  
ATOM    161  O3'  DT     5      37.722  35.873  48.101  1.00  0.00           O  
ATOM    162  P    DT     6      36.200  35.825  47.804  1.00  0.00           P  
ATOM    163  OP1  DT     6      35.904  35.108  46.581  1.00  0.00           O  
ATOM    164  OP2  DT     6      35.638  37.171  48.048  1.00  0.00           O  
ATOM    165  O5'  DT     6      35.779  34.877  48.992  1.00  0.00           O  
ATOM    166  C5'  DT     6      35.544  35.340  50.349  1.00  0.00           C  
ATOM    167  H5'  DT     6      34.498  35.207  50.627  1.00  0.00           H  
ATOM    168 H5''  DT     6      35.661  36.424  50.357  1.00  0.00           H  
ATOM    169  C4'  DT     6      36.442  34.729  51.497  1.00  0.00           C  
ATOM    170  H4'  DT     6      36.015  34.813  52.496  1.00  0.00           H  
ATOM    171  O4'  DT     6      36.704  33.397  51.282  1.00  0.00           O  
ATOM    172  C1'  DT     6      38.027  33.051  51.728  1.00  0.00           C  
ATOM    173  H1'  DT     6      37.943  32.336  52.547  1.00  0.00           H  
ATOM    174  N1   DT     6      38.637  32.347  50.580  1.00  0.00           N  
ATOM    175  C6   DT     6      38.324  32.609  49.293  1.00  0.00           C  
ATOM    176  H6   DT     6      37.712  33.451  49.005  1.00  0.00           H  
ATOM    177  C5   DT     6      38.824  31.758  48.355  1.00  0.00           C  
ATOM    178  C7   DT     6      38.684  32.117  46.929  1.00  0.00           C  
ATOM    179  H71  DT     6      37.940  31.529  46.391  1.00  0.00           H  
ATOM    180  H72  DT     6      38.359  33.157  46.907  1.00  0.00           H  
ATOM    181  H73  DT     6      39.635  32.108  46.397  1.00  0.00           H  
ATOM    182  C4   DT     6      39.690  30.675  48.635  1.00  0.00           C  
ATOM    183  O4   DT     6      40.272  29.882  47.835  1.00  0.00           O  
ATOM    184  N3   DT     6      39.990  30.544  49.950  1.00  0.00           N  
ATOM    185  H3   DT     6      40.725  29.906  50.220  1.00  0.00           H  
ATOM    186  C2   DT     6      39.614  31.444  50.908  1.00  0.00           C  
ATOM    187  O2   DT     6      40.294  31.382  51.944  1.00  0.00           O  
ATOM    188  C3'  DT     6      37.842  35.438  51.473  1.00  0.00           C  
ATOM    189  H3'  DT     6      38.029  35.745  50.443  1.00  0.00           H  
ATOM    190  C2'  DT     6      38.685  34.385  52.032  1.00  0.00           C  
ATOM    191  H2'  DT     6      39.751  34.374  51.809  1.00  0.00           H  
ATOM    192 H2''  DT     6      38.713  34.474  53.118  1.00  0.00           H  
ATOM    193  O3'  DT     6      37.804  36.483  52.366  1.00  0.00           O  
ATOM    194  P    DA     7      38.936  37.580  52.239  1.00  0.00           P  
ATOM    195  OP1  DA     7      38.741  38.446  53.431  1.00  0.00           O  
ATOM    196  OP2  DA     7      38.781  38.236  51.008  1.00  0.00           O  
ATOM    197  O5'  DA     7      40.394  36.852  52.322  1.00  0.00           O  
ATOM    198  C5'  DA     7      40.907  36.243  53.503  1.00  0.00           C  
ATOM    199  H5'  DA     7      40.215  35.499  53.898  1.00  0.00           H  
ATOM    200 H5''  DA     7      40.950  36.977  54.307  1.00  0.00           H  
ATOM    201  C4'  DA     7      42.350  35.778  53.348  1.00  0.00           C  
ATOM    202  H4'  DA     7      42.659  35.407  54.326  1.00  0.00           H  
ATOM    203  O4'  DA     7      42.284  34.697  52.425  1.00  0.00           O  
ATOM    204  C1'  DA     7      43.367  34.765  51.578  1.00  0.00           C  
ATOM    205  H1'  DA     7      44.139  34.165  52.061  1.00  0.00           H  
ATOM    206  N9   DA     7      43.004  34.167  50.256  1.00  0.00           N  
ATOM    207  C8   DA     7      41.761  34.040  49.668  1.00  0.00           C  
ATOM    208  H8   DA     7      40.887  34.438  50.163  1.00  0.00           H  
ATOM    209  N7   DA     7      41.736  33.418  48.530  1.00  0.00           N  
ATOM    210  C5   DA     7      43.097  32.954  48.417  1.00  0.00           C  
ATOM    211  C6   DA     7      43.762  32.193  47.470  1.00  0.00           C  
ATOM    212  N6   DA     7      43.325  31.708  46.336  1.00  0.00           N  
ATOM    213  H61  DA     7      43.933  31.094  45.815  1.00  0.00           H  
ATOM    214  H62  DA     7      42.322  31.737  46.220  1.00  0.00           H  
ATOM    215  N1   DA     7      45.013  31.807  47.758  1.00  0.00           N  
ATOM    216  C2   DA     7      45.580  32.250  48.878  1.00  0.00           C  
ATOM    217  H2   DA     7      46.628  32.050  49.049  1.00  0.00           H  
ATOM    218  N3   DA     7      45.026  32.998  49.823  1.00  0.00           N  
ATOM    219  C4   DA     7      43.776  33.300  49.509  1.00  0.00           C  
ATOM    220  C3'  DA     7      43.293  36.820  52.792  1.00  0.00           C  
ATOM    221  H3'  DA     7      42.833  37.781  52.561  1.00  0.00           H  
ATOM    222  C2'  DA     7      43.734  36.227  51.453  1.00  0.00           C  
ATOM    223  H2'  DA     7      43.246  36.669  50.585  1.00  0.00           H  
ATOM    224 H2''  DA     7      44.817  36.324  51.370  1.00  0.00           H  
ATOM    225  O3'  DA     7      44.408  37.012  53.570  1.00  0.00           O  
ATOM    226  P    DG     8      44.362  38.030  54.899  1.00  0.00           P  
ATOM    227  OP1  DG     8      45.257  37.401  55.945  1.00  0.00           O  
ATOM    228  OP2  DG     8      42.906  38.449  55.189  1.00  0.00           O  
ATOM    229  O5'  DG     8      45.203  39.171  54.328  1.00  0.00           O  
ATOM    230  C5'  DG     8      44.775  39.972  53.264  1.00  0.00           C  
ATOM    231  H5'  DG     8      43.822  39.625  52.865  1.00  0.00           H  
ATOM    232 H5''  DG     8      45.425  39.986  52.388  1.00  0.00           H  
ATOM    233  C4'  DG     8      44.568  41.389  53.724  1.00  0.00           C  
ATOM    234  H4'  DG     8      44.146  41.404  54.729  1.00  0.00           H  
ATOM    235  O4'  DG     8      45.828  42.073  53.746  1.00  0.00           O  
ATOM    236  C1'  DG     8      45.927  43.082  52.722  1.00  0.00           C  
ATOM    237  H1'  DG     8      45.773  44.055  53.190  1.00  0.00           H  
ATOM    238  N9   DG     8      47.240  43.108  52.009  1.00  0.00           N  
ATOM    239  C8   DG     8      47.823  42.313  51.086  1.00  0.00           C  
ATOM    240  H8   DG     8      47.446  41.335  50.826  1.00  0.00           H  
ATOM    241  N7   DG     8      48.945  42.698  50.645  1.00  0.00           N  
ATOM    242  C5   DG     8      49.077  43.949  51.138  1.00  0.00           C  
ATOM    243  C6   DG     8      50.110  44.908  50.878  1.00  0.00           C  
ATOM    244  O6   DG     8      51.086  44.855  50.096  1.00  0.00           O  
ATOM    245  N1   DG     8      49.993  46.023  51.704  1.00  0.00           N  
ATOM    246  H1   DG     8      50.798  46.628  51.789  1.00  0.00           H  
ATOM    247  C2   DG     8      48.834  46.248  52.392  1.00  0.00           C  
ATOM    248  N2   DG     8      48.734  47.370  53.081  1.00  0.00           N  
ATOM    249  H21  DG     8      49.467  48.064  53.056  1.00  0.00           H  
ATOM    250  H22  DG     8      47.950  47.437  53.714  1.00  0.00           H  
ATOM    251  N3   DG     8      47.892  45.342  52.679  1.00  0.00           N  
ATOM    252  C4   DG     8      48.072  44.231  52.022  1.00  0.00           C  
ATOM    253  C3'  DG     8      43.702  42.211  52.769  1.00  0.00           C  
ATOM    254  H3'  DG     8      42.984  41.542  52.296  1.00  0.00           H  
ATOM    255  C2'  DG     8      44.769  42.706  51.781  1.00  0.00           C  
ATOM    256  H2'  DG     8      45.049  41.881  51.126  1.00  0.00           H  
ATOM    257 H2''  DG     8      44.454  43.661  51.360  1.00  0.00           H  
ATOM    258  O3'  DG     8      43.029  43.212  53.504  1.00  0.00           O  
ATOM    259  P    DG     9      42.044  44.257  52.803  1.00  0.00           P  
ATOM    260  OP1  DG     9      40.876  44.456  53.675  1.00  0.00           O  
ATOM    261  OP2  DG     9      41.833  43.767  51.438  1.00  0.00           O  
ATOM    262  O5'  DG     9      42.999  45.459  52.827  1.00  0.00           O  
ATOM    263  C5'  DG     9      43.002  46.614  53.756  1.00  0.00           C  
ATOM    264  H5'  DG     9      43.729  46.478  54.557  1.00  0.00           H  
ATOM    265 H5''  DG     9      41.995  46.672  54.170  1.00  0.00           H  
ATOM    266  C4'  DG     9      43.358  48.019  53.273  1.00  0.00           C  
ATOM    267  H4'  DG     9      43.067  48.564  54.171  1.00  0.00           H  
ATOM    268  O4'  DG     9      44.709  48.110  52.778  1.00  0.00           O  
ATOM    269  C1'  DG     9      44.661  48.437  51.356  1.00  0.00           C  
ATOM    270  H1'  DG     9      44.795  49.512  51.241  1.00  0.00           H  
ATOM    271  N9   DG     9      45.829  47.764  50.658  1.00  0.00           N  
ATOM    272  C8   DG     9      45.830  46.525  50.078  1.00  0.00           C  
ATOM    273  H8   DG     9      45.060  45.814  50.341  1.00  0.00           H  
ATOM    274  N7   DG     9      46.901  46.206  49.413  1.00  0.00           N  
ATOM    275  C5   DG     9      47.667  47.376  49.538  1.00  0.00           C  
ATOM    276  C6   DG     9      49.024  47.701  49.138  1.00  0.00           C  
ATOM    277  O6   DG     9      49.719  47.039  48.379  1.00  0.00           O  
ATOM    278  N1   DG     9      49.437  49.001  49.413  1.00  0.00           N  
ATOM    279  H1   DG     9      50.379  49.179  49.092  1.00  0.00           H  
ATOM    280  C2   DG     9      48.672  49.879  50.029  1.00  0.00           C  
ATOM    281  N2   DG     9      49.001  51.146  49.928  1.00  0.00           N  
ATOM    282  H21  DG     9      49.914  51.445  49.619  1.00  0.00           H  
ATOM    283  H22  DG     9      48.417  51.794  50.437  1.00  0.00           H  
ATOM    284  N3   DG     9      47.418  49.664  50.488  1.00  0.00           N  
ATOM    285  C4   DG     9      46.973  48.370  50.234  1.00  0.00           C  
ATOM    286  C3'  DG     9      42.333  48.346  52.156  1.00  0.00           C  
ATOM    287  H3'  DG     9      41.479  47.672  52.229  1.00  0.00           H  
ATOM    288  C2'  DG     9      43.242  48.005  50.976  1.00  0.00           C  
ATOM    289  H2'  DG     9      43.217  46.933  50.780  1.00  0.00           H  
ATOM    290 H2''  DG     9      43.000  48.467  50.018  1.00  0.00           H  
ATOM    291  O3'  DG     9      41.942  49.653  52.157  1.00  0.00           O  
ATOM    292  P    DG    10      40.821  50.259  51.163  1.00  0.00           P  
ATOM    293  OP1  DG    10      39.691  50.627  52.061  1.00  0.00           O  
ATOM    294  OP2  DG    10      40.549  49.234  50.107  1.00  0.00           O  
ATOM    295  O5'  DG    10      41.484  51.471  50.515  1.00  0.00           O  
ATOM    296  C5'  DG    10      41.931  52.513  51.290  1.00  0.00           C  
ATOM    297  H5'  DG    10      42.572  52.121  52.080  1.00  0.00           H  
ATOM    298 H5''  DG    10      41.103  52.922  51.869  1.00  0.00           H  
ATOM    299  C4'  DG    10      42.655  53.667  50.534  1.00  0.00           C  
ATOM    300  H4'  DG    10      42.761  54.518  51.207  1.00  0.00           H  
ATOM    301  O4'  DG    10      43.909  53.181  50.222  1.00  0.00           O  
ATOM    302  C1'  DG    10      44.183  53.231  48.799  1.00  0.00           C  
ATOM    303  H1'  DG    10      45.013  53.918  48.638  1.00  0.00           H  
ATOM    304  N9   DG    10      44.650  51.882  48.326  1.00  0.00           N  
ATOM    305  C8   DG    10      44.072  50.604  48.380  1.00  0.00           C  
ATOM    306  H8   DG    10      43.115  50.404  48.838  1.00  0.00           H  
ATOM    307  N7   DG    10      44.857  49.643  47.986  1.00  0.00           N  
ATOM    308  C5   DG    10      46.013  50.332  47.484  1.00  0.00           C  
ATOM    309  C6   DG    10      47.219  49.866  46.910  1.00  0.00           C  
ATOM    310  O6   DG    10      47.425  48.681  46.569  1.00  0.00           O  
ATOM    311  N1   DG    10      48.236  50.786  46.604  1.00  0.00           N  
ATOM    312  H1   DG    10      49.140  50.545  46.222  1.00  0.00           H  
ATOM    313  C2   DG    10      48.031  52.066  47.036  1.00  0.00           C  
ATOM    314  N2   DG    10      49.031  52.913  47.014  1.00  0.00           N  
ATOM    315  H21  DG    10      49.834  52.636  46.468  1.00  0.00           H  
ATOM    316  H22  DG    10      48.887  53.838  47.391  1.00  0.00           H  
ATOM    317  N3   DG    10      46.867  52.549  47.502  1.00  0.00           N  
ATOM    318  C4   DG    10      45.900  51.667  47.778  1.00  0.00           C  
ATOM    319  C3'  DG    10      42.017  54.092  49.235  1.00  0.00           C  
ATOM    320  H3'  DG    10      41.068  53.586  49.060  1.00  0.00           H  
ATOM    321  C2'  DG    10      42.899  53.703  48.100  1.00  0.00           C  
ATOM    322  H2'  DG    10      42.478  52.857  47.556  1.00  0.00           H  
ATOM    323 H2''  DG    10      43.078  54.553  47.441  1.00  0.00           H  
ATOM    324  O3'  DG    10      41.713  55.451  49.252  1.00  0.00           O  
ATOM    325  P    DT    11      40.203  55.997  49.363  1.00  0.00           P  
ATOM    326  OP1  DT    11      39.288  55.276  48.429  1.00  0.00           O  
ATOM    327  OP2  DT    11      40.248  57.463  49.250  1.00  0.00           O  
ATOM    328  O5'  DT    11      39.673  55.584  50.843  1.00  0.00           O  
ATOM    329  C5'  DT    11      40.292  56.286  51.952  1.00  0.00           C  
ATOM    330  H5'  DT    11      40.104  57.353  51.833  1.00  0.00           H  
ATOM    331 H5''  DT    11      41.365  56.098  51.937  1.00  0.00           H  
ATOM    332  C4'  DT    11      39.738  55.816  53.305  1.00  0.00           C  
ATOM    333  H4'  DT    11      38.662  55.988  53.265  1.00  0.00           H  
ATOM    334  O4'  DT    11      39.973  54.459  53.439  1.00  0.00           O  
ATOM    335  C1'  DT    11      40.189  54.199  54.812  1.00  0.00           C  
ATOM    336  H1'  DT    11      39.222  54.133  55.311  1.00  0.00           H  
ATOM    337  N1   DT    11      40.837  52.835  55.063  1.00  0.00           N  
ATOM    338  C6   DT    11      42.138  52.690  54.670  1.00  0.00           C  
ATOM    339  H6   DT    11      42.595  53.396  53.992  1.00  0.00           H  
ATOM    340  C5   DT    11      42.815  51.550  54.989  1.00  0.00           C  
ATOM    341  C7   DT    11      44.254  51.367  54.577  1.00  0.00           C  
ATOM    342  H71  DT    11      44.518  52.141  53.857  1.00  0.00           H  
ATOM    343  H72  DT    11      44.823  51.489  55.499  1.00  0.00           H  
ATOM    344  H73  DT    11      44.529  50.442  54.070  1.00  0.00           H  
ATOM    345  C4   DT    11      42.123  50.477  55.732  1.00  0.00           C  
ATOM    346  O4   DT    11      42.582  49.412  56.158  1.00  0.00           O  
ATOM    347  N3   DT    11      40.792  50.716  56.023  1.00  0.00           N  
ATOM    348  H3   DT    11      40.205  49.999  56.424  1.00  0.00           H  
ATOM    349  C2   DT    11      40.197  51.898  55.862  1.00  0.00           C  
ATOM    350  O2   DT    11      39.076  52.050  56.354  1.00  0.00           O  
ATOM    351  C3'  DT    11      40.283  56.491  54.551  1.00  0.00           C  
ATOM    352  H3'  DT    11      41.108  57.120  54.218  1.00  0.00           H  
ATOM    353  C2'  DT    11      40.821  55.447  55.402  1.00  0.00           C  
ATOM    354  H2'  DT    11      41.909  55.406  55.359  1.00  0.00           H  
ATOM    355 H2''  DT    11      40.434  55.540  56.417  1.00  0.00           H  
ATOM    356  O3'  DT    11      39.238  57.196  55.222  1.00  0.00           O  
ATOM    357  P    DT    12      39.597  58.715  55.701  1.00  0.00           P  
ATOM    358  OP1  DT    12      38.490  59.211  56.500  1.00  0.00           O  
ATOM    359  OP2  DT    12      39.891  59.478  54.490  1.00  0.00           O  
ATOM    360  O5'  DT    12      40.844  58.629  56.693  1.00  0.00           O  
ATOM    361  C5'  DT    12      41.454  59.732  57.275  1.00  0.00           C  
ATOM    362  H5'  DT    12      40.777  60.378  57.834  1.00  0.00           H  
ATOM    363 H5''  DT    12      41.964  60.348  56.535  1.00  0.00           H  
ATOM    364  C4'  DT    12      42.504  59.291  58.338  1.00  0.00           C  
ATOM    365  H4'  DT    12      43.041  60.178  58.673  1.00  0.00           H  
ATOM    366  O4'  DT    12      41.697  58.615  59.386  1.00  0.00           O  
ATOM    367  C1'  DT    12      42.300  57.397  59.864  1.00  0.00           C  
ATOM    368  H1'  DT    12      42.542  57.525  60.920  1.00  0.00           H  
ATOM    369  N1   DT    12      41.439  56.250  59.676  1.00  0.00           N  
ATOM    370  C6   DT    12      40.311  56.286  58.926  1.00  0.00           C  
ATOM    371  H6   DT    12      40.072  57.196  58.395  1.00  0.00           H  
ATOM    372  C5   DT    12      39.402  55.221  58.886  1.00  0.00           C  
ATOM    373  C7   DT    12      38.168  55.366  58.006  1.00  0.00           C  
ATOM    374  H71  DT    12      38.001  56.406  57.723  1.00  0.00           H  
ATOM    375  H72  DT    12      38.392  54.787  57.111  1.00  0.00           H  
ATOM    376  H73  DT    12      37.314  54.920  58.516  1.00  0.00           H  
ATOM    377  C4   DT    12      39.655  54.015  59.678  1.00  0.00           C  
ATOM    378  O4   DT    12      38.941  53.027  59.835  1.00  0.00           O  
ATOM    379  N3   DT    12      40.865  54.014  60.352  1.00  0.00           N  
ATOM    380  H3   DT    12      41.122  53.223  60.924  1.00  0.00           H  
ATOM    381  C2   DT    12      41.703  55.110  60.417  1.00  0.00           C  
ATOM    382  O2   DT    12      42.640  55.059  61.241  1.00  0.00           O  
ATOM    383  C3'  DT    12      43.525  58.241  57.850  1.00  0.00           C  
ATOM    384  H3'  DT    12      43.064  57.792  56.970  1.00  0.00           H  
ATOM    385  C2'  DT    12      43.605  57.331  59.033  1.00  0.00           C  
ATOM    386  H2'  DT    12      43.837  56.276  58.889  1.00  0.00           H  
ATOM    387 H2''  DT    12      44.355  57.617  59.770  1.00  0.00           H  
ATOM    388  O3'  DT    12      44.790  58.665  57.463  1.00  0.00           O  
ATOM    389  P    DA    13      45.583  57.903  56.263  1.00  0.00           P  
ATOM    390  OP1  DA    13      46.743  58.644  55.766  1.00  0.00           O  
ATOM    391  OP2  DA    13      44.601  57.570  55.216  1.00  0.00           O  
ATOM    392  O5'  DA    13      46.222  56.563  57.010  1.00  0.00           O  
ATOM    393  C5'  DA    13      47.299  56.522  57.928  1.00  0.00           C  
ATOM    394  H5'  DA    13      47.078  57.072  58.843  1.00  0.00           H  
ATOM    395 H5''  DA    13      48.206  56.962  57.513  1.00  0.00           H  
ATOM    396  C4'  DA    13      47.613  55.076  58.423  1.00  0.00           C  
ATOM    397  H4'  DA    13      48.370  55.149  59.204  1.00  0.00           H  
ATOM    398  O4'  DA    13      46.455  54.381  58.855  1.00  0.00           O  
ATOM    399  C1'  DA    13      46.196  53.313  58.026  1.00  0.00           C  
ATOM    400  H1'  DA    13      46.698  52.418  58.393  1.00  0.00           H  
ATOM    401  N9   DA    13      44.729  53.055  58.068  1.00  0.00           N  
ATOM    402  C8   DA    13      43.713  53.797  57.536  1.00  0.00           C  
ATOM    403  H8   DA    13      43.961  54.715  57.023  1.00  0.00           H  
ATOM    404  N7   DA    13      42.513  53.394  57.856  1.00  0.00           N  
ATOM    405  C5   DA    13      42.764  52.235  58.564  1.00  0.00           C  
ATOM    406  C6   DA    13      41.987  51.185  59.180  1.00  0.00           C  
ATOM    407  N6   DA    13      40.697  51.008  59.007  1.00  0.00           N  
ATOM    408  H61  DA    13      40.358  50.203  59.513  1.00  0.00           H  
ATOM    409  H62  DA    13      40.023  51.708  58.729  1.00  0.00           H  
ATOM    410  N1   DA    13      42.516  50.086  59.808  1.00  0.00           N  
ATOM    411  C2   DA    13      43.847  50.018  59.690  1.00  0.00           C  
ATOM    412  H2   DA    13      44.263  49.084  60.037  1.00  0.00           H  
ATOM    413  N3   DA    13      44.715  50.891  59.180  1.00  0.00           N  
ATOM    414  C4   DA    13      44.138  51.976  58.665  1.00  0.00           C  
ATOM    415  C3'  DA    13      48.166  54.389  57.250  1.00  0.00           C  
ATOM    416  H3'  DA    13      48.592  55.086  56.529  1.00  0.00           H  
ATOM    417  C2'  DA    13      46.897  53.705  56.697  1.00  0.00           C  
ATOM    418  H2'  DA    13      46.283  54.415  56.142  1.00  0.00           H  
ATOM    419 H2''  DA    13      47.132  52.818  56.109  1.00  0.00           H  
ATOM    420  O3'  DA    13      49.124  53.460  57.557  1.00  0.00           O  
ATOM    421  P    DG    14      50.645  53.930  57.709  1.00  0.00           P  
ATOM    422  OP1  DG    14      51.388  52.768  58.261  1.00  0.00           O  
ATOM    423  OP2  DG    14      50.609  55.199  58.486  1.00  0.00           O  
ATOM    424  O5'  DG    14      51.104  54.234  56.217  1.00  0.00           O  
ATOM    425  C5'  DG    14      51.952  53.383  55.616  1.00  0.00           C  
ATOM    426  H5'  DG    14      51.384  52.470  55.441  1.00  0.00           H  
ATOM    427 H5''  DG    14      52.824  53.193  56.243  1.00  0.00           H  
ATOM    428  C4'  DG    14      52.519  53.975  54.327  1.00  0.00           C  
ATOM    429  H4'  DG    14      53.132  54.813  54.660  1.00  0.00           H  
ATOM    430  O4'  DG    14      53.188  52.937  53.588  1.00  0.00           O  
ATOM    431  C1'  DG    14      52.386  52.654  52.456  1.00  0.00           C  
ATOM    432  H1'  DG    14      52.771  53.075  51.527  1.00  0.00           H  
ATOM    433  N9   DG    14      52.180  51.149  52.341  1.00  0.00           N  
ATOM    434  C8   DG    14      51.015  50.461  52.591  1.00  0.00           C  
ATOM    435  H8   DG    14      50.127  50.856  53.062  1.00  0.00           H  
ATOM    436  N7   DG    14      51.070  49.180  52.205  1.00  0.00           N  
ATOM    437  C5   DG    14      52.322  49.186  51.484  1.00  0.00           C  
ATOM    438  C6   DG    14      52.976  48.132  50.695  1.00  0.00           C  
ATOM    439  O6   DG    14      52.689  46.948  50.578  1.00  0.00           O  
ATOM    440  N1   DG    14      54.103  48.553  50.055  1.00  0.00           N  
ATOM    441  H1   DG    14      54.553  47.935  49.396  1.00  0.00           H  
ATOM    442  C2   DG    14      54.780  49.770  50.369  1.00  0.00           C  
ATOM    443  N2   DG    14      55.792  50.067  49.644  1.00  0.00           N  
ATOM    444  H21  DG    14      56.111  49.521  48.857  1.00  0.00           H  
ATOM    445  H22  DG    14      56.143  51.009  49.749  1.00  0.00           H  
ATOM    446  N3   DG    14      54.222  50.730  51.097  1.00  0.00           N  
ATOM    447  C4   DG    14      52.981  50.369  51.570  1.00  0.00           C  
ATOM    448  C3'  DG    14      51.510  54.572  53.316  1.00  0.00           C  
ATOM    449  H3'  DG    14      50.583  54.973  53.726  1.00  0.00           H  
ATOM    450  C2'  DG    14      51.001  53.354  52.623  1.00  0.00           C  
ATOM    451  H2'  DG    14      50.336  52.782  53.269  1.00  0.00           H  
ATOM    452 H2''  DG    14      50.546  53.417  51.634  1.00  0.00           H  
ATOM    453  O3'  DG    14      52.099  55.422  52.352  1.00  0.00           O  
ATOM    454  P    DG    15      51.342  56.562  51.593  1.00  0.00           P  
ATOM    455  OP1  DG    15      51.437  57.851  52.271  1.00  0.00           O  
ATOM    456  OP2  DG    15      49.970  56.225  51.149  1.00  0.00           O  
ATOM    457  O5'  DG    15      52.126  56.652  50.206  1.00  0.00           O  
ATOM    458  C5'  DG    15      53.384  57.325  50.055  1.00  0.00           C  
ATOM    459  H5'  DG    15      53.940  57.044  50.949  1.00  0.00           H  
ATOM    460 H5''  DG    15      53.214  58.397  49.954  1.00  0.00           H  
ATOM    461  C4'  DG    15      54.030  56.762  48.770  1.00  0.00           C  
ATOM    462  H4'  DG    15      54.973  57.208  48.453  1.00  0.00           H  
ATOM    463  O4'  DG    15      54.094  55.389  48.749  1.00  0.00           O  
ATOM    464  C1'  DG    15      53.528  54.863  47.561  1.00  0.00           C  
ATOM    465  H1'  DG    15      54.287  54.643  46.810  1.00  0.00           H  
ATOM    466  N9   DG    15      52.890  53.573  47.823  1.00  0.00           N  
ATOM    467  C8   DG    15      52.092  53.278  48.912  1.00  0.00           C  
ATOM    468  H8   DG    15      51.795  54.084  49.567  1.00  0.00           H  
ATOM    469  N7   DG    15      51.729  52.018  48.999  1.00  0.00           N  
ATOM    470  C5   DG    15      52.429  51.385  47.928  1.00  0.00           C  
ATOM    471  C6   DG    15      52.568  50.027  47.479  1.00  0.00           C  
ATOM    472  O6   DG    15      51.992  49.043  47.926  1.00  0.00           O  
ATOM    473  N1   DG    15      53.477  49.828  46.424  1.00  0.00           N  
ATOM    474  H1   DG    15      53.722  48.924  46.046  1.00  0.00           H  
ATOM    475  C2   DG    15      54.084  50.853  45.837  1.00  0.00           C  
ATOM    476  N2   DG    15      54.678  50.513  44.698  1.00  0.00           N  
ATOM    477  H21  DG    15      54.770  49.551  44.404  1.00  0.00           H  
ATOM    478  H22  DG    15      55.241  51.246  44.290  1.00  0.00           H  
ATOM    479  N3   DG    15      54.045  52.149  46.170  1.00  0.00           N  
ATOM    480  C4   DG    15      53.140  52.363  47.225  1.00  0.00           C  
ATOM    481  C3'  DG    15      52.997  57.239  47.697  1.00  0.00           C  
ATOM    482  H3'  DG    15      52.167  57.848  48.056  1.00  0.00           H  
ATOM    483  C2'  DG    15      52.546  55.935  47.109  1.00  0.00           C  
ATOM    484  H2'  DG    15      51.534  55.622  47.365  1.00  0.00           H  
ATOM    485 H2''  DG    15      52.643  55.933  46.024  1.00  0.00           H  
ATOM    486  O3'  DG    15      53.735  57.910  46.636  1.00  0.00           O  
ATOM    487  P    DG    16      52.942  58.496  45.322  1.00  0.00           P  
ATOM    488  OP1  DG    16      53.621  59.770  44.996  1.00  0.00           O  
ATOM    489  OP2  DG    16      51.473  58.633  45.623  1.00  0.00           O  
ATOM    490  O5'  DG    16      53.275  57.470  44.227  1.00  0.00           O  
ATOM    491  C5'  DG    16      54.508  57.414  43.496  1.00  0.00           C  
ATOM    492  H5'  DG    16      55.423  57.304  44.078  1.00  0.00           H  
ATOM    493 H5''  DG    16      54.632  58.245  42.801  1.00  0.00           H  
ATOM    494  C4'  DG    16      54.336  56.351  42.387  1.00  0.00           C  
ATOM    495  H4'  DG    16      55.276  56.328  41.835  1.00  0.00           H  
ATOM    496  O4'  DG    16      54.025  55.011  42.881  1.00  0.00           O  
ATOM    497  C1'  DG    16      52.960  54.476  42.142  1.00  0.00           C  
ATOM    498  H1'  DG    16      53.433  53.959  41.307  1.00  0.00           H  
ATOM    499  N9   DG    16      52.247  53.559  43.096  1.00  0.00           N  
ATOM    500  C8   DG    16      51.348  53.891  44.031  1.00  0.00           C  
ATOM    501  H8   DG    16      51.255  54.910  44.375  1.00  0.00           H  
ATOM    502  N7   DG    16      50.847  52.868  44.678  1.00  0.00           N  
ATOM    503  C5   DG    16      51.358  51.737  43.950  1.00  0.00           C  
ATOM    504  C6   DG    16      51.250  50.331  44.078  1.00  0.00           C  
ATOM    505  O6   DG    16      50.540  49.759  44.864  1.00  0.00           O  
ATOM    506  N1   DG    16      51.901  49.595  43.123  1.00  0.00           N  
ATOM    507  H1   DG    16      51.725  48.602  43.067  1.00  0.00           H  
ATOM    508  C2   DG    16      52.771  50.185  42.245  1.00  0.00           C  
ATOM    509  N2   DG    16      53.165  49.295  41.333  1.00  0.00           N  
ATOM    510  H21  DG    16      52.807  48.352  41.374  1.00  0.00           H  
ATOM    511  H22  DG    16      53.537  49.622  40.452  1.00  0.00           H  
ATOM    512  N3   DG    16      53.038  51.484  42.135  1.00  0.00           N  
ATOM    513  C4   DG    16      52.256  52.192  42.999  1.00  0.00           C  
ATOM    514  C3'  DG    16      53.188  56.754  41.457  1.00  0.00           C  
ATOM    515  H3'  DG    16      52.696  57.691  41.720  1.00  0.00           H  
ATOM    516  C2'  DG    16      52.143  55.707  41.740  1.00  0.00           C  
ATOM    517  H2'  DG    16      51.458  56.111  42.486  1.00  0.00           H  
ATOM    518 H2''  DG    16      51.488  55.577  40.879  1.00  0.00           H  
ATOM    519  O3'  DG    16      53.555  56.862  40.083  1.00  0.00           O  
ATOM    520  P    DT    17      53.716  58.304  39.445  1.00  0.00           P  
ATOM    521  OP1  DT    17      52.437  59.062  39.641  1.00  0.00           O  
ATOM    522  OP2  DT    17      54.236  57.974  38.110  1.00  0.00           O  
ATOM    523  O5'  DT    17      54.755  58.951  40.423  1.00  0.00           O  
ATOM    524  C5'  DT    17      56.153  58.895  40.104  1.00  0.00           C  
ATOM    525  H5'  DT    17      56.302  59.231  39.078  1.00  0.00           H  
ATOM    526 H5''  DT    17      56.535  57.876  40.159  1.00  0.00           H  
ATOM    527  C4'  DT    17      56.919  59.864  40.962  1.00  0.00           C  
ATOM    528  H4'  DT    17      56.633  60.851  40.600  1.00  0.00           H  
ATOM    529  O4'  DT    17      56.599  59.754  42.299  1.00  0.00           O  
ATOM    530  C1'  DT    17      57.711  59.797  43.125  1.00  0.00           C  
ATOM    531  H1'  DT    17      58.011  60.845  43.114  1.00  0.00           H  
ATOM    532  N1   DT    17      57.509  59.416  44.612  1.00  0.00           N  
ATOM    533  C6   DT    17      57.859  58.163  45.058  1.00  0.00           C  
ATOM    534  H6   DT    17      58.322  57.525  44.320  1.00  0.00           H  
ATOM    535  C5   DT    17      57.612  57.789  46.314  1.00  0.00           C  
ATOM    536  C7   DT    17      57.988  56.445  46.676  1.00  0.00           C  
ATOM    537  H71  DT    17      58.656  56.432  47.537  1.00  0.00           H  
ATOM    538  H72  DT    17      57.122  55.935  47.099  1.00  0.00           H  
ATOM    539  H73  DT    17      58.336  55.875  45.814  1.00  0.00           H  
ATOM    540  C4   DT    17      57.091  58.739  47.260  1.00  0.00           C  
ATOM    541  O4   DT    17      56.881  58.564  48.449  1.00  0.00           O  
ATOM    542  N3   DT    17      56.777  59.963  46.770  1.00  0.00           N  
ATOM    543  H3   DT    17      56.615  60.628  47.513  1.00  0.00           H  
ATOM    544  C2   DT    17      56.926  60.359  45.429  1.00  0.00           C  
ATOM    545  O2   DT    17      56.640  61.510  45.093  1.00  0.00           O  
ATOM    546  C3'  DT    17      58.408  59.528  40.910  1.00  0.00           C  
ATOM    547  H3'  DT    17      58.579  58.707  40.213  1.00  0.00           H  
ATOM    548  C2'  DT    17      58.777  59.141  42.314  1.00  0.00           C  
ATOM    549  H2'  DT    17      58.790  58.051  42.326  1.00  0.00           H  
ATOM    550 H2''  DT    17      59.744  59.554  42.599  1.00  0.00           H  
ATOM    551  O3'  DT    17      59.204  60.716  40.578  1.00  0.00           O  
ATOM    552  P    DT    18      59.621  60.970  39.096  1.00  0.00           P  
ATOM    553  OP1  DT    18      58.725  62.023  38.635  1.00  0.00           O  
ATOM    554  OP2  DT    18      59.713  59.690  38.339  1.00  0.00           O  
ATOM    555  O5'  DT    18      61.026  61.551  39.367  1.00  0.00           O  
ATOM    556  C5'  DT    18      62.263  60.859  39.181  1.00  0.00           C  
ATOM    557  H5'  DT    18      62.744  61.336  38.327  1.00  0.00           H  
ATOM    558 H5''  DT    18      62.025  59.835  38.894  1.00  0.00           H  
ATOM    559  C4'  DT    18      63.211  60.687  40.391  1.00  0.00           C  
ATOM    560  H4'  DT    18      64.103  60.244  39.947  1.00  0.00           H  
ATOM    561  O4'  DT    18      63.334  61.915  41.120  1.00  0.00           O  
ATOM    562  C1'  DT    18      63.367  61.588  42.514  1.00  0.00           C  
ATOM    563  H1'  DT    18      64.334  61.927  42.885  1.00  0.00           H  
ATOM    564  N1   DT    18      62.250  62.142  43.377  1.00  0.00           N  
ATOM    565  C6   DT    18      61.049  62.480  42.818  1.00  0.00           C  
ATOM    566  H6   DT    18      60.770  62.242  41.802  1.00  0.00           H  
ATOM    567  C5   DT    18      60.102  63.058  43.541  1.00  0.00           C  
ATOM    568  C7   DT    18      58.766  63.287  42.903  1.00  0.00           C  
ATOM    569  H71  DT    18      57.957  63.144  43.619  1.00  0.00           H  
ATOM    570  H72  DT    18      58.742  64.338  42.618  1.00  0.00           H  
ATOM    571  H73  DT    18      58.618  62.666  42.019  1.00  0.00           H  
ATOM    572  C4   DT    18      60.252  63.359  44.902  1.00  0.00           C  
ATOM    573  O4   DT    18      59.418  63.995  45.502  1.00  0.00           O  
ATOM    574  N3   DT    18      61.433  62.947  45.485  1.00  0.00           N  
ATOM    575  H3   DT    18      61.542  63.112  46.475  1.00  0.00           H  
ATOM    576  C2   DT    18      62.392  62.303  44.743  1.00  0.00           C  
ATOM    577  O2   DT    18      63.473  61.988  45.242  1.00  0.00           O  
ATOM    578  C3'  DT    18      62.747  59.573  41.350  1.00  0.00           C  
ATOM    579  H3'  DT    18      61.675  59.639  41.539  1.00  0.00           H  
ATOM    580  C2'  DT    18      63.473  60.023  42.610  1.00  0.00           C  
ATOM    581  H2'  DT    18      63.065  59.604  43.529  1.00  0.00           H  
ATOM    582 H2''  DT    18      64.537  59.793  42.543  1.00  0.00           H  
ATOM    583  O3'  DT    18      63.220  58.366  40.971  1.00  0.00           O  
ATOM    584  P    DA    19      62.478  57.010  41.396  1.00  0.00           P  
ATOM    585  OP1  DA    19      63.195  55.894  40.799  1.00  0.00           O  
ATOM    586  OP2  DA    19      61.014  57.268  41.230  1.00  0.00           O  
ATOM    587  O5'  DA    19      62.688  56.960  42.999  1.00  0.00           O  
ATOM    588  C5'  DA    19      63.764  56.192  43.573  1.00  0.00           C  
ATOM    589  H5'  DA    19      64.701  56.742  43.490  1.00  0.00           H  
ATOM    590 H5''  DA    19      63.859  55.262  43.012  1.00  0.00           H  
ATOM    591  C4'  DA    19      63.680  55.902  45.088  1.00  0.00           C  
ATOM    592  H4'  DA    19      64.595  55.409  45.416  1.00  0.00           H  
ATOM    593  O4'  DA    19      63.481  57.061  45.841  1.00  0.00           O  
ATOM    594  C1'  DA    19      62.183  57.063  46.502  1.00  0.00           C  
ATOM    595  H1'  DA    19      62.282  56.834  47.563  1.00  0.00           H  
ATOM    596  N9   DA    19      61.489  58.350  46.393  1.00  0.00           N  
ATOM    597  C8   DA    19      60.909  58.942  45.301  1.00  0.00           C  
ATOM    598  H8   DA    19      61.170  58.593  44.313  1.00  0.00           H  
ATOM    599  N7   DA    19      60.284  60.004  45.597  1.00  0.00           N  
ATOM    600  C5   DA    19      60.317  60.093  46.943  1.00  0.00           C  
ATOM    601  C6   DA    19      59.625  60.888  47.884  1.00  0.00           C  
ATOM    602  N6   DA    19      59.006  62.065  47.611  1.00  0.00           N  
ATOM    603  H61  DA    19      58.651  62.607  48.386  1.00  0.00           H  
ATOM    604  H62  DA    19      59.079  62.441  46.676  1.00  0.00           H  
ATOM    605  N1   DA    19      59.560  60.611  49.192  1.00  0.00           N  
ATOM    606  C2   DA    19      60.313  59.528  49.513  1.00  0.00           C  
ATOM    607  H2   DA    19      60.185  59.104  50.498  1.00  0.00           H  
ATOM    608  N3   DA    19      61.029  58.722  48.769  1.00  0.00           N  
ATOM    609  C4   DA    19      61.004  59.047  47.461  1.00  0.00           C  
ATOM    610  C3'  DA    19      62.444  55.003  45.404  1.00  0.00           C  
ATOM    611  H3'  DA    19      62.085  54.530  44.490  1.00  0.00           H  
ATOM    612  C2'  DA    19      61.407  56.020  45.803  1.00  0.00           C  
ATOM    613  H2'  DA    19      61.081  56.412  44.839  1.00  0.00           H  
ATOM    614 H2''  DA    19      60.674  55.564  46.469  1.00  0.00           H  
ATOM    615  O3'  DA    19      62.751  54.161  46.501  1.00  0.00           O  
ATOM    616  P    DG    20      63.469  52.777  46.308  1.00  0.00           P  
ATOM    617  OP1  DG    20      63.714  52.242  47.695  1.00  0.00           O  
ATOM    618  OP2  DG    20      64.667  53.067  45.488  1.00  0.00           O  
ATOM    619  O5'  DG    20      62.636  51.753  45.412  1.00  0.00           O  
ATOM    620  C5'  DG    20      61.650  50.789  45.847  1.00  0.00           C  
ATOM    621  H5'  DG    20      60.768  51.388  46.072  1.00  0.00           H  
ATOM    622 H5''  DG    20      62.001  50.475  46.830  1.00  0.00           H  
ATOM    623  C4'  DG    20      61.374  49.669  44.875  1.00  0.00           C  
ATOM    624  H4'  DG    20      62.241  49.089  44.559  1.00  0.00           H  
ATOM    625  O4'  DG    20      60.448  48.823  45.612  1.00  0.00           O  
ATOM    626  C1'  DG    20      59.302  48.633  44.831  1.00  0.00           C  
ATOM    627  H1'  DG    20      59.419  47.777  44.167  1.00  0.00           H  
ATOM    628  N9   DG    20      58.114  48.417  45.713  1.00  0.00           N  
ATOM    629  C8   DG    20      57.437  49.297  46.475  1.00  0.00           C  
ATOM    630  H8   DG    20      57.793  50.302  46.647  1.00  0.00           H  
ATOM    631  N7   DG    20      56.416  48.786  47.126  1.00  0.00           N  
ATOM    632  C5   DG    20      56.429  47.421  46.723  1.00  0.00           C  
ATOM    633  C6   DG    20      55.661  46.276  47.148  1.00  0.00           C  
ATOM    634  O6   DG    20      54.759  46.317  47.966  1.00  0.00           O  
ATOM    635  N1   DG    20      56.090  45.099  46.643  1.00  0.00           N  
ATOM    636  H1   DG    20      55.441  44.328  46.705  1.00  0.00           H  
ATOM    637  C2   DG    20      57.100  44.954  45.714  1.00  0.00           C  
ATOM    638  N2   DG    20      57.275  43.848  45.103  1.00  0.00           N  
ATOM    639  H21  DG    20      56.704  43.064  45.383  1.00  0.00           H  
ATOM    640  H22  DG    20      57.994  43.766  44.399  1.00  0.00           H  
ATOM    641  N3   DG    20      57.743  46.042  45.192  1.00  0.00           N  
ATOM    642  C4   DG    20      57.478  47.172  45.883  1.00  0.00           C  
ATOM    643  C3'  DG    20      60.661  50.116  43.564  1.00  0.00           C  
ATOM    644  H3'  DG    20      60.782  51.183  43.380  1.00  0.00           H  
ATOM    645  C2'  DG    20      59.192  49.877  43.974  1.00  0.00           C  
ATOM    646  H2'  DG    20      58.932  50.730  44.602  1.00  0.00           H  
ATOM    647 H2''  DG    20      58.516  49.839  43.120  1.00  0.00           H  
ATOM    648  O3'  DG    20      61.090  49.442  42.383  1.00  0.00           O  
ATOM    649  P    DG    21      60.315  49.446  40.919  1.00  0.00           P  
ATOM    650  OP1  DG    21      61.385  49.295  39.888  1.00  0.00           O  
ATOM    651  OP2  DG    21      59.450  50.649  40.879  1.00  0.00           O  
ATOM    652  O5'  DG    21      59.399  48.192  41.004  1.00  0.00           O  
ATOM    653  C5'  DG    21      59.924  46.884  41.017  1.00  0.00           C  
ATOM    654  H5'  DG    21      60.462  46.709  41.949  1.00  0.00           H  
ATOM    655 H5''  DG    21      60.756  46.798  40.319  1.00  0.00           H  
ATOM    656  C4'  DG    21      58.843  45.878  40.718  1.00  0.00           C  
ATOM    657  H4'  DG    21      59.257  44.871  40.667  1.00  0.00           H  
ATOM    658  O4'  DG    21      57.961  45.789  41.853  1.00  0.00           O  
ATOM    659  C1'  DG    21      56.674  45.725  41.364  1.00  0.00           C  
ATOM    660  H1'  DG    21      56.379  44.715  41.081  1.00  0.00           H  
ATOM    661  N9   DG    21      55.714  46.266  42.388  1.00  0.00           N  
ATOM    662  C8   DG    21      55.714  47.513  42.945  1.00  0.00           C  
ATOM    663  H8   DG    21      56.467  48.248  42.700  1.00  0.00           H  
ATOM    664  N7   DG    21      54.753  47.739  43.782  1.00  0.00           N  
ATOM    665  C5   DG    21      54.093  46.536  43.856  1.00  0.00           C  
ATOM    666  C6   DG    21      53.087  46.059  44.754  1.00  0.00           C  
ATOM    667  O6   DG    21      52.498  46.671  45.641  1.00  0.00           O  
ATOM    668  N1   DG    21      52.743  44.757  44.427  1.00  0.00           N  
ATOM    669  H1   DG    21      51.992  44.420  45.012  1.00  0.00           H  
ATOM    670  C2   DG    21      53.360  43.934  43.526  1.00  0.00           C  
ATOM    671  N2   DG    21      52.747  42.919  43.101  1.00  0.00           N  
ATOM    672  H21  DG    21      51.838  42.689  43.478  1.00  0.00           H  
ATOM    673  H22  DG    21      53.181  42.267  42.464  1.00  0.00           H  
ATOM    674  N3   DG    21      54.495  44.274  42.979  1.00  0.00           N  
ATOM    675  C4   DG    21      54.742  45.568  43.084  1.00  0.00           C  
ATOM    676  C3'  DG    21      58.092  46.258  39.428  1.00  0.00           C  
ATOM    677  H3'  DG    21      58.454  47.195  39.004  1.00  0.00           H  
ATOM    678  C2'  DG    21      56.738  46.593  40.106  1.00  0.00           C  
ATOM    679  H2'  DG    21      56.687  47.653  40.352  1.00  0.00           H  
ATOM    680 H2''  DG    21      55.864  46.367  39.495  1.00  0.00           H  
ATOM    681  O3'  DG    21      58.250  45.171  38.461  1.00  0.00           O  
ATOM    682  P    DG    22      57.210  44.937  37.299  1.00  0.00           P  
ATOM    683  OP1  DG    22      57.763  43.964  36.343  1.00  0.00           O  
ATOM    684  OP2  DG    22      56.721  46.281  36.845  1.00  0.00           O  
ATOM    685  O5'  DG    22      56.007  44.318  38.035  1.00  0.00           O  
ATOM    686  C5'  DG    22      55.946  42.923  38.314  1.00  0.00           C  
ATOM    687  H5'  DG    22      56.257  42.791  39.350  1.00  0.00           H  
ATOM    688 H5''  DG    22      56.488  42.409  37.520  1.00  0.00           H  
ATOM    689  C4'  DG    22      54.516  42.410  38.181  1.00  0.00           C  
ATOM    690  H4'  DG    22      54.439  41.334  38.335  1.00  0.00           H  
ATOM    691  O4'  DG    22      53.789  42.972  39.259  1.00  0.00           O  
ATOM    692  C1'  DG    22      52.528  43.481  38.862  1.00  0.00           C  
ATOM    693  H1'  DG    22      51.742  42.735  38.978  1.00  0.00           H  
ATOM    694  N9   DG    22      52.230  44.604  39.826  1.00  0.00           N  
ATOM    695  C8   DG    22      52.855  45.856  39.940  1.00  0.00           C  
ATOM    696  H8   DG    22      53.672  46.043  39.258  1.00  0.00           H  
ATOM    697  N7   DG    22      52.395  46.576  40.938  1.00  0.00           N  
ATOM    698  C5   DG    22      51.293  45.849  41.399  1.00  0.00           C  
ATOM    699  C6   DG    22      50.342  46.109  42.478  1.00  0.00           C  
ATOM    700  O6   DG    22      50.246  47.110  43.206  1.00  0.00           O  
ATOM    701  N1   DG    22      49.548  45.038  42.775  1.00  0.00           N  
ATOM    702  H1   DG    22      48.783  45.203  43.413  1.00  0.00           H  
ATOM    703  C2   DG    22      49.489  43.893  42.004  1.00  0.00           C  
ATOM    704  N2   DG    22      48.629  42.963  42.238  1.00  0.00           N  
ATOM    705  H21  DG    22      47.950  42.990  42.985  1.00  0.00           H  
ATOM    706  H22  DG    22      48.705  42.136  41.664  1.00  0.00           H  
ATOM    707  N3   DG    22      50.238  43.659  40.985  1.00  0.00           N  
ATOM    708  C4   DG    22      51.217  44.611  40.784  1.00  0.00           C  
ATOM    709  C3'  DG    22      53.787  42.842  36.924  1.00  0.00           C  
ATOM    710  H3'  DG    22      54.504  43.333  36.267  1.00  0.00           H  
ATOM    711  C2'  DG    22      52.739  43.861  37.348  1.00  0.00           C  
ATOM    712  H2'  DG    22      53.113  44.857  37.107  1.00  0.00           H  
ATOM    713 H2''  DG    22      51.786  43.700  36.843  1.00  0.00           H  
ATOM    714  O3'  DG    22      53.170  41.694  36.277  1.00  0.00           O  
ATOM    715  P   DT3    23      54.068  40.626  35.551  1.00  0.00           P  
ATOM    716  OP1 DT3    23      54.775  39.874  36.548  1.00  0.00           O  
ATOM    717  OP2 DT3    23      54.808  41.360  34.526  1.00  0.00           O  
ATOM    718  O5' DT3    23      52.983  39.680  34.732  1.00  0.00           O  
ATOM    719  C5' DT3    23      52.279  38.699  35.386  1.00  0.00           C  
ATOM    720  H5' DT3    23      52.099  39.020  36.412  1.00  0.00           H  
ATOM    721 H5'' DT3    23      52.683  37.689  35.318  1.00  0.00           H  
ATOM    722  C4' DT3    23      50.904  38.546  34.709  1.00  0.00           C  
ATOM    723  H4' DT3    23      50.401  37.651  35.075  1.00  0.00           H  
ATOM    724  O4' DT3    23      50.332  39.731  35.186  1.00  0.00           O  
ATOM    725  C1' DT3    23      49.408  40.055  34.170  1.00  0.00           C  
ATOM    726  H1' DT3    23      48.550  39.385  34.226  1.00  0.00           H  
ATOM    727  N1  DT3    23      48.984  41.453  34.269  1.00  0.00           N  
ATOM    728  C6  DT3    23      49.917  42.425  34.496  1.00  0.00           C  
ATOM    729  H6  DT3    23      50.940  42.160  34.720  1.00  0.00           H  
ATOM    730  C5  DT3    23      49.517  43.721  34.589  1.00  0.00           C  
ATOM    731  C7  DT3    23      50.456  44.828  34.661  1.00  0.00           C  
ATOM    732  H71 DT3    23      51.479  44.501  34.475  1.00  0.00           H  
ATOM    733  H72 DT3    23      50.075  45.518  33.908  1.00  0.00           H  
ATOM    734  H73 DT3    23      50.427  45.410  35.582  1.00  0.00           H  
ATOM    735  C4  DT3    23      48.056  44.057  34.497  1.00  0.00           C  
ATOM    736  O4  DT3    23      47.544  45.161  34.665  1.00  0.00           O  
ATOM    737  N3  DT3    23      47.250  42.996  34.183  1.00  0.00           N  
ATOM    738  H3  DT3    23      46.280  43.205  33.995  1.00  0.00           H  
ATOM    739  C2  DT3    23      47.694  41.722  33.976  1.00  0.00           C  
ATOM    740  O2  DT3    23      46.904  40.889  33.489  1.00  0.00           O  
ATOM    741  C3' DT3    23      50.916  38.468  33.217  1.00  0.00           C  
ATOM    742  H3' DT3    23      51.878  38.508  32.706  1.00  0.00           H  
ATOM    743  C2' DT3    23      50.149  39.681  32.865  1.00  0.00           C  
ATOM    744  H2' DT3    23      50.825  40.520  32.695  1.00  0.00           H  
ATOM    745 H2'' DT3    23      49.499  39.527  32.004  1.00  0.00           H  
ATOM    746  O3' DT3    23      50.113  37.437  32.768  1.00  0.00           O  
ATOM    747 HO3' DT3    23      50.627  36.631  32.672  1.00  0.00           H  
ATOM    748  K+   K+    24      49.508  47.306  45.656  1.00  0.00           K  
ATOM    749  K+   K+    25      52.151  46.195  48.106  1.00  0.00           K  
END
