# Supplementary material for: Complexity of Guanine Quadruplex Unfolding Pathways Revealed by Atomistic Pulling Simulations
Source: J Chem Inf Model. 2023 Jul 17;63(15):4716–31. doi: 10.1021/acs.jcim.3c00171 (PMC10428220; doi:10.1021/acs.jcim.3c00171)
Supplement: Supplementary file 2 — ci3c00171_si_002.zip [file ci3c00171_si_002.zip › coordinates/initial-coordinates/1kf1-start_run3.pdb]

ATOM      1 HO5' DT5     1      60.102  38.248  39.378  1.00  0.00           H  
ATOM      2  O5' DT5     1      59.164  38.347  39.557  1.00  0.00           O  
ATOM      3  C5' DT5     1      58.790  37.800  40.810  1.00  0.00           C  
ATOM      4  H5' DT5     1      57.705  37.708  40.755  1.00  0.00           H  
ATOM      5 H5'' DT5     1      59.163  38.471  41.584  1.00  0.00           H  
ATOM      6  C4' DT5     1      59.328  36.311  40.857  1.00  0.00           C  
ATOM      7  H4' DT5     1      58.753  35.654  40.204  1.00  0.00           H  
ATOM      8  O4' DT5     1      60.701  36.232  40.646  1.00  0.00           O  
ATOM      9  C1' DT5     1      61.360  35.192  41.379  1.00  0.00           C  
ATOM     10  H1' DT5     1      61.717  34.547  40.577  1.00  0.00           H  
ATOM     11  N1  DT5     1      62.509  35.823  42.090  1.00  0.00           N  
ATOM     12  C6  DT5     1      62.350  36.466  43.303  1.00  0.00           C  
ATOM     13  H6  DT5     1      61.420  36.456  43.851  1.00  0.00           H  
ATOM     14  C5  DT5     1      63.363  37.167  43.894  1.00  0.00           C  
ATOM     15  C7  DT5     1      63.092  37.813  45.258  1.00  0.00           C  
ATOM     16  H71 DT5     1      63.176  38.893  45.141  1.00  0.00           H  
ATOM     17  H72 DT5     1      62.092  37.538  45.593  1.00  0.00           H  
ATOM     18  H73 DT5     1      63.966  37.653  45.890  1.00  0.00           H  
ATOM     19  C4  DT5     1      64.686  37.140  43.294  1.00  0.00           C  
ATOM     20  O4  DT5     1      65.746  37.637  43.753  1.00  0.00           O  
ATOM     21  N3  DT5     1      64.766  36.483  42.073  1.00  0.00           N  
ATOM     22  H3  DT5     1      65.702  36.310  41.736  1.00  0.00           H  
ATOM     23  C2  DT5     1      63.717  35.869  41.377  1.00  0.00           C  
ATOM     24  O2  DT5     1      63.856  35.477  40.299  1.00  0.00           O  
ATOM     25  C3' DT5     1      59.166  35.590  42.241  1.00  0.00           C  
ATOM     26  H3' DT5     1      59.461  36.291  43.022  1.00  0.00           H  
ATOM     27  C2' DT5     1      60.276  34.533  42.270  1.00  0.00           C  
ATOM     28  H2' DT5     1      60.735  34.299  43.231  1.00  0.00           H  
ATOM     29 H2'' DT5     1      59.918  33.660  41.725  1.00  0.00           H  
ATOM     30  O3' DT5     1      57.854  34.980  42.416  1.00  0.00           O  
ATOM     31  P    DG     2      57.297  34.564  43.846  1.00  0.00           P  
ATOM     32  OP1  DG     2      58.467  34.208  44.657  1.00  0.00           O  
ATOM     33  OP2  DG     2      56.248  33.524  43.658  1.00  0.00           O  
ATOM     34  O5'  DG     2      56.691  35.885  44.495  1.00  0.00           O  
ATOM     35  C5'  DG     2      55.543  36.526  43.938  1.00  0.00           C  
ATOM     36  H5'  DG     2      55.077  35.863  43.209  1.00  0.00           H  
ATOM     37 H5''  DG     2      55.861  37.427  43.414  1.00  0.00           H  
ATOM     38  C4'  DG     2      54.524  37.012  45.052  1.00  0.00           C  
ATOM     39  H4'  DG     2      54.109  36.123  45.526  1.00  0.00           H  
ATOM     40  O4'  DG     2      55.102  37.887  45.991  1.00  0.00           O  
ATOM     41  C1'  DG     2      54.026  38.594  46.587  1.00  0.00           C  
ATOM     42  H1'  DG     2      53.587  37.898  47.302  1.00  0.00           H  
ATOM     43  N9   DG     2      54.435  39.997  47.121  1.00  0.00           N  
ATOM     44  C8   DG     2      55.199  40.987  46.498  1.00  0.00           C  
ATOM     45  H8   DG     2      55.820  40.616  45.696  1.00  0.00           H  
ATOM     46  N7   DG     2      55.056  42.249  46.853  1.00  0.00           N  
ATOM     47  C5   DG     2      54.228  42.053  47.972  1.00  0.00           C  
ATOM     48  C6   DG     2      53.683  42.977  48.942  1.00  0.00           C  
ATOM     49  O6   DG     2      53.824  44.190  48.932  1.00  0.00           O  
ATOM     50  N1   DG     2      52.862  42.373  49.897  1.00  0.00           N  
ATOM     51  H1   DG     2      52.486  42.892  50.678  1.00  0.00           H  
ATOM     52  C2   DG     2      52.654  41.063  49.918  1.00  0.00           C  
ATOM     53  N2   DG     2      51.832  40.578  50.839  1.00  0.00           N  
ATOM     54  H21  DG     2      51.361  41.219  51.461  1.00  0.00           H  
ATOM     55  H22  DG     2      51.919  39.586  51.004  1.00  0.00           H  
ATOM     56  N3   DG     2      53.040  40.188  49.041  1.00  0.00           N  
ATOM     57  C4   DG     2      53.914  40.683  48.152  1.00  0.00           C  
ATOM     58  C3'  DG     2      53.405  37.761  44.421  1.00  0.00           C  
ATOM     59  H3'  DG     2      53.667  38.411  43.586  1.00  0.00           H  
ATOM     60  C2'  DG     2      52.918  38.695  45.477  1.00  0.00           C  
ATOM     61  H2'  DG     2      52.771  39.712  45.114  1.00  0.00           H  
ATOM     62 H2''  DG     2      52.017  38.394  46.012  1.00  0.00           H  
ATOM     63  O3'  DG     2      52.408  36.821  44.065  1.00  0.00           O  
ATOM     64  P    DG     3      51.020  37.232  43.383  1.00  0.00           P  
ATOM     65  OP1  DG     3      50.352  36.001  42.799  1.00  0.00           O  
ATOM     66  OP2  DG     3      51.370  38.406  42.489  1.00  0.00           O  
ATOM     67  O5'  DG     3      50.182  37.743  44.592  1.00  0.00           O  
ATOM     68  C5'  DG     3      49.863  36.797  45.655  1.00  0.00           C  
ATOM     69  H5'  DG     3      50.607  36.724  46.447  1.00  0.00           H  
ATOM     70 H5''  DG     3      49.722  35.759  45.353  1.00  0.00           H  
ATOM     71  C4'  DG     3      48.559  37.291  46.407  1.00  0.00           C  
ATOM     72  H4'  DG     3      48.012  36.426  46.781  1.00  0.00           H  
ATOM     73  O4'  DG     3      48.963  38.285  47.368  1.00  0.00           O  
ATOM     74  C1'  DG     3      48.183  39.482  47.132  1.00  0.00           C  
ATOM     75  H1'  DG     3      47.268  39.592  47.713  1.00  0.00           H  
ATOM     76  N9   DG     3      49.053  40.655  47.293  1.00  0.00           N  
ATOM     77  C8   DG     3      50.217  40.875  46.669  1.00  0.00           C  
ATOM     78  H8   DG     3      50.557  40.215  45.885  1.00  0.00           H  
ATOM     79  N7   DG     3      50.715  42.100  46.921  1.00  0.00           N  
ATOM     80  C5   DG     3      49.853  42.592  47.894  1.00  0.00           C  
ATOM     81  C6   DG     3      49.753  43.829  48.590  1.00  0.00           C  
ATOM     82  O6   DG     3      50.459  44.789  48.372  1.00  0.00           O  
ATOM     83  N1   DG     3      48.905  43.869  49.640  1.00  0.00           N  
ATOM     84  H1   DG     3      48.874  44.689  50.228  1.00  0.00           H  
ATOM     85  C2   DG     3      48.144  42.793  49.950  1.00  0.00           C  
ATOM     86  N2   DG     3      47.294  43.056  50.934  1.00  0.00           N  
ATOM     87  H21  DG     3      47.353  43.915  51.462  1.00  0.00           H  
ATOM     88  H22  DG     3      46.697  42.312  51.265  1.00  0.00           H  
ATOM     89  N3   DG     3      47.965  41.677  49.232  1.00  0.00           N  
ATOM     90  C4   DG     3      48.943  41.660  48.263  1.00  0.00           C  
ATOM     91  C3'  DG     3      47.635  37.931  45.415  1.00  0.00           C  
ATOM     92  H3'  DG     3      47.757  37.641  44.372  1.00  0.00           H  
ATOM     93  C2'  DG     3      47.906  39.376  45.677  1.00  0.00           C  
ATOM     94  H2'  DG     3      48.739  39.677  45.042  1.00  0.00           H  
ATOM     95 H2''  DG     3      47.043  40.009  45.469  1.00  0.00           H  
ATOM     96  O3'  DG     3      46.362  37.689  45.927  1.00  0.00           O  
ATOM     97  P    DG     4      45.202  37.883  44.976  1.00  0.00           P  
ATOM     98  OP1  DG     4      44.536  36.529  44.676  1.00  0.00           O  
ATOM     99  OP2  DG     4      45.584  38.689  43.787  1.00  0.00           O  
ATOM    100  O5'  DG     4      44.161  38.819  45.795  1.00  0.00           O  
ATOM    101  C5'  DG     4      43.562  38.353  46.937  1.00  0.00           C  
ATOM    102  H5'  DG     4      44.436  38.079  47.528  1.00  0.00           H  
ATOM    103 H5''  DG     4      42.986  37.465  46.677  1.00  0.00           H  
ATOM    104  C4'  DG     4      42.785  39.385  47.674  1.00  0.00           C  
ATOM    105  H4'  DG     4      42.395  38.749  48.469  1.00  0.00           H  
ATOM    106  O4'  DG     4      43.558  40.361  48.328  1.00  0.00           O  
ATOM    107  C1'  DG     4      43.159  41.623  47.789  1.00  0.00           C  
ATOM    108  H1'  DG     4      42.792  42.216  48.627  1.00  0.00           H  
ATOM    109  N9   DG     4      44.355  42.302  47.357  1.00  0.00           N  
ATOM    110  C8   DG     4      45.340  41.890  46.454  1.00  0.00           C  
ATOM    111  H8   DG     4      45.288  40.927  45.969  1.00  0.00           H  
ATOM    112  N7   DG     4      46.190  42.805  46.139  1.00  0.00           N  
ATOM    113  C5   DG     4      45.961  43.814  47.152  1.00  0.00           C  
ATOM    114  C6   DG     4      46.619  45.077  47.468  1.00  0.00           C  
ATOM    115  O6   DG     4      47.630  45.509  46.934  1.00  0.00           O  
ATOM    116  N1   DG     4      45.982  45.808  48.463  1.00  0.00           N  
ATOM    117  H1   DG     4      46.313  46.715  48.761  1.00  0.00           H  
ATOM    118  C2   DG     4      44.918  45.409  49.137  1.00  0.00           C  
ATOM    119  N2   DG     4      44.433  46.244  50.006  1.00  0.00           N  
ATOM    120  H21  DG     4      44.678  47.223  50.016  1.00  0.00           H  
ATOM    121  H22  DG     4      43.697  45.939  50.627  1.00  0.00           H  
ATOM    122  N3   DG     4      44.326  44.253  48.913  1.00  0.00           N  
ATOM    123  C4   DG     4      44.855  43.446  47.870  1.00  0.00           C  
ATOM    124  C3'  DG     4      41.641  40.044  46.870  1.00  0.00           C  
ATOM    125  H3'  DG     4      41.536  39.467  45.951  1.00  0.00           H  
ATOM    126  C2'  DG     4      42.182  41.492  46.609  1.00  0.00           C  
ATOM    127  H2'  DG     4      42.611  41.604  45.613  1.00  0.00           H  
ATOM    128 H2''  DG     4      41.361  42.195  46.753  1.00  0.00           H  
ATOM    129  O3'  DG     4      40.456  40.114  47.607  1.00  0.00           O  
ATOM    130  P    DT     5      39.123  40.074  46.874  1.00  0.00           P  
ATOM    131  OP1  DT     5      39.329  40.443  45.452  1.00  0.00           O  
ATOM    132  OP2  DT     5      38.171  40.825  47.638  1.00  0.00           O  
ATOM    133  O5'  DT     5      38.804  38.479  46.907  1.00  0.00           O  
ATOM    134  C5'  DT     5      38.564  37.790  48.113  1.00  0.00           C  
ATOM    135  H5'  DT     5      37.527  37.910  48.426  1.00  0.00           H  
ATOM    136 H5''  DT     5      39.224  38.147  48.904  1.00  0.00           H  
ATOM    137  C4'  DT     5      38.942  36.236  47.954  1.00  0.00           C  
ATOM    138  H4'  DT     5      38.157  35.802  47.335  1.00  0.00           H  
ATOM    139  O4'  DT     5      40.284  36.117  47.379  1.00  0.00           O  
ATOM    140  C1'  DT     5      40.756  34.806  47.912  1.00  0.00           C  
ATOM    141  H1'  DT     5      40.241  34.002  47.386  1.00  0.00           H  
ATOM    142  N1   DT     5      42.238  34.577  47.640  1.00  0.00           N  
ATOM    143  C6   DT     5      43.181  35.186  48.497  1.00  0.00           C  
ATOM    144  H6   DT     5      42.923  35.841  49.316  1.00  0.00           H  
ATOM    145  C5   DT     5      44.540  35.020  48.239  1.00  0.00           C  
ATOM    146  C7   DT     5      45.611  35.782  49.100  1.00  0.00           C  
ATOM    147  H71  DT     5      46.276  35.188  49.727  1.00  0.00           H  
ATOM    148  H72  DT     5      46.259  36.411  48.489  1.00  0.00           H  
ATOM    149  H73  DT     5      45.100  36.460  49.783  1.00  0.00           H  
ATOM    150  C4   DT     5      44.944  34.089  47.153  1.00  0.00           C  
ATOM    151  O4   DT     5      46.096  33.818  46.883  1.00  0.00           O  
ATOM    152  N3   DT     5      43.892  33.411  46.448  1.00  0.00           N  
ATOM    153  H3   DT     5      44.120  32.948  45.580  1.00  0.00           H  
ATOM    154  C2   DT     5      42.567  33.663  46.669  1.00  0.00           C  
ATOM    155  O2   DT     5      41.791  32.948  46.072  1.00  0.00           O  
ATOM    156  C3'  DT     5      38.979  35.436  49.293  1.00  0.00           C  
ATOM    157  H3'  DT     5      38.785  36.053  50.170  1.00  0.00           H  
ATOM    158  C2'  DT     5      40.359  34.865  49.372  1.00  0.00           C  
ATOM    159  H2'  DT     5      41.079  35.487  49.906  1.00  0.00           H  
ATOM    160 H2''  DT     5      40.412  33.862  49.794  1.00  0.00           H  
ATOM    161  O3'  DT     5      38.077  34.315  49.078  1.00  0.00           O  
ATOM    162  P    DT     6      36.490  34.375  49.247  1.00  0.00           P  
ATOM    163  OP1  DT     6      35.840  33.487  48.206  1.00  0.00           O  
ATOM    164  OP2  DT     6      35.984  35.729  49.465  1.00  0.00           O  
ATOM    165  O5'  DT     6      36.363  33.648  50.622  1.00  0.00           O  
ATOM    166  C5'  DT     6      36.515  34.340  51.901  1.00  0.00           C  
ATOM    167  H5'  DT     6      35.496  34.524  52.244  1.00  0.00           H  
ATOM    168 H5''  DT     6      37.000  35.298  51.711  1.00  0.00           H  
ATOM    169  C4'  DT     6      37.315  33.566  52.890  1.00  0.00           C  
ATOM    170  H4'  DT     6      36.968  33.796  53.897  1.00  0.00           H  
ATOM    171  O4'  DT     6      37.363  32.176  52.617  1.00  0.00           O  
ATOM    172  C1'  DT     6      38.598  31.539  52.999  1.00  0.00           C  
ATOM    173  H1'  DT     6      38.530  30.863  53.851  1.00  0.00           H  
ATOM    174  N1   DT     6      39.308  30.875  51.865  1.00  0.00           N  
ATOM    175  C6   DT     6      39.165  31.273  50.559  1.00  0.00           C  
ATOM    176  H6   DT     6      38.738  32.247  50.370  1.00  0.00           H  
ATOM    177  C5   DT     6      39.652  30.623  49.548  1.00  0.00           C  
ATOM    178  C7   DT     6      39.488  31.210  48.124  1.00  0.00           C  
ATOM    179  H71  DT     6      38.576  31.805  48.091  1.00  0.00           H  
ATOM    180  H72  DT     6      40.419  31.629  47.743  1.00  0.00           H  
ATOM    181  H73  DT     6      39.376  30.365  47.446  1.00  0.00           H  
ATOM    182  C4   DT     6      40.413  29.394  49.754  1.00  0.00           C  
ATOM    183  O4   DT     6      41.088  28.747  48.980  1.00  0.00           O  
ATOM    184  N3   DT     6      40.392  28.962  51.090  1.00  0.00           N  
ATOM    185  H3   DT     6      41.027  28.188  51.224  1.00  0.00           H  
ATOM    186  C2   DT     6      39.963  29.644  52.148  1.00  0.00           C  
ATOM    187  O2   DT     6      40.086  29.113  53.277  1.00  0.00           O  
ATOM    188  C3'  DT     6      38.760  33.958  52.919  1.00  0.00           C  
ATOM    189  H3'  DT     6      39.007  34.166  51.878  1.00  0.00           H  
ATOM    190  C2'  DT     6      39.383  32.714  53.503  1.00  0.00           C  
ATOM    191  H2'  DT     6      40.439  32.666  53.237  1.00  0.00           H  
ATOM    192 H2''  DT     6      39.370  32.714  54.592  1.00  0.00           H  
ATOM    193  O3'  DT     6      38.945  35.000  53.874  1.00  0.00           O  
ATOM    194  P    DA     7      40.028  36.142  53.593  1.00  0.00           P  
ATOM    195  OP1  DA     7      39.989  37.035  54.739  1.00  0.00           O  
ATOM    196  OP2  DA     7      39.769  36.762  52.267  1.00  0.00           O  
ATOM    197  O5'  DA     7      41.380  35.246  53.525  1.00  0.00           O  
ATOM    198  C5'  DA     7      42.019  34.871  54.697  1.00  0.00           C  
ATOM    199  H5'  DA     7      41.584  34.002  55.191  1.00  0.00           H  
ATOM    200 H5''  DA     7      42.039  35.777  55.302  1.00  0.00           H  
ATOM    201  C4'  DA     7      43.512  34.661  54.438  1.00  0.00           C  
ATOM    202  H4'  DA     7      43.931  34.357  55.397  1.00  0.00           H  
ATOM    203  O4'  DA     7      43.779  33.556  53.534  1.00  0.00           O  
ATOM    204  C1'  DA     7      44.630  33.950  52.427  1.00  0.00           C  
ATOM    205  H1'  DA     7      45.626  33.645  52.749  1.00  0.00           H  
ATOM    206  N9   DA     7      44.096  33.158  51.323  1.00  0.00           N  
ATOM    207  C8   DA     7      42.714  33.004  51.132  1.00  0.00           C  
ATOM    208  H8   DA     7      41.982  33.515  51.739  1.00  0.00           H  
ATOM    209  N7   DA     7      42.454  32.151  50.228  1.00  0.00           N  
ATOM    210  C5   DA     7      43.732  31.714  49.795  1.00  0.00           C  
ATOM    211  C6   DA     7      44.209  30.755  48.806  1.00  0.00           C  
ATOM    212  N6   DA     7      43.458  30.062  47.984  1.00  0.00           N  
ATOM    213  H61  DA     7      44.000  29.393  47.455  1.00  0.00           H  
ATOM    214  H62  DA     7      42.449  30.046  47.993  1.00  0.00           H  
ATOM    215  N1   DA     7      45.472  30.544  48.621  1.00  0.00           N  
ATOM    216  C2   DA     7      46.325  31.095  49.480  1.00  0.00           C  
ATOM    217  H2   DA     7      47.359  30.814  49.345  1.00  0.00           H  
ATOM    218  N3   DA     7      46.061  31.927  50.475  1.00  0.00           N  
ATOM    219  C4   DA     7      44.723  32.264  50.523  1.00  0.00           C  
ATOM    220  C3'  DA     7      44.199  35.905  53.776  1.00  0.00           C  
ATOM    221  H3'  DA     7      43.546  36.778  53.794  1.00  0.00           H  
ATOM    222  C2'  DA     7      44.490  35.430  52.333  1.00  0.00           C  
ATOM    223  H2'  DA     7      43.654  35.813  51.747  1.00  0.00           H  
ATOM    224 H2''  DA     7      45.396  35.877  51.924  1.00  0.00           H  
ATOM    225  O3'  DA     7      45.494  36.204  54.325  1.00  0.00           O  
ATOM    226  P    DG     8      45.714  36.837  55.826  1.00  0.00           P  
ATOM    227  OP1  DG     8      46.620  35.957  56.632  1.00  0.00           O  
ATOM    228  OP2  DG     8      44.378  37.217  56.390  1.00  0.00           O  
ATOM    229  O5'  DG     8      46.475  38.208  55.484  1.00  0.00           O  
ATOM    230  C5'  DG     8      45.775  39.452  55.036  1.00  0.00           C  
ATOM    231  H5'  DG     8      44.693  39.323  55.063  1.00  0.00           H  
ATOM    232 H5''  DG     8      45.890  39.559  53.958  1.00  0.00           H  
ATOM    233  C4'  DG     8      46.090  40.698  55.947  1.00  0.00           C  
ATOM    234  H4'  DG     8      45.962  40.308  56.956  1.00  0.00           H  
ATOM    235  O4'  DG     8      47.438  41.005  55.850  1.00  0.00           O  
ATOM    236  C1'  DG     8      47.532  42.300  55.345  1.00  0.00           C  
ATOM    237  H1'  DG     8      47.891  42.864  56.205  1.00  0.00           H  
ATOM    238  N9   DG     8      48.624  42.397  54.302  1.00  0.00           N  
ATOM    239  C8   DG     8      48.987  41.476  53.355  1.00  0.00           C  
ATOM    240  H8   DG     8      48.469  40.529  53.317  1.00  0.00           H  
ATOM    241  N7   DG     8      49.886  41.928  52.490  1.00  0.00           N  
ATOM    242  C5   DG     8      50.144  43.222  52.914  1.00  0.00           C  
ATOM    243  C6   DG     8      51.074  44.255  52.496  1.00  0.00           C  
ATOM    244  O6   DG     8      51.793  44.295  51.539  1.00  0.00           O  
ATOM    245  N1   DG     8      51.031  45.388  53.257  1.00  0.00           N  
ATOM    246  H1   DG     8      51.656  46.132  52.983  1.00  0.00           H  
ATOM    247  C2   DG     8      50.236  45.499  54.294  1.00  0.00           C  
ATOM    248  N2   DG     8      50.161  46.723  54.791  1.00  0.00           N  
ATOM    249  H21  DG     8      50.774  47.468  54.492  1.00  0.00           H  
ATOM    250  H22  DG     8      49.479  46.997  55.484  1.00  0.00           H  
ATOM    251  N3   DG     8      49.417  44.595  54.785  1.00  0.00           N  
ATOM    252  C4   DG     8      49.442  43.474  54.043  1.00  0.00           C  
ATOM    253  C3'  DG     8      45.228  41.920  55.689  1.00  0.00           C  
ATOM    254  H3'  DG     8      44.312  41.579  55.206  1.00  0.00           H  
ATOM    255  C2'  DG     8      46.170  42.746  54.819  1.00  0.00           C  
ATOM    256  H2'  DG     8      45.938  42.446  53.797  1.00  0.00           H  
ATOM    257 H2''  DG     8      45.980  43.818  54.864  1.00  0.00           H  
ATOM    258  O3'  DG     8      44.927  42.565  56.970  1.00  0.00           O  
ATOM    259  P    DG     9      43.634  43.437  57.097  1.00  0.00           P  
ATOM    260  OP1  DG     9      43.360  43.656  58.522  1.00  0.00           O  
ATOM    261  OP2  DG     9      42.550  42.838  56.296  1.00  0.00           O  
ATOM    262  O5'  DG     9      43.959  44.861  56.529  1.00  0.00           O  
ATOM    263  C5'  DG     9      44.404  45.979  57.336  1.00  0.00           C  
ATOM    264  H5'  DG     9      45.400  45.787  57.733  1.00  0.00           H  
ATOM    265 H5''  DG     9      43.767  46.013  58.221  1.00  0.00           H  
ATOM    266  C4'  DG     9      44.423  47.284  56.477  1.00  0.00           C  
ATOM    267  H4'  DG     9      44.579  48.196  57.054  1.00  0.00           H  
ATOM    268  O4'  DG     9      45.613  47.322  55.705  1.00  0.00           O  
ATOM    269  C1'  DG     9      45.246  47.692  54.386  1.00  0.00           C  
ATOM    270  H1'  DG     9      45.140  48.775  54.324  1.00  0.00           H  
ATOM    271  N9   DG     9      46.262  47.127  53.414  1.00  0.00           N  
ATOM    272  C8   DG     9      46.311  45.930  52.865  1.00  0.00           C  
ATOM    273  H8   DG     9      45.539  45.185  52.986  1.00  0.00           H  
ATOM    274  N7   DG     9      47.427  45.730  52.168  1.00  0.00           N  
ATOM    275  C5   DG     9      48.003  46.974  52.071  1.00  0.00           C  
ATOM    276  C6   DG     9      49.172  47.480  51.332  1.00  0.00           C  
ATOM    277  O6   DG     9      49.866  46.853  50.512  1.00  0.00           O  
ATOM    278  N1   DG     9      49.434  48.835  51.439  1.00  0.00           N  
ATOM    279  H1   DG     9      50.280  49.290  51.127  1.00  0.00           H  
ATOM    280  C2   DG     9      48.738  49.577  52.343  1.00  0.00           C  
ATOM    281  N2   DG     9      49.071  50.843  52.354  1.00  0.00           N  
ATOM    282  H21  DG     9      49.831  51.175  51.776  1.00  0.00           H  
ATOM    283  H22  DG     9      48.485  51.483  52.871  1.00  0.00           H  
ATOM    284  N3   DG     9      47.643  49.173  53.014  1.00  0.00           N  
ATOM    285  C4   DG     9      47.301  47.878  52.795  1.00  0.00           C  
ATOM    286  C3'  DG     9      43.197  47.354  55.601  1.00  0.00           C  
ATOM    287  H3'  DG     9      42.331  46.759  55.890  1.00  0.00           H  
ATOM    288  C2'  DG     9      43.850  47.054  54.202  1.00  0.00           C  
ATOM    289  H2'  DG     9      43.937  45.968  54.191  1.00  0.00           H  
ATOM    290 H2''  DG     9      43.298  47.375  53.318  1.00  0.00           H  
ATOM    291  O3'  DG     9      42.703  48.674  55.800  1.00  0.00           O  
ATOM    292  P    DG    10      41.617  49.453  54.823  1.00  0.00           P  
ATOM    293  OP1  DG    10      40.800  50.319  55.639  1.00  0.00           O  
ATOM    294  OP2  DG    10      40.948  48.537  53.879  1.00  0.00           O  
ATOM    295  O5'  DG    10      42.598  50.420  53.977  1.00  0.00           O  
ATOM    296  C5'  DG    10      43.249  51.540  54.524  1.00  0.00           C  
ATOM    297  H5'  DG    10      44.210  51.129  54.834  1.00  0.00           H  
ATOM    298 H5''  DG    10      42.711  51.762  55.446  1.00  0.00           H  
ATOM    299  C4'  DG    10      43.421  52.820  53.714  1.00  0.00           C  
ATOM    300  H4'  DG    10      43.570  53.570  54.492  1.00  0.00           H  
ATOM    301  O4'  DG    10      44.541  52.804  52.829  1.00  0.00           O  
ATOM    302  C1'  DG    10      44.096  52.434  51.511  1.00  0.00           C  
ATOM    303  H1'  DG    10      44.484  53.189  50.827  1.00  0.00           H  
ATOM    304  N9   DG    10      44.746  51.162  51.058  1.00  0.00           N  
ATOM    305  C8   DG    10      44.423  49.822  51.240  1.00  0.00           C  
ATOM    306  H8   DG    10      43.512  49.550  51.751  1.00  0.00           H  
ATOM    307  N7   DG    10      45.218  48.987  50.617  1.00  0.00           N  
ATOM    308  C5   DG    10      45.956  49.860  49.833  1.00  0.00           C  
ATOM    309  C6   DG    10      46.953  49.558  48.845  1.00  0.00           C  
ATOM    310  O6   DG    10      47.378  48.500  48.452  1.00  0.00           O  
ATOM    311  N1   DG    10      47.583  50.698  48.394  1.00  0.00           N  
ATOM    312  H1   DG    10      48.319  50.503  47.731  1.00  0.00           H  
ATOM    313  C2   DG    10      47.315  51.953  48.790  1.00  0.00           C  
ATOM    314  N2   DG    10      47.899  52.897  48.135  1.00  0.00           N  
ATOM    315  H21  DG    10      48.369  52.627  47.283  1.00  0.00           H  
ATOM    316  H22  DG    10      47.648  53.873  48.199  1.00  0.00           H  
ATOM    317  N3   DG    10      46.350  52.308  49.612  1.00  0.00           N  
ATOM    318  C4   DG    10      45.763  51.192  50.185  1.00  0.00           C  
ATOM    319  C3'  DG    10      42.135  53.201  52.909  1.00  0.00           C  
ATOM    320  H3'  DG    10      41.281  52.730  53.397  1.00  0.00           H  
ATOM    321  C2'  DG    10      42.553  52.490  51.618  1.00  0.00           C  
ATOM    322  H2'  DG    10      42.203  51.466  51.744  1.00  0.00           H  
ATOM    323 H2''  DG    10      42.069  53.014  50.794  1.00  0.00           H  
ATOM    324  O3'  DG    10      42.140  54.581  52.791  1.00  0.00           O  
ATOM    325  P    DT    11      40.681  55.266  52.696  1.00  0.00           P  
ATOM    326  OP1  DT    11      39.868  54.673  51.621  1.00  0.00           O  
ATOM    327  OP2  DT    11      40.811  56.727  52.653  1.00  0.00           O  
ATOM    328  O5'  DT    11      40.001  54.852  54.065  1.00  0.00           O  
ATOM    329  C5'  DT    11      40.293  55.512  55.233  1.00  0.00           C  
ATOM    330  H5'  DT    11      39.934  56.539  55.171  1.00  0.00           H  
ATOM    331 H5''  DT    11      41.377  55.591  55.304  1.00  0.00           H  
ATOM    332  C4'  DT    11      39.697  54.857  56.497  1.00  0.00           C  
ATOM    333  H4'  DT    11      38.619  54.897  56.337  1.00  0.00           H  
ATOM    334  O4'  DT    11      40.400  53.591  56.645  1.00  0.00           O  
ATOM    335  C1'  DT    11      40.594  53.382  58.026  1.00  0.00           C  
ATOM    336  H1'  DT    11      39.645  53.243  58.544  1.00  0.00           H  
ATOM    337  N1   DT    11      41.477  52.206  58.283  1.00  0.00           N  
ATOM    338  C6   DT    11      42.798  52.308  57.931  1.00  0.00           C  
ATOM    339  H6   DT    11      43.191  53.059  57.263  1.00  0.00           H  
ATOM    340  C5   DT    11      43.726  51.356  58.347  1.00  0.00           C  
ATOM    341  C7   DT    11      45.172  51.531  57.880  1.00  0.00           C  
ATOM    342  H71  DT    11      45.872  51.517  58.716  1.00  0.00           H  
ATOM    343  H72  DT    11      45.300  50.579  57.367  1.00  0.00           H  
ATOM    344  H73  DT    11      45.326  52.426  57.277  1.00  0.00           H  
ATOM    345  C4   DT    11      43.360  50.274  59.234  1.00  0.00           C  
ATOM    346  O4   DT    11      44.183  49.560  59.746  1.00  0.00           O  
ATOM    347  N3   DT    11      42.013  50.239  59.518  1.00  0.00           N  
ATOM    348  H3   DT    11      41.636  49.442  60.012  1.00  0.00           H  
ATOM    349  C2   DT    11      41.086  51.129  59.093  1.00  0.00           C  
ATOM    350  O2   DT    11      39.867  50.986  59.499  1.00  0.00           O  
ATOM    351  C3'  DT    11      40.114  55.724  57.699  1.00  0.00           C  
ATOM    352  H3'  DT    11      40.684  56.616  57.441  1.00  0.00           H  
ATOM    353  C2'  DT    11      41.035  54.824  58.466  1.00  0.00           C  
ATOM    354  H2'  DT    11      42.086  55.069  58.310  1.00  0.00           H  
ATOM    355 H2''  DT    11      40.707  54.869  59.504  1.00  0.00           H  
ATOM    356  O3'  DT    11      39.018  56.120  58.559  1.00  0.00           O  
ATOM    357  P    DT    12      38.708  57.635  58.879  1.00  0.00           P  
ATOM    358  OP1  DT    12      37.407  57.840  59.642  1.00  0.00           O  
ATOM    359  OP2  DT    12      38.781  58.410  57.647  1.00  0.00           O  
ATOM    360  O5'  DT    12      39.913  58.043  59.877  1.00  0.00           O  
ATOM    361  C5'  DT    12      40.316  59.303  60.123  1.00  0.00           C  
ATOM    362  H5'  DT    12      39.562  59.836  60.702  1.00  0.00           H  
ATOM    363 H5''  DT    12      40.424  59.763  59.141  1.00  0.00           H  
ATOM    364  C4'  DT    12      41.725  59.359  60.824  1.00  0.00           C  
ATOM    365  H4'  DT    12      42.225  60.327  60.776  1.00  0.00           H  
ATOM    366  O4'  DT    12      41.686  59.063  62.222  1.00  0.00           O  
ATOM    367  C1'  DT    12      42.831  58.299  62.597  1.00  0.00           C  
ATOM    368  H1'  DT    12      43.373  58.932  63.299  1.00  0.00           H  
ATOM    369  N1   DT    12      42.448  56.997  63.174  1.00  0.00           N  
ATOM    370  C6   DT    12      41.360  56.232  62.709  1.00  0.00           C  
ATOM    371  H6   DT    12      40.564  56.617  62.090  1.00  0.00           H  
ATOM    372  C5   DT    12      41.231  54.902  63.085  1.00  0.00           C  
ATOM    373  C7   DT    12      39.991  54.169  62.602  1.00  0.00           C  
ATOM    374  H71  DT    12      39.345  53.985  63.460  1.00  0.00           H  
ATOM    375  H72  DT    12      39.444  54.827  61.927  1.00  0.00           H  
ATOM    376  H73  DT    12      40.119  53.171  62.184  1.00  0.00           H  
ATOM    377  C4   DT    12      42.258  54.204  63.953  1.00  0.00           C  
ATOM    378  O4   DT    12      42.154  53.043  64.383  1.00  0.00           O  
ATOM    379  N3   DT    12      43.312  55.041  64.273  1.00  0.00           N  
ATOM    380  H3   DT    12      44.125  54.697  64.762  1.00  0.00           H  
ATOM    381  C2   DT    12      43.468  56.384  63.949  1.00  0.00           C  
ATOM    382  O2   DT    12      44.454  56.981  64.387  1.00  0.00           O  
ATOM    383  C3'  DT    12      42.626  58.326  60.186  1.00  0.00           C  
ATOM    384  H3'  DT    12      42.051  57.449  59.888  1.00  0.00           H  
ATOM    385  C2'  DT    12      43.661  58.095  61.314  1.00  0.00           C  
ATOM    386  H2'  DT    12      44.092  57.098  61.225  1.00  0.00           H  
ATOM    387 H2''  DT    12      44.498  58.789  61.396  1.00  0.00           H  
ATOM    388  O3'  DT    12      43.223  58.942  59.074  1.00  0.00           O  
ATOM    389  P    DA    13      43.932  58.176  57.874  1.00  0.00           P  
ATOM    390  OP1  DA    13      44.489  59.226  57.058  1.00  0.00           O  
ATOM    391  OP2  DA    13      42.975  57.220  57.259  1.00  0.00           O  
ATOM    392  O5'  DA    13      45.157  57.310  58.465  1.00  0.00           O  
ATOM    393  C5'  DA    13      46.245  57.947  59.129  1.00  0.00           C  
ATOM    394  H5'  DA    13      45.873  58.692  59.833  1.00  0.00           H  
ATOM    395 H5''  DA    13      46.906  58.449  58.423  1.00  0.00           H  
ATOM    396  C4'  DA    13      47.115  56.958  59.828  1.00  0.00           C  
ATOM    397  H4'  DA    13      47.833  57.614  60.320  1.00  0.00           H  
ATOM    398  O4'  DA    13      46.412  56.178  60.781  1.00  0.00           O  
ATOM    399  C1'  DA    13      46.687  54.810  60.619  1.00  0.00           C  
ATOM    400  H1'  DA    13      47.593  54.584  61.181  1.00  0.00           H  
ATOM    401  N9   DA    13      45.578  53.975  60.981  1.00  0.00           N  
ATOM    402  C8   DA    13      44.270  54.199  60.648  1.00  0.00           C  
ATOM    403  H8   DA    13      43.988  55.037  60.028  1.00  0.00           H  
ATOM    404  N7   DA    13      43.465  53.315  61.144  1.00  0.00           N  
ATOM    405  C5   DA    13      44.298  52.464  61.898  1.00  0.00           C  
ATOM    406  C6   DA    13      44.101  51.308  62.608  1.00  0.00           C  
ATOM    407  N6   DA    13      42.946  50.742  62.750  1.00  0.00           N  
ATOM    408  H61  DA    13      42.910  49.923  63.342  1.00  0.00           H  
ATOM    409  H62  DA    13      42.070  51.201  62.545  1.00  0.00           H  
ATOM    410  N1   DA    13      45.115  50.637  63.089  1.00  0.00           N  
ATOM    411  C2   DA    13      46.315  51.217  63.056  1.00  0.00           C  
ATOM    412  H2   DA    13      47.110  50.624  63.483  1.00  0.00           H  
ATOM    413  N3   DA    13      46.716  52.306  62.404  1.00  0.00           N  
ATOM    414  C4   DA    13      45.592  52.933  61.872  1.00  0.00           C  
ATOM    415  C3'  DA    13      47.815  55.921  58.936  1.00  0.00           C  
ATOM    416  H3'  DA    13      47.729  56.308  57.921  1.00  0.00           H  
ATOM    417  C2'  DA    13      47.090  54.633  59.154  1.00  0.00           C  
ATOM    418  H2'  DA    13      46.253  54.690  58.458  1.00  0.00           H  
ATOM    419 H2''  DA    13      47.747  53.799  58.905  1.00  0.00           H  
ATOM    420  O3'  DA    13      49.174  55.805  59.217  1.00  0.00           O  
ATOM    421  P    DG    14      50.355  56.726  58.627  1.00  0.00           P  
ATOM    422  OP1  DG    14      51.440  56.677  59.561  1.00  0.00           O  
ATOM    423  OP2  DG    14      49.910  58.047  58.220  1.00  0.00           O  
ATOM    424  O5'  DG    14      50.753  56.009  57.267  1.00  0.00           O  
ATOM    425  C5'  DG    14      51.304  54.643  57.272  1.00  0.00           C  
ATOM    426  H5'  DG    14      50.553  53.913  57.574  1.00  0.00           H  
ATOM    427 H5''  DG    14      52.120  54.590  57.993  1.00  0.00           H  
ATOM    428  C4'  DG    14      51.685  54.310  55.827  1.00  0.00           C  
ATOM    429  H4'  DG    14      52.388  55.088  55.532  1.00  0.00           H  
ATOM    430  O4'  DG    14      52.146  53.015  55.562  1.00  0.00           O  
ATOM    431  C1'  DG    14      51.844  52.759  54.268  1.00  0.00           C  
ATOM    432  H1'  DG    14      52.551  53.200  53.566  1.00  0.00           H  
ATOM    433  N9   DG    14      51.910  51.295  53.985  1.00  0.00           N  
ATOM    434  C8   DG    14      51.365  50.248  54.665  1.00  0.00           C  
ATOM    435  H8   DG    14      50.765  50.434  55.544  1.00  0.00           H  
ATOM    436  N7   DG    14      51.567  49.116  54.058  1.00  0.00           N  
ATOM    437  C5   DG    14      52.480  49.348  53.104  1.00  0.00           C  
ATOM    438  C6   DG    14      53.088  48.487  52.150  1.00  0.00           C  
ATOM    439  O6   DG    14      52.948  47.246  52.165  1.00  0.00           O  
ATOM    440  N1   DG    14      53.754  49.119  51.114  1.00  0.00           N  
ATOM    441  H1   DG    14      54.206  48.504  50.452  1.00  0.00           H  
ATOM    442  C2   DG    14      54.151  50.424  51.259  1.00  0.00           C  
ATOM    443  N2   DG    14      54.997  50.932  50.394  1.00  0.00           N  
ATOM    444  H21  DG    14      55.415  50.359  49.675  1.00  0.00           H  
ATOM    445  H22  DG    14      55.106  51.936  50.369  1.00  0.00           H  
ATOM    446  N3   DG    14      53.530  51.281  52.086  1.00  0.00           N  
ATOM    447  C4   DG    14      52.725  50.707  53.001  1.00  0.00           C  
ATOM    448  C3'  DG    14      50.455  54.555  54.916  1.00  0.00           C  
ATOM    449  H3'  DG    14      49.557  54.846  55.461  1.00  0.00           H  
ATOM    450  C2'  DG    14      50.453  53.272  54.169  1.00  0.00           C  
ATOM    451  H2'  DG    14      49.773  52.528  54.583  1.00  0.00           H  
ATOM    452 H2''  DG    14      50.236  53.444  53.115  1.00  0.00           H  
ATOM    453  O3'  DG    14      50.781  55.553  53.950  1.00  0.00           O  
ATOM    454  P    DG    15      49.581  56.269  53.192  1.00  0.00           P  
ATOM    455  OP1  DG    15      49.496  57.665  53.633  1.00  0.00           O  
ATOM    456  OP2  DG    15      48.357  55.410  53.417  1.00  0.00           O  
ATOM    457  O5'  DG    15      49.974  56.237  51.645  1.00  0.00           O  
ATOM    458  C5'  DG    15      50.974  57.168  51.247  1.00  0.00           C  
ATOM    459  H5'  DG    15      51.674  57.311  52.071  1.00  0.00           H  
ATOM    460 H5''  DG    15      50.471  58.122  51.092  1.00  0.00           H  
ATOM    461  C4'  DG    15      51.718  56.714  49.981  1.00  0.00           C  
ATOM    462  H4'  DG    15      52.558  57.397  49.854  1.00  0.00           H  
ATOM    463  O4'  DG    15      52.226  55.351  50.114  1.00  0.00           O  
ATOM    464  C1'  DG    15      51.948  54.671  48.933  1.00  0.00           C  
ATOM    465  H1'  DG    15      52.893  54.625  48.392  1.00  0.00           H  
ATOM    466  N9   DG    15      51.479  53.334  49.168  1.00  0.00           N  
ATOM    467  C8   DG    15      50.647  52.896  50.093  1.00  0.00           C  
ATOM    468  H8   DG    15      50.139  53.520  50.813  1.00  0.00           H  
ATOM    469  N7   DG    15      50.573  51.605  50.104  1.00  0.00           N  
ATOM    470  C5   DG    15      51.417  51.201  49.041  1.00  0.00           C  
ATOM    471  C6   DG    15      51.767  49.948  48.518  1.00  0.00           C  
ATOM    472  O6   DG    15      51.399  48.893  48.930  1.00  0.00           O  
ATOM    473  N1   DG    15      52.666  49.952  47.453  1.00  0.00           N  
ATOM    474  H1   DG    15      52.700  49.087  46.933  1.00  0.00           H  
ATOM    475  C2   DG    15      53.088  51.096  46.929  1.00  0.00           C  
ATOM    476  N2   DG    15      53.974  50.979  45.925  1.00  0.00           N  
ATOM    477  H21  DG    15      54.183  50.072  45.532  1.00  0.00           H  
ATOM    478  H22  DG    15      54.276  51.792  45.407  1.00  0.00           H  
ATOM    479  N3   DG    15      52.768  52.331  47.403  1.00  0.00           N  
ATOM    480  C4   DG    15      51.838  52.289  48.386  1.00  0.00           C  
ATOM    481  C3'  DG    15      50.665  56.707  48.789  1.00  0.00           C  
ATOM    482  H3'  DG    15      49.666  56.711  49.226  1.00  0.00           H  
ATOM    483  C2'  DG    15      50.965  55.429  48.008  1.00  0.00           C  
ATOM    484  H2'  DG    15      50.014  54.901  47.941  1.00  0.00           H  
ATOM    485 H2''  DG    15      51.462  55.620  47.057  1.00  0.00           H  
ATOM    486  O3'  DG    15      50.835  57.791  47.870  1.00  0.00           O  
ATOM    487  P    DG    16      49.957  57.991  46.554  1.00  0.00           P  
ATOM    488  OP1  DG    16      49.970  59.432  46.138  1.00  0.00           O  
ATOM    489  OP2  DG    16      48.630  57.275  46.828  1.00  0.00           O  
ATOM    490  O5'  DG    16      50.747  57.210  45.494  1.00  0.00           O  
ATOM    491  C5'  DG    16      52.135  57.473  45.124  1.00  0.00           C  
ATOM    492  H5'  DG    16      52.860  57.372  45.931  1.00  0.00           H  
ATOM    493 H5''  DG    16      52.224  58.473  44.700  1.00  0.00           H  
ATOM    494  C4'  DG    16      52.664  56.532  43.990  1.00  0.00           C  
ATOM    495  H4'  DG    16      53.662  56.863  43.703  1.00  0.00           H  
ATOM    496  O4'  DG    16      52.641  55.219  44.455  1.00  0.00           O  
ATOM    497  C1'  DG    16      51.858  54.397  43.607  1.00  0.00           C  
ATOM    498  H1'  DG    16      52.520  53.808  42.972  1.00  0.00           H  
ATOM    499  N9   DG    16      51.089  53.418  44.402  1.00  0.00           N  
ATOM    500  C8   DG    16      50.053  53.764  45.246  1.00  0.00           C  
ATOM    501  H8   DG    16      49.787  54.808  45.319  1.00  0.00           H  
ATOM    502  N7   DG    16      49.594  52.713  45.883  1.00  0.00           N  
ATOM    503  C5   DG    16      50.241  51.609  45.289  1.00  0.00           C  
ATOM    504  C6   DG    16      50.039  50.229  45.469  1.00  0.00           C  
ATOM    505  O6   DG    16      49.232  49.641  46.211  1.00  0.00           O  
ATOM    506  N1   DG    16      50.829  49.435  44.661  1.00  0.00           N  
ATOM    507  H1   DG    16      50.726  48.430  44.650  1.00  0.00           H  
ATOM    508  C2   DG    16      51.640  49.978  43.699  1.00  0.00           C  
ATOM    509  N2   DG    16      52.295  49.190  42.872  1.00  0.00           N  
ATOM    510  H21  DG    16      52.228  48.192  43.013  1.00  0.00           H  
ATOM    511  H22  DG    16      52.587  49.604  41.998  1.00  0.00           H  
ATOM    512  N3   DG    16      51.933  51.288  43.500  1.00  0.00           N  
ATOM    513  C4   DG    16      51.157  52.048  44.390  1.00  0.00           C  
ATOM    514  C3'  DG    16      51.639  56.663  42.798  1.00  0.00           C  
ATOM    515  H3'  DG    16      50.919  57.460  42.982  1.00  0.00           H  
ATOM    516  C2'  DG    16      51.027  55.313  42.757  1.00  0.00           C  
ATOM    517  H2'  DG    16      50.053  55.420  43.235  1.00  0.00           H  
ATOM    518 H2''  DG    16      50.980  54.901  41.749  1.00  0.00           H  
ATOM    519  O3'  DG    16      52.463  56.868  41.674  1.00  0.00           O  
ATOM    520  P    DT    17      52.239  58.004  40.634  1.00  0.00           P  
ATOM    521  OP1  DT    17      50.806  58.073  40.293  1.00  0.00           O  
ATOM    522  OP2  DT    17      53.194  57.961  39.508  1.00  0.00           O  
ATOM    523  O5'  DT    17      52.504  59.323  41.503  1.00  0.00           O  
ATOM    524  C5'  DT    17      53.830  59.772  41.441  1.00  0.00           C  
ATOM    525  H5'  DT    17      54.039  60.348  40.540  1.00  0.00           H  
ATOM    526 H5''  DT    17      54.487  58.903  41.481  1.00  0.00           H  
ATOM    527  C4'  DT    17      54.239  60.638  42.586  1.00  0.00           C  
ATOM    528  H4'  DT    17      53.574  61.493  42.465  1.00  0.00           H  
ATOM    529  O4'  DT    17      53.980  60.021  43.796  1.00  0.00           O  
ATOM    530  C1'  DT    17      55.116  60.333  44.616  1.00  0.00           C  
ATOM    531  H1'  DT    17      55.073  61.338  45.037  1.00  0.00           H  
ATOM    532  N1   DT    17      55.144  59.310  45.766  1.00  0.00           N  
ATOM    533  C6   DT    17      55.565  57.972  45.614  1.00  0.00           C  
ATOM    534  H6   DT    17      55.744  57.591  44.619  1.00  0.00           H  
ATOM    535  C5   DT    17      55.594  57.127  46.708  1.00  0.00           C  
ATOM    536  C7   DT    17      55.986  55.708  46.412  1.00  0.00           C  
ATOM    537  H71  DT    17      56.162  55.592  45.342  1.00  0.00           H  
ATOM    538  H72  DT    17      56.976  55.527  46.830  1.00  0.00           H  
ATOM    539  H73  DT    17      55.195  55.031  46.735  1.00  0.00           H  
ATOM    540  C4   DT    17      55.393  57.680  48.067  1.00  0.00           C  
ATOM    541  O4   DT    17      55.487  57.050  49.093  1.00  0.00           O  
ATOM    542  N3   DT    17      54.990  58.963  48.183  1.00  0.00           N  
ATOM    543  H3   DT    17      54.980  59.243  49.153  1.00  0.00           H  
ATOM    544  C2   DT    17      54.901  59.871  47.060  1.00  0.00           C  
ATOM    545  O2   DT    17      54.507  61.012  47.203  1.00  0.00           O  
ATOM    546  C3'  DT    17      55.725  61.020  42.441  1.00  0.00           C  
ATOM    547  H3'  DT    17      56.163  60.664  41.509  1.00  0.00           H  
ATOM    548  C2'  DT    17      56.304  60.274  43.641  1.00  0.00           C  
ATOM    549  H2'  DT    17      56.531  59.251  43.342  1.00  0.00           H  
ATOM    550 H2''  DT    17      57.197  60.713  44.085  1.00  0.00           H  
ATOM    551  O3'  DT    17      55.948  62.447  42.637  1.00  0.00           O  
ATOM    552  P    DT    18      56.833  63.215  41.554  1.00  0.00           P  
ATOM    553  OP1  DT    18      56.597  64.691  41.703  1.00  0.00           O  
ATOM    554  OP2  DT    18      56.677  62.541  40.235  1.00  0.00           O  
ATOM    555  O5'  DT    18      58.265  62.893  42.213  1.00  0.00           O  
ATOM    556  C5'  DT    18      59.377  62.670  41.375  1.00  0.00           C  
ATOM    557  H5'  DT    18      59.645  63.489  40.708  1.00  0.00           H  
ATOM    558 H5''  DT    18      59.071  61.822  40.762  1.00  0.00           H  
ATOM    559  C4'  DT    18      60.578  62.422  42.219  1.00  0.00           C  
ATOM    560  H4'  DT    18      61.445  62.440  41.560  1.00  0.00           H  
ATOM    561  O4'  DT    18      60.735  63.406  43.269  1.00  0.00           O  
ATOM    562  C1'  DT    18      61.297  62.825  44.388  1.00  0.00           C  
ATOM    563  H1'  DT    18      62.329  63.162  44.486  1.00  0.00           H  
ATOM    564  N1   DT    18      60.430  63.310  45.507  1.00  0.00           N  
ATOM    565  C6   DT    18      59.057  63.363  45.351  1.00  0.00           C  
ATOM    566  H6   DT    18      58.620  62.957  44.450  1.00  0.00           H  
ATOM    567  C5   DT    18      58.260  63.912  46.349  1.00  0.00           C  
ATOM    568  C7   DT    18      56.834  64.047  46.140  1.00  0.00           C  
ATOM    569  H71  DT    18      56.326  63.522  46.949  1.00  0.00           H  
ATOM    570  H72  DT    18      56.675  65.123  46.207  1.00  0.00           H  
ATOM    571  H73  DT    18      56.547  63.597  45.189  1.00  0.00           H  
ATOM    572  C4   DT    18      58.841  64.439  47.631  1.00  0.00           C  
ATOM    573  O4   DT    18      58.350  65.027  48.614  1.00  0.00           O  
ATOM    574  N3   DT    18      60.218  64.183  47.702  1.00  0.00           N  
ATOM    575  H3   DT    18      60.620  64.680  48.485  1.00  0.00           H  
ATOM    576  C2   DT    18      61.058  63.643  46.765  1.00  0.00           C  
ATOM    577  O2   DT    18      62.291  63.451  46.976  1.00  0.00           O  
ATOM    578  C3'  DT    18      60.470  61.021  42.937  1.00  0.00           C  
ATOM    579  H3'  DT    18      59.444  60.987  43.305  1.00  0.00           H  
ATOM    580  C2'  DT    18      61.294  61.311  44.184  1.00  0.00           C  
ATOM    581  H2'  DT    18      60.919  60.741  45.034  1.00  0.00           H  
ATOM    582 H2''  DT    18      62.335  61.111  43.930  1.00  0.00           H  
ATOM    583  O3'  DT    18      60.974  59.977  42.108  1.00  0.00           O  
ATOM    584  P    DA    19      60.501  58.430  42.411  1.00  0.00           P  
ATOM    585  OP1  DA    19      61.028  57.538  41.362  1.00  0.00           O  
ATOM    586  OP2  DA    19      58.986  58.507  42.600  1.00  0.00           O  
ATOM    587  O5'  DA    19      61.173  58.060  43.765  1.00  0.00           O  
ATOM    588  C5'  DA    19      62.512  57.675  43.914  1.00  0.00           C  
ATOM    589  H5'  DA    19      63.135  58.570  43.908  1.00  0.00           H  
ATOM    590 H5''  DA    19      62.686  56.912  43.156  1.00  0.00           H  
ATOM    591  C4'  DA    19      62.651  57.001  45.283  1.00  0.00           C  
ATOM    592  H4'  DA    19      63.662  56.602  45.361  1.00  0.00           H  
ATOM    593  O4'  DA    19      62.168  57.892  46.315  1.00  0.00           O  
ATOM    594  C1'  DA    19      60.955  57.367  46.908  1.00  0.00           C  
ATOM    595  H1'  DA    19      61.150  57.059  47.935  1.00  0.00           H  
ATOM    596  N9   DA    19      59.908  58.414  46.995  1.00  0.00           N  
ATOM    597  C8   DA    19      58.986  58.774  46.078  1.00  0.00           C  
ATOM    598  H8   DA    19      58.870  58.118  45.228  1.00  0.00           H  
ATOM    599  N7   DA    19      58.263  59.794  46.423  1.00  0.00           N  
ATOM    600  C5   DA    19      58.774  60.186  47.658  1.00  0.00           C  
ATOM    601  C6   DA    19      58.444  61.045  48.759  1.00  0.00           C  
ATOM    602  N6   DA    19      57.360  61.746  48.702  1.00  0.00           N  
ATOM    603  H61  DA    19      57.086  62.343  49.470  1.00  0.00           H  
ATOM    604  H62  DA    19      56.873  61.880  47.828  1.00  0.00           H  
ATOM    605  N1   DA    19      59.169  61.181  49.863  1.00  0.00           N  
ATOM    606  C2   DA    19      60.203  60.411  49.965  1.00  0.00           C  
ATOM    607  H2   DA    19      60.693  60.599  50.909  1.00  0.00           H  
ATOM    608  N3   DA    19      60.606  59.509  49.101  1.00  0.00           N  
ATOM    609  C4   DA    19      59.873  59.402  47.974  1.00  0.00           C  
ATOM    610  C3'  DA    19      61.778  55.770  45.325  1.00  0.00           C  
ATOM    611  H3'  DA    19      61.445  55.431  44.344  1.00  0.00           H  
ATOM    612  C2'  DA    19      60.582  56.094  46.139  1.00  0.00           C  
ATOM    613  H2'  DA    19      59.771  56.265  45.430  1.00  0.00           H  
ATOM    614 H2''  DA    19      60.308  55.295  46.828  1.00  0.00           H  
ATOM    615  O3'  DA    19      62.468  54.723  46.080  1.00  0.00           O  
ATOM    616  P    DG    20      63.237  53.573  45.365  1.00  0.00           P  
ATOM    617  OP1  DG    20      63.995  52.926  46.402  1.00  0.00           O  
ATOM    618  OP2  DG    20      63.839  54.155  44.188  1.00  0.00           O  
ATOM    619  O5'  DG    20      62.102  52.538  44.710  1.00  0.00           O  
ATOM    620  C5'  DG    20      61.195  51.865  45.538  1.00  0.00           C  
ATOM    621  H5'  DG    20      60.275  52.438  45.654  1.00  0.00           H  
ATOM    622 H5''  DG    20      61.642  51.751  46.526  1.00  0.00           H  
ATOM    623  C4'  DG    20      60.916  50.427  45.038  1.00  0.00           C  
ATOM    624  H4'  DG    20      61.877  49.927  44.917  1.00  0.00           H  
ATOM    625  O4'  DG    20      60.252  49.775  46.075  1.00  0.00           O  
ATOM    626  C1'  DG    20      59.169  48.997  45.506  1.00  0.00           C  
ATOM    627  H1'  DG    20      59.424  47.970  45.245  1.00  0.00           H  
ATOM    628  N9   DG    20      58.083  48.989  46.495  1.00  0.00           N  
ATOM    629  C8   DG    20      57.411  50.071  46.979  1.00  0.00           C  
ATOM    630  H8   DG    20      57.583  51.096  46.684  1.00  0.00           H  
ATOM    631  N7   DG    20      56.409  49.725  47.740  1.00  0.00           N  
ATOM    632  C5   DG    20      56.401  48.321  47.635  1.00  0.00           C  
ATOM    633  C6   DG    20      55.471  47.363  48.135  1.00  0.00           C  
ATOM    634  O6   DG    20      54.412  47.503  48.820  1.00  0.00           O  
ATOM    635  N1   DG    20      55.851  46.043  47.823  1.00  0.00           N  
ATOM    636  H1   DG    20      55.261  45.261  48.066  1.00  0.00           H  
ATOM    637  C2   DG    20      56.800  45.755  46.898  1.00  0.00           C  
ATOM    638  N2   DG    20      56.786  44.596  46.369  1.00  0.00           N  
ATOM    639  H21  DG    20      56.117  43.886  46.630  1.00  0.00           H  
ATOM    640  H22  DG    20      57.424  44.525  45.589  1.00  0.00           H  
ATOM    641  N3   DG    20      57.604  46.613  46.286  1.00  0.00           N  
ATOM    642  C4   DG    20      57.366  47.882  46.747  1.00  0.00           C  
ATOM    643  C3'  DG    20      60.092  50.336  43.752  1.00  0.00           C  
ATOM    644  H3'  DG    20      59.852  51.295  43.294  1.00  0.00           H  
ATOM    645  C2'  DG    20      58.775  49.819  44.304  1.00  0.00           C  
ATOM    646  H2'  DG    20      58.049  50.581  44.586  1.00  0.00           H  
ATOM    647 H2''  DG    20      58.253  49.191  43.581  1.00  0.00           H  
ATOM    648  O3'  DG    20      60.676  49.486  42.772  1.00  0.00           O  
ATOM    649  P    DG    21      60.015  49.292  41.311  1.00  0.00           P  
ATOM    650  OP1  DG    21      61.111  48.939  40.436  1.00  0.00           O  
ATOM    651  OP2  DG    21      59.204  50.479  40.944  1.00  0.00           O  
ATOM    652  O5'  DG    21      58.921  48.041  41.405  1.00  0.00           O  
ATOM    653  C5'  DG    21      59.150  46.663  41.483  1.00  0.00           C  
ATOM    654  H5'  DG    21      59.728  46.424  42.376  1.00  0.00           H  
ATOM    655 H5''  DG    21      59.754  46.423  40.607  1.00  0.00           H  
ATOM    656  C4'  DG    21      57.872  45.902  41.626  1.00  0.00           C  
ATOM    657  H4'  DG    21      58.074  44.831  41.612  1.00  0.00           H  
ATOM    658  O4'  DG    21      57.199  46.225  42.801  1.00  0.00           O  
ATOM    659  C1'  DG    21      55.865  45.951  42.716  1.00  0.00           C  
ATOM    660  H1'  DG    21      55.749  44.872  42.811  1.00  0.00           H  
ATOM    661  N9   DG    21      54.975  46.539  43.677  1.00  0.00           N  
ATOM    662  C8   DG    21      54.864  47.787  44.194  1.00  0.00           C  
ATOM    663  H8   DG    21      55.480  48.557  43.754  1.00  0.00           H  
ATOM    664  N7   DG    21      53.900  47.972  45.126  1.00  0.00           N  
ATOM    665  C5   DG    21      53.499  46.642  45.267  1.00  0.00           C  
ATOM    666  C6   DG    21      52.600  46.081  46.221  1.00  0.00           C  
ATOM    667  O6   DG    21      52.052  46.657  47.186  1.00  0.00           O  
ATOM    668  N1   DG    21      52.411  44.719  46.060  1.00  0.00           N  
ATOM    669  H1   DG    21      51.939  44.178  46.770  1.00  0.00           H  
ATOM    670  C2   DG    21      52.940  44.028  45.077  1.00  0.00           C  
ATOM    671  N2   DG    21      52.733  42.781  44.974  1.00  0.00           N  
ATOM    672  H21  DG    21      52.133  42.309  45.636  1.00  0.00           H  
ATOM    673  H22  DG    21      53.000  42.300  44.127  1.00  0.00           H  
ATOM    674  N3   DG    21      53.826  44.472  44.200  1.00  0.00           N  
ATOM    675  C4   DG    21      54.051  45.782  44.381  1.00  0.00           C  
ATOM    676  C3'  DG    21      56.804  46.252  40.602  1.00  0.00           C  
ATOM    677  H3'  DG    21      57.101  47.203  40.161  1.00  0.00           H  
ATOM    678  C2'  DG    21      55.457  46.247  41.349  1.00  0.00           C  
ATOM    679  H2'  DG    21      54.925  47.198  41.318  1.00  0.00           H  
ATOM    680 H2''  DG    21      54.768  45.421  41.169  1.00  0.00           H  
ATOM    681  O3'  DG    21      57.016  45.261  39.543  1.00  0.00           O  
ATOM    682  P    DG    22      56.121  45.134  38.254  1.00  0.00           P  
ATOM    683  OP1  DG    22      56.820  44.354  37.201  1.00  0.00           O  
ATOM    684  OP2  DG    22      55.755  46.489  37.893  1.00  0.00           O  
ATOM    685  O5'  DG    22      54.851  44.371  38.798  1.00  0.00           O  
ATOM    686  C5'  DG    22      54.989  43.064  39.267  1.00  0.00           C  
ATOM    687  H5'  DG    22      55.499  43.123  40.228  1.00  0.00           H  
ATOM    688 H5''  DG    22      55.584  42.473  38.572  1.00  0.00           H  
ATOM    689  C4'  DG    22      53.717  42.287  39.563  1.00  0.00           C  
ATOM    690  H4'  DG    22      53.990  41.268  39.838  1.00  0.00           H  
ATOM    691  O4'  DG    22      53.052  42.824  40.690  1.00  0.00           O  
ATOM    692  C1'  DG    22      51.683  43.209  40.312  1.00  0.00           C  
ATOM    693  H1'  DG    22      50.978  42.388  40.442  1.00  0.00           H  
ATOM    694  N9   DG    22      51.405  44.413  41.240  1.00  0.00           N  
ATOM    695  C8   DG    22      51.944  45.635  41.314  1.00  0.00           C  
ATOM    696  H8   DG    22      52.572  45.896  40.475  1.00  0.00           H  
ATOM    697  N7   DG    22      51.565  46.359  42.334  1.00  0.00           N  
ATOM    698  C5   DG    22      50.720  45.537  43.052  1.00  0.00           C  
ATOM    699  C6   DG    22      49.980  45.739  44.270  1.00  0.00           C  
ATOM    700  O6   DG    22      49.868  46.752  44.977  1.00  0.00           O  
ATOM    701  N1   DG    22      49.432  44.600  44.736  1.00  0.00           N  
ATOM    702  H1   DG    22      48.825  44.716  45.535  1.00  0.00           H  
ATOM    703  C2   DG    22      49.459  43.424  44.068  1.00  0.00           C  
ATOM    704  N2   DG    22      48.577  42.597  44.476  1.00  0.00           N  
ATOM    705  H21  DG    22      48.043  42.816  45.304  1.00  0.00           H  
ATOM    706  H22  DG    22      48.377  41.753  43.958  1.00  0.00           H  
ATOM    707  N3   DG    22      49.994  43.197  42.845  1.00  0.00           N  
ATOM    708  C4   DG    22      50.678  44.314  42.433  1.00  0.00           C  
ATOM    709  C3'  DG    22      52.690  42.305  38.431  1.00  0.00           C  
ATOM    710  H3'  DG    22      53.203  42.298  37.470  1.00  0.00           H  
ATOM    711  C2'  DG    22      51.804  43.502  38.796  1.00  0.00           C  
ATOM    712  H2'  DG    22      52.223  44.482  38.567  1.00  0.00           H  
ATOM    713 H2''  DG    22      50.813  43.523  38.343  1.00  0.00           H  
ATOM    714  O3'  DG    22      51.948  41.110  38.385  1.00  0.00           O  
ATOM    715  P   DT3    23      52.524  39.744  37.644  1.00  0.00           P  
ATOM    716  OP1 DT3    23      53.275  38.903  38.623  1.00  0.00           O  
ATOM    717  OP2 DT3    23      53.132  40.130  36.359  1.00  0.00           O  
ATOM    718  O5' DT3    23      51.138  39.060  37.350  1.00  0.00           O  
ATOM    719  C5' DT3    23      50.476  38.217  38.211  1.00  0.00           C  
ATOM    720  H5' DT3    23      50.212  38.830  39.073  1.00  0.00           H  
ATOM    721 H5'' DT3    23      51.046  37.339  38.515  1.00  0.00           H  
ATOM    722  C4' DT3    23      49.194  37.654  37.604  1.00  0.00           C  
ATOM    723  H4' DT3    23      48.820  36.985  38.379  1.00  0.00           H  
ATOM    724  O4' DT3    23      48.127  38.638  37.358  1.00  0.00           O  
ATOM    725  C1' DT3    23      47.743  38.744  36.036  1.00  0.00           C  
ATOM    726  H1' DT3    23      46.876  38.084  35.988  1.00  0.00           H  
ATOM    727  N1  DT3    23      47.500  40.171  35.658  1.00  0.00           N  
ATOM    728  C6  DT3    23      48.578  41.056  35.744  1.00  0.00           C  
ATOM    729  H6  DT3    23      49.545  40.755  36.119  1.00  0.00           H  
ATOM    730  C5  DT3    23      48.282  42.370  35.506  1.00  0.00           C  
ATOM    731  C7  DT3    23      49.415  43.389  35.569  1.00  0.00           C  
ATOM    732  H71 DT3    23      49.689  43.626  34.541  1.00  0.00           H  
ATOM    733  H72 DT3    23      49.049  44.284  36.073  1.00  0.00           H  
ATOM    734  H73 DT3    23      50.278  43.128  36.181  1.00  0.00           H  
ATOM    735  C4  DT3    23      47.019  42.797  35.028  1.00  0.00           C  
ATOM    736  O4  DT3    23      46.662  43.934  34.694  1.00  0.00           O  
ATOM    737  N3  DT3    23      45.992  41.914  35.045  1.00  0.00           N  
ATOM    738  H3  DT3    23      45.021  42.189  35.089  1.00  0.00           H  
ATOM    739  C2  DT3    23      46.207  40.516  35.283  1.00  0.00           C  
ATOM    740  O2  DT3    23      45.303  39.653  35.196  1.00  0.00           O  
ATOM    741  C3' DT3    23      49.368  37.008  36.190  1.00  0.00           C  
ATOM    742  H3' DT3    23      50.423  37.019  35.916  1.00  0.00           H  
ATOM    743  C2' DT3    23      48.792  38.037  35.178  1.00  0.00           C  
ATOM    744  H2' DT3    23      49.574  38.658  34.740  1.00  0.00           H  
ATOM    745 H2'' DT3    23      48.265  37.463  34.416  1.00  0.00           H  
ATOM    746  O3' DT3    23      48.816  35.702  36.156  1.00  0.00           O  
ATOM    747 HO3' DT3    23      49.325  35.228  36.818  1.00  0.00           H  
ATOM    748  K+   K+    24      49.446  47.259  47.625  1.00  0.00           K  
ATOM    749  K+   K+    25      52.367  46.231  49.855  1.00  0.00           K  
END
