# Supplementary material for: Complexity of Guanine Quadruplex Unfolding Pathways Revealed by Atomistic Pulling Simulations
Source: J Chem Inf Model. 2023 Jul 17;63(15):4716–31. doi: 10.1021/acs.jcim.3c00171 (PMC10428220; doi:10.1021/acs.jcim.3c00171)
Supplement: Supplementary file 2 — ci3c00171_si_002.zip [file ci3c00171_si_002.zip › coordinates/initial-coordinates/2gku_t_ll-start_run1.pdb]

ATOM      1 HO5' DT5     1      47.519  60.484  41.317  1.00  0.00           H  
ATOM      2  O5' DT5     1      47.365  59.754  41.921  1.00  0.00           O  
ATOM      3  C5' DT5     1      46.020  59.863  42.465  1.00  0.00           C  
ATOM      4  H5' DT5     1      45.502  60.587  41.837  1.00  0.00           H  
ATOM      5 H5'' DT5     1      46.028  60.463  43.375  1.00  0.00           H  
ATOM      6  C4' DT5     1      45.327  58.519  42.596  1.00  0.00           C  
ATOM      7  H4' DT5     1      44.326  58.541  43.026  1.00  0.00           H  
ATOM      8  O4' DT5     1      45.289  58.010  41.317  1.00  0.00           O  
ATOM      9  C1' DT5     1      44.986  56.658  41.389  1.00  0.00           C  
ATOM     10  H1' DT5     1      43.908  56.612  41.230  1.00  0.00           H  
ATOM     11  N1  DT5     1      45.754  55.783  40.464  1.00  0.00           N  
ATOM     12  C6  DT5     1      47.088  56.110  40.138  1.00  0.00           C  
ATOM     13  H6  DT5     1      47.424  57.052  40.545  1.00  0.00           H  
ATOM     14  C5  DT5     1      47.805  55.276  39.326  1.00  0.00           C  
ATOM     15  C7  DT5     1      49.278  55.597  39.099  1.00  0.00           C  
ATOM     16  H71 DT5     1      49.654  56.471  39.630  1.00  0.00           H  
ATOM     17  H72 DT5     1      49.836  54.684  39.305  1.00  0.00           H  
ATOM     18  H73 DT5     1      49.533  55.865  38.073  1.00  0.00           H  
ATOM     19  C4  DT5     1      47.153  54.119  38.698  1.00  0.00           C  
ATOM     20  O4  DT5     1      47.701  53.378  37.831  1.00  0.00           O  
ATOM     21  N3  DT5     1      45.804  54.005  38.933  1.00  0.00           N  
ATOM     22  H3  DT5     1      45.232  53.396  38.365  1.00  0.00           H  
ATOM     23  C2  DT5     1      45.073  54.721  39.839  1.00  0.00           C  
ATOM     24  O2  DT5     1      43.890  54.378  40.027  1.00  0.00           O  
ATOM     25  C3' DT5     1      46.130  57.456  43.373  1.00  0.00           C  
ATOM     26  H3' DT5     1      47.173  57.502  43.059  1.00  0.00           H  
ATOM     27  C2' DT5     1      45.412  56.266  42.789  1.00  0.00           C  
ATOM     28  H2' DT5     1      46.041  55.377  42.753  1.00  0.00           H  
ATOM     29 H2'' DT5     1      44.523  55.975  43.348  1.00  0.00           H  
ATOM     30  O3' DT5     1      45.990  57.549  44.779  1.00  0.00           O  
ATOM     31  P    DG     2      46.987  56.916  45.838  1.00  0.00           P  
ATOM     32  OP1  DG     2      46.787  57.707  47.087  1.00  0.00           O  
ATOM     33  OP2  DG     2      48.338  56.894  45.201  1.00  0.00           O  
ATOM     34  O5'  DG     2      46.360  55.466  46.019  1.00  0.00           O  
ATOM     35  C5'  DG     2      46.988  54.271  45.499  1.00  0.00           C  
ATOM     36  H5'  DG     2      47.161  54.390  44.429  1.00  0.00           H  
ATOM     37 H5''  DG     2      46.284  53.440  45.547  1.00  0.00           H  
ATOM     38  C4'  DG     2      48.334  53.902  46.212  1.00  0.00           C  
ATOM     39  H4'  DG     2      48.856  54.797  46.551  1.00  0.00           H  
ATOM     40  O4'  DG     2      48.072  53.077  47.354  1.00  0.00           O  
ATOM     41  C1'  DG     2      48.330  51.747  47.079  1.00  0.00           C  
ATOM     42  H1'  DG     2      49.236  51.499  47.632  1.00  0.00           H  
ATOM     43  N9   DG     2      47.328  50.765  47.660  1.00  0.00           N  
ATOM     44  C8   DG     2      47.579  49.841  48.677  1.00  0.00           C  
ATOM     45  H8   DG     2      48.492  49.551  49.177  1.00  0.00           H  
ATOM     46  N7   DG     2      46.524  49.135  49.008  1.00  0.00           N  
ATOM     47  C5   DG     2      45.569  49.630  48.142  1.00  0.00           C  
ATOM     48  C6   DG     2      44.167  49.324  48.107  1.00  0.00           C  
ATOM     49  O6   DG     2      43.596  48.410  48.752  1.00  0.00           O  
ATOM     50  N1   DG     2      43.449  50.029  47.154  1.00  0.00           N  
ATOM     51  H1   DG     2      42.491  49.809  46.921  1.00  0.00           H  
ATOM     52  C2   DG     2      44.058  50.875  46.261  1.00  0.00           C  
ATOM     53  N2   DG     2      43.304  51.416  45.344  1.00  0.00           N  
ATOM     54  H21  DG     2      42.320  51.193  45.388  1.00  0.00           H  
ATOM     55  H22  DG     2      43.741  52.186  44.858  1.00  0.00           H  
ATOM     56  N3   DG     2      45.350  51.259  46.324  1.00  0.00           N  
ATOM     57  C4   DG     2      46.036  50.605  47.281  1.00  0.00           C  
ATOM     58  C3'  DG     2      49.389  53.108  45.373  1.00  0.00           C  
ATOM     59  H3'  DG     2      49.404  53.419  44.329  1.00  0.00           H  
ATOM     60  C2'  DG     2      48.731  51.707  45.593  1.00  0.00           C  
ATOM     61  H2'  DG     2      47.886  51.687  44.904  1.00  0.00           H  
ATOM     62 H2''  DG     2      49.333  50.925  45.131  1.00  0.00           H  
ATOM     63  O3'  DG     2      50.767  53.229  45.861  1.00  0.00           O  
ATOM     64  P    DG     3      51.829  52.035  45.490  1.00  0.00           P  
ATOM     65  OP1  DG     3      53.113  52.579  45.925  1.00  0.00           O  
ATOM     66  OP2  DG     3      51.580  51.754  44.068  1.00  0.00           O  
ATOM     67  O5'  DG     3      51.440  50.798  46.384  1.00  0.00           O  
ATOM     68  C5'  DG     3      51.979  50.693  47.718  1.00  0.00           C  
ATOM     69  H5'  DG     3      51.283  51.200  48.386  1.00  0.00           H  
ATOM     70 H5''  DG     3      53.008  51.042  47.808  1.00  0.00           H  
ATOM     71  C4'  DG     3      51.946  49.249  48.150  1.00  0.00           C  
ATOM     72  H4'  DG     3      52.385  49.036  49.125  1.00  0.00           H  
ATOM     73  O4'  DG     3      50.570  48.806  48.218  1.00  0.00           O  
ATOM     74  C1'  DG     3      50.568  47.568  47.506  1.00  0.00           C  
ATOM     75  H1'  DG     3      50.955  46.849  48.228  1.00  0.00           H  
ATOM     76  N9   DG     3      49.185  47.158  47.029  1.00  0.00           N  
ATOM     77  C8   DG     3      48.480  47.393  45.835  1.00  0.00           C  
ATOM     78  H8   DG     3      48.986  47.856  45.001  1.00  0.00           H  
ATOM     79  N7   DG     3      47.250  46.998  45.853  1.00  0.00           N  
ATOM     80  C5   DG     3      47.037  46.475  47.148  1.00  0.00           C  
ATOM     81  C6   DG     3      45.886  45.798  47.781  1.00  0.00           C  
ATOM     82  O6   DG     3      44.727  45.537  47.370  1.00  0.00           O  
ATOM     83  N1   DG     3      46.159  45.419  49.061  1.00  0.00           N  
ATOM     84  H1   DG     3      45.565  44.754  49.535  1.00  0.00           H  
ATOM     85  C2   DG     3      47.379  45.462  49.572  1.00  0.00           C  
ATOM     86  N2   DG     3      47.531  44.953  50.734  1.00  0.00           N  
ATOM     87  H21  DG     3      46.788  44.652  51.349  1.00  0.00           H  
ATOM     88  H22  DG     3      48.485  44.740  50.991  1.00  0.00           H  
ATOM     89  N3   DG     3      48.483  45.983  48.995  1.00  0.00           N  
ATOM     90  C4   DG     3      48.234  46.499  47.821  1.00  0.00           C  
ATOM     91  C3'  DG     3      52.668  48.429  47.086  1.00  0.00           C  
ATOM     92  H3'  DG     3      53.258  48.986  46.358  1.00  0.00           H  
ATOM     93  C2'  DG     3      51.552  47.752  46.338  1.00  0.00           C  
ATOM     94  H2'  DG     3      51.287  48.422  45.521  1.00  0.00           H  
ATOM     95 H2''  DG     3      51.833  46.812  45.863  1.00  0.00           H  
ATOM     96  O3'  DG     3      53.489  47.440  47.743  1.00  0.00           O  
ATOM     97  P    DG     4      55.013  47.506  47.632  1.00  0.00           P  
ATOM     98  OP1  DG     4      55.525  48.696  48.355  1.00  0.00           O  
ATOM     99  OP2  DG     4      55.373  47.387  46.202  1.00  0.00           O  
ATOM    100  O5'  DG     4      55.570  46.199  48.330  1.00  0.00           O  
ATOM    101  C5'  DG     4      55.357  45.744  49.670  1.00  0.00           C  
ATOM    102  H5'  DG     4      54.798  46.480  50.248  1.00  0.00           H  
ATOM    103 H5''  DG     4      56.310  45.528  50.152  1.00  0.00           H  
ATOM    104  C4'  DG     4      54.612  44.420  49.667  1.00  0.00           C  
ATOM    105  H4'  DG     4      54.653  44.073  50.699  1.00  0.00           H  
ATOM    106  O4'  DG     4      53.222  44.605  49.277  1.00  0.00           O  
ATOM    107  C1'  DG     4      52.810  43.412  48.745  1.00  0.00           C  
ATOM    108  H1'  DG     4      52.618  42.739  49.580  1.00  0.00           H  
ATOM    109  N9   DG     4      51.620  43.550  47.904  1.00  0.00           N  
ATOM    110  C8   DG     4      51.558  43.962  46.596  1.00  0.00           C  
ATOM    111  H8   DG     4      52.353  44.356  45.981  1.00  0.00           H  
ATOM    112  N7   DG     4      50.381  43.853  46.042  1.00  0.00           N  
ATOM    113  C5   DG     4      49.586  43.293  47.108  1.00  0.00           C  
ATOM    114  C6   DG     4      48.190  42.936  47.151  1.00  0.00           C  
ATOM    115  O6   DG     4      47.242  43.141  46.363  1.00  0.00           O  
ATOM    116  N1   DG     4      47.817  42.315  48.355  1.00  0.00           N  
ATOM    117  H1   DG     4      46.866  41.987  48.438  1.00  0.00           H  
ATOM    118  C2   DG     4      48.676  42.243  49.438  1.00  0.00           C  
ATOM    119  N2   DG     4      48.215  41.392  50.366  1.00  0.00           N  
ATOM    120  H21  DG     4      47.227  41.189  50.416  1.00  0.00           H  
ATOM    121  H22  DG     4      48.806  41.092  51.128  1.00  0.00           H  
ATOM    122  N3   DG     4      49.985  42.506  49.410  1.00  0.00           N  
ATOM    123  C4   DG     4      50.355  43.077  48.243  1.00  0.00           C  
ATOM    124  C3'  DG     4      55.206  43.307  48.762  1.00  0.00           C  
ATOM    125  H3'  DG     4      56.065  43.722  48.234  1.00  0.00           H  
ATOM    126  C2'  DG     4      54.015  43.003  47.882  1.00  0.00           C  
ATOM    127  H2'  DG     4      54.122  43.593  46.972  1.00  0.00           H  
ATOM    128 H2''  DG     4      54.026  41.937  47.655  1.00  0.00           H  
ATOM    129  O3'  DG     4      55.398  42.055  49.486  1.00  0.00           O  
ATOM    130  P    DT     5      56.870  41.562  49.812  1.00  0.00           P  
ATOM    131  OP1  DT     5      56.756  40.346  50.585  1.00  0.00           O  
ATOM    132  OP2  DT     5      57.670  42.683  50.391  1.00  0.00           O  
ATOM    133  O5'  DT     5      57.539  41.202  48.417  1.00  0.00           O  
ATOM    134  C5'  DT     5      57.090  40.127  47.604  1.00  0.00           C  
ATOM    135  H5'  DT     5      56.179  39.794  48.101  1.00  0.00           H  
ATOM    136 H5''  DT     5      57.824  39.324  47.550  1.00  0.00           H  
ATOM    137  C4'  DT     5      56.703  40.590  46.199  1.00  0.00           C  
ATOM    138  H4'  DT     5      56.014  41.426  46.315  1.00  0.00           H  
ATOM    139  O4'  DT     5      57.739  41.066  45.392  1.00  0.00           O  
ATOM    140  C1'  DT     5      57.254  40.996  44.081  1.00  0.00           C  
ATOM    141  H1'  DT     5      56.531  41.798  43.936  1.00  0.00           H  
ATOM    142  N1   DT     5      58.475  41.047  43.164  1.00  0.00           N  
ATOM    143  C6   DT     5      59.723  40.662  43.615  1.00  0.00           C  
ATOM    144  H6   DT     5      59.908  40.614  44.678  1.00  0.00           H  
ATOM    145  C5   DT     5      60.862  40.767  42.798  1.00  0.00           C  
ATOM    146  C7   DT     5      62.216  40.579  43.406  1.00  0.00           C  
ATOM    147  H71  DT     5      62.614  39.647  43.004  1.00  0.00           H  
ATOM    148  H72  DT     5      62.868  41.419  43.167  1.00  0.00           H  
ATOM    149  H73  DT     5      61.975  40.399  44.454  1.00  0.00           H  
ATOM    150  C4   DT     5      60.692  41.033  41.322  1.00  0.00           C  
ATOM    151  O4   DT     5      61.567  40.955  40.499  1.00  0.00           O  
ATOM    152  N3   DT     5      59.437  41.333  40.927  1.00  0.00           N  
ATOM    153  H3   DT     5      59.353  41.719  39.998  1.00  0.00           H  
ATOM    154  C2   DT     5      58.385  41.325  41.781  1.00  0.00           C  
ATOM    155  O2   DT     5      57.272  41.693  41.269  1.00  0.00           O  
ATOM    156  C3'  DT     5      55.896  39.559  45.323  1.00  0.00           C  
ATOM    157  H3'  DT     5      56.045  38.524  45.632  1.00  0.00           H  
ATOM    158  C2'  DT     5      56.483  39.732  43.956  1.00  0.00           C  
ATOM    159  H2'  DT     5      57.263  39.001  43.742  1.00  0.00           H  
ATOM    160 H2''  DT     5      55.807  39.763  43.102  1.00  0.00           H  
ATOM    161  O3'  DT     5      54.489  39.804  45.615  1.00  0.00           O  
ATOM    162  P    DT     6      53.306  39.742  44.570  1.00  0.00           P  
ATOM    163  OP1  DT     6      53.503  38.535  43.653  1.00  0.00           O  
ATOM    164  OP2  DT     6      53.049  41.095  44.016  1.00  0.00           O  
ATOM    165  O5'  DT     6      52.045  39.277  45.500  1.00  0.00           O  
ATOM    166  C5'  DT     6      51.622  39.919  46.668  1.00  0.00           C  
ATOM    167  H5'  DT     6      51.582  40.988  46.456  1.00  0.00           H  
ATOM    168 H5''  DT     6      52.314  39.718  47.486  1.00  0.00           H  
ATOM    169  C4'  DT     6      50.215  39.517  47.250  1.00  0.00           C  
ATOM    170  H4'  DT     6      50.121  39.997  48.224  1.00  0.00           H  
ATOM    171  O4'  DT     6      49.184  39.981  46.361  1.00  0.00           O  
ATOM    172  C1'  DT     6      48.127  39.036  46.281  1.00  0.00           C  
ATOM    173  H1'  DT     6      47.542  39.114  47.198  1.00  0.00           H  
ATOM    174  N1   DT     6      47.277  39.270  45.135  1.00  0.00           N  
ATOM    175  C6   DT     6      47.809  39.876  44.023  1.00  0.00           C  
ATOM    176  H6   DT     6      48.818  40.255  44.084  1.00  0.00           H  
ATOM    177  C5   DT     6      47.004  39.913  42.923  1.00  0.00           C  
ATOM    178  C7   DT     6      47.520  40.693  41.615  1.00  0.00           C  
ATOM    179  H71  DT     6      46.871  41.530  41.358  1.00  0.00           H  
ATOM    180  H72  DT     6      48.551  41.028  41.727  1.00  0.00           H  
ATOM    181  H73  DT     6      47.511  40.170  40.659  1.00  0.00           H  
ATOM    182  C4   DT     6      45.619  39.374  42.853  1.00  0.00           C  
ATOM    183  O4   DT     6      44.807  39.461  41.964  1.00  0.00           O  
ATOM    184  N3   DT     6      45.289  38.751  44.015  1.00  0.00           N  
ATOM    185  H3   DT     6      44.353  38.396  44.150  1.00  0.00           H  
ATOM    186  C2   DT     6      46.044  38.676  45.121  1.00  0.00           C  
ATOM    187  O2   DT     6      45.660  37.966  46.049  1.00  0.00           O  
ATOM    188  C3'  DT     6      50.028  38.041  47.337  1.00  0.00           C  
ATOM    189  H3'  DT     6      50.955  37.531  47.072  1.00  0.00           H  
ATOM    190  C2'  DT     6      48.889  37.748  46.336  1.00  0.00           C  
ATOM    191  H2'  DT     6      49.317  37.509  45.363  1.00  0.00           H  
ATOM    192 H2''  DT     6      48.275  36.906  46.655  1.00  0.00           H  
ATOM    193  O3'  DT     6      49.579  37.831  48.690  1.00  0.00           O  
ATOM    194  P    DA     7      49.532  36.467  49.500  1.00  0.00           P  
ATOM    195  OP1  DA     7      49.214  36.728  50.970  1.00  0.00           O  
ATOM    196  OP2  DA     7      50.730  35.669  49.190  1.00  0.00           O  
ATOM    197  O5'  DA     7      48.212  35.809  48.889  1.00  0.00           O  
ATOM    198  C5'  DA     7      46.892  36.136  49.191  1.00  0.00           C  
ATOM    199  H5'  DA     7      46.600  37.051  48.676  1.00  0.00           H  
ATOM    200 H5''  DA     7      46.893  36.324  50.265  1.00  0.00           H  
ATOM    201  C4'  DA     7      45.877  35.046  48.750  1.00  0.00           C  
ATOM    202  H4'  DA     7      44.860  35.363  48.983  1.00  0.00           H  
ATOM    203  O4'  DA     7      46.182  34.903  47.340  1.00  0.00           O  
ATOM    204  C1'  DA     7      46.517  33.534  47.136  1.00  0.00           C  
ATOM    205  H1'  DA     7      45.617  32.991  46.849  1.00  0.00           H  
ATOM    206  N9   DA     7      47.349  33.402  45.922  1.00  0.00           N  
ATOM    207  C8   DA     7      48.661  33.840  45.728  1.00  0.00           C  
ATOM    208  H8   DA     7      49.214  34.157  46.600  1.00  0.00           H  
ATOM    209  N7   DA     7      49.065  33.812  44.474  1.00  0.00           N  
ATOM    210  C5   DA     7      47.923  33.397  43.838  1.00  0.00           C  
ATOM    211  C6   DA     7      47.707  32.995  42.502  1.00  0.00           C  
ATOM    212  N6   DA     7      48.681  33.183  41.586  1.00  0.00           N  
ATOM    213  H61  DA     7      48.468  32.730  40.709  1.00  0.00           H  
ATOM    214  H62  DA     7      49.546  33.681  41.741  1.00  0.00           H  
ATOM    215  N1   DA     7      46.545  32.491  42.073  1.00  0.00           N  
ATOM    216  C2   DA     7      45.629  32.246  42.964  1.00  0.00           C  
ATOM    217  H2   DA     7      44.702  31.818  42.612  1.00  0.00           H  
ATOM    218  N3   DA     7      45.750  32.407  44.315  1.00  0.00           N  
ATOM    219  C4   DA     7      46.902  32.989  44.676  1.00  0.00           C  
ATOM    220  C3'  DA     7      46.174  33.741  49.508  1.00  0.00           C  
ATOM    221  H3'  DA     7      46.689  33.947  50.446  1.00  0.00           H  
ATOM    222  C2'  DA     7      47.118  33.130  48.469  1.00  0.00           C  
ATOM    223  H2'  DA     7      48.128  33.533  48.533  1.00  0.00           H  
ATOM    224 H2''  DA     7      47.174  32.058  48.656  1.00  0.00           H  
ATOM    225  O3'  DA     7      45.029  32.982  49.781  1.00  0.00           O  
ATOM    226  P    DG     8      44.999  32.148  51.201  1.00  0.00           P  
ATOM    227  OP1  DG     8      46.362  31.565  51.418  1.00  0.00           O  
ATOM    228  OP2  DG     8      43.804  31.258  51.152  1.00  0.00           O  
ATOM    229  O5'  DG     8      44.831  33.130  52.456  1.00  0.00           O  
ATOM    230  C5'  DG     8      43.552  33.852  52.607  1.00  0.00           C  
ATOM    231  H5'  DG     8      42.769  33.262  53.083  1.00  0.00           H  
ATOM    232 H5''  DG     8      43.172  34.165  51.635  1.00  0.00           H  
ATOM    233  C4'  DG     8      43.869  35.218  53.310  1.00  0.00           C  
ATOM    234  H4'  DG     8      44.555  35.070  54.143  1.00  0.00           H  
ATOM    235  O4'  DG     8      44.525  35.994  52.368  1.00  0.00           O  
ATOM    236  C1'  DG     8      44.194  37.319  52.689  1.00  0.00           C  
ATOM    237  H1'  DG     8      44.614  37.557  53.667  1.00  0.00           H  
ATOM    238  N9   DG     8      44.625  38.313  51.755  1.00  0.00           N  
ATOM    239  C8   DG     8      45.453  39.382  52.041  1.00  0.00           C  
ATOM    240  H8   DG     8      46.051  39.474  52.935  1.00  0.00           H  
ATOM    241  N7   DG     8      45.643  40.207  51.027  1.00  0.00           N  
ATOM    242  C5   DG     8      44.939  39.663  49.992  1.00  0.00           C  
ATOM    243  C6   DG     8      44.766  40.073  48.625  1.00  0.00           C  
ATOM    244  O6   DG     8      45.257  41.032  48.129  1.00  0.00           O  
ATOM    245  N1   DG     8      43.693  39.376  48.035  1.00  0.00           N  
ATOM    246  H1   DG     8      43.642  39.460  47.030  1.00  0.00           H  
ATOM    247  C2   DG     8      43.136  38.224  48.514  1.00  0.00           C  
ATOM    248  N2   DG     8      42.246  37.633  47.778  1.00  0.00           N  
ATOM    249  H21  DG     8      42.009  37.915  46.837  1.00  0.00           H  
ATOM    250  H22  DG     8      41.963  36.745  48.168  1.00  0.00           H  
ATOM    251  N3   DG     8      43.264  37.804  49.800  1.00  0.00           N  
ATOM    252  C4   DG     8      44.215  38.544  50.453  1.00  0.00           C  
ATOM    253  C3'  DG     8      42.541  35.994  53.610  1.00  0.00           C  
ATOM    254  H3'  DG     8      41.737  35.497  53.068  1.00  0.00           H  
ATOM    255  C2'  DG     8      42.668  37.343  52.903  1.00  0.00           C  
ATOM    256  H2'  DG     8      42.253  37.374  51.896  1.00  0.00           H  
ATOM    257 H2''  DG     8      42.388  38.198  53.518  1.00  0.00           H  
ATOM    258  O3'  DG     8      42.038  36.155  54.899  1.00  0.00           O  
ATOM    259  P    DG     9      42.827  36.437  56.286  1.00  0.00           P  
ATOM    260  OP1  DG     9      44.247  36.033  56.186  1.00  0.00           O  
ATOM    261  OP2  DG     9      42.019  35.776  57.461  1.00  0.00           O  
ATOM    262  O5'  DG     9      42.834  37.990  56.641  1.00  0.00           O  
ATOM    263  C5'  DG     9      43.456  38.843  55.733  1.00  0.00           C  
ATOM    264  H5'  DG     9      42.685  39.258  55.085  1.00  0.00           H  
ATOM    265 H5''  DG     9      44.287  38.357  55.222  1.00  0.00           H  
ATOM    266  C4'  DG     9      44.096  40.023  56.445  1.00  0.00           C  
ATOM    267  H4'  DG     9      44.816  39.656  57.177  1.00  0.00           H  
ATOM    268  O4'  DG     9      44.881  40.630  55.438  1.00  0.00           O  
ATOM    269  C1'  DG     9      44.525  41.979  55.446  1.00  0.00           C  
ATOM    270  H1'  DG     9      45.209  42.551  56.073  1.00  0.00           H  
ATOM    271  N9   DG     9      44.565  42.643  54.111  1.00  0.00           N  
ATOM    272  C8   DG     9      45.538  43.447  53.615  1.00  0.00           C  
ATOM    273  H8   DG     9      46.280  43.874  54.273  1.00  0.00           H  
ATOM    274  N7   DG     9      45.421  43.718  52.328  1.00  0.00           N  
ATOM    275  C5   DG     9      44.328  42.953  51.947  1.00  0.00           C  
ATOM    276  C6   DG     9      43.615  42.930  50.662  1.00  0.00           C  
ATOM    277  O6   DG     9      43.948  43.635  49.703  1.00  0.00           O  
ATOM    278  N1   DG     9      42.568  42.056  50.621  1.00  0.00           N  
ATOM    279  H1   DG     9      42.042  42.084  49.759  1.00  0.00           H  
ATOM    280  C2   DG     9      42.129  41.281  51.682  1.00  0.00           C  
ATOM    281  N2   DG     9      41.121  40.450  51.548  1.00  0.00           N  
ATOM    282  H21  DG     9      40.588  40.526  50.693  1.00  0.00           H  
ATOM    283  H22  DG     9      40.812  39.903  52.338  1.00  0.00           H  
ATOM    284  N3   DG     9      42.670  41.417  52.924  1.00  0.00           N  
ATOM    285  C4   DG     9      43.804  42.239  52.988  1.00  0.00           C  
ATOM    286  C3'  DG     9      43.122  40.934  57.080  1.00  0.00           C  
ATOM    287  H3'  DG     9      42.114  40.524  57.149  1.00  0.00           H  
ATOM    288  C2'  DG     9      43.155  42.150  56.142  1.00  0.00           C  
ATOM    289  H2'  DG     9      42.321  42.049  55.447  1.00  0.00           H  
ATOM    290 H2''  DG     9      43.104  43.106  56.664  1.00  0.00           H  
ATOM    291  O3'  DG     9      43.486  41.481  58.346  1.00  0.00           O  
ATOM    292  P    DG    10      42.517  42.394  59.312  1.00  0.00           P  
ATOM    293  OP1  DG    10      42.756  42.083  60.722  1.00  0.00           O  
ATOM    294  OP2  DG    10      41.111  42.352  58.791  1.00  0.00           O  
ATOM    295  O5'  DG    10      43.013  43.846  59.060  1.00  0.00           O  
ATOM    296  C5'  DG    10      44.415  44.206  59.045  1.00  0.00           C  
ATOM    297  H5'  DG    10      44.956  43.324  58.703  1.00  0.00           H  
ATOM    298 H5''  DG    10      44.670  44.415  60.084  1.00  0.00           H  
ATOM    299  C4'  DG    10      44.799  45.454  58.250  1.00  0.00           C  
ATOM    300  H4'  DG    10      45.833  45.750  58.425  1.00  0.00           H  
ATOM    301  O4'  DG    10      44.718  45.157  56.810  1.00  0.00           O  
ATOM    302  C1'  DG    10      43.985  46.266  56.249  1.00  0.00           C  
ATOM    303  H1'  DG    10      44.645  47.127  56.142  1.00  0.00           H  
ATOM    304  N9   DG    10      43.332  45.849  54.936  1.00  0.00           N  
ATOM    305  C8   DG    10      42.241  45.075  54.740  1.00  0.00           C  
ATOM    306  H8   DG    10      41.770  44.574  55.573  1.00  0.00           H  
ATOM    307  N7   DG    10      41.747  45.077  53.558  1.00  0.00           N  
ATOM    308  C5   DG    10      42.672  45.855  52.886  1.00  0.00           C  
ATOM    309  C6   DG    10      42.724  46.290  51.520  1.00  0.00           C  
ATOM    310  O6   DG    10      41.887  46.020  50.672  1.00  0.00           O  
ATOM    311  N1   DG    10      43.755  47.046  51.197  1.00  0.00           N  
ATOM    312  H1   DG    10      43.611  47.662  50.410  1.00  0.00           H  
ATOM    313  C2   DG    10      44.698  47.453  52.072  1.00  0.00           C  
ATOM    314  N2   DG    10      45.584  48.262  51.590  1.00  0.00           N  
ATOM    315  H21  DG    10      45.577  48.493  50.606  1.00  0.00           H  
ATOM    316  H22  DG    10      46.213  48.634  52.287  1.00  0.00           H  
ATOM    317  N3   DG    10      44.729  47.095  53.367  1.00  0.00           N  
ATOM    318  C4   DG    10      43.699  46.313  53.718  1.00  0.00           C  
ATOM    319  C3'  DG    10      43.808  46.591  58.626  1.00  0.00           C  
ATOM    320  H3'  DG    10      43.152  46.337  59.459  1.00  0.00           H  
ATOM    321  C2'  DG    10      42.972  46.574  57.344  1.00  0.00           C  
ATOM    322  H2'  DG    10      42.175  45.843  57.477  1.00  0.00           H  
ATOM    323 H2''  DG    10      42.392  47.472  57.131  1.00  0.00           H  
ATOM    324  O3'  DG    10      44.371  47.934  58.777  1.00  0.00           O  
ATOM    325  P    DT    11      45.121  48.365  60.109  1.00  0.00           P  
ATOM    326  OP1  DT    11      46.576  48.012  60.026  1.00  0.00           O  
ATOM    327  OP2  DT    11      44.308  47.810  61.204  1.00  0.00           O  
ATOM    328  O5'  DT    11      45.018  49.902  60.060  1.00  0.00           O  
ATOM    329  C5'  DT    11      45.159  50.824  61.185  1.00  0.00           C  
ATOM    330  H5'  DT    11      46.107  51.337  61.023  1.00  0.00           H  
ATOM    331 H5''  DT    11      45.165  50.301  62.141  1.00  0.00           H  
ATOM    332  C4'  DT    11      44.023  51.873  61.193  1.00  0.00           C  
ATOM    333  H4'  DT    11      43.895  52.406  62.135  1.00  0.00           H  
ATOM    334  O4'  DT    11      44.214  52.813  60.125  1.00  0.00           O  
ATOM    335  C1'  DT    11      42.993  53.109  59.515  1.00  0.00           C  
ATOM    336  H1'  DT    11      42.429  53.738  60.204  1.00  0.00           H  
ATOM    337  N1   DT    11      43.076  53.618  58.127  1.00  0.00           N  
ATOM    338  C6   DT    11      44.175  53.371  57.336  1.00  0.00           C  
ATOM    339  H6   DT    11      45.067  52.904  57.726  1.00  0.00           H  
ATOM    340  C5   DT    11      44.229  53.807  56.037  1.00  0.00           C  
ATOM    341  C7   DT    11      45.487  53.545  55.204  1.00  0.00           C  
ATOM    342  H71  DT    11      46.174  52.855  55.694  1.00  0.00           H  
ATOM    343  H72  DT    11      45.153  53.021  54.308  1.00  0.00           H  
ATOM    344  H73  DT    11      45.846  54.504  54.829  1.00  0.00           H  
ATOM    345  C4   DT    11      43.113  54.537  55.536  1.00  0.00           C  
ATOM    346  O4   DT    11      43.062  54.899  54.380  1.00  0.00           O  
ATOM    347  N3   DT    11      42.082  54.786  56.391  1.00  0.00           N  
ATOM    348  H3   DT    11      41.303  55.398  56.196  1.00  0.00           H  
ATOM    349  C2   DT    11      42.064  54.394  57.685  1.00  0.00           C  
ATOM    350  O2   DT    11      41.083  54.694  58.378  1.00  0.00           O  
ATOM    351  C3'  DT    11      42.695  51.232  60.854  1.00  0.00           C  
ATOM    352  H3'  DT    11      42.845  50.154  60.900  1.00  0.00           H  
ATOM    353  C2'  DT    11      42.415  51.739  59.483  1.00  0.00           C  
ATOM    354  H2'  DT    11      42.969  51.105  58.792  1.00  0.00           H  
ATOM    355 H2''  DT    11      41.352  51.769  59.240  1.00  0.00           H  
ATOM    356  O3'  DT    11      41.674  51.617  61.841  1.00  0.00           O  
ATOM    357  P    DT    12      40.355  50.638  62.124  1.00  0.00           P  
ATOM    358  OP1  DT    12      39.421  51.377  63.021  1.00  0.00           O  
ATOM    359  OP2  DT    12      40.897  49.290  62.476  1.00  0.00           O  
ATOM    360  O5'  DT    12      39.580  50.522  60.622  1.00  0.00           O  
ATOM    361  C5'  DT    12      38.419  51.337  60.388  1.00  0.00           C  
ATOM    362  H5'  DT    12      38.740  52.353  60.619  1.00  0.00           H  
ATOM    363 H5''  DT    12      37.689  50.895  61.066  1.00  0.00           H  
ATOM    364  C4'  DT    12      38.005  51.284  58.923  1.00  0.00           C  
ATOM    365  H4'  DT    12      37.246  52.065  58.872  1.00  0.00           H  
ATOM    366  O4'  DT    12      39.145  51.625  58.142  1.00  0.00           O  
ATOM    367  C1'  DT    12      38.836  51.290  56.782  1.00  0.00           C  
ATOM    368  H1'  DT    12      38.094  51.937  56.315  1.00  0.00           H  
ATOM    369  N1   DT    12      40.035  51.265  55.919  1.00  0.00           N  
ATOM    370  C6   DT    12      41.228  50.656  56.270  1.00  0.00           C  
ATOM    371  H6   DT    12      41.337  49.993  57.115  1.00  0.00           H  
ATOM    372  C5   DT    12      42.266  50.703  55.417  1.00  0.00           C  
ATOM    373  C7   DT    12      43.529  49.965  55.877  1.00  0.00           C  
ATOM    374  H71  DT    12      43.357  49.449  56.822  1.00  0.00           H  
ATOM    375  H72  DT    12      43.778  49.344  55.017  1.00  0.00           H  
ATOM    376  H73  DT    12      44.262  50.746  56.078  1.00  0.00           H  
ATOM    377  C4   DT    12      42.255  51.406  54.213  1.00  0.00           C  
ATOM    378  O4   DT    12      43.191  51.392  53.406  1.00  0.00           O  
ATOM    379  N3   DT    12      41.160  52.114  53.929  1.00  0.00           N  
ATOM    380  H3   DT    12      41.079  52.623  53.061  1.00  0.00           H  
ATOM    381  C2   DT    12      40.008  52.038  54.707  1.00  0.00           C  
ATOM    382  O2   DT    12      38.957  52.599  54.315  1.00  0.00           O  
ATOM    383  C3'  DT    12      37.523  49.894  58.369  1.00  0.00           C  
ATOM    384  H3'  DT    12      37.928  49.075  58.962  1.00  0.00           H  
ATOM    385  C2'  DT    12      38.159  49.907  56.967  1.00  0.00           C  
ATOM    386  H2'  DT    12      38.903  49.110  56.971  1.00  0.00           H  
ATOM    387 H2''  DT    12      37.410  49.674  56.210  1.00  0.00           H  
ATOM    388  O3'  DT    12      36.159  49.801  58.351  1.00  0.00           O  
ATOM    389  P    DA    13      35.453  48.313  58.401  1.00  0.00           P  
ATOM    390  OP1  DA    13      34.011  48.476  58.600  1.00  0.00           O  
ATOM    391  OP2  DA    13      36.169  47.474  59.421  1.00  0.00           O  
ATOM    392  O5'  DA    13      35.767  47.660  57.035  1.00  0.00           O  
ATOM    393  C5'  DA    13      34.803  47.445  55.989  1.00  0.00           C  
ATOM    394  H5'  DA    13      34.482  48.408  55.592  1.00  0.00           H  
ATOM    395 H5''  DA    13      33.909  47.036  56.459  1.00  0.00           H  
ATOM    396  C4'  DA    13      35.248  46.517  54.858  1.00  0.00           C  
ATOM    397  H4'  DA    13      34.337  46.392  54.273  1.00  0.00           H  
ATOM    398  O4'  DA    13      36.244  47.143  54.042  1.00  0.00           O  
ATOM    399  C1'  DA    13      37.402  46.236  53.957  1.00  0.00           C  
ATOM    400  H1'  DA    13      37.182  45.551  53.138  1.00  0.00           H  
ATOM    401  N9   DA    13      38.672  46.993  53.591  1.00  0.00           N  
ATOM    402  C8   DA    13      39.695  47.478  54.371  1.00  0.00           C  
ATOM    403  H8   DA    13      39.733  47.384  55.446  1.00  0.00           H  
ATOM    404  N7   DA    13      40.620  48.108  53.727  1.00  0.00           N  
ATOM    405  C5   DA    13      40.088  48.100  52.394  1.00  0.00           C  
ATOM    406  C6   DA    13      40.538  48.801  51.258  1.00  0.00           C  
ATOM    407  N6   DA    13      41.614  49.674  51.175  1.00  0.00           N  
ATOM    408  H61  DA    13      41.880  50.042  50.273  1.00  0.00           H  
ATOM    409  H62  DA    13      42.088  49.981  52.012  1.00  0.00           H  
ATOM    410  N1   DA    13      39.827  48.732  50.165  1.00  0.00           N  
ATOM    411  C2   DA    13      38.749  47.936  50.150  1.00  0.00           C  
ATOM    412  H2   DA    13      38.119  47.934  49.273  1.00  0.00           H  
ATOM    413  N3   DA    13      38.145  47.330  51.179  1.00  0.00           N  
ATOM    414  C4   DA    13      38.895  47.414  52.299  1.00  0.00           C  
ATOM    415  C3'  DA    13      35.785  45.218  55.389  1.00  0.00           C  
ATOM    416  H3'  DA    13      35.616  45.082  56.457  1.00  0.00           H  
ATOM    417  C2'  DA    13      37.352  45.338  55.174  1.00  0.00           C  
ATOM    418  H2'  DA    13      37.775  45.945  55.974  1.00  0.00           H  
ATOM    419 H2''  DA    13      37.799  44.347  55.092  1.00  0.00           H  
ATOM    420  O3'  DA    13      35.392  44.169  54.529  1.00  0.00           O  
ATOM    421  P    DG    14      34.845  42.799  55.258  1.00  0.00           P  
ATOM    422  OP1  DG    14      33.586  43.051  55.970  1.00  0.00           O  
ATOM    423  OP2  DG    14      35.944  42.172  55.967  1.00  0.00           O  
ATOM    424  O5'  DG    14      34.525  41.864  54.032  1.00  0.00           O  
ATOM    425  C5'  DG    14      35.469  40.923  53.501  1.00  0.00           C  
ATOM    426  H5'  DG    14      35.758  40.267  54.323  1.00  0.00           H  
ATOM    427 H5''  DG    14      36.404  41.452  53.315  1.00  0.00           H  
ATOM    428  C4'  DG    14      35.057  40.097  52.306  1.00  0.00           C  
ATOM    429  H4'  DG    14      34.009  39.808  52.384  1.00  0.00           H  
ATOM    430  O4'  DG    14      35.279  40.979  51.252  1.00  0.00           O  
ATOM    431  C1'  DG    14      36.252  40.332  50.409  1.00  0.00           C  
ATOM    432  H1'  DG    14      35.620  39.769  49.723  1.00  0.00           H  
ATOM    433  N9   DG    14      36.984  41.345  49.620  1.00  0.00           N  
ATOM    434  C8   DG    14      36.827  41.618  48.296  1.00  0.00           C  
ATOM    435  H8   DG    14      36.106  41.046  47.731  1.00  0.00           H  
ATOM    436  N7   DG    14      37.455  42.677  47.919  1.00  0.00           N  
ATOM    437  C5   DG    14      38.136  43.119  49.044  1.00  0.00           C  
ATOM    438  C6   DG    14      39.017  44.216  49.207  1.00  0.00           C  
ATOM    439  O6   DG    14      39.340  45.091  48.426  1.00  0.00           O  
ATOM    440  N1   DG    14      39.578  44.266  50.544  1.00  0.00           N  
ATOM    441  H1   DG    14      40.376  44.867  50.687  1.00  0.00           H  
ATOM    442  C2   DG    14      39.087  43.442  51.531  1.00  0.00           C  
ATOM    443  N2   DG    14      39.414  43.664  52.774  1.00  0.00           N  
ATOM    444  H21  DG    14      40.085  44.371  53.037  1.00  0.00           H  
ATOM    445  H22  DG    14      39.104  43.010  53.480  1.00  0.00           H  
ATOM    446  N3   DG    14      38.234  42.471  51.428  1.00  0.00           N  
ATOM    447  C4   DG    14      37.859  42.288  50.106  1.00  0.00           C  
ATOM    448  C3'  DG    14      35.963  38.869  52.229  1.00  0.00           C  
ATOM    449  H3'  DG    14      36.399  38.517  53.165  1.00  0.00           H  
ATOM    450  C2'  DG    14      37.039  39.414  51.303  1.00  0.00           C  
ATOM    451  H2'  DG    14      37.785  40.066  51.756  1.00  0.00           H  
ATOM    452 H2''  DG    14      37.614  38.601  50.859  1.00  0.00           H  
ATOM    453  O3'  DG    14      35.191  37.906  51.606  1.00  0.00           O  
ATOM    454  P    DG    15      35.654  36.548  50.879  1.00  0.00           P  
ATOM    455  OP1  DG    15      34.468  35.717  50.670  1.00  0.00           O  
ATOM    456  OP2  DG    15      36.805  35.957  51.574  1.00  0.00           O  
ATOM    457  O5'  DG    15      36.218  37.126  49.457  1.00  0.00           O  
ATOM    458  C5'  DG    15      35.450  37.214  48.320  1.00  0.00           C  
ATOM    459  H5'  DG    15      34.710  37.996  48.488  1.00  0.00           H  
ATOM    460 H5''  DG    15      34.897  36.319  48.038  1.00  0.00           H  
ATOM    461  C4'  DG    15      36.311  37.592  47.117  1.00  0.00           C  
ATOM    462  H4'  DG    15      35.649  37.663  46.254  1.00  0.00           H  
ATOM    463  O4'  DG    15      37.089  38.765  47.334  1.00  0.00           O  
ATOM    464  C1'  DG    15      38.430  38.492  46.823  1.00  0.00           C  
ATOM    465  H1'  DG    15      38.370  38.463  45.735  1.00  0.00           H  
ATOM    466  N9   DG    15      39.394  39.581  47.241  1.00  0.00           N  
ATOM    467  C8   DG    15      39.934  39.741  48.509  1.00  0.00           C  
ATOM    468  H8   DG    15      39.577  39.099  49.300  1.00  0.00           H  
ATOM    469  N7   DG    15      40.743  40.809  48.610  1.00  0.00           N  
ATOM    470  C5   DG    15      40.618  41.382  47.327  1.00  0.00           C  
ATOM    471  C6   DG    15      41.207  42.572  46.808  1.00  0.00           C  
ATOM    472  O6   DG    15      42.052  43.321  47.275  1.00  0.00           O  
ATOM    473  N1   DG    15      40.675  42.907  45.580  1.00  0.00           N  
ATOM    474  H1   DG    15      40.981  43.791  45.200  1.00  0.00           H  
ATOM    475  C2   DG    15      39.758  42.226  44.897  1.00  0.00           C  
ATOM    476  N2   DG    15      39.411  42.844  43.814  1.00  0.00           N  
ATOM    477  H21  DG    15      40.120  43.439  43.409  1.00  0.00           H  
ATOM    478  H22  DG    15      38.810  42.389  43.143  1.00  0.00           H  
ATOM    479  N3   DG    15      39.217  41.092  45.307  1.00  0.00           N  
ATOM    480  C4   DG    15      39.688  40.727  46.515  1.00  0.00           C  
ATOM    481  C3'  DG    15      37.335  36.495  46.933  1.00  0.00           C  
ATOM    482  H3'  DG    15      37.150  35.634  47.576  1.00  0.00           H  
ATOM    483  C2'  DG    15      38.681  37.101  47.288  1.00  0.00           C  
ATOM    484  H2'  DG    15      38.935  36.986  48.342  1.00  0.00           H  
ATOM    485 H2''  DG    15      39.422  36.632  46.640  1.00  0.00           H  
ATOM    486  O3'  DG    15      37.449  36.041  45.588  1.00  0.00           O  
ATOM    487  P    DG    16      36.344  35.075  44.983  1.00  0.00           P  
ATOM    488  OP1  DG    16      35.016  35.477  45.384  1.00  0.00           O  
ATOM    489  OP2  DG    16      36.764  33.671  45.284  1.00  0.00           O  
ATOM    490  O5'  DG    16      36.439  35.231  43.402  1.00  0.00           O  
ATOM    491  C5'  DG    16      36.005  36.382  42.724  1.00  0.00           C  
ATOM    492  H5'  DG    16      35.366  37.025  43.328  1.00  0.00           H  
ATOM    493 H5''  DG    16      35.388  36.003  41.909  1.00  0.00           H  
ATOM    494  C4'  DG    16      37.086  37.225  42.065  1.00  0.00           C  
ATOM    495  H4'  DG    16      36.587  37.910  41.380  1.00  0.00           H  
ATOM    496  O4'  DG    16      37.869  37.897  43.054  1.00  0.00           O  
ATOM    497  C1'  DG    16      39.164  37.794  42.518  1.00  0.00           C  
ATOM    498  H1'  DG    16      39.255  38.406  41.621  1.00  0.00           H  
ATOM    499  N9   DG    16      40.295  38.308  43.330  1.00  0.00           N  
ATOM    500  C8   DG    16      40.900  37.665  44.316  1.00  0.00           C  
ATOM    501  H8   DG    16      40.514  36.733  44.702  1.00  0.00           H  
ATOM    502  N7   DG    16      41.860  38.231  44.900  1.00  0.00           N  
ATOM    503  C5   DG    16      41.925  39.471  44.187  1.00  0.00           C  
ATOM    504  C6   DG    16      42.692  40.708  44.341  1.00  0.00           C  
ATOM    505  O6   DG    16      43.416  40.987  45.268  1.00  0.00           O  
ATOM    506  N1   DG    16      42.561  41.573  43.257  1.00  0.00           N  
ATOM    507  H1   DG    16      43.252  42.298  43.130  1.00  0.00           H  
ATOM    508  C2   DG    16      41.657  41.457  42.292  1.00  0.00           C  
ATOM    509  N2   DG    16      41.491  42.413  41.443  1.00  0.00           N  
ATOM    510  H21  DG    16      42.142  43.184  41.407  1.00  0.00           H  
ATOM    511  H22  DG    16      40.703  42.421  40.812  1.00  0.00           H  
ATOM    512  N3   DG    16      40.768  40.421  42.184  1.00  0.00           N  
ATOM    513  C4   DG    16      41.025  39.473  43.114  1.00  0.00           C  
ATOM    514  C3'  DG    16      38.024  36.248  41.290  1.00  0.00           C  
ATOM    515  H3'  DG    16      37.576  35.261  41.400  1.00  0.00           H  
ATOM    516  C2'  DG    16      39.331  36.387  42.025  1.00  0.00           C  
ATOM    517  H2'  DG    16      39.457  35.670  42.836  1.00  0.00           H  
ATOM    518 H2''  DG    16      40.215  36.303  41.392  1.00  0.00           H  
ATOM    519  O3'  DG    16      38.203  36.687  40.001  1.00  0.00           O  
ATOM    520  P   DT3    17      38.748  35.831  38.784  1.00  0.00           P  
ATOM    521  OP1 DT3    17      38.357  36.451  37.484  1.00  0.00           O  
ATOM    522  OP2 DT3    17      38.348  34.437  39.036  1.00  0.00           O  
ATOM    523  O5' DT3    17      40.342  35.827  38.805  1.00  0.00           O  
ATOM    524  C5' DT3    17      41.056  37.007  38.745  1.00  0.00           C  
ATOM    525  H5' DT3    17      40.505  37.733  39.342  1.00  0.00           H  
ATOM    526 H5'' DT3    17      41.100  37.344  37.709  1.00  0.00           H  
ATOM    527  C4' DT3    17      42.546  36.983  39.207  1.00  0.00           C  
ATOM    528  H4' DT3    17      43.055  37.902  38.914  1.00  0.00           H  
ATOM    529  O4' DT3    17      42.535  36.864  40.628  1.00  0.00           O  
ATOM    530  C1' DT3    17      43.530  35.942  40.926  1.00  0.00           C  
ATOM    531  H1' DT3    17      44.492  36.447  40.846  1.00  0.00           H  
ATOM    532  N1  DT3    17      43.371  35.347  42.268  1.00  0.00           N  
ATOM    533  C6  DT3    17      42.212  34.689  42.660  1.00  0.00           C  
ATOM    534  H6  DT3    17      41.498  34.533  41.865  1.00  0.00           H  
ATOM    535  C5  DT3    17      41.970  34.406  43.964  1.00  0.00           C  
ATOM    536  C7  DT3    17      40.662  33.751  44.270  1.00  0.00           C  
ATOM    537  H71 DT3    17      40.839  33.036  45.073  1.00  0.00           H  
ATOM    538  H72 DT3    17      39.850  34.390  44.616  1.00  0.00           H  
ATOM    539  H73 DT3    17      40.227  33.134  43.484  1.00  0.00           H  
ATOM    540  C4  DT3    17      42.966  34.679  44.977  1.00  0.00           C  
ATOM    541  O4  DT3    17      42.749  34.485  46.140  1.00  0.00           O  
ATOM    542  N3  DT3    17      44.124  35.186  44.552  1.00  0.00           N  
ATOM    543  H3  DT3    17      44.887  35.374  45.187  1.00  0.00           H  
ATOM    544  C2  DT3    17      44.386  35.476  43.189  1.00  0.00           C  
ATOM    545  O2  DT3    17      45.507  35.797  42.862  1.00  0.00           O  
ATOM    546  C3' DT3    17      43.341  35.815  38.612  1.00  0.00           C  
ATOM    547  H3' DT3    17      42.813  35.349  37.780  1.00  0.00           H  
ATOM    548  C2' DT3    17      43.573  34.857  39.817  1.00  0.00           C  
ATOM    549  H2' DT3    17      42.803  34.099  39.962  1.00  0.00           H  
ATOM    550 H2'' DT3    17      44.535  34.343  39.791  1.00  0.00           H  
ATOM    551  O3' DT3    17      44.530  36.227  38.165  1.00  0.00           O  
ATOM    552 HO3' DT3    17      44.616  35.620  37.427  1.00  0.00           H  
ATOM    553  K+   K+    18      44.515  43.175  46.362  1.00  0.00           K  
ATOM    554  K+   K+    19      42.126  46.066  48.093  1.00  0.00           K  
END
