# Supplementary material for: Complexity of Guanine Quadruplex Unfolding Pathways Revealed by Atomistic Pulling Simulations
Source: J Chem Inf Model. 2023 Jul 17;63(15):4716–31. doi: 10.1021/acs.jcim.3c00171 (PMC10428220; doi:10.1021/acs.jcim.3c00171)
Supplement: Supplementary file 2 — ci3c00171_si_002.zip [file ci3c00171_si_002.zip › coordinates/initial-coordinates/2gku_t_ll-start_run2.pdb]

ATOM      1 HO5' DT5     1      47.029  53.628  36.482  1.00  0.00           H  
ATOM      2  O5' DT5     1      46.276  54.104  36.123  1.00  0.00           O  
ATOM      3  C5' DT5     1      45.885  55.085  37.075  1.00  0.00           C  
ATOM      4  H5' DT5     1      45.285  55.793  36.503  1.00  0.00           H  
ATOM      5 H5'' DT5     1      46.737  55.663  37.433  1.00  0.00           H  
ATOM      6  C4' DT5     1      44.999  54.556  38.215  1.00  0.00           C  
ATOM      7  H4' DT5     1      44.699  55.376  38.868  1.00  0.00           H  
ATOM      8  O4' DT5     1      43.795  54.074  37.551  1.00  0.00           O  
ATOM      9  C1' DT5     1      43.644  52.707  37.901  1.00  0.00           C  
ATOM     10  H1' DT5     1      42.902  52.667  38.698  1.00  0.00           H  
ATOM     11  N1  DT5     1      43.203  51.864  36.756  1.00  0.00           N  
ATOM     12  C6  DT5     1      43.629  52.101  35.431  1.00  0.00           C  
ATOM     13  H6  DT5     1      44.284  52.922  35.180  1.00  0.00           H  
ATOM     14  C5  DT5     1      43.036  51.376  34.405  1.00  0.00           C  
ATOM     15  C7  DT5     1      43.364  51.780  33.038  1.00  0.00           C  
ATOM     16  H71 DT5     1      43.717  52.809  32.973  1.00  0.00           H  
ATOM     17  H72 DT5     1      44.164  51.151  32.646  1.00  0.00           H  
ATOM     18  H73 DT5     1      42.534  51.703  32.336  1.00  0.00           H  
ATOM     19  C4  DT5     1      42.047  50.313  34.650  1.00  0.00           C  
ATOM     20  O4  DT5     1      41.441  49.681  33.812  1.00  0.00           O  
ATOM     21  N3  DT5     1      41.773  50.123  35.989  1.00  0.00           N  
ATOM     22  H3  DT5     1      41.097  49.416  36.240  1.00  0.00           H  
ATOM     23  C2  DT5     1      42.295  50.805  37.009  1.00  0.00           C  
ATOM     24  O2  DT5     1      41.970  50.532  38.190  1.00  0.00           O  
ATOM     25  C3' DT5     1      45.630  53.448  38.987  1.00  0.00           C  
ATOM     26  H3' DT5     1      46.720  53.424  39.022  1.00  0.00           H  
ATOM     27  C2' DT5     1      45.024  52.196  38.356  1.00  0.00           C  
ATOM     28  H2' DT5     1      45.593  51.833  37.501  1.00  0.00           H  
ATOM     29 H2'' DT5     1      44.863  51.380  39.060  1.00  0.00           H  
ATOM     30  O3' DT5     1      45.271  53.450  40.399  1.00  0.00           O  
ATOM     31  P    DG     2      46.072  54.446  41.417  1.00  0.00           P  
ATOM     32  OP1  DG     2      45.027  55.008  42.233  1.00  0.00           O  
ATOM     33  OP2  DG     2      47.014  55.339  40.717  1.00  0.00           O  
ATOM     34  O5'  DG     2      46.940  53.434  42.251  1.00  0.00           O  
ATOM     35  C5'  DG     2      47.904  52.606  41.567  1.00  0.00           C  
ATOM     36  H5'  DG     2      48.497  53.204  40.876  1.00  0.00           H  
ATOM     37 H5''  DG     2      47.446  51.735  41.099  1.00  0.00           H  
ATOM     38  C4'  DG     2      48.843  52.037  42.665  1.00  0.00           C  
ATOM     39  H4'  DG     2      49.226  52.949  43.124  1.00  0.00           H  
ATOM     40  O4'  DG     2      48.285  51.251  43.716  1.00  0.00           O  
ATOM     41  C1'  DG     2      49.060  50.048  43.873  1.00  0.00           C  
ATOM     42  H1'  DG     2      49.847  50.336  44.569  1.00  0.00           H  
ATOM     43  N9   DG     2      48.295  48.928  44.462  1.00  0.00           N  
ATOM     44  C8   DG     2      48.546  48.352  45.712  1.00  0.00           C  
ATOM     45  H8   DG     2      49.438  48.575  46.279  1.00  0.00           H  
ATOM     46  N7   DG     2      47.649  47.524  46.135  1.00  0.00           N  
ATOM     47  C5   DG     2      46.673  47.537  45.150  1.00  0.00           C  
ATOM     48  C6   DG     2      45.455  46.760  44.974  1.00  0.00           C  
ATOM     49  O6   DG     2      44.945  45.941  45.777  1.00  0.00           O  
ATOM     50  N1   DG     2      44.770  47.122  43.807  1.00  0.00           N  
ATOM     51  H1   DG     2      43.793  46.875  43.743  1.00  0.00           H  
ATOM     52  C2   DG     2      45.191  48.068  42.885  1.00  0.00           C  
ATOM     53  N2   DG     2      44.262  48.513  42.049  1.00  0.00           N  
ATOM     54  H21  DG     2      43.309  48.196  42.161  1.00  0.00           H  
ATOM     55  H22  DG     2      44.362  49.466  41.730  1.00  0.00           H  
ATOM     56  N3   DG     2      46.289  48.767  43.028  1.00  0.00           N  
ATOM     57  C4   DG     2      47.098  48.398  44.103  1.00  0.00           C  
ATOM     58  C3'  DG     2      49.977  51.237  42.006  1.00  0.00           C  
ATOM     59  H3'  DG     2      50.040  51.369  40.926  1.00  0.00           H  
ATOM     60  C2'  DG     2      49.583  49.805  42.470  1.00  0.00           C  
ATOM     61  H2'  DG     2      48.793  49.585  41.752  1.00  0.00           H  
ATOM     62 H2''  DG     2      50.360  49.049  42.350  1.00  0.00           H  
ATOM     63  O3'  DG     2      51.130  51.684  42.642  1.00  0.00           O  
ATOM     64  P    DG     3      52.493  51.333  42.081  1.00  0.00           P  
ATOM     65  OP1  DG     3      53.502  52.220  42.669  1.00  0.00           O  
ATOM     66  OP2  DG     3      52.364  51.267  40.630  1.00  0.00           O  
ATOM     67  O5'  DG     3      52.731  49.853  42.656  1.00  0.00           O  
ATOM     68  C5'  DG     3      53.177  49.711  43.876  1.00  0.00           C  
ATOM     69  H5'  DG     3      52.517  50.131  44.635  1.00  0.00           H  
ATOM     70 H5''  DG     3      54.092  50.270  44.071  1.00  0.00           H  
ATOM     71  C4'  DG     3      53.239  48.220  44.329  1.00  0.00           C  
ATOM     72  H4'  DG     3      53.864  48.085  45.212  1.00  0.00           H  
ATOM     73  O4'  DG     3      51.911  47.734  44.584  1.00  0.00           O  
ATOM     74  C1'  DG     3      51.814  46.411  43.988  1.00  0.00           C  
ATOM     75  H1'  DG     3      52.205  45.630  44.641  1.00  0.00           H  
ATOM     76  N9   DG     3      50.396  46.062  43.812  1.00  0.00           N  
ATOM     77  C8   DG     3      49.637  46.168  42.664  1.00  0.00           C  
ATOM     78  H8   DG     3      49.820  46.844  41.842  1.00  0.00           H  
ATOM     79  N7   DG     3      48.448  45.517  42.757  1.00  0.00           N  
ATOM     80  C5   DG     3      48.474  44.886  44.017  1.00  0.00           C  
ATOM     81  C6   DG     3      47.512  44.063  44.714  1.00  0.00           C  
ATOM     82  O6   DG     3      46.343  43.767  44.409  1.00  0.00           O  
ATOM     83  N1   DG     3      47.927  43.579  45.939  1.00  0.00           N  
ATOM     84  H1   DG     3      47.251  42.990  46.403  1.00  0.00           H  
ATOM     85  C2   DG     3      49.161  43.844  46.419  1.00  0.00           C  
ATOM     86  N2   DG     3      49.352  43.503  47.633  1.00  0.00           N  
ATOM     87  H21  DG     3      48.787  42.772  48.042  1.00  0.00           H  
ATOM     88  H22  DG     3      50.116  43.864  48.187  1.00  0.00           H  
ATOM     89  N3   DG     3      50.081  44.648  45.823  1.00  0.00           N  
ATOM     90  C4   DG     3      49.699  45.174  44.635  1.00  0.00           C  
ATOM     91  C3'  DG     3      53.856  47.381  43.191  1.00  0.00           C  
ATOM     92  H3'  DG     3      54.315  47.995  42.417  1.00  0.00           H  
ATOM     93  C2'  DG     3      52.641  46.518  42.697  1.00  0.00           C  
ATOM     94  H2'  DG     3      52.025  47.052  41.973  1.00  0.00           H  
ATOM     95 H2''  DG     3      52.903  45.485  42.469  1.00  0.00           H  
ATOM     96  O3'  DG     3      54.805  46.472  43.765  1.00  0.00           O  
ATOM     97  P    DG     4      56.304  46.777  43.728  1.00  0.00           P  
ATOM     98  OP1  DG     4      56.640  48.168  43.946  1.00  0.00           O  
ATOM     99  OP2  DG     4      57.009  46.032  42.622  1.00  0.00           O  
ATOM    100  O5'  DG     4      56.748  46.088  45.067  1.00  0.00           O  
ATOM    101  C5'  DG     4      56.344  46.513  46.374  1.00  0.00           C  
ATOM    102  H5'  DG     4      55.432  47.109  46.415  1.00  0.00           H  
ATOM    103 H5''  DG     4      57.083  47.132  46.882  1.00  0.00           H  
ATOM    104  C4'  DG     4      55.976  45.274  47.210  1.00  0.00           C  
ATOM    105  H4'  DG     4      55.851  45.445  48.279  1.00  0.00           H  
ATOM    106  O4'  DG     4      54.723  44.785  46.809  1.00  0.00           O  
ATOM    107  C1'  DG     4      54.666  43.338  46.737  1.00  0.00           C  
ATOM    108  H1'  DG     4      54.472  42.835  47.684  1.00  0.00           H  
ATOM    109  N9   DG     4      53.618  42.994  45.740  1.00  0.00           N  
ATOM    110  C8   DG     4      53.586  43.454  44.455  1.00  0.00           C  
ATOM    111  H8   DG     4      54.327  44.153  44.096  1.00  0.00           H  
ATOM    112  N7   DG     4      52.593  42.984  43.739  1.00  0.00           N  
ATOM    113  C5   DG     4      51.878  42.139  44.623  1.00  0.00           C  
ATOM    114  C6   DG     4      50.593  41.493  44.568  1.00  0.00           C  
ATOM    115  O6   DG     4      49.733  41.592  43.747  1.00  0.00           O  
ATOM    116  N1   DG     4      50.234  40.760  45.652  1.00  0.00           N  
ATOM    117  H1   DG     4      49.361  40.252  45.651  1.00  0.00           H  
ATOM    118  C2   DG     4      50.962  40.849  46.787  1.00  0.00           C  
ATOM    119  N2   DG     4      50.481  40.347  47.862  1.00  0.00           N  
ATOM    120  H21  DG     4      49.662  39.755  47.858  1.00  0.00           H  
ATOM    121  H22  DG     4      50.922  40.542  48.749  1.00  0.00           H  
ATOM    122  N3   DG     4      52.103  41.499  46.953  1.00  0.00           N  
ATOM    123  C4   DG     4      52.483  42.199  45.837  1.00  0.00           C  
ATOM    124  C3'  DG     4      56.963  44.085  47.013  1.00  0.00           C  
ATOM    125  H3'  DG     4      57.713  44.460  46.318  1.00  0.00           H  
ATOM    126  C2'  DG     4      56.134  42.947  46.353  1.00  0.00           C  
ATOM    127  H2'  DG     4      56.261  43.039  45.275  1.00  0.00           H  
ATOM    128 H2''  DG     4      56.442  41.928  46.586  1.00  0.00           H  
ATOM    129  O3'  DG     4      57.452  43.568  48.238  1.00  0.00           O  
ATOM    130  P    DT     5      58.977  43.875  48.576  1.00  0.00           P  
ATOM    131  OP1  DT     5      59.498  43.144  49.789  1.00  0.00           O  
ATOM    132  OP2  DT     5      59.349  45.311  48.481  1.00  0.00           O  
ATOM    133  O5'  DT     5      59.764  43.197  47.378  1.00  0.00           O  
ATOM    134  C5'  DT     5      59.719  41.793  47.089  1.00  0.00           C  
ATOM    135  H5'  DT     5      58.840  41.352  47.559  1.00  0.00           H  
ATOM    136 H5''  DT     5      60.663  41.410  47.479  1.00  0.00           H  
ATOM    137  C4'  DT     5      59.650  41.460  45.620  1.00  0.00           C  
ATOM    138  H4'  DT     5      58.830  42.081  45.258  1.00  0.00           H  
ATOM    139  O4'  DT     5      60.902  41.781  44.974  1.00  0.00           O  
ATOM    140  C1'  DT     5      60.871  41.094  43.780  1.00  0.00           C  
ATOM    141  H1'  DT     5      60.163  41.575  43.105  1.00  0.00           H  
ATOM    142  N1   DT     5      62.151  41.088  43.080  1.00  0.00           N  
ATOM    143  C6   DT     5      63.004  40.022  42.958  1.00  0.00           C  
ATOM    144  H6   DT     5      62.736  39.110  43.470  1.00  0.00           H  
ATOM    145  C5   DT     5      64.134  40.116  42.105  1.00  0.00           C  
ATOM    146  C7   DT     5      65.002  38.938  41.916  1.00  0.00           C  
ATOM    147  H71  DT     5      64.468  37.988  41.926  1.00  0.00           H  
ATOM    148  H72  DT     5      65.365  38.941  40.888  1.00  0.00           H  
ATOM    149  H73  DT     5      65.915  38.930  42.512  1.00  0.00           H  
ATOM    150  C4   DT     5      64.506  41.366  41.477  1.00  0.00           C  
ATOM    151  O4   DT     5      65.564  41.664  40.994  1.00  0.00           O  
ATOM    152  N3   DT     5      63.593  42.326  41.586  1.00  0.00           N  
ATOM    153  H3   DT     5      63.936  43.266  41.450  1.00  0.00           H  
ATOM    154  C2   DT     5      62.542  42.270  42.465  1.00  0.00           C  
ATOM    155  O2   DT     5      61.973  43.332  42.685  1.00  0.00           O  
ATOM    156  C3'  DT     5      59.248  40.067  45.255  1.00  0.00           C  
ATOM    157  H3'  DT     5      59.311  39.412  46.124  1.00  0.00           H  
ATOM    158  C2'  DT     5      60.334  39.685  44.208  1.00  0.00           C  
ATOM    159  H2'  DT     5      61.035  39.002  44.689  1.00  0.00           H  
ATOM    160 H2''  DT     5      59.874  39.175  43.362  1.00  0.00           H  
ATOM    161  O3'  DT     5      57.957  40.068  44.577  1.00  0.00           O  
ATOM    162  P    DT     6      57.170  38.675  44.365  1.00  0.00           P  
ATOM    163  OP1  DT     6      57.123  37.889  45.607  1.00  0.00           O  
ATOM    164  OP2  DT     6      57.712  37.995  43.181  1.00  0.00           O  
ATOM    165  O5'  DT     6      55.751  39.202  43.971  1.00  0.00           O  
ATOM    166  C5'  DT     6      54.734  39.598  44.974  1.00  0.00           C  
ATOM    167  H5'  DT     6      54.517  40.616  44.653  1.00  0.00           H  
ATOM    168 H5''  DT     6      55.065  39.575  46.012  1.00  0.00           H  
ATOM    169  C4'  DT     6      53.512  38.801  44.987  1.00  0.00           C  
ATOM    170  H4'  DT     6      52.862  39.246  45.740  1.00  0.00           H  
ATOM    171  O4'  DT     6      52.837  38.872  43.728  1.00  0.00           O  
ATOM    172  C1'  DT     6      51.949  37.753  43.574  1.00  0.00           C  
ATOM    173  H1'  DT     6      51.113  37.742  44.273  1.00  0.00           H  
ATOM    174  N1   DT     6      51.506  37.697  42.155  1.00  0.00           N  
ATOM    175  C6   DT     6      52.302  37.625  41.058  1.00  0.00           C  
ATOM    176  H6   DT     6      53.373  37.660  41.191  1.00  0.00           H  
ATOM    177  C5   DT     6      51.828  37.587  39.821  1.00  0.00           C  
ATOM    178  C7   DT     6      52.679  37.447  38.641  1.00  0.00           C  
ATOM    179  H71  DT     6      52.294  38.153  37.904  1.00  0.00           H  
ATOM    180  H72  DT     6      53.760  37.586  38.656  1.00  0.00           H  
ATOM    181  H73  DT     6      52.544  36.465  38.189  1.00  0.00           H  
ATOM    182  C4   DT     6      50.436  37.820  39.553  1.00  0.00           C  
ATOM    183  O4   DT     6      49.845  37.671  38.482  1.00  0.00           O  
ATOM    184  N3   DT     6      49.645  37.884  40.661  1.00  0.00           N  
ATOM    185  H3   DT     6      48.683  38.129  40.473  1.00  0.00           H  
ATOM    186  C2   DT     6      50.091  37.898  41.940  1.00  0.00           C  
ATOM    187  O2   DT     6      49.260  38.065  42.791  1.00  0.00           O  
ATOM    188  C3'  DT     6      53.652  37.265  45.161  1.00  0.00           C  
ATOM    189  H3'  DT     6      54.691  36.935  45.153  1.00  0.00           H  
ATOM    190  C2'  DT     6      52.939  36.640  43.957  1.00  0.00           C  
ATOM    191  H2'  DT     6      53.596  36.517  43.096  1.00  0.00           H  
ATOM    192 H2''  DT     6      52.302  35.770  44.115  1.00  0.00           H  
ATOM    193  O3'  DT     6      52.913  36.944  46.305  1.00  0.00           O  
ATOM    194  P    DA     7      52.901  35.521  46.983  1.00  0.00           P  
ATOM    195  OP1  DA     7      52.646  35.605  48.427  1.00  0.00           O  
ATOM    196  OP2  DA     7      54.063  34.800  46.522  1.00  0.00           O  
ATOM    197  O5'  DA     7      51.736  34.804  46.252  1.00  0.00           O  
ATOM    198  C5'  DA     7      50.387  35.223  46.416  1.00  0.00           C  
ATOM    199  H5'  DA     7      50.300  36.302  46.286  1.00  0.00           H  
ATOM    200 H5''  DA     7      49.885  34.931  47.339  1.00  0.00           H  
ATOM    201  C4'  DA     7      49.359  34.742  45.355  1.00  0.00           C  
ATOM    202  H4'  DA     7      48.366  35.011  45.716  1.00  0.00           H  
ATOM    203  O4'  DA     7      49.666  35.227  44.070  1.00  0.00           O  
ATOM    204  C1'  DA     7      49.420  34.202  43.169  1.00  0.00           C  
ATOM    205  H1'  DA     7      48.350  34.250  42.966  1.00  0.00           H  
ATOM    206  N9   DA     7      50.177  34.285  41.908  1.00  0.00           N  
ATOM    207  C8   DA     7      51.578  34.201  41.767  1.00  0.00           C  
ATOM    208  H8   DA     7      52.211  34.088  42.634  1.00  0.00           H  
ATOM    209  N7   DA     7      51.931  34.084  40.501  1.00  0.00           N  
ATOM    210  C5   DA     7      50.746  34.124  39.786  1.00  0.00           C  
ATOM    211  C6   DA     7      50.412  34.023  38.462  1.00  0.00           C  
ATOM    212  N6   DA     7      51.227  33.907  37.475  1.00  0.00           N  
ATOM    213  H61  DA     7      50.770  33.786  36.582  1.00  0.00           H  
ATOM    214  H62  DA     7      52.188  34.192  37.595  1.00  0.00           H  
ATOM    215  N1   DA     7      49.150  33.977  38.012  1.00  0.00           N  
ATOM    216  C2   DA     7      48.226  34.049  38.911  1.00  0.00           C  
ATOM    217  H2   DA     7      47.182  33.974  38.643  1.00  0.00           H  
ATOM    218  N3   DA     7      48.388  34.184  40.260  1.00  0.00           N  
ATOM    219  C4   DA     7      49.679  34.254  40.623  1.00  0.00           C  
ATOM    220  C3'  DA     7      49.315  33.176  45.371  1.00  0.00           C  
ATOM    221  H3'  DA     7      50.060  32.716  46.020  1.00  0.00           H  
ATOM    222  C2'  DA     7      49.755  32.910  43.913  1.00  0.00           C  
ATOM    223  H2'  DA     7      50.828  32.882  43.723  1.00  0.00           H  
ATOM    224 H2''  DA     7      49.248  32.077  43.426  1.00  0.00           H  
ATOM    225  O3'  DA     7      48.025  32.704  45.721  1.00  0.00           O  
ATOM    226  P    DG     8      47.810  31.376  46.658  1.00  0.00           P  
ATOM    227  OP1  DG     8      48.849  31.264  47.684  1.00  0.00           O  
ATOM    228  OP2  DG     8      47.718  30.197  45.752  1.00  0.00           O  
ATOM    229  O5'  DG     8      46.387  31.400  47.412  1.00  0.00           O  
ATOM    230  C5'  DG     8      45.710  32.586  47.930  1.00  0.00           C  
ATOM    231  H5'  DG     8      44.688  32.267  48.130  1.00  0.00           H  
ATOM    232 H5''  DG     8      45.662  33.375  47.180  1.00  0.00           H  
ATOM    233  C4'  DG     8      46.450  33.129  49.160  1.00  0.00           C  
ATOM    234  H4'  DG     8      46.874  32.285  49.705  1.00  0.00           H  
ATOM    235  O4'  DG     8      47.681  33.707  48.718  1.00  0.00           O  
ATOM    236  C1'  DG     8      48.026  34.868  49.528  1.00  0.00           C  
ATOM    237  H1'  DG     8      48.946  34.801  50.109  1.00  0.00           H  
ATOM    238  N9   DG     8      48.056  36.117  48.709  1.00  0.00           N  
ATOM    239  C8   DG     8      48.990  37.072  48.899  1.00  0.00           C  
ATOM    240  H8   DG     8      49.810  37.087  49.602  1.00  0.00           H  
ATOM    241  N7   DG     8      48.885  38.078  48.043  1.00  0.00           N  
ATOM    242  C5   DG     8      47.774  37.837  47.270  1.00  0.00           C  
ATOM    243  C6   DG     8      47.272  38.520  46.067  1.00  0.00           C  
ATOM    244  O6   DG     8      47.723  39.509  45.494  1.00  0.00           O  
ATOM    245  N1   DG     8      46.172  37.800  45.516  1.00  0.00           N  
ATOM    246  H1   DG     8      45.637  38.244  44.784  1.00  0.00           H  
ATOM    247  C2   DG     8      45.682  36.662  46.088  1.00  0.00           C  
ATOM    248  N2   DG     8      44.535  36.324  45.625  1.00  0.00           N  
ATOM    249  H21  DG     8      44.192  36.674  44.742  1.00  0.00           H  
ATOM    250  H22  DG     8      44.044  35.611  46.145  1.00  0.00           H  
ATOM    251  N3   DG     8      46.185  36.006  47.155  1.00  0.00           N  
ATOM    252  C4   DG     8      47.262  36.608  47.687  1.00  0.00           C  
ATOM    253  C3'  DG     8      45.719  34.237  49.915  1.00  0.00           C  
ATOM    254  H3'  DG     8      45.272  34.968  49.241  1.00  0.00           H  
ATOM    255  C2'  DG     8      46.932  34.824  50.616  1.00  0.00           C  
ATOM    256  H2'  DG     8      46.675  35.805  51.016  1.00  0.00           H  
ATOM    257 H2''  DG     8      47.252  34.213  51.461  1.00  0.00           H  
ATOM    258  O3'  DG     8      44.605  33.775  50.682  1.00  0.00           O  
ATOM    259  P    DG     9      44.031  34.438  52.002  1.00  0.00           P  
ATOM    260  OP1  DG     9      45.142  34.556  53.024  1.00  0.00           O  
ATOM    261  OP2  DG     9      42.838  33.638  52.286  1.00  0.00           O  
ATOM    262  O5'  DG     9      43.456  35.933  51.821  1.00  0.00           O  
ATOM    263  C5'  DG     9      44.172  37.002  51.306  1.00  0.00           C  
ATOM    264  H5'  DG     9      43.499  37.794  50.977  1.00  0.00           H  
ATOM    265 H5''  DG     9      44.867  36.735  50.510  1.00  0.00           H  
ATOM    266  C4'  DG     9      45.055  37.695  52.397  1.00  0.00           C  
ATOM    267  H4'  DG     9      45.451  36.892  53.018  1.00  0.00           H  
ATOM    268  O4'  DG     9      46.157  38.436  51.847  1.00  0.00           O  
ATOM    269  C1'  DG     9      45.858  39.838  51.924  1.00  0.00           C  
ATOM    270  H1'  DG     9      46.584  40.341  52.563  1.00  0.00           H  
ATOM    271  N9   DG     9      46.023  40.501  50.590  1.00  0.00           N  
ATOM    272  C8   DG     9      47.005  41.424  50.216  1.00  0.00           C  
ATOM    273  H8   DG     9      47.730  41.817  50.914  1.00  0.00           H  
ATOM    274  N7   DG     9      47.017  41.628  48.933  1.00  0.00           N  
ATOM    275  C5   DG     9      45.814  41.063  48.437  1.00  0.00           C  
ATOM    276  C6   DG     9      45.275  41.056  47.122  1.00  0.00           C  
ATOM    277  O6   DG     9      45.633  41.711  46.170  1.00  0.00           O  
ATOM    278  N1   DG     9      44.072  40.365  47.037  1.00  0.00           N  
ATOM    279  H1   DG     9      43.540  40.539  46.197  1.00  0.00           H  
ATOM    280  C2   DG     9      43.633  39.541  48.099  1.00  0.00           C  
ATOM    281  N2   DG     9      42.399  39.109  48.105  1.00  0.00           N  
ATOM    282  H21  DG     9      41.888  39.292  47.253  1.00  0.00           H  
ATOM    283  H22  DG     9      41.965  38.543  48.819  1.00  0.00           H  
ATOM    284  N3   DG     9      44.243  39.387  49.267  1.00  0.00           N  
ATOM    285  C4   DG     9      45.285  40.199  49.425  1.00  0.00           C  
ATOM    286  C3'  DG     9      44.240  38.607  53.298  1.00  0.00           C  
ATOM    287  H3'  DG     9      43.180  38.395  53.434  1.00  0.00           H  
ATOM    288  C2'  DG     9      44.452  39.929  52.543  1.00  0.00           C  
ATOM    289  H2'  DG     9      43.727  40.038  51.737  1.00  0.00           H  
ATOM    290 H2''  DG     9      44.393  40.757  53.250  1.00  0.00           H  
ATOM    291  O3'  DG     9      44.923  38.478  54.553  1.00  0.00           O  
ATOM    292  P    DG    10      44.464  39.351  55.826  1.00  0.00           P  
ATOM    293  OP1  DG    10      45.122  38.846  57.035  1.00  0.00           O  
ATOM    294  OP2  DG    10      42.980  39.481  55.831  1.00  0.00           O  
ATOM    295  O5'  DG    10      45.060  40.818  55.574  1.00  0.00           O  
ATOM    296  C5'  DG    10      46.419  41.042  55.571  1.00  0.00           C  
ATOM    297  H5'  DG    10      46.994  40.223  55.138  1.00  0.00           H  
ATOM    298 H5''  DG    10      46.742  40.985  56.611  1.00  0.00           H  
ATOM    299  C4'  DG    10      46.922  42.425  55.049  1.00  0.00           C  
ATOM    300  H4'  DG    10      47.971  42.657  55.234  1.00  0.00           H  
ATOM    301  O4'  DG    10      46.737  42.515  53.602  1.00  0.00           O  
ATOM    302  C1'  DG    10      46.066  43.747  53.345  1.00  0.00           C  
ATOM    303  H1'  DG    10      46.809  44.520  53.151  1.00  0.00           H  
ATOM    304  N9   DG    10      45.189  43.746  52.088  1.00  0.00           N  
ATOM    305  C8   DG    10      43.897  43.227  51.964  1.00  0.00           C  
ATOM    306  H8   DG    10      43.426  42.757  52.815  1.00  0.00           H  
ATOM    307  N7   DG    10      43.453  43.142  50.784  1.00  0.00           N  
ATOM    308  C5   DG    10      44.395  43.861  50.054  1.00  0.00           C  
ATOM    309  C6   DG    10      44.558  44.182  48.657  1.00  0.00           C  
ATOM    310  O6   DG    10      43.891  43.837  47.719  1.00  0.00           O  
ATOM    311  N1   DG    10      45.579  45.066  48.323  1.00  0.00           N  
ATOM    312  H1   DG    10      45.596  45.324  47.347  1.00  0.00           H  
ATOM    313  C2   DG    10      46.516  45.399  49.191  1.00  0.00           C  
ATOM    314  N2   DG    10      47.581  45.923  48.696  1.00  0.00           N  
ATOM    315  H21  DG    10      47.686  46.262  47.750  1.00  0.00           H  
ATOM    316  H22  DG    10      48.415  45.947  49.264  1.00  0.00           H  
ATOM    317  N3   DG    10      46.634  44.963  50.435  1.00  0.00           N  
ATOM    318  C4   DG    10      45.485  44.235  50.841  1.00  0.00           C  
ATOM    319  C3'  DG    10      46.302  43.673  55.642  1.00  0.00           C  
ATOM    320  H3'  DG    10      45.695  43.369  56.494  1.00  0.00           H  
ATOM    321  C2'  DG    10      45.312  44.142  54.564  1.00  0.00           C  
ATOM    322  H2'  DG    10      44.461  43.463  54.625  1.00  0.00           H  
ATOM    323 H2''  DG    10      45.176  45.223  54.594  1.00  0.00           H  
ATOM    324  O3'  DG    10      47.119  44.751  55.958  1.00  0.00           O  
ATOM    325  P    DT    11      47.593  44.964  57.497  1.00  0.00           P  
ATOM    326  OP1  DT    11      48.862  44.272  57.640  1.00  0.00           O  
ATOM    327  OP2  DT    11      46.486  44.765  58.497  1.00  0.00           O  
ATOM    328  O5'  DT    11      47.927  46.500  57.471  1.00  0.00           O  
ATOM    329  C5'  DT    11      47.926  47.269  58.699  1.00  0.00           C  
ATOM    330  H5'  DT    11      48.882  47.791  58.755  1.00  0.00           H  
ATOM    331 H5''  DT    11      47.778  46.600  59.547  1.00  0.00           H  
ATOM    332  C4'  DT    11      46.926  48.331  58.862  1.00  0.00           C  
ATOM    333  H4'  DT    11      47.056  48.772  59.851  1.00  0.00           H  
ATOM    334  O4'  DT    11      47.183  49.262  57.837  1.00  0.00           O  
ATOM    335  C1'  DT    11      46.069  49.556  57.029  1.00  0.00           C  
ATOM    336  H1'  DT    11      45.598  50.485  57.349  1.00  0.00           H  
ATOM    337  N1   DT    11      46.531  49.760  55.605  1.00  0.00           N  
ATOM    338  C6   DT    11      46.993  48.703  54.863  1.00  0.00           C  
ATOM    339  H6   DT    11      47.335  47.869  55.458  1.00  0.00           H  
ATOM    340  C5   DT    11      47.259  48.919  53.516  1.00  0.00           C  
ATOM    341  C7   DT    11      47.834  47.822  52.675  1.00  0.00           C  
ATOM    342  H71  DT    11      47.163  47.563  51.857  1.00  0.00           H  
ATOM    343  H72  DT    11      48.851  48.137  52.438  1.00  0.00           H  
ATOM    344  H73  DT    11      47.920  46.900  53.250  1.00  0.00           H  
ATOM    345  C4   DT    11      47.005  50.245  52.898  1.00  0.00           C  
ATOM    346  O4   DT    11      46.977  50.455  51.689  1.00  0.00           O  
ATOM    347  N3   DT    11      46.657  51.261  53.810  1.00  0.00           N  
ATOM    348  H3   DT    11      46.486  52.144  53.352  1.00  0.00           H  
ATOM    349  C2   DT    11      46.402  51.070  55.071  1.00  0.00           C  
ATOM    350  O2   DT    11      46.125  52.041  55.757  1.00  0.00           O  
ATOM    351  C3'  DT    11      45.493  48.015  58.613  1.00  0.00           C  
ATOM    352  H3'  DT    11      45.328  46.960  58.833  1.00  0.00           H  
ATOM    353  C2'  DT    11      45.209  48.322  57.266  1.00  0.00           C  
ATOM    354  H2'  DT    11      45.454  47.525  56.565  1.00  0.00           H  
ATOM    355 H2''  DT    11      44.175  48.627  57.104  1.00  0.00           H  
ATOM    356  O3'  DT    11      44.692  48.791  59.485  1.00  0.00           O  
ATOM    357  P    DT    12      43.406  48.258  60.319  1.00  0.00           P  
ATOM    358  OP1  DT    12      43.154  49.300  61.352  1.00  0.00           O  
ATOM    359  OP2  DT    12      43.792  46.873  60.644  1.00  0.00           O  
ATOM    360  O5'  DT    12      42.201  48.258  59.206  1.00  0.00           O  
ATOM    361  C5'  DT    12      40.962  48.840  59.530  1.00  0.00           C  
ATOM    362  H5'  DT    12      40.864  49.908  59.723  1.00  0.00           H  
ATOM    363 H5''  DT    12      40.512  48.345  60.391  1.00  0.00           H  
ATOM    364  C4'  DT    12      39.856  48.529  58.497  1.00  0.00           C  
ATOM    365  H4'  DT    12      38.916  48.676  59.028  1.00  0.00           H  
ATOM    366  O4'  DT    12      39.833  49.302  57.361  1.00  0.00           O  
ATOM    367  C1'  DT    12      39.760  48.440  56.260  1.00  0.00           C  
ATOM    368  H1'  DT    12      38.739  48.123  56.049  1.00  0.00           H  
ATOM    369  N1   DT    12      40.297  48.943  54.954  1.00  0.00           N  
ATOM    370  C6   DT    12      41.663  49.315  54.841  1.00  0.00           C  
ATOM    371  H6   DT    12      42.312  49.295  55.704  1.00  0.00           H  
ATOM    372  C5   DT    12      42.090  49.679  53.583  1.00  0.00           C  
ATOM    373  C7   DT    12      43.539  50.052  53.395  1.00  0.00           C  
ATOM    374  H71  DT    12      43.854  49.660  52.428  1.00  0.00           H  
ATOM    375  H72  DT    12      43.690  51.131  53.414  1.00  0.00           H  
ATOM    376  H73  DT    12      44.213  49.627  54.139  1.00  0.00           H  
ATOM    377  C4   DT    12      41.235  49.760  52.412  1.00  0.00           C  
ATOM    378  O4   DT    12      41.554  50.071  51.229  1.00  0.00           O  
ATOM    379  N3   DT    12      39.962  49.292  52.624  1.00  0.00           N  
ATOM    380  H3   DT    12      39.284  49.496  51.904  1.00  0.00           H  
ATOM    381  C2   DT    12      39.426  49.020  53.863  1.00  0.00           C  
ATOM    382  O2   DT    12      38.197  48.995  53.970  1.00  0.00           O  
ATOM    383  C3'  DT    12      39.933  47.045  58.124  1.00  0.00           C  
ATOM    384  H3'  DT    12      40.644  46.469  58.715  1.00  0.00           H  
ATOM    385  C2'  DT    12      40.567  47.160  56.724  1.00  0.00           C  
ATOM    386  H2'  DT    12      41.644  47.296  56.823  1.00  0.00           H  
ATOM    387 H2''  DT    12      40.430  46.290  56.082  1.00  0.00           H  
ATOM    388  O3'  DT    12      38.688  46.391  58.173  1.00  0.00           O  
ATOM    389  P    DA    13      38.522  44.866  57.691  1.00  0.00           P  
ATOM    390  OP1  DA    13      37.227  44.375  58.173  1.00  0.00           O  
ATOM    391  OP2  DA    13      39.765  44.186  58.136  1.00  0.00           O  
ATOM    392  O5'  DA    13      38.533  44.882  56.157  1.00  0.00           O  
ATOM    393  C5'  DA    13      37.345  45.042  55.392  1.00  0.00           C  
ATOM    394  H5'  DA    13      36.899  46.023  55.553  1.00  0.00           H  
ATOM    395 H5''  DA    13      36.633  44.307  55.767  1.00  0.00           H  
ATOM    396  C4'  DA    13      37.602  44.573  53.944  1.00  0.00           C  
ATOM    397  H4'  DA    13      36.666  44.565  53.385  1.00  0.00           H  
ATOM    398  O4'  DA    13      38.455  45.463  53.228  1.00  0.00           O  
ATOM    399  C1'  DA    13      39.526  44.669  52.605  1.00  0.00           C  
ATOM    400  H1'  DA    13      39.117  44.144  51.742  1.00  0.00           H  
ATOM    401  N9   DA    13      40.770  45.350  52.305  1.00  0.00           N  
ATOM    402  C8   DA    13      41.718  45.709  53.200  1.00  0.00           C  
ATOM    403  H8   DA    13      41.714  45.488  54.257  1.00  0.00           H  
ATOM    404  N7   DA    13      42.734  46.356  52.639  1.00  0.00           N  
ATOM    405  C5   DA    13      42.405  46.300  51.272  1.00  0.00           C  
ATOM    406  C6   DA    13      43.063  46.822  50.157  1.00  0.00           C  
ATOM    407  N6   DA    13      44.191  47.526  50.208  1.00  0.00           N  
ATOM    408  H61  DA    13      44.557  47.902  49.345  1.00  0.00           H  
ATOM    409  H62  DA    13      44.783  47.410  51.019  1.00  0.00           H  
ATOM    410  N1   DA    13      42.478  46.709  48.978  1.00  0.00           N  
ATOM    411  C2   DA    13      41.290  46.004  48.882  1.00  0.00           C  
ATOM    412  H2   DA    13      40.806  45.902  47.922  1.00  0.00           H  
ATOM    413  N3   DA    13      40.589  45.380  49.851  1.00  0.00           N  
ATOM    414  C4   DA    13      41.233  45.677  51.054  1.00  0.00           C  
ATOM    415  C3'  DA    13      38.217  43.135  53.858  1.00  0.00           C  
ATOM    416  H3'  DA    13      38.132  42.499  54.740  1.00  0.00           H  
ATOM    417  C2'  DA    13      39.635  43.548  53.565  1.00  0.00           C  
ATOM    418  H2'  DA    13      40.125  43.897  54.475  1.00  0.00           H  
ATOM    419 H2''  DA    13      40.264  42.772  53.129  1.00  0.00           H  
ATOM    420  O3'  DA    13      37.766  42.367  52.767  1.00  0.00           O  
ATOM    421  P    DG    14      36.528  41.396  53.066  1.00  0.00           P  
ATOM    422  OP1  DG    14      35.336  42.184  53.263  1.00  0.00           O  
ATOM    423  OP2  DG    14      36.907  40.385  54.052  1.00  0.00           O  
ATOM    424  O5'  DG    14      36.208  40.624  51.705  1.00  0.00           O  
ATOM    425  C5'  DG    14      37.008  39.528  51.316  1.00  0.00           C  
ATOM    426  H5'  DG    14      37.151  38.930  52.216  1.00  0.00           H  
ATOM    427 H5''  DG    14      38.010  39.920  51.142  1.00  0.00           H  
ATOM    428  C4'  DG    14      36.367  38.916  50.050  1.00  0.00           C  
ATOM    429  H4'  DG    14      35.337  38.647  50.285  1.00  0.00           H  
ATOM    430  O4'  DG    14      36.342  39.896  49.086  1.00  0.00           O  
ATOM    431  C1'  DG    14      36.955  39.368  47.876  1.00  0.00           C  
ATOM    432  H1'  DG    14      36.178  38.896  47.276  1.00  0.00           H  
ATOM    433  N9   DG    14      37.721  40.382  47.116  1.00  0.00           N  
ATOM    434  C8   DG    14      37.479  40.900  45.820  1.00  0.00           C  
ATOM    435  H8   DG    14      36.749  40.438  45.172  1.00  0.00           H  
ATOM    436  N7   DG    14      38.323  41.868  45.551  1.00  0.00           N  
ATOM    437  C5   DG    14      39.178  42.006  46.639  1.00  0.00           C  
ATOM    438  C6   DG    14      40.357  42.800  46.939  1.00  0.00           C  
ATOM    439  O6   DG    14      41.028  43.580  46.154  1.00  0.00           O  
ATOM    440  N1   DG    14      40.904  42.622  48.187  1.00  0.00           N  
ATOM    441  H1   DG    14      41.656  43.236  48.468  1.00  0.00           H  
ATOM    442  C2   DG    14      40.297  41.857  49.179  1.00  0.00           C  
ATOM    443  N2   DG    14      40.800  41.812  50.367  1.00  0.00           N  
ATOM    444  H21  DG    14      41.533  42.451  50.641  1.00  0.00           H  
ATOM    445  H22  DG    14      40.423  41.093  50.968  1.00  0.00           H  
ATOM    446  N3   DG    14      39.288  41.043  48.868  1.00  0.00           N  
ATOM    447  C4   DG    14      38.781  41.164  47.636  1.00  0.00           C  
ATOM    448  C3'  DG    14      37.049  37.644  49.575  1.00  0.00           C  
ATOM    449  H3'  DG    14      37.724  37.396  50.394  1.00  0.00           H  
ATOM    450  C2'  DG    14      37.817  38.216  48.381  1.00  0.00           C  
ATOM    451  H2'  DG    14      38.764  38.589  48.772  1.00  0.00           H  
ATOM    452 H2''  DG    14      37.980  37.565  47.522  1.00  0.00           H  
ATOM    453  O3'  DG    14      36.151  36.606  49.194  1.00  0.00           O  
ATOM    454  P    DG    15      36.667  35.235  48.535  1.00  0.00           P  
ATOM    455  OP1  DG    15      35.524  34.363  48.633  1.00  0.00           O  
ATOM    456  OP2  DG    15      37.952  34.881  49.176  1.00  0.00           O  
ATOM    457  O5'  DG    15      36.979  35.477  47.021  1.00  0.00           O  
ATOM    458  C5'  DG    15      35.883  35.915  46.195  1.00  0.00           C  
ATOM    459  H5'  DG    15      35.645  36.938  46.487  1.00  0.00           H  
ATOM    460 H5''  DG    15      34.972  35.335  46.349  1.00  0.00           H  
ATOM    461  C4'  DG    15      36.312  36.074  44.751  1.00  0.00           C  
ATOM    462  H4'  DG    15      35.344  36.237  44.279  1.00  0.00           H  
ATOM    463  O4'  DG    15      37.015  37.248  44.505  1.00  0.00           O  
ATOM    464  C1'  DG    15      38.175  36.947  43.759  1.00  0.00           C  
ATOM    465  H1'  DG    15      38.057  37.067  42.682  1.00  0.00           H  
ATOM    466  N9   DG    15      39.301  37.765  44.240  1.00  0.00           N  
ATOM    467  C8   DG    15      40.048  37.597  45.421  1.00  0.00           C  
ATOM    468  H8   DG    15      40.009  36.885  46.232  1.00  0.00           H  
ATOM    469  N7   DG    15      40.969  38.486  45.581  1.00  0.00           N  
ATOM    470  C5   DG    15      40.713  39.422  44.544  1.00  0.00           C  
ATOM    471  C6   DG    15      41.325  40.707  44.301  1.00  0.00           C  
ATOM    472  O6   DG    15      42.274  41.182  44.912  1.00  0.00           O  
ATOM    473  N1   DG    15      40.686  41.361  43.249  1.00  0.00           N  
ATOM    474  H1   DG    15      41.028  42.279  43.002  1.00  0.00           H  
ATOM    475  C2   DG    15      39.690  40.888  42.499  1.00  0.00           C  
ATOM    476  N2   DG    15      39.301  41.555  41.508  1.00  0.00           N  
ATOM    477  H21  DG    15      39.737  42.426  41.241  1.00  0.00           H  
ATOM    478  H22  DG    15      38.591  41.096  40.956  1.00  0.00           H  
ATOM    479  N3   DG    15      39.123  39.674  42.708  1.00  0.00           N  
ATOM    480  C4   DG    15      39.644  39.009  43.759  1.00  0.00           C  
ATOM    481  C3'  DG    15      37.041  34.864  44.186  1.00  0.00           C  
ATOM    482  H3'  DG    15      37.032  34.038  44.897  1.00  0.00           H  
ATOM    483  C2'  DG    15      38.430  35.478  44.086  1.00  0.00           C  
ATOM    484  H2'  DG    15      38.991  35.359  45.012  1.00  0.00           H  
ATOM    485 H2''  DG    15      39.042  34.924  43.374  1.00  0.00           H  
ATOM    486  O3'  DG    15      36.506  34.359  42.930  1.00  0.00           O  
ATOM    487  P    DG    16      37.181  33.280  42.045  1.00  0.00           P  
ATOM    488  OP1  DG    16      36.149  32.713  41.155  1.00  0.00           O  
ATOM    489  OP2  DG    16      38.084  32.409  42.798  1.00  0.00           O  
ATOM    490  O5'  DG    16      38.101  34.122  41.139  1.00  0.00           O  
ATOM    491  C5'  DG    16      37.612  35.173  40.312  1.00  0.00           C  
ATOM    492  H5'  DG    16      37.073  35.862  40.962  1.00  0.00           H  
ATOM    493 H5''  DG    16      36.885  34.765  39.610  1.00  0.00           H  
ATOM    494  C4'  DG    16      38.636  36.042  39.648  1.00  0.00           C  
ATOM    495  H4'  DG    16      38.200  36.770  38.964  1.00  0.00           H  
ATOM    496  O4'  DG    16      39.293  36.743  40.761  1.00  0.00           O  
ATOM    497  C1'  DG    16      40.603  36.912  40.214  1.00  0.00           C  
ATOM    498  H1'  DG    16      40.566  37.715  39.478  1.00  0.00           H  
ATOM    499  N9   DG    16      41.632  37.315  41.265  1.00  0.00           N  
ATOM    500  C8   DG    16      42.042  36.556  42.258  1.00  0.00           C  
ATOM    501  H8   DG    16      41.557  35.607  42.435  1.00  0.00           H  
ATOM    502  N7   DG    16      42.974  37.047  43.068  1.00  0.00           N  
ATOM    503  C5   DG    16      43.167  38.304  42.449  1.00  0.00           C  
ATOM    504  C6   DG    16      44.160  39.335  42.668  1.00  0.00           C  
ATOM    505  O6   DG    16      45.091  39.410  43.523  1.00  0.00           O  
ATOM    506  N1   DG    16      44.090  40.410  41.739  1.00  0.00           N  
ATOM    507  H1   DG    16      44.720  41.176  41.929  1.00  0.00           H  
ATOM    508  C2   DG    16      43.191  40.446  40.715  1.00  0.00           C  
ATOM    509  N2   DG    16      43.378  41.424  39.883  1.00  0.00           N  
ATOM    510  H21  DG    16      44.201  42.000  39.988  1.00  0.00           H  
ATOM    511  H22  DG    16      42.706  41.594  39.148  1.00  0.00           H  
ATOM    512  N3   DG    16      42.292  39.481  40.522  1.00  0.00           N  
ATOM    513  C4   DG    16      42.353  38.427  41.384  1.00  0.00           C  
ATOM    514  C3'  DG    16      39.736  35.274  38.899  1.00  0.00           C  
ATOM    515  H3'  DG    16      39.529  34.205  38.952  1.00  0.00           H  
ATOM    516  C2'  DG    16      41.024  35.590  39.643  1.00  0.00           C  
ATOM    517  H2'  DG    16      41.281  34.837  40.388  1.00  0.00           H  
ATOM    518 H2''  DG    16      41.772  35.798  38.878  1.00  0.00           H  
ATOM    519  O3'  DG    16      39.680  35.730  37.567  1.00  0.00           O  
ATOM    520  P   DT3    17      40.727  35.140  36.451  1.00  0.00           P  
ATOM    521  OP1 DT3    17      40.117  35.618  35.250  1.00  0.00           O  
ATOM    522  OP2 DT3    17      40.820  33.727  36.696  1.00  0.00           O  
ATOM    523  O5' DT3    17      42.241  35.810  36.468  1.00  0.00           O  
ATOM    524  C5' DT3    17      42.321  37.155  36.391  1.00  0.00           C  
ATOM    525  H5' DT3    17      41.564  37.635  37.011  1.00  0.00           H  
ATOM    526 H5'' DT3    17      42.174  37.505  35.369  1.00  0.00           H  
ATOM    527  C4' DT3    17      43.634  37.764  36.926  1.00  0.00           C  
ATOM    528  H4' DT3    17      43.668  38.806  36.609  1.00  0.00           H  
ATOM    529  O4' DT3    17      43.862  37.648  38.333  1.00  0.00           O  
ATOM    530  C1' DT3    17      45.256  37.470  38.669  1.00  0.00           C  
ATOM    531  H1' DT3    17      45.679  38.474  38.713  1.00  0.00           H  
ATOM    532  N1  DT3    17      45.427  36.665  39.961  1.00  0.00           N  
ATOM    533  C6  DT3    17      44.818  35.474  40.113  1.00  0.00           C  
ATOM    534  H6  DT3    17      44.094  35.089  39.411  1.00  0.00           H  
ATOM    535  C5  DT3    17      44.960  34.729  41.265  1.00  0.00           C  
ATOM    536  C7  DT3    17      44.362  33.334  41.251  1.00  0.00           C  
ATOM    537  H71 DT3    17      43.751  33.177  42.141  1.00  0.00           H  
ATOM    538  H72 DT3    17      43.706  33.350  40.381  1.00  0.00           H  
ATOM    539  H73 DT3    17      45.105  32.538  41.221  1.00  0.00           H  
ATOM    540  C4  DT3    17      45.806  35.144  42.338  1.00  0.00           C  
ATOM    541  O4  DT3    17      46.045  34.505  43.380  1.00  0.00           O  
ATOM    542  N3  DT3    17      46.458  36.329  42.048  1.00  0.00           N  
ATOM    543  H3  DT3    17      47.095  36.634  42.769  1.00  0.00           H  
ATOM    544  C2  DT3    17      46.186  37.177  40.984  1.00  0.00           C  
ATOM    545  O2  DT3    17      46.716  38.274  41.054  1.00  0.00           O  
ATOM    546  C3' DT3    17      44.904  37.113  36.225  1.00  0.00           C  
ATOM    547  H3' DT3    17      44.700  36.242  35.602  1.00  0.00           H  
ATOM    548  C2' DT3    17      45.707  36.653  37.450  1.00  0.00           C  
ATOM    549  H2' DT3    17      45.482  35.621  37.718  1.00  0.00           H  
ATOM    550 H2'' DT3    17      46.790  36.669  37.330  1.00  0.00           H  
ATOM    551  O3' DT3    17      45.608  38.075  35.473  1.00  0.00           O  
ATOM    552 HO3' DT3    17      46.248  37.626  34.915  1.00  0.00           H  
ATOM    553  K+   K+    18      47.567  40.200  42.894  1.00  0.00           K  
ATOM    554  K+   K+    19      43.809  43.410  45.093  1.00  0.00           K  
END
