# Supplementary material for: Complexity of Guanine Quadruplex Unfolding Pathways Revealed by Atomistic Pulling Simulations
Source: J Chem Inf Model. 2023 Jul 17;63(15):4716–31. doi: 10.1021/acs.jcim.3c00171 (PMC10428220; doi:10.1021/acs.jcim.3c00171)
Supplement: Supplementary file 2 — ci3c00171_si_002.zip [file ci3c00171_si_002.zip › coordinates/initial-coordinates/2gku_t_ll-start_run3.pdb]

ATOM      1 HO5' DT5     1      41.869  58.530  39.173  1.00  0.00           H  
ATOM      2  O5' DT5     1      42.394  59.116  39.723  1.00  0.00           O  
ATOM      3  C5' DT5     1      42.403  58.568  41.082  1.00  0.00           C  
ATOM      4  H5' DT5     1      41.440  58.797  41.539  1.00  0.00           H  
ATOM      5 H5'' DT5     1      43.145  59.043  41.724  1.00  0.00           H  
ATOM      6  C4' DT5     1      42.820  57.094  41.184  1.00  0.00           C  
ATOM      7  H4' DT5     1      42.503  56.720  42.157  1.00  0.00           H  
ATOM      8  O4' DT5     1      42.046  56.509  40.115  1.00  0.00           O  
ATOM      9  C1' DT5     1      42.807  55.335  39.820  1.00  0.00           C  
ATOM     10  H1' DT5     1      42.675  54.637  40.647  1.00  0.00           H  
ATOM     11  N1  DT5     1      42.304  54.771  38.526  1.00  0.00           N  
ATOM     12  C6  DT5     1      42.188  55.458  37.379  1.00  0.00           C  
ATOM     13  H6  DT5     1      42.545  56.477  37.403  1.00  0.00           H  
ATOM     14  C5  DT5     1      41.929  54.926  36.164  1.00  0.00           C  
ATOM     15  C7  DT5     1      41.884  55.784  34.959  1.00  0.00           C  
ATOM     16  H71 DT5     1      42.539  55.360  34.198  1.00  0.00           H  
ATOM     17  H72 DT5     1      40.827  55.859  34.705  1.00  0.00           H  
ATOM     18  H73 DT5     1      42.259  56.777  35.208  1.00  0.00           H  
ATOM     19  C4  DT5     1      41.601  53.534  36.026  1.00  0.00           C  
ATOM     20  O4  DT5     1      41.267  52.946  34.984  1.00  0.00           O  
ATOM     21  N3  DT5     1      41.542  52.921  37.287  1.00  0.00           N  
ATOM     22  H3  DT5     1      41.082  52.022  37.261  1.00  0.00           H  
ATOM     23  C2  DT5     1      41.932  53.399  38.504  1.00  0.00           C  
ATOM     24  O2  DT5     1      41.819  52.734  39.512  1.00  0.00           O  
ATOM     25  C3' DT5     1      44.303  56.799  40.900  1.00  0.00           C  
ATOM     26  H3' DT5     1      44.864  57.690  40.616  1.00  0.00           H  
ATOM     27  C2' DT5     1      44.216  55.769  39.735  1.00  0.00           C  
ATOM     28  H2' DT5     1      44.402  56.367  38.843  1.00  0.00           H  
ATOM     29 H2'' DT5     1      44.944  54.960  39.793  1.00  0.00           H  
ATOM     30  O3' DT5     1      44.900  56.165  42.005  1.00  0.00           O  
ATOM     31  P    DG     2      46.442  56.477  42.347  1.00  0.00           P  
ATOM     32  OP1  DG     2      46.533  57.638  43.302  1.00  0.00           O  
ATOM     33  OP2  DG     2      47.245  56.375  41.128  1.00  0.00           O  
ATOM     34  O5'  DG     2      46.729  55.156  43.127  1.00  0.00           O  
ATOM     35  C5'  DG     2      47.186  53.883  42.561  1.00  0.00           C  
ATOM     36  H5'  DG     2      47.211  53.938  41.473  1.00  0.00           H  
ATOM     37 H5''  DG     2      46.480  53.096  42.827  1.00  0.00           H  
ATOM     38  C4'  DG     2      48.596  53.755  43.103  1.00  0.00           C  
ATOM     39  H4'  DG     2      49.060  54.742  43.099  1.00  0.00           H  
ATOM     40  O4'  DG     2      48.499  53.259  44.444  1.00  0.00           O  
ATOM     41  C1'  DG     2      49.079  51.918  44.550  1.00  0.00           C  
ATOM     42  H1'  DG     2      50.127  52.068  44.809  1.00  0.00           H  
ATOM     43  N9   DG     2      48.442  51.003  45.539  1.00  0.00           N  
ATOM     44  C8   DG     2      48.971  50.336  46.612  1.00  0.00           C  
ATOM     45  H8   DG     2      50.007  50.482  46.878  1.00  0.00           H  
ATOM     46  N7   DG     2      48.154  49.431  47.101  1.00  0.00           N  
ATOM     47  C5   DG     2      46.954  49.771  46.554  1.00  0.00           C  
ATOM     48  C6   DG     2      45.629  49.237  46.807  1.00  0.00           C  
ATOM     49  O6   DG     2      45.357  48.360  47.662  1.00  0.00           O  
ATOM     50  N1   DG     2      44.675  49.880  46.034  1.00  0.00           N  
ATOM     51  H1   DG     2      43.726  49.609  46.245  1.00  0.00           H  
ATOM     52  C2   DG     2      44.924  50.872  45.237  1.00  0.00           C  
ATOM     53  N2   DG     2      43.903  51.495  44.769  1.00  0.00           N  
ATOM     54  H21  DG     2      42.980  51.090  44.843  1.00  0.00           H  
ATOM     55  H22  DG     2      44.077  52.432  44.433  1.00  0.00           H  
ATOM     56  N3   DG     2      46.110  51.324  44.888  1.00  0.00           N  
ATOM     57  C4   DG     2      47.059  50.736  45.578  1.00  0.00           C  
ATOM     58  C3'  DG     2      49.429  52.691  42.324  1.00  0.00           C  
ATOM     59  H3'  DG     2      49.120  52.593  41.283  1.00  0.00           H  
ATOM     60  C2'  DG     2      49.020  51.465  43.112  1.00  0.00           C  
ATOM     61  H2'  DG     2      47.987  51.259  42.830  1.00  0.00           H  
ATOM     62 H2''  DG     2      49.672  50.611  42.930  1.00  0.00           H  
ATOM     63  O3'  DG     2      50.837  52.929  42.377  1.00  0.00           O  
ATOM     64  P    DG     3      51.906  51.943  41.726  1.00  0.00           P  
ATOM     65  OP1  DG     3      53.000  52.809  41.335  1.00  0.00           O  
ATOM     66  OP2  DG     3      51.309  51.087  40.691  1.00  0.00           O  
ATOM     67  O5'  DG     3      52.299  51.005  42.956  1.00  0.00           O  
ATOM     68  C5'  DG     3      52.866  51.523  44.184  1.00  0.00           C  
ATOM     69  H5'  DG     3      52.095  52.149  44.633  1.00  0.00           H  
ATOM     70 H5''  DG     3      53.756  52.138  44.049  1.00  0.00           H  
ATOM     71  C4'  DG     3      53.330  50.412  45.146  1.00  0.00           C  
ATOM     72  H4'  DG     3      53.823  50.934  45.966  1.00  0.00           H  
ATOM     73  O4'  DG     3      52.062  49.789  45.528  1.00  0.00           O  
ATOM     74  C1'  DG     3      52.232  48.394  45.235  1.00  0.00           C  
ATOM     75  H1'  DG     3      52.612  47.863  46.108  1.00  0.00           H  
ATOM     76  N9   DG     3      50.869  47.847  45.006  1.00  0.00           N  
ATOM     77  C8   DG     3      50.158  47.952  43.855  1.00  0.00           C  
ATOM     78  H8   DG     3      50.527  48.454  42.973  1.00  0.00           H  
ATOM     79  N7   DG     3      48.975  47.498  43.962  1.00  0.00           N  
ATOM     80  C5   DG     3      48.907  46.926  45.223  1.00  0.00           C  
ATOM     81  C6   DG     3      47.810  46.367  46.029  1.00  0.00           C  
ATOM     82  O6   DG     3      46.691  46.161  45.640  1.00  0.00           O  
ATOM     83  N1   DG     3      48.205  45.953  47.292  1.00  0.00           N  
ATOM     84  H1   DG     3      47.578  45.442  47.896  1.00  0.00           H  
ATOM     85  C2   DG     3      49.455  45.987  47.738  1.00  0.00           C  
ATOM     86  N2   DG     3      49.714  45.442  48.887  1.00  0.00           N  
ATOM     87  H21  DG     3      49.017  44.941  49.418  1.00  0.00           H  
ATOM     88  H22  DG     3      50.609  45.700  49.278  1.00  0.00           H  
ATOM     89  N3   DG     3      50.452  46.574  47.097  1.00  0.00           N  
ATOM     90  C4   DG     3      50.132  47.053  45.845  1.00  0.00           C  
ATOM     91  C3'  DG     3      54.201  49.456  44.333  1.00  0.00           C  
ATOM     92  H3'  DG     3      54.619  49.926  43.442  1.00  0.00           H  
ATOM     93  C2'  DG     3      53.216  48.283  44.026  1.00  0.00           C  
ATOM     94  H2'  DG     3      52.799  48.514  43.046  1.00  0.00           H  
ATOM     95 H2''  DG     3      53.561  47.249  44.055  1.00  0.00           H  
ATOM     96  O3'  DG     3      55.189  49.090  45.244  1.00  0.00           O  
ATOM     97  P    DG     4      56.642  48.670  44.711  1.00  0.00           P  
ATOM     98  OP1  DG     4      57.636  49.088  45.700  1.00  0.00           O  
ATOM     99  OP2  DG     4      56.837  49.001  43.237  1.00  0.00           O  
ATOM    100  O5'  DG     4      56.471  47.086  44.735  1.00  0.00           O  
ATOM    101  C5'  DG     4      56.785  46.366  45.903  1.00  0.00           C  
ATOM    102  H5'  DG     4      56.418  46.946  46.751  1.00  0.00           H  
ATOM    103 H5''  DG     4      57.859  46.187  45.957  1.00  0.00           H  
ATOM    104  C4'  DG     4      56.032  45.007  45.864  1.00  0.00           C  
ATOM    105  H4'  DG     4      56.258  44.567  46.835  1.00  0.00           H  
ATOM    106  O4'  DG     4      54.583  45.151  45.804  1.00  0.00           O  
ATOM    107  C1'  DG     4      54.123  43.982  45.181  1.00  0.00           C  
ATOM    108  H1'  DG     4      54.316  43.217  45.933  1.00  0.00           H  
ATOM    109  N9   DG     4      52.702  43.958  44.898  1.00  0.00           N  
ATOM    110  C8   DG     4      52.092  44.397  43.778  1.00  0.00           C  
ATOM    111  H8   DG     4      52.582  45.080  43.101  1.00  0.00           H  
ATOM    112  N7   DG     4      50.801  44.196  43.789  1.00  0.00           N  
ATOM    113  C5   DG     4      50.554  43.568  45.019  1.00  0.00           C  
ATOM    114  C6   DG     4      49.325  43.130  45.592  1.00  0.00           C  
ATOM    115  O6   DG     4      48.115  43.175  45.271  1.00  0.00           O  
ATOM    116  N1   DG     4      49.530  42.615  46.877  1.00  0.00           N  
ATOM    117  H1   DG     4      48.725  42.149  47.270  1.00  0.00           H  
ATOM    118  C2   DG     4      50.753  42.441  47.427  1.00  0.00           C  
ATOM    119  N2   DG     4      50.807  41.982  48.608  1.00  0.00           N  
ATOM    120  H21  DG     4      50.124  41.275  48.839  1.00  0.00           H  
ATOM    121  H22  DG     4      51.734  41.819  48.976  1.00  0.00           H  
ATOM    122  N3   DG     4      51.878  42.988  46.961  1.00  0.00           N  
ATOM    123  C4   DG     4      51.724  43.487  45.729  1.00  0.00           C  
ATOM    124  C3'  DG     4      56.418  44.092  44.744  1.00  0.00           C  
ATOM    125  H3'  DG     4      57.213  44.532  44.142  1.00  0.00           H  
ATOM    126  C2'  DG     4      55.124  43.855  43.957  1.00  0.00           C  
ATOM    127  H2'  DG     4      54.954  44.712  43.306  1.00  0.00           H  
ATOM    128 H2''  DG     4      55.096  42.845  43.547  1.00  0.00           H  
ATOM    129  O3'  DG     4      56.756  42.821  45.302  1.00  0.00           O  
ATOM    130  P    DT     5      58.123  42.110  45.055  1.00  0.00           P  
ATOM    131  OP1  DT     5      58.224  40.873  45.823  1.00  0.00           O  
ATOM    132  OP2  DT     5      59.221  43.111  45.118  1.00  0.00           O  
ATOM    133  O5'  DT     5      58.026  41.582  43.511  1.00  0.00           O  
ATOM    134  C5'  DT     5      57.413  40.352  43.135  1.00  0.00           C  
ATOM    135  H5'  DT     5      56.637  40.152  43.874  1.00  0.00           H  
ATOM    136 H5''  DT     5      58.068  39.492  43.273  1.00  0.00           H  
ATOM    137  C4'  DT     5      56.856  40.537  41.768  1.00  0.00           C  
ATOM    138  H4'  DT     5      56.523  41.573  41.704  1.00  0.00           H  
ATOM    139  O4'  DT     5      57.860  40.410  40.743  1.00  0.00           O  
ATOM    140  C1'  DT     5      57.228  40.179  39.517  1.00  0.00           C  
ATOM    141  H1'  DT     5      57.085  41.197  39.155  1.00  0.00           H  
ATOM    142  N1   DT     5      58.080  39.455  38.550  1.00  0.00           N  
ATOM    143  C6   DT     5      59.015  38.572  39.009  1.00  0.00           C  
ATOM    144  H6   DT     5      58.987  38.219  40.029  1.00  0.00           H  
ATOM    145  C5   DT     5      60.016  38.077  38.250  1.00  0.00           C  
ATOM    146  C7   DT     5      60.922  36.990  38.789  1.00  0.00           C  
ATOM    147  H71  DT     5      61.877  37.320  38.381  1.00  0.00           H  
ATOM    148  H72  DT     5      60.965  37.024  39.878  1.00  0.00           H  
ATOM    149  H73  DT     5      60.678  36.008  38.384  1.00  0.00           H  
ATOM    150  C4   DT     5      60.146  38.489  36.882  1.00  0.00           C  
ATOM    151  O4   DT     5      61.039  38.167  36.087  1.00  0.00           O  
ATOM    152  N3   DT     5      59.201  39.405  36.474  1.00  0.00           N  
ATOM    153  H3   DT     5      59.200  39.613  35.486  1.00  0.00           H  
ATOM    154  C2   DT     5      58.190  39.927  37.229  1.00  0.00           C  
ATOM    155  O2   DT     5      57.492  40.811  36.760  1.00  0.00           O  
ATOM    156  C3'  DT     5      55.897  39.451  41.295  1.00  0.00           C  
ATOM    157  H3'  DT     5      56.285  38.461  41.534  1.00  0.00           H  
ATOM    158  C2'  DT     5      55.882  39.550  39.764  1.00  0.00           C  
ATOM    159  H2'  DT     5      55.846  38.516  39.421  1.00  0.00           H  
ATOM    160 H2''  DT     5      55.087  40.150  39.322  1.00  0.00           H  
ATOM    161  O3'  DT     5      54.587  39.594  41.929  1.00  0.00           O  
ATOM    162  P    DT     6      53.587  38.387  42.006  1.00  0.00           P  
ATOM    163  OP1  DT     6      54.275  37.160  42.423  1.00  0.00           O  
ATOM    164  OP2  DT     6      52.857  38.525  40.757  1.00  0.00           O  
ATOM    165  O5'  DT     6      52.712  38.957  43.219  1.00  0.00           O  
ATOM    166  C5'  DT     6      53.209  39.512  44.458  1.00  0.00           C  
ATOM    167  H5'  DT     6      53.433  40.577  44.382  1.00  0.00           H  
ATOM    168 H5''  DT     6      54.165  39.050  44.706  1.00  0.00           H  
ATOM    169  C4'  DT     6      52.302  39.245  45.632  1.00  0.00           C  
ATOM    170  H4'  DT     6      52.779  39.521  46.572  1.00  0.00           H  
ATOM    171  O4'  DT     6      51.061  39.998  45.662  1.00  0.00           O  
ATOM    172  C1'  DT     6      49.936  39.167  45.423  1.00  0.00           C  
ATOM    173  H1'  DT     6      49.556  38.855  46.396  1.00  0.00           H  
ATOM    174  N1   DT     6      48.853  39.762  44.583  1.00  0.00           N  
ATOM    175  C6   DT     6      49.179  40.318  43.354  1.00  0.00           C  
ATOM    176  H6   DT     6      50.216  40.284  43.053  1.00  0.00           H  
ATOM    177  C5   DT     6      48.244  40.908  42.534  1.00  0.00           C  
ATOM    178  C7   DT     6      48.689  41.306  41.129  1.00  0.00           C  
ATOM    179  H71  DT     6      48.341  40.550  40.425  1.00  0.00           H  
ATOM    180  H72  DT     6      48.315  42.299  40.880  1.00  0.00           H  
ATOM    181  H73  DT     6      49.773  41.394  41.055  1.00  0.00           H  
ATOM    182  C4   DT     6      46.838  40.977  42.972  1.00  0.00           C  
ATOM    183  O4   DT     6      45.834  41.328  42.331  1.00  0.00           O  
ATOM    184  N3   DT     6      46.601  40.448  44.248  1.00  0.00           N  
ATOM    185  H3   DT     6      45.658  40.171  44.478  1.00  0.00           H  
ATOM    186  C2   DT     6      47.498  39.708  44.967  1.00  0.00           C  
ATOM    187  O2   DT     6      47.122  38.956  45.850  1.00  0.00           O  
ATOM    188  C3'  DT     6      51.960  37.737  45.575  1.00  0.00           C  
ATOM    189  H3'  DT     6      52.643  37.147  44.963  1.00  0.00           H  
ATOM    190  C2'  DT     6      50.588  37.804  44.907  1.00  0.00           C  
ATOM    191  H2'  DT     6      50.683  37.773  43.822  1.00  0.00           H  
ATOM    192 H2''  DT     6      49.958  36.933  45.091  1.00  0.00           H  
ATOM    193  O3'  DT     6      52.037  37.275  46.959  1.00  0.00           O  
ATOM    194  P    DA     7      51.811  35.753  47.438  1.00  0.00           P  
ATOM    195  OP1  DA     7      51.933  35.694  48.896  1.00  0.00           O  
ATOM    196  OP2  DA     7      52.769  34.926  46.699  1.00  0.00           O  
ATOM    197  O5'  DA     7      50.341  35.255  47.095  1.00  0.00           O  
ATOM    198  C5'  DA     7      49.288  35.901  47.669  1.00  0.00           C  
ATOM    199  H5'  DA     7      49.312  36.985  47.555  1.00  0.00           H  
ATOM    200 H5''  DA     7      49.228  35.809  48.754  1.00  0.00           H  
ATOM    201  C4'  DA     7      47.950  35.286  47.320  1.00  0.00           C  
ATOM    202  H4'  DA     7      47.151  35.899  47.738  1.00  0.00           H  
ATOM    203  O4'  DA     7      47.697  35.310  45.890  1.00  0.00           O  
ATOM    204  C1'  DA     7      47.639  33.953  45.444  1.00  0.00           C  
ATOM    205  H1'  DA     7      46.577  33.724  45.354  1.00  0.00           H  
ATOM    206  N9   DA     7      48.350  33.723  44.158  1.00  0.00           N  
ATOM    207  C8   DA     7      49.691  33.591  43.970  1.00  0.00           C  
ATOM    208  H8   DA     7      50.327  33.684  44.838  1.00  0.00           H  
ATOM    209  N7   DA     7      50.005  33.409  42.731  1.00  0.00           N  
ATOM    210  C5   DA     7      48.728  33.442  42.082  1.00  0.00           C  
ATOM    211  C6   DA     7      48.289  33.265  40.767  1.00  0.00           C  
ATOM    212  N6   DA     7      49.123  33.211  39.657  1.00  0.00           N  
ATOM    213  H61  DA     7      48.740  32.986  38.750  1.00  0.00           H  
ATOM    214  H62  DA     7      50.133  33.225  39.659  1.00  0.00           H  
ATOM    215  N1   DA     7      46.975  33.342  40.443  1.00  0.00           N  
ATOM    216  C2   DA     7      46.103  33.449  41.474  1.00  0.00           C  
ATOM    217  H2   DA     7      45.071  33.298  41.192  1.00  0.00           H  
ATOM    218  N3   DA     7      46.320  33.554  42.752  1.00  0.00           N  
ATOM    219  C4   DA     7      47.727  33.548  42.950  1.00  0.00           C  
ATOM    220  C3'  DA     7      47.645  33.906  47.846  1.00  0.00           C  
ATOM    221  H3'  DA     7      48.279  33.675  48.702  1.00  0.00           H  
ATOM    222  C2'  DA     7      48.019  33.102  46.651  1.00  0.00           C  
ATOM    223  H2'  DA     7      49.083  32.870  46.691  1.00  0.00           H  
ATOM    224 H2''  DA     7      47.564  32.112  46.615  1.00  0.00           H  
ATOM    225  O3'  DA     7      46.327  33.664  48.127  1.00  0.00           O  
ATOM    226  P    DG     8      45.813  32.487  49.086  1.00  0.00           P  
ATOM    227  OP1  DG     8      46.582  31.206  48.968  1.00  0.00           O  
ATOM    228  OP2  DG     8      44.356  32.446  48.817  1.00  0.00           O  
ATOM    229  O5'  DG     8      46.011  33.028  50.519  1.00  0.00           O  
ATOM    230  C5'  DG     8      45.475  34.264  51.010  1.00  0.00           C  
ATOM    231  H5'  DG     8      44.939  33.968  51.912  1.00  0.00           H  
ATOM    232 H5''  DG     8      44.855  34.862  50.342  1.00  0.00           H  
ATOM    233  C4'  DG     8      46.559  35.002  51.606  1.00  0.00           C  
ATOM    234  H4'  DG     8      47.143  34.213  52.081  1.00  0.00           H  
ATOM    235  O4'  DG     8      47.239  35.585  50.537  1.00  0.00           O  
ATOM    236  C1'  DG     8      48.089  36.633  51.082  1.00  0.00           C  
ATOM    237  H1'  DG     8      49.121  36.285  51.128  1.00  0.00           H  
ATOM    238  N9   DG     8      48.024  37.868  50.319  1.00  0.00           N  
ATOM    239  C8   DG     8      49.054  38.678  49.961  1.00  0.00           C  
ATOM    240  H8   DG     8      50.063  38.462  50.279  1.00  0.00           H  
ATOM    241  N7   DG     8      48.791  39.729  49.229  1.00  0.00           N  
ATOM    242  C5   DG     8      47.442  39.609  49.005  1.00  0.00           C  
ATOM    243  C6   DG     8      46.541  40.455  48.259  1.00  0.00           C  
ATOM    244  O6   DG     8      46.734  41.554  47.694  1.00  0.00           O  
ATOM    245  N1   DG     8      45.277  39.895  48.105  1.00  0.00           N  
ATOM    246  H1   DG     8      44.791  40.403  47.381  1.00  0.00           H  
ATOM    247  C2   DG     8      44.854  38.691  48.545  1.00  0.00           C  
ATOM    248  N2   DG     8      43.675  38.319  48.160  1.00  0.00           N  
ATOM    249  H21  DG     8      43.263  38.746  47.342  1.00  0.00           H  
ATOM    250  H22  DG     8      43.238  37.442  48.405  1.00  0.00           H  
ATOM    251  N3   DG     8      45.642  37.953  49.359  1.00  0.00           N  
ATOM    252  C4   DG     8      46.925  38.445  49.601  1.00  0.00           C  
ATOM    253  C3'  DG     8      46.279  36.188  52.567  1.00  0.00           C  
ATOM    254  H3'  DG     8      45.532  36.727  51.985  1.00  0.00           H  
ATOM    255  C2'  DG     8      47.652  36.810  52.549  1.00  0.00           C  
ATOM    256  H2'  DG     8      47.794  37.862  52.793  1.00  0.00           H  
ATOM    257 H2''  DG     8      48.272  36.161  53.167  1.00  0.00           H  
ATOM    258  O3'  DG     8      45.862  35.650  53.845  1.00  0.00           O  
ATOM    259  P    DG     9      45.829  36.759  55.047  1.00  0.00           P  
ATOM    260  OP1  DG     9      47.210  36.950  55.596  1.00  0.00           O  
ATOM    261  OP2  DG     9      44.893  36.123  56.009  1.00  0.00           O  
ATOM    262  O5'  DG     9      45.062  38.158  54.654  1.00  0.00           O  
ATOM    263  C5'  DG     9      45.538  39.166  53.707  1.00  0.00           C  
ATOM    264  H5'  DG     9      44.876  40.023  53.578  1.00  0.00           H  
ATOM    265 H5''  DG     9      45.727  38.829  52.688  1.00  0.00           H  
ATOM    266  C4'  DG     9      46.858  39.809  54.338  1.00  0.00           C  
ATOM    267  H4'  DG     9      47.409  38.997  54.812  1.00  0.00           H  
ATOM    268  O4'  DG     9      47.589  40.493  53.292  1.00  0.00           O  
ATOM    269  C1'  DG     9      47.531  41.903  53.387  1.00  0.00           C  
ATOM    270  H1'  DG     9      48.447  42.352  53.771  1.00  0.00           H  
ATOM    271  N9   DG     9      47.322  42.619  52.102  1.00  0.00           N  
ATOM    272  C8   DG     9      48.161  43.578  51.586  1.00  0.00           C  
ATOM    273  H8   DG     9      49.150  43.766  51.976  1.00  0.00           H  
ATOM    274  N7   DG     9      47.789  44.177  50.482  1.00  0.00           N  
ATOM    275  C5   DG     9      46.505  43.687  50.263  1.00  0.00           C  
ATOM    276  C6   DG     9      45.502  43.954  49.257  1.00  0.00           C  
ATOM    277  O6   DG     9      45.538  44.773  48.350  1.00  0.00           O  
ATOM    278  N1   DG     9      44.413  43.106  49.295  1.00  0.00           N  
ATOM    279  H1   DG     9      43.614  43.271  48.699  1.00  0.00           H  
ATOM    280  C2   DG     9      44.362  42.092  50.149  1.00  0.00           C  
ATOM    281  N2   DG     9      43.300  41.388  50.139  1.00  0.00           N  
ATOM    282  H21  DG     9      42.519  41.622  49.543  1.00  0.00           H  
ATOM    283  H22  DG     9      43.180  40.733  50.899  1.00  0.00           H  
ATOM    284  N3   DG     9      45.161  41.768  51.153  1.00  0.00           N  
ATOM    285  C4   DG     9      46.227  42.630  51.135  1.00  0.00           C  
ATOM    286  C3'  DG     9      46.672  40.899  55.377  1.00  0.00           C  
ATOM    287  H3'  DG     9      45.777  40.672  55.956  1.00  0.00           H  
ATOM    288  C2'  DG     9      46.368  42.060  54.433  1.00  0.00           C  
ATOM    289  H2'  DG     9      45.437  41.872  53.898  1.00  0.00           H  
ATOM    290 H2''  DG     9      46.261  43.000  54.975  1.00  0.00           H  
ATOM    291  O3'  DG     9      47.780  40.932  56.237  1.00  0.00           O  
ATOM    292  P    DG    10      47.825  41.896  57.507  1.00  0.00           P  
ATOM    293  OP1  DG    10      48.883  41.360  58.375  1.00  0.00           O  
ATOM    294  OP2  DG    10      46.490  42.111  58.079  1.00  0.00           O  
ATOM    295  O5'  DG    10      48.368  43.190  56.779  1.00  0.00           O  
ATOM    296  C5'  DG    10      49.684  43.235  56.159  1.00  0.00           C  
ATOM    297  H5'  DG    10      49.819  42.447  55.418  1.00  0.00           H  
ATOM    298 H5''  DG    10      50.353  42.971  56.978  1.00  0.00           H  
ATOM    299  C4'  DG    10      49.913  44.599  55.544  1.00  0.00           C  
ATOM    300  H4'  DG    10      50.910  44.707  55.116  1.00  0.00           H  
ATOM    301  O4'  DG    10      49.052  44.809  54.337  1.00  0.00           O  
ATOM    302  C1'  DG    10      48.448  46.083  54.476  1.00  0.00           C  
ATOM    303  H1'  DG    10      49.127  46.796  54.009  1.00  0.00           H  
ATOM    304  N9   DG    10      47.156  46.055  53.755  1.00  0.00           N  
ATOM    305  C8   DG    10      45.887  45.630  54.122  1.00  0.00           C  
ATOM    306  H8   DG    10      45.665  45.118  55.047  1.00  0.00           H  
ATOM    307  N7   DG    10      44.993  45.665  53.131  1.00  0.00           N  
ATOM    308  C5   DG    10      45.684  46.337  52.164  1.00  0.00           C  
ATOM    309  C6   DG    10      45.292  46.889  50.872  1.00  0.00           C  
ATOM    310  O6   DG    10      44.262  46.753  50.233  1.00  0.00           O  
ATOM    311  N1   DG    10      46.341  47.470  50.184  1.00  0.00           N  
ATOM    312  H1   DG    10      46.174  47.932  49.301  1.00  0.00           H  
ATOM    313  C2   DG    10      47.571  47.578  50.629  1.00  0.00           C  
ATOM    314  N2   DG    10      48.363  48.154  49.862  1.00  0.00           N  
ATOM    315  H21  DG    10      48.102  48.407  48.920  1.00  0.00           H  
ATOM    316  H22  DG    10      49.311  48.049  50.194  1.00  0.00           H  
ATOM    317  N3   DG    10      48.025  47.135  51.817  1.00  0.00           N  
ATOM    318  C4   DG    10      46.993  46.542  52.526  1.00  0.00           C  
ATOM    319  C3'  DG    10      49.678  45.751  56.434  1.00  0.00           C  
ATOM    320  H3'  DG    10      49.540  45.370  57.446  1.00  0.00           H  
ATOM    321  C2'  DG    10      48.397  46.439  55.939  1.00  0.00           C  
ATOM    322  H2'  DG    10      47.505  45.984  56.371  1.00  0.00           H  
ATOM    323 H2''  DG    10      48.378  47.502  56.181  1.00  0.00           H  
ATOM    324  O3'  DG    10      50.589  46.822  56.338  1.00  0.00           O  
ATOM    325  P    DT    11      51.584  47.249  57.520  1.00  0.00           P  
ATOM    326  OP1  DT    11      52.607  48.029  56.796  1.00  0.00           O  
ATOM    327  OP2  DT    11      51.883  46.156  58.439  1.00  0.00           O  
ATOM    328  O5'  DT    11      50.666  48.250  58.370  1.00  0.00           O  
ATOM    329  C5'  DT    11      51.169  48.909  59.569  1.00  0.00           C  
ATOM    330  H5'  DT    11      52.166  49.333  59.442  1.00  0.00           H  
ATOM    331 H5''  DT    11      51.287  48.185  60.375  1.00  0.00           H  
ATOM    332  C4'  DT    11      50.260  50.022  59.904  1.00  0.00           C  
ATOM    333  H4'  DT    11      50.633  50.499  60.811  1.00  0.00           H  
ATOM    334  O4'  DT    11      50.286  50.937  58.835  1.00  0.00           O  
ATOM    335  C1'  DT    11      48.940  51.196  58.353  1.00  0.00           C  
ATOM    336  H1'  DT    11      48.410  52.024  58.823  1.00  0.00           H  
ATOM    337  N1   DT    11      48.852  51.446  56.834  1.00  0.00           N  
ATOM    338  C6   DT    11      49.091  50.452  55.904  1.00  0.00           C  
ATOM    339  H6   DT    11      49.297  49.432  56.195  1.00  0.00           H  
ATOM    340  C5   DT    11      49.075  50.763  54.542  1.00  0.00           C  
ATOM    341  C7   DT    11      49.462  49.692  53.584  1.00  0.00           C  
ATOM    342  H71  DT    11      49.887  48.940  54.250  1.00  0.00           H  
ATOM    343  H72  DT    11      48.578  49.328  53.061  1.00  0.00           H  
ATOM    344  H73  DT    11      50.205  50.071  52.882  1.00  0.00           H  
ATOM    345  C4   DT    11      48.853  52.159  54.087  1.00  0.00           C  
ATOM    346  O4   DT    11      48.776  52.663  52.951  1.00  0.00           O  
ATOM    347  N3   DT    11      48.617  53.052  55.070  1.00  0.00           N  
ATOM    348  H3   DT    11      48.416  54.005  54.804  1.00  0.00           H  
ATOM    349  C2   DT    11      48.647  52.757  56.432  1.00  0.00           C  
ATOM    350  O2   DT    11      48.698  53.719  57.222  1.00  0.00           O  
ATOM    351  C3'  DT    11      48.767  49.556  60.129  1.00  0.00           C  
ATOM    352  H3'  DT    11      48.688  48.476  60.250  1.00  0.00           H  
ATOM    353  C2'  DT    11      48.117  49.927  58.784  1.00  0.00           C  
ATOM    354  H2'  DT    11      48.196  49.109  58.068  1.00  0.00           H  
ATOM    355 H2''  DT    11      47.069  50.217  58.858  1.00  0.00           H  
ATOM    356  O3'  DT    11      48.120  50.179  61.158  1.00  0.00           O  
ATOM    357  P    DT    12      46.857  49.526  61.893  1.00  0.00           P  
ATOM    358  OP1  DT    12      46.670  50.069  63.237  1.00  0.00           O  
ATOM    359  OP2  DT    12      46.851  48.039  61.791  1.00  0.00           O  
ATOM    360  O5'  DT    12      45.706  50.140  60.996  1.00  0.00           O  
ATOM    361  C5'  DT    12      44.500  50.618  61.632  1.00  0.00           C  
ATOM    362  H5'  DT    12      44.656  51.680  61.821  1.00  0.00           H  
ATOM    363 H5''  DT    12      44.354  49.983  62.506  1.00  0.00           H  
ATOM    364  C4'  DT    12      43.208  50.451  60.751  1.00  0.00           C  
ATOM    365  H4'  DT    12      42.270  50.764  61.211  1.00  0.00           H  
ATOM    366  O4'  DT    12      43.319  51.190  59.602  1.00  0.00           O  
ATOM    367  C1'  DT    12      42.583  50.482  58.669  1.00  0.00           C  
ATOM    368  H1'  DT    12      41.528  50.553  58.934  1.00  0.00           H  
ATOM    369  N1   DT    12      42.771  51.004  57.283  1.00  0.00           N  
ATOM    370  C6   DT    12      43.888  51.806  56.895  1.00  0.00           C  
ATOM    371  H6   DT    12      44.642  52.072  57.622  1.00  0.00           H  
ATOM    372  C5   DT    12      44.061  52.258  55.622  1.00  0.00           C  
ATOM    373  C7   DT    12      45.350  53.067  55.316  1.00  0.00           C  
ATOM    374  H71  DT    12      46.106  52.961  56.094  1.00  0.00           H  
ATOM    375  H72  DT    12      45.757  52.656  54.393  1.00  0.00           H  
ATOM    376  H73  DT    12      45.068  54.102  55.124  1.00  0.00           H  
ATOM    377  C4   DT    12      43.037  52.068  54.662  1.00  0.00           C  
ATOM    378  O4   DT    12      42.972  52.415  53.491  1.00  0.00           O  
ATOM    379  N3   DT    12      41.928  51.333  55.152  1.00  0.00           N  
ATOM    380  H3   DT    12      41.269  51.045  54.443  1.00  0.00           H  
ATOM    381  C2   DT    12      41.819  50.650  56.343  1.00  0.00           C  
ATOM    382  O2   DT    12      40.820  49.975  56.581  1.00  0.00           O  
ATOM    383  C3'  DT    12      42.981  48.972  60.316  1.00  0.00           C  
ATOM    384  H3'  DT    12      43.794  48.306  60.604  1.00  0.00           H  
ATOM    385  C2'  DT    12      42.928  49.051  58.795  1.00  0.00           C  
ATOM    386  H2'  DT    12      43.907  48.818  58.377  1.00  0.00           H  
ATOM    387 H2''  DT    12      42.177  48.397  58.351  1.00  0.00           H  
ATOM    388  O3'  DT    12      41.727  48.483  60.739  1.00  0.00           O  
ATOM    389  P    DA    13      41.400  46.984  60.982  1.00  0.00           P  
ATOM    390  OP1  DA    13      40.064  46.956  61.596  1.00  0.00           O  
ATOM    391  OP2  DA    13      42.610  46.550  61.669  1.00  0.00           O  
ATOM    392  O5'  DA    13      41.291  46.276  59.500  1.00  0.00           O  
ATOM    393  C5'  DA    13      40.056  45.894  58.936  1.00  0.00           C  
ATOM    394  H5'  DA    13      39.369  46.730  59.063  1.00  0.00           H  
ATOM    395 H5''  DA    13      39.585  45.046  59.434  1.00  0.00           H  
ATOM    396  C4'  DA    13      40.248  45.662  57.460  1.00  0.00           C  
ATOM    397  H4'  DA    13      39.280  45.463  57.001  1.00  0.00           H  
ATOM    398  O4'  DA    13      40.857  46.762  56.753  1.00  0.00           O  
ATOM    399  C1'  DA    13      41.860  46.278  55.883  1.00  0.00           C  
ATOM    400  H1'  DA    13      41.467  46.020  54.900  1.00  0.00           H  
ATOM    401  N9   DA    13      42.933  47.220  55.644  1.00  0.00           N  
ATOM    402  C8   DA    13      44.125  47.370  56.340  1.00  0.00           C  
ATOM    403  H8   DA    13      44.294  46.910  57.303  1.00  0.00           H  
ATOM    404  N7   DA    13      44.981  48.245  55.901  1.00  0.00           N  
ATOM    405  C5   DA    13      44.360  48.576  54.684  1.00  0.00           C  
ATOM    406  C6   DA    13      44.802  49.276  53.559  1.00  0.00           C  
ATOM    407  N6   DA    13      46.004  49.740  53.316  1.00  0.00           N  
ATOM    408  H61  DA    13      46.116  50.106  52.381  1.00  0.00           H  
ATOM    409  H62  DA    13      46.751  49.524  53.961  1.00  0.00           H  
ATOM    410  N1   DA    13      44.021  49.425  52.461  1.00  0.00           N  
ATOM    411  C2   DA    13      42.851  48.739  52.433  1.00  0.00           C  
ATOM    412  H2   DA    13      42.220  48.845  51.563  1.00  0.00           H  
ATOM    413  N3   DA    13      42.313  48.071  53.443  1.00  0.00           N  
ATOM    414  C4   DA    13      43.135  47.964  54.499  1.00  0.00           C  
ATOM    415  C3'  DA    13      41.075  44.464  57.152  1.00  0.00           C  
ATOM    416  H3'  DA    13      41.313  44.015  58.117  1.00  0.00           H  
ATOM    417  C2'  DA    13      42.327  45.023  56.566  1.00  0.00           C  
ATOM    418  H2'  DA    13      42.999  45.212  57.403  1.00  0.00           H  
ATOM    419 H2''  DA    13      42.811  44.348  55.859  1.00  0.00           H  
ATOM    420  O3'  DA    13      40.544  43.445  56.299  1.00  0.00           O  
ATOM    421  P    DG    14      39.553  42.322  56.921  1.00  0.00           P  
ATOM    422  OP1  DG    14      38.575  42.970  57.768  1.00  0.00           O  
ATOM    423  OP2  DG    14      40.377  41.246  57.511  1.00  0.00           O  
ATOM    424  O5'  DG    14      38.686  41.847  55.627  1.00  0.00           O  
ATOM    425  C5'  DG    14      39.234  40.969  54.657  1.00  0.00           C  
ATOM    426  H5'  DG    14      39.639  40.064  55.109  1.00  0.00           H  
ATOM    427 H5''  DG    14      40.077  41.479  54.192  1.00  0.00           H  
ATOM    428  C4'  DG    14      38.172  40.572  53.523  1.00  0.00           C  
ATOM    429  H4'  DG    14      37.210  40.418  54.012  1.00  0.00           H  
ATOM    430  O4'  DG    14      38.105  41.701  52.619  1.00  0.00           O  
ATOM    431  C1'  DG    14      38.412  41.286  51.344  1.00  0.00           C  
ATOM    432  H1'  DG    14      37.507  40.954  50.835  1.00  0.00           H  
ATOM    433  N9   DG    14      39.025  42.390  50.628  1.00  0.00           N  
ATOM    434  C8   DG    14      38.409  43.170  49.658  1.00  0.00           C  
ATOM    435  H8   DG    14      37.454  42.855  49.265  1.00  0.00           H  
ATOM    436  N7   DG    14      39.036  44.271  49.314  1.00  0.00           N  
ATOM    437  C5   DG    14      40.163  44.238  50.201  1.00  0.00           C  
ATOM    438  C6   DG    14      41.258  45.162  50.306  1.00  0.00           C  
ATOM    439  O6   DG    14      41.450  46.214  49.704  1.00  0.00           O  
ATOM    440  N1   DG    14      42.210  44.759  51.262  1.00  0.00           N  
ATOM    441  H1   DG    14      42.955  45.399  51.498  1.00  0.00           H  
ATOM    442  C2   DG    14      41.992  43.763  52.193  1.00  0.00           C  
ATOM    443  N2   DG    14      42.926  43.566  53.103  1.00  0.00           N  
ATOM    444  H21  DG    14      43.660  44.260  53.105  1.00  0.00           H  
ATOM    445  H22  DG    14      42.792  42.839  53.792  1.00  0.00           H  
ATOM    446  N3   DG    14      41.010  42.887  52.059  1.00  0.00           N  
ATOM    447  C4   DG    14      40.104  43.180  51.038  1.00  0.00           C  
ATOM    448  C3'  DG    14      38.777  39.384  52.734  1.00  0.00           C  
ATOM    449  H3'  DG    14      39.665  39.016  53.248  1.00  0.00           H  
ATOM    450  C2'  DG    14      39.306  40.067  51.498  1.00  0.00           C  
ATOM    451  H2'  DG    14      40.367  40.283  51.629  1.00  0.00           H  
ATOM    452 H2''  DG    14      39.416  39.371  50.665  1.00  0.00           H  
ATOM    453  O3'  DG    14      37.804  38.396  52.585  1.00  0.00           O  
ATOM    454  P    DG    15      37.866  37.074  51.623  1.00  0.00           P  
ATOM    455  OP1  DG    15      36.745  36.132  52.013  1.00  0.00           O  
ATOM    456  OP2  DG    15      39.291  36.573  51.593  1.00  0.00           O  
ATOM    457  O5'  DG    15      37.515  37.700  50.161  1.00  0.00           O  
ATOM    458  C5'  DG    15      36.227  38.207  49.803  1.00  0.00           C  
ATOM    459  H5'  DG    15      35.924  39.039  50.439  1.00  0.00           H  
ATOM    460 H5''  DG    15      35.434  37.460  49.757  1.00  0.00           H  
ATOM    461  C4'  DG    15      36.345  38.749  48.349  1.00  0.00           C  
ATOM    462  H4'  DG    15      35.354  39.021  47.986  1.00  0.00           H  
ATOM    463  O4'  DG    15      37.208  39.854  48.377  1.00  0.00           O  
ATOM    464  C1'  DG    15      37.810  40.080  47.080  1.00  0.00           C  
ATOM    465  H1'  DG    15      37.132  40.637  46.433  1.00  0.00           H  
ATOM    466  N9   DG    15      39.072  40.765  47.297  1.00  0.00           N  
ATOM    467  C8   DG    15      40.113  40.293  48.062  1.00  0.00           C  
ATOM    468  H8   DG    15      40.215  39.270  48.392  1.00  0.00           H  
ATOM    469  N7   DG    15      41.184  41.071  48.159  1.00  0.00           N  
ATOM    470  C5   DG    15      40.789  42.195  47.348  1.00  0.00           C  
ATOM    471  C6   DG    15      41.414  43.411  46.919  1.00  0.00           C  
ATOM    472  O6   DG    15      42.519  43.731  47.256  1.00  0.00           O  
ATOM    473  N1   DG    15      40.770  44.184  45.975  1.00  0.00           N  
ATOM    474  H1   DG    15      41.027  45.156  46.071  1.00  0.00           H  
ATOM    475  C2   DG    15      39.465  43.945  45.640  1.00  0.00           C  
ATOM    476  N2   DG    15      38.859  44.661  44.748  1.00  0.00           N  
ATOM    477  H21  DG    15      39.363  45.452  44.373  1.00  0.00           H  
ATOM    478  H22  DG    15      37.921  44.392  44.487  1.00  0.00           H  
ATOM    479  N3   DG    15      38.817  42.923  46.144  1.00  0.00           N  
ATOM    480  C4   DG    15      39.547  42.029  46.830  1.00  0.00           C  
ATOM    481  C3'  DG    15      36.952  37.760  47.443  1.00  0.00           C  
ATOM    482  H3'  DG    15      37.415  37.020  48.096  1.00  0.00           H  
ATOM    483  C2'  DG    15      37.974  38.635  46.627  1.00  0.00           C  
ATOM    484  H2'  DG    15      38.980  38.241  46.772  1.00  0.00           H  
ATOM    485 H2''  DG    15      37.809  38.674  45.550  1.00  0.00           H  
ATOM    486  O3'  DG    15      35.887  37.097  46.674  1.00  0.00           O  
ATOM    487  P    DG    16      36.184  36.091  45.496  1.00  0.00           P  
ATOM    488  OP1  DG    16      34.878  35.611  45.014  1.00  0.00           O  
ATOM    489  OP2  DG    16      37.091  35.075  46.071  1.00  0.00           O  
ATOM    490  O5'  DG    16      36.844  36.887  44.323  1.00  0.00           O  
ATOM    491  C5'  DG    16      36.064  37.726  43.517  1.00  0.00           C  
ATOM    492  H5'  DG    16      35.550  38.518  44.061  1.00  0.00           H  
ATOM    493 H5''  DG    16      35.380  37.116  42.927  1.00  0.00           H  
ATOM    494  C4'  DG    16      37.045  38.409  42.506  1.00  0.00           C  
ATOM    495  H4'  DG    16      36.559  39.093  41.809  1.00  0.00           H  
ATOM    496  O4'  DG    16      38.095  39.098  43.204  1.00  0.00           O  
ATOM    497  C1'  DG    16      39.325  38.796  42.572  1.00  0.00           C  
ATOM    498  H1'  DG    16      39.466  39.337  41.636  1.00  0.00           H  
ATOM    499  N9   DG    16      40.587  38.974  43.398  1.00  0.00           N  
ATOM    500  C8   DG    16      41.039  38.152  44.413  1.00  0.00           C  
ATOM    501  H8   DG    16      40.578  37.211  44.675  1.00  0.00           H  
ATOM    502  N7   DG    16      42.074  38.655  45.057  1.00  0.00           N  
ATOM    503  C5   DG    16      42.160  39.964  44.474  1.00  0.00           C  
ATOM    504  C6   DG    16      43.131  41.046  44.829  1.00  0.00           C  
ATOM    505  O6   DG    16      44.127  41.105  45.576  1.00  0.00           O  
ATOM    506  N1   DG    16      42.942  42.109  44.042  1.00  0.00           N  
ATOM    507  H1   DG    16      43.515  42.926  44.197  1.00  0.00           H  
ATOM    508  C2   DG    16      41.971  42.240  43.169  1.00  0.00           C  
ATOM    509  N2   DG    16      41.875  43.387  42.562  1.00  0.00           N  
ATOM    510  H21  DG    16      42.412  44.147  42.955  1.00  0.00           H  
ATOM    511  H22  DG    16      41.034  43.632  42.059  1.00  0.00           H  
ATOM    512  N3   DG    16      41.055  41.293  42.883  1.00  0.00           N  
ATOM    513  C4   DG    16      41.244  40.151  43.500  1.00  0.00           C  
ATOM    514  C3'  DG    16      37.669  37.285  41.685  1.00  0.00           C  
ATOM    515  H3'  DG    16      37.137  36.339  41.784  1.00  0.00           H  
ATOM    516  C2'  DG    16      39.065  37.328  42.183  1.00  0.00           C  
ATOM    517  H2'  DG    16      39.175  36.642  43.023  1.00  0.00           H  
ATOM    518 H2''  DG    16      39.740  37.126  41.351  1.00  0.00           H  
ATOM    519  O3'  DG    16      37.597  37.711  40.284  1.00  0.00           O  
ATOM    520  P   DT3    17      37.598  36.741  39.004  1.00  0.00           P  
ATOM    521  OP1 DT3    17      36.411  37.032  38.270  1.00  0.00           O  
ATOM    522  OP2 DT3    17      37.850  35.387  39.409  1.00  0.00           O  
ATOM    523  O5' DT3    17      38.917  37.113  38.265  1.00  0.00           O  
ATOM    524  C5' DT3    17      38.995  38.184  37.308  1.00  0.00           C  
ATOM    525  H5' DT3    17      38.532  39.058  37.767  1.00  0.00           H  
ATOM    526 H5'' DT3    17      38.570  37.882  36.352  1.00  0.00           H  
ATOM    527  C4' DT3    17      40.390  38.641  37.082  1.00  0.00           C  
ATOM    528  H4' DT3    17      40.384  39.448  36.349  1.00  0.00           H  
ATOM    529  O4' DT3    17      40.937  39.012  38.345  1.00  0.00           O  
ATOM    530  C1' DT3    17      42.202  38.361  38.436  1.00  0.00           C  
ATOM    531  H1' DT3    17      42.853  39.041  37.886  1.00  0.00           H  
ATOM    532  N1  DT3    17      42.704  38.256  39.863  1.00  0.00           N  
ATOM    533  C6  DT3    17      42.697  37.089  40.591  1.00  0.00           C  
ATOM    534  H6  DT3    17      42.278  36.197  40.150  1.00  0.00           H  
ATOM    535  C5  DT3    17      43.335  37.031  41.788  1.00  0.00           C  
ATOM    536  C7  DT3    17      43.339  35.663  42.456  1.00  0.00           C  
ATOM    537  H71 DT3    17      42.917  34.850  41.865  1.00  0.00           H  
ATOM    538  H72 DT3    17      44.304  35.506  42.939  1.00  0.00           H  
ATOM    539  H73 DT3    17      42.624  35.813  43.265  1.00  0.00           H  
ATOM    540  C4  DT3    17      44.047  38.179  42.317  1.00  0.00           C  
ATOM    541  O4  DT3    17      44.811  38.210  43.321  1.00  0.00           O  
ATOM    542  N3  DT3    17      43.891  39.312  41.546  1.00  0.00           N  
ATOM    543  H3  DT3    17      44.375  40.154  41.823  1.00  0.00           H  
ATOM    544  C2  DT3    17      43.237  39.444  40.355  1.00  0.00           C  
ATOM    545  O2  DT3    17      43.157  40.524  39.878  1.00  0.00           O  
ATOM    546  C3' DT3    17      41.208  37.503  36.422  1.00  0.00           C  
ATOM    547  H3' DT3    17      40.645  36.653  36.036  1.00  0.00           H  
ATOM    548  C2' DT3    17      42.068  37.058  37.599  1.00  0.00           C  
ATOM    549  H2' DT3    17      41.566  36.324  38.229  1.00  0.00           H  
ATOM    550 H2'' DT3    17      43.030  36.684  37.247  1.00  0.00           H  
ATOM    551  O3' DT3    17      42.134  37.989  35.502  1.00  0.00           O  
ATOM    552 HO3' DT3    17      42.472  37.213  35.049  1.00  0.00           H  
ATOM    553  K+   K+    18      45.593  43.572  45.982  1.00  0.00           K  
ATOM    554  K+   K+    19      43.360  46.909  47.730  1.00  0.00           K  
END
