# Supplementary material for: Complexity of Guanine Quadruplex Unfolding Pathways Revealed by Atomistic Pulling Simulations
Source: J Chem Inf Model. 2023 Jul 17;63(15):4716–31. doi: 10.1021/acs.jcim.3c00171 (PMC10428220; doi:10.1021/acs.jcim.3c00171)
Supplement: Supplementary file 2 — ci3c00171_si_002.zip [file ci3c00171_si_002.zip › coordinates/initial-coordinates/2gku_t_pl-start_run1.pdb]

ATOM      1 HO5' DT5     1      39.251  52.332  56.242  1.00  0.00           H  
ATOM      2  O5' DT5     1      38.696  52.945  55.753  1.00  0.00           O  
ATOM      3  C5' DT5     1      39.384  53.524  54.621  1.00  0.00           C  
ATOM      4  H5' DT5     1      40.294  54.018  54.963  1.00  0.00           H  
ATOM      5 H5'' DT5     1      38.727  54.204  54.079  1.00  0.00           H  
ATOM      6  C4' DT5     1      39.850  52.505  53.622  1.00  0.00           C  
ATOM      7  H4' DT5     1      40.301  53.004  52.765  1.00  0.00           H  
ATOM      8  O4' DT5     1      40.865  51.620  54.150  1.00  0.00           O  
ATOM      9  C1' DT5     1      40.766  50.368  53.542  1.00  0.00           C  
ATOM     10  H1' DT5     1      41.269  50.486  52.582  1.00  0.00           H  
ATOM     11  N1  DT5     1      41.251  49.265  54.451  1.00  0.00           N  
ATOM     12  C6  DT5     1      41.010  49.335  55.832  1.00  0.00           C  
ATOM     13  H6  DT5     1      40.500  50.192  56.247  1.00  0.00           H  
ATOM     14  C5  DT5     1      41.306  48.370  56.766  1.00  0.00           C  
ATOM     15  C7  DT5     1      41.119  48.502  58.294  1.00  0.00           C  
ATOM     16  H71 DT5     1      40.256  47.841  58.377  1.00  0.00           H  
ATOM     17  H72 DT5     1      41.959  48.132  58.883  1.00  0.00           H  
ATOM     18  H73 DT5     1      40.826  49.491  58.645  1.00  0.00           H  
ATOM     19  C4  DT5     1      41.944  47.187  56.271  1.00  0.00           C  
ATOM     20  O4  DT5     1      42.370  46.237  56.932  1.00  0.00           O  
ATOM     21  N3  DT5     1      42.193  47.116  54.896  1.00  0.00           N  
ATOM     22  H3  DT5     1      42.540  46.254  54.499  1.00  0.00           H  
ATOM     23  C2  DT5     1      41.932  48.121  53.962  1.00  0.00           C  
ATOM     24  O2  DT5     1      42.322  48.048  52.812  1.00  0.00           O  
ATOM     25  C3' DT5     1      38.701  51.621  53.120  1.00  0.00           C  
ATOM     26  H3' DT5     1      37.827  51.943  53.686  1.00  0.00           H  
ATOM     27  C2' DT5     1      39.241  50.251  53.423  1.00  0.00           C  
ATOM     28  H2' DT5     1      38.871  49.917  54.392  1.00  0.00           H  
ATOM     29 H2'' DT5     1      39.005  49.523  52.646  1.00  0.00           H  
ATOM     30  O3' DT5     1      38.568  51.704  51.736  1.00  0.00           O  
ATOM     31  P    DG     2      37.785  52.898  51.116  1.00  0.00           P  
ATOM     32  OP1  DG     2      36.854  53.470  52.088  1.00  0.00           O  
ATOM     33  OP2  DG     2      37.262  52.456  49.781  1.00  0.00           O  
ATOM     34  O5'  DG     2      38.840  54.033  50.870  1.00  0.00           O  
ATOM     35  C5'  DG     2      39.631  54.143  49.630  1.00  0.00           C  
ATOM     36  H5'  DG     2      39.232  55.012  49.106  1.00  0.00           H  
ATOM     37 H5''  DG     2      39.355  53.245  49.076  1.00  0.00           H  
ATOM     38  C4'  DG     2      41.156  54.332  49.777  1.00  0.00           C  
ATOM     39  H4'  DG     2      41.440  55.086  50.512  1.00  0.00           H  
ATOM     40  O4'  DG     2      41.689  53.138  50.218  1.00  0.00           O  
ATOM     41  C1'  DG     2      42.444  52.507  49.208  1.00  0.00           C  
ATOM     42  H1'  DG     2      43.478  52.839  49.302  1.00  0.00           H  
ATOM     43  N9   DG     2      42.507  51.030  49.276  1.00  0.00           N  
ATOM     44  C8   DG     2      43.566  50.232  49.583  1.00  0.00           C  
ATOM     45  H8   DG     2      44.544  50.683  49.659  1.00  0.00           H  
ATOM     46  N7   DG     2      43.362  48.960  49.756  1.00  0.00           N  
ATOM     47  C5   DG     2      41.965  48.913  49.614  1.00  0.00           C  
ATOM     48  C6   DG     2      40.988  47.780  49.775  1.00  0.00           C  
ATOM     49  O6   DG     2      41.130  46.651  50.083  1.00  0.00           O  
ATOM     50  N1   DG     2      39.711  48.123  49.559  1.00  0.00           N  
ATOM     51  H1   DG     2      39.049  47.430  49.879  1.00  0.00           H  
ATOM     52  C2   DG     2      39.326  49.404  49.316  1.00  0.00           C  
ATOM     53  N2   DG     2      38.009  49.571  49.358  1.00  0.00           N  
ATOM     54  H21  DG     2      37.305  48.847  49.348  1.00  0.00           H  
ATOM     55  H22  DG     2      37.747  50.546  49.321  1.00  0.00           H  
ATOM     56  N3   DG     2      40.126  50.461  49.111  1.00  0.00           N  
ATOM     57  C4   DG     2      41.448  50.199  49.292  1.00  0.00           C  
ATOM     58  C3'  DG     2      41.843  54.541  48.399  1.00  0.00           C  
ATOM     59  H3'  DG     2      41.144  55.061  47.744  1.00  0.00           H  
ATOM     60  C2'  DG     2      42.005  53.084  47.866  1.00  0.00           C  
ATOM     61  H2'  DG     2      41.078  52.603  47.554  1.00  0.00           H  
ATOM     62 H2''  DG     2      42.737  53.022  47.060  1.00  0.00           H  
ATOM     63  O3'  DG     2      43.099  55.208  48.407  1.00  0.00           O  
ATOM     64  P    DG     3      43.753  55.828  47.055  1.00  0.00           P  
ATOM     65  OP1  DG     3      44.707  56.841  47.548  1.00  0.00           O  
ATOM     66  OP2  DG     3      42.628  56.225  46.245  1.00  0.00           O  
ATOM     67  O5'  DG     3      44.530  54.717  46.300  1.00  0.00           O  
ATOM     68  C5'  DG     3      45.579  54.036  46.872  1.00  0.00           C  
ATOM     69  H5'  DG     3      45.427  54.145  47.946  1.00  0.00           H  
ATOM     70 H5''  DG     3      46.528  54.545  46.707  1.00  0.00           H  
ATOM     71  C4'  DG     3      45.841  52.548  46.446  1.00  0.00           C  
ATOM     72  H4'  DG     3      46.788  52.290  46.920  1.00  0.00           H  
ATOM     73  O4'  DG     3      44.841  51.578  46.886  1.00  0.00           O  
ATOM     74  C1'  DG     3      44.773  50.460  45.928  1.00  0.00           C  
ATOM     75  H1'  DG     3      45.650  49.813  45.921  1.00  0.00           H  
ATOM     76  N9   DG     3      43.610  49.535  46.005  1.00  0.00           N  
ATOM     77  C8   DG     3      42.301  49.737  45.557  1.00  0.00           C  
ATOM     78  H8   DG     3      41.861  50.633  45.144  1.00  0.00           H  
ATOM     79  N7   DG     3      41.541  48.718  45.815  1.00  0.00           N  
ATOM     80  C5   DG     3      42.422  47.759  46.303  1.00  0.00           C  
ATOM     81  C6   DG     3      42.163  46.440  46.719  1.00  0.00           C  
ATOM     82  O6   DG     3      41.140  45.781  46.564  1.00  0.00           O  
ATOM     83  N1   DG     3      43.273  45.820  47.293  1.00  0.00           N  
ATOM     84  H1   DG     3      43.170  44.851  47.559  1.00  0.00           H  
ATOM     85  C2   DG     3      44.492  46.404  47.335  1.00  0.00           C  
ATOM     86  N2   DG     3      45.539  45.811  47.709  1.00  0.00           N  
ATOM     87  H21  DG     3      45.563  44.808  47.827  1.00  0.00           H  
ATOM     88  H22  DG     3      46.368  46.348  47.497  1.00  0.00           H  
ATOM     89  N3   DG     3      44.786  47.596  46.874  1.00  0.00           N  
ATOM     90  C4   DG     3      43.678  48.231  46.355  1.00  0.00           C  
ATOM     91  C3'  DG     3      45.951  52.305  44.919  1.00  0.00           C  
ATOM     92  H3'  DG     3      45.777  53.213  44.341  1.00  0.00           H  
ATOM     93  C2'  DG     3      44.996  51.155  44.565  1.00  0.00           C  
ATOM     94  H2'  DG     3      44.134  51.641  44.109  1.00  0.00           H  
ATOM     95 H2''  DG     3      45.400  50.417  43.872  1.00  0.00           H  
ATOM     96  O3'  DG     3      47.271  51.884  44.603  1.00  0.00           O  
ATOM     97  P    DG     4      47.960  51.927  43.096  1.00  0.00           P  
ATOM     98  OP1  DG     4      49.070  52.989  43.141  1.00  0.00           O  
ATOM     99  OP2  DG     4      47.024  52.160  41.990  1.00  0.00           O  
ATOM    100  O5'  DG     4      48.575  50.487  42.805  1.00  0.00           O  
ATOM    101  C5'  DG     4      49.816  50.135  43.361  1.00  0.00           C  
ATOM    102  H5'  DG     4      49.607  50.223  44.427  1.00  0.00           H  
ATOM    103 H5''  DG     4      50.530  50.877  43.004  1.00  0.00           H  
ATOM    104  C4'  DG     4      50.276  48.771  42.957  1.00  0.00           C  
ATOM    105  H4'  DG     4      51.237  48.530  43.410  1.00  0.00           H  
ATOM    106  O4'  DG     4      49.343  47.864  43.603  1.00  0.00           O  
ATOM    107  C1'  DG     4      48.792  47.059  42.620  1.00  0.00           C  
ATOM    108  H1'  DG     4      49.294  46.111  42.431  1.00  0.00           H  
ATOM    109  N9   DG     4      47.380  46.757  42.987  1.00  0.00           N  
ATOM    110  C8   DG     4      46.329  47.610  43.043  1.00  0.00           C  
ATOM    111  H8   DG     4      46.535  48.660  42.899  1.00  0.00           H  
ATOM    112  N7   DG     4      45.234  47.042  43.515  1.00  0.00           N  
ATOM    113  C5   DG     4      45.599  45.740  43.738  1.00  0.00           C  
ATOM    114  C6   DG     4      44.901  44.559  44.238  1.00  0.00           C  
ATOM    115  O6   DG     4      43.741  44.468  44.526  1.00  0.00           O  
ATOM    116  N1   DG     4      45.681  43.417  44.376  1.00  0.00           N  
ATOM    117  H1   DG     4      45.174  42.638  44.772  1.00  0.00           H  
ATOM    118  C2   DG     4      47.043  43.420  44.171  1.00  0.00           C  
ATOM    119  N2   DG     4      47.688  42.364  44.455  1.00  0.00           N  
ATOM    120  H21  DG     4      47.158  41.551  44.736  1.00  0.00           H  
ATOM    121  H22  DG     4      48.600  42.273  44.032  1.00  0.00           H  
ATOM    122  N3   DG     4      47.706  44.408  43.622  1.00  0.00           N  
ATOM    123  C4   DG     4      46.900  45.559  43.445  1.00  0.00           C  
ATOM    124  C3'  DG     4      50.243  48.443  41.474  1.00  0.00           C  
ATOM    125  H3'  DG     4      50.314  49.349  40.872  1.00  0.00           H  
ATOM    126  C2'  DG     4      48.919  47.750  41.319  1.00  0.00           C  
ATOM    127  H2'  DG     4      48.121  48.482  41.194  1.00  0.00           H  
ATOM    128 H2''  DG     4      48.953  46.951  40.578  1.00  0.00           H  
ATOM    129  O3'  DG     4      51.249  47.569  41.004  1.00  0.00           O  
ATOM    130  P    DT     5      52.636  48.004  40.473  1.00  0.00           P  
ATOM    131  OP1  DT     5      52.371  48.937  39.405  1.00  0.00           O  
ATOM    132  OP2  DT     5      53.400  46.758  40.163  1.00  0.00           O  
ATOM    133  O5'  DT     5      53.351  48.700  41.722  1.00  0.00           O  
ATOM    134  C5'  DT     5      54.095  49.890  41.558  1.00  0.00           C  
ATOM    135  H5'  DT     5      53.469  50.625  41.052  1.00  0.00           H  
ATOM    136 H5''  DT     5      54.965  49.649  40.947  1.00  0.00           H  
ATOM    137  C4'  DT     5      54.503  50.557  42.864  1.00  0.00           C  
ATOM    138  H4'  DT     5      55.305  51.263  42.651  1.00  0.00           H  
ATOM    139  O4'  DT     5      53.471  51.197  43.537  1.00  0.00           O  
ATOM    140  C1'  DT     5      53.488  50.811  44.881  1.00  0.00           C  
ATOM    141  H1'  DT     5      54.331  51.272  45.395  1.00  0.00           H  
ATOM    142  N1   DT     5      52.291  51.224  45.647  1.00  0.00           N  
ATOM    143  C6   DT     5      51.428  50.289  46.246  1.00  0.00           C  
ATOM    144  H6   DT     5      51.589  49.228  46.132  1.00  0.00           H  
ATOM    145  C5   DT     5      50.282  50.676  46.842  1.00  0.00           C  
ATOM    146  C7   DT     5      49.365  49.620  47.294  1.00  0.00           C  
ATOM    147  H71  DT     5      49.223  49.699  48.371  1.00  0.00           H  
ATOM    148  H72  DT     5      48.371  49.914  46.957  1.00  0.00           H  
ATOM    149  H73  DT     5      49.691  48.653  46.910  1.00  0.00           H  
ATOM    150  C4   DT     5      49.948  52.115  47.066  1.00  0.00           C  
ATOM    151  O4   DT     5      48.976  52.533  47.735  1.00  0.00           O  
ATOM    152  N3   DT     5      50.919  52.990  46.620  1.00  0.00           N  
ATOM    153  H3   DT     5      50.623  53.947  46.747  1.00  0.00           H  
ATOM    154  C2   DT     5      52.063  52.583  45.919  1.00  0.00           C  
ATOM    155  O2   DT     5      52.936  53.389  45.690  1.00  0.00           O  
ATOM    156  C3'  DT     5      54.984  49.398  43.786  1.00  0.00           C  
ATOM    157  H3'  DT     5      55.081  48.442  43.272  1.00  0.00           H  
ATOM    158  C2'  DT     5      53.876  49.392  44.731  1.00  0.00           C  
ATOM    159  H2'  DT     5      53.087  48.831  44.229  1.00  0.00           H  
ATOM    160 H2''  DT     5      54.128  48.857  45.647  1.00  0.00           H  
ATOM    161  O3'  DT     5      56.123  49.784  44.530  1.00  0.00           O  
ATOM    162  P    DT     6      56.887  48.715  45.445  1.00  0.00           P  
ATOM    163  OP1  DT     6      58.249  49.337  45.563  1.00  0.00           O  
ATOM    164  OP2  DT     6      56.769  47.396  44.758  1.00  0.00           O  
ATOM    165  O5'  DT     6      56.203  48.697  46.904  1.00  0.00           O  
ATOM    166  C5'  DT     6      55.994  47.583  47.735  1.00  0.00           C  
ATOM    167  H5'  DT     6      56.847  47.457  48.401  1.00  0.00           H  
ATOM    168 H5''  DT     6      55.867  46.680  47.138  1.00  0.00           H  
ATOM    169  C4'  DT     6      54.730  47.699  48.658  1.00  0.00           C  
ATOM    170  H4'  DT     6      54.870  48.507  49.375  1.00  0.00           H  
ATOM    171  O4'  DT     6      53.571  47.910  47.876  1.00  0.00           O  
ATOM    172  C1'  DT     6      52.760  46.649  47.842  1.00  0.00           C  
ATOM    173  H1'  DT     6      51.897  46.944  48.440  1.00  0.00           H  
ATOM    174  N1   DT     6      52.318  46.248  46.503  1.00  0.00           N  
ATOM    175  C6   DT     6      53.252  46.086  45.494  1.00  0.00           C  
ATOM    176  H6   DT     6      54.307  46.204  45.695  1.00  0.00           H  
ATOM    177  C5   DT     6      52.924  45.511  44.291  1.00  0.00           C  
ATOM    178  C7   DT     6      54.049  45.127  43.384  1.00  0.00           C  
ATOM    179  H71  DT     6      53.957  45.873  42.595  1.00  0.00           H  
ATOM    180  H72  DT     6      55.064  45.050  43.775  1.00  0.00           H  
ATOM    181  H73  DT     6      53.818  44.254  42.773  1.00  0.00           H  
ATOM    182  C4   DT     6      51.558  45.189  44.059  1.00  0.00           C  
ATOM    183  O4   DT     6      51.119  44.805  42.972  1.00  0.00           O  
ATOM    184  N3   DT     6      50.713  45.397  45.091  1.00  0.00           N  
ATOM    185  H3   DT     6      49.724  45.288  44.915  1.00  0.00           H  
ATOM    186  C2   DT     6      50.985  46.011  46.279  1.00  0.00           C  
ATOM    187  O2   DT     6      50.147  46.215  47.111  1.00  0.00           O  
ATOM    188  C3'  DT     6      54.396  46.496  49.621  1.00  0.00           C  
ATOM    189  H3'  DT     6      55.305  45.949  49.873  1.00  0.00           H  
ATOM    190  C2'  DT     6      53.569  45.661  48.624  1.00  0.00           C  
ATOM    191  H2'  DT     6      54.248  44.966  48.130  1.00  0.00           H  
ATOM    192 H2''  DT     6      52.819  45.171  49.245  1.00  0.00           H  
ATOM    193  O3'  DT     6      53.589  46.866  50.706  1.00  0.00           O  
ATOM    194  P    DA     7      54.356  47.523  52.008  1.00  0.00           P  
ATOM    195  OP1  DA     7      55.756  48.011  51.599  1.00  0.00           O  
ATOM    196  OP2  DA     7      54.219  46.460  52.982  1.00  0.00           O  
ATOM    197  O5'  DA     7      53.337  48.748  52.328  1.00  0.00           O  
ATOM    198  C5'  DA     7      52.896  49.130  53.678  1.00  0.00           C  
ATOM    199  H5'  DA     7      53.373  50.051  54.012  1.00  0.00           H  
ATOM    200 H5''  DA     7      53.291  48.364  54.344  1.00  0.00           H  
ATOM    201  C4'  DA     7      51.344  49.134  53.866  1.00  0.00           C  
ATOM    202  H4'  DA     7      51.163  49.278  54.931  1.00  0.00           H  
ATOM    203  O4'  DA     7      50.705  50.125  53.114  1.00  0.00           O  
ATOM    204  C1'  DA     7      50.277  49.745  51.851  1.00  0.00           C  
ATOM    205  H1'  DA     7      49.239  49.996  51.632  1.00  0.00           H  
ATOM    206  N9   DA     7      51.293  50.383  50.906  1.00  0.00           N  
ATOM    207  C8   DA     7      52.078  49.849  49.975  1.00  0.00           C  
ATOM    208  H8   DA     7      52.120  48.786  49.789  1.00  0.00           H  
ATOM    209  N7   DA     7      52.778  50.724  49.300  1.00  0.00           N  
ATOM    210  C5   DA     7      52.455  51.916  49.903  1.00  0.00           C  
ATOM    211  C6   DA     7      52.855  53.285  49.671  1.00  0.00           C  
ATOM    212  N6   DA     7      53.750  53.642  48.789  1.00  0.00           N  
ATOM    213  H61  DA     7      54.033  54.611  48.758  1.00  0.00           H  
ATOM    214  H62  DA     7      54.360  53.021  48.276  1.00  0.00           H  
ATOM    215  N1   DA     7      52.276  54.298  50.358  1.00  0.00           N  
ATOM    216  C2   DA     7      51.343  53.994  51.237  1.00  0.00           C  
ATOM    217  H2   DA     7      50.859  54.829  51.721  1.00  0.00           H  
ATOM    218  N3   DA     7      50.877  52.745  51.566  1.00  0.00           N  
ATOM    219  C4   DA     7      51.528  51.760  50.909  1.00  0.00           C  
ATOM    220  C3'  DA     7      50.561  47.888  53.306  1.00  0.00           C  
ATOM    221  H3'  DA     7      51.243  47.038  53.296  1.00  0.00           H  
ATOM    222  C2'  DA     7      50.256  48.271  51.826  1.00  0.00           C  
ATOM    223  H2'  DA     7      51.069  47.878  51.216  1.00  0.00           H  
ATOM    224 H2''  DA     7      49.264  47.895  51.573  1.00  0.00           H  
ATOM    225  O3'  DA     7      49.299  47.630  54.010  1.00  0.00           O  
ATOM    226  P    DG     8      49.309  46.641  55.174  1.00  0.00           P  
ATOM    227  OP1  DG     8      48.199  47.013  55.974  1.00  0.00           O  
ATOM    228  OP2  DG     8      50.627  46.686  55.927  1.00  0.00           O  
ATOM    229  O5'  DG     8      49.066  45.183  54.651  1.00  0.00           O  
ATOM    230  C5'  DG     8      49.566  44.734  53.452  1.00  0.00           C  
ATOM    231  H5'  DG     8      50.635  44.919  53.557  1.00  0.00           H  
ATOM    232 H5''  DG     8      49.135  45.289  52.618  1.00  0.00           H  
ATOM    233  C4'  DG     8      49.232  43.272  53.211  1.00  0.00           C  
ATOM    234  H4'  DG     8      49.673  42.616  53.961  1.00  0.00           H  
ATOM    235  O4'  DG     8      47.864  42.986  53.246  1.00  0.00           O  
ATOM    236  C1'  DG     8      47.530  42.060  52.206  1.00  0.00           C  
ATOM    237  H1'  DG     8      47.712  41.056  52.591  1.00  0.00           H  
ATOM    238  N9   DG     8      46.107  42.177  51.723  1.00  0.00           N  
ATOM    239  C8   DG     8      45.282  41.068  51.576  1.00  0.00           C  
ATOM    240  H8   DG     8      45.595  40.061  51.811  1.00  0.00           H  
ATOM    241  N7   DG     8      44.022  41.341  51.189  1.00  0.00           N  
ATOM    242  C5   DG     8      44.055  42.750  51.130  1.00  0.00           C  
ATOM    243  C6   DG     8      43.005  43.693  50.797  1.00  0.00           C  
ATOM    244  O6   DG     8      41.806  43.520  50.733  1.00  0.00           O  
ATOM    245  N1   DG     8      43.353  45.018  50.864  1.00  0.00           N  
ATOM    246  H1   DG     8      42.641  45.715  50.701  1.00  0.00           H  
ATOM    247  C2   DG     8      44.648  45.421  51.058  1.00  0.00           C  
ATOM    248  N2   DG     8      44.872  46.647  51.320  1.00  0.00           N  
ATOM    249  H21  DG     8      44.284  47.373  50.937  1.00  0.00           H  
ATOM    250  H22  DG     8      45.793  46.966  51.586  1.00  0.00           H  
ATOM    251  N3   DG     8      45.677  44.587  51.272  1.00  0.00           N  
ATOM    252  C4   DG     8      45.281  43.264  51.351  1.00  0.00           C  
ATOM    253  C3'  DG     8      49.713  42.784  51.825  1.00  0.00           C  
ATOM    254  H3'  DG     8      50.024  43.598  51.170  1.00  0.00           H  
ATOM    255  C2'  DG     8      48.489  42.302  51.007  1.00  0.00           C  
ATOM    256  H2'  DG     8      48.130  43.134  50.403  1.00  0.00           H  
ATOM    257 H2''  DG     8      48.667  41.478  50.315  1.00  0.00           H  
ATOM    258  O3'  DG     8      50.711  41.765  52.067  1.00  0.00           O  
ATOM    259  P    DG     9      51.623  41.238  50.878  1.00  0.00           P  
ATOM    260  OP1  DG     9      52.660  40.392  51.564  1.00  0.00           O  
ATOM    261  OP2  DG     9      52.076  42.309  50.030  1.00  0.00           O  
ATOM    262  O5'  DG     9      50.732  40.335  49.959  1.00  0.00           O  
ATOM    263  C5'  DG     9      50.360  39.055  50.367  1.00  0.00           C  
ATOM    264  H5'  DG     9      50.019  39.011  51.402  1.00  0.00           H  
ATOM    265 H5''  DG     9      51.176  38.335  50.303  1.00  0.00           H  
ATOM    266  C4'  DG     9      49.204  38.551  49.522  1.00  0.00           C  
ATOM    267  H4'  DG     9      48.987  37.546  49.884  1.00  0.00           H  
ATOM    268  O4'  DG     9      47.996  39.280  49.622  1.00  0.00           O  
ATOM    269  C1'  DG     9      47.475  39.468  48.305  1.00  0.00           C  
ATOM    270  H1'  DG     9      47.006  38.559  47.928  1.00  0.00           H  
ATOM    271  N9   DG     9      46.505  40.555  48.098  1.00  0.00           N  
ATOM    272  C8   DG     9      46.772  41.886  47.758  1.00  0.00           C  
ATOM    273  H8   DG     9      47.747  42.289  47.530  1.00  0.00           H  
ATOM    274  N7   DG     9      45.702  42.645  47.774  1.00  0.00           N  
ATOM    275  C5   DG     9      44.685  41.688  47.946  1.00  0.00           C  
ATOM    276  C6   DG     9      43.287  41.867  47.913  1.00  0.00           C  
ATOM    277  O6   DG     9      42.592  42.914  47.753  1.00  0.00           O  
ATOM    278  N1   DG     9      42.544  40.716  48.033  1.00  0.00           N  
ATOM    279  H1   DG     9      41.546  40.867  48.000  1.00  0.00           H  
ATOM    280  C2   DG     9      43.122  39.524  48.266  1.00  0.00           C  
ATOM    281  N2   DG     9      42.255  38.519  48.413  1.00  0.00           N  
ATOM    282  H21  DG     9      41.257  38.574  48.272  1.00  0.00           H  
ATOM    283  H22  DG     9      42.690  37.607  48.404  1.00  0.00           H  
ATOM    284  N3   DG     9      44.483  39.312  48.329  1.00  0.00           N  
ATOM    285  C4   DG     9      45.190  40.433  48.075  1.00  0.00           C  
ATOM    286  C3'  DG     9      49.628  38.523  48.029  1.00  0.00           C  
ATOM    287  H3'  DG     9      50.677  38.727  47.811  1.00  0.00           H  
ATOM    288  C2'  DG     9      48.774  39.582  47.435  1.00  0.00           C  
ATOM    289  H2'  DG     9      49.272  40.515  47.698  1.00  0.00           H  
ATOM    290 H2''  DG     9      48.608  39.301  46.395  1.00  0.00           H  
ATOM    291  O3'  DG     9      49.357  37.257  47.521  1.00  0.00           O  
ATOM    292  P    DG    10      50.459  36.172  47.147  1.00  0.00           P  
ATOM    293  OP1  DG    10      51.092  35.529  48.297  1.00  0.00           O  
ATOM    294  OP2  DG    10      51.348  36.721  46.096  1.00  0.00           O  
ATOM    295  O5'  DG    10      49.590  35.086  46.410  1.00  0.00           O  
ATOM    296  C5'  DG    10      48.529  34.353  46.932  1.00  0.00           C  
ATOM    297  H5'  DG    10      48.308  34.569  47.977  1.00  0.00           H  
ATOM    298 H5''  DG    10      48.809  33.300  46.896  1.00  0.00           H  
ATOM    299  C4'  DG    10      47.353  34.463  46.019  1.00  0.00           C  
ATOM    300  H4'  DG    10      46.646  33.654  46.202  1.00  0.00           H  
ATOM    301  O4'  DG    10      46.581  35.711  46.107  1.00  0.00           O  
ATOM    302  C1'  DG    10      46.225  35.972  44.802  1.00  0.00           C  
ATOM    303  H1'  DG    10      45.402  35.318  44.514  1.00  0.00           H  
ATOM    304  N9   DG    10      45.816  37.451  44.799  1.00  0.00           N  
ATOM    305  C8   DG    10      46.569  38.524  44.526  1.00  0.00           C  
ATOM    306  H8   DG    10      47.595  38.457  44.198  1.00  0.00           H  
ATOM    307  N7   DG    10      45.930  39.719  44.721  1.00  0.00           N  
ATOM    308  C5   DG    10      44.633  39.281  44.965  1.00  0.00           C  
ATOM    309  C6   DG    10      43.392  40.015  45.030  1.00  0.00           C  
ATOM    310  O6   DG    10      43.198  41.240  44.834  1.00  0.00           O  
ATOM    311  N1   DG    10      42.250  39.231  45.198  1.00  0.00           N  
ATOM    312  H1   DG    10      41.336  39.655  45.266  1.00  0.00           H  
ATOM    313  C2   DG    10      42.298  37.866  45.283  1.00  0.00           C  
ATOM    314  N2   DG    10      41.267  37.268  45.751  1.00  0.00           N  
ATOM    315  H21  DG    10      40.389  37.746  45.607  1.00  0.00           H  
ATOM    316  H22  DG    10      41.333  36.268  45.631  1.00  0.00           H  
ATOM    317  N3   DG    10      43.417  37.161  45.220  1.00  0.00           N  
ATOM    318  C4   DG    10      44.541  37.920  45.033  1.00  0.00           C  
ATOM    319  C3'  DG    10      47.741  34.234  44.509  1.00  0.00           C  
ATOM    320  H3'  DG    10      48.772  33.895  44.403  1.00  0.00           H  
ATOM    321  C2'  DG    10      47.445  35.618  43.915  1.00  0.00           C  
ATOM    322  H2'  DG    10      48.205  36.384  44.069  1.00  0.00           H  
ATOM    323 H2''  DG    10      47.083  35.530  42.890  1.00  0.00           H  
ATOM    324  O3'  DG    10      46.769  33.337  43.852  1.00  0.00           O  
ATOM    325  P    DT    11      47.047  31.836  43.679  1.00  0.00           P  
ATOM    326  OP1  DT    11      45.776  31.207  44.019  1.00  0.00           O  
ATOM    327  OP2  DT    11      48.250  31.580  44.492  1.00  0.00           O  
ATOM    328  O5'  DT    11      47.460  31.543  42.123  1.00  0.00           O  
ATOM    329  C5'  DT    11      46.548  31.870  41.063  1.00  0.00           C  
ATOM    330  H5'  DT    11      45.503  31.841  41.369  1.00  0.00           H  
ATOM    331 H5''  DT    11      46.828  31.215  40.238  1.00  0.00           H  
ATOM    332  C4'  DT    11      46.751  33.340  40.630  1.00  0.00           C  
ATOM    333  H4'  DT    11      46.636  34.016  41.477  1.00  0.00           H  
ATOM    334  O4'  DT    11      48.039  33.634  40.093  1.00  0.00           O  
ATOM    335  C1'  DT    11      47.795  34.610  39.093  1.00  0.00           C  
ATOM    336  H1'  DT    11      47.697  35.547  39.640  1.00  0.00           H  
ATOM    337  N1   DT    11      48.828  34.694  38.039  1.00  0.00           N  
ATOM    338  C6   DT    11      49.358  33.548  37.563  1.00  0.00           C  
ATOM    339  H6   DT    11      49.027  32.623  38.012  1.00  0.00           H  
ATOM    340  C5   DT    11      50.316  33.611  36.560  1.00  0.00           C  
ATOM    341  C7   DT    11      50.917  32.227  35.994  1.00  0.00           C  
ATOM    342  H71  DT    11      51.793  32.430  35.378  1.00  0.00           H  
ATOM    343  H72  DT    11      51.256  31.606  36.823  1.00  0.00           H  
ATOM    344  H73  DT    11      50.171  31.790  35.331  1.00  0.00           H  
ATOM    345  C4   DT    11      50.712  34.783  35.932  1.00  0.00           C  
ATOM    346  O4   DT    11      51.467  34.848  34.900  1.00  0.00           O  
ATOM    347  N3   DT    11      50.162  35.870  36.476  1.00  0.00           N  
ATOM    348  H3   DT    11      50.489  36.703  36.008  1.00  0.00           H  
ATOM    349  C2   DT    11      49.182  35.913  37.467  1.00  0.00           C  
ATOM    350  O2   DT    11      48.646  36.957  37.795  1.00  0.00           O  
ATOM    351  C3'  DT    11      45.663  33.779  39.662  1.00  0.00           C  
ATOM    352  H3'  DT    11      45.052  32.898  39.466  1.00  0.00           H  
ATOM    353  C2'  DT    11      46.418  34.238  38.433  1.00  0.00           C  
ATOM    354  H2'  DT    11      46.451  33.314  37.856  1.00  0.00           H  
ATOM    355 H2''  DT    11      45.912  35.077  37.956  1.00  0.00           H  
ATOM    356  O3'  DT    11      44.843  34.786  40.217  1.00  0.00           O  
ATOM    357  P    DT    12      43.516  35.249  39.478  1.00  0.00           P  
ATOM    358  OP1  DT    12      42.836  34.015  38.950  1.00  0.00           O  
ATOM    359  OP2  DT    12      43.871  36.338  38.519  1.00  0.00           O  
ATOM    360  O5'  DT    12      42.608  35.858  40.631  1.00  0.00           O  
ATOM    361  C5'  DT    12      43.144  36.819  41.453  1.00  0.00           C  
ATOM    362  H5'  DT    12      44.085  37.233  41.090  1.00  0.00           H  
ATOM    363 H5''  DT    12      43.363  36.468  42.462  1.00  0.00           H  
ATOM    364  C4'  DT    12      42.054  37.944  41.566  1.00  0.00           C  
ATOM    365  H4'  DT    12      41.273  37.624  42.257  1.00  0.00           H  
ATOM    366  O4'  DT    12      42.577  39.146  42.120  1.00  0.00           O  
ATOM    367  C1'  DT    12      41.749  40.228  41.869  1.00  0.00           C  
ATOM    368  H1'  DT    12      41.006  40.153  42.662  1.00  0.00           H  
ATOM    369  N1   DT    12      42.554  41.517  41.802  1.00  0.00           N  
ATOM    370  C6   DT    12      43.775  41.518  41.234  1.00  0.00           C  
ATOM    371  H6   DT    12      44.219  40.547  41.075  1.00  0.00           H  
ATOM    372  C5   DT    12      44.446  42.663  41.002  1.00  0.00           C  
ATOM    373  C7   DT    12      45.861  42.683  40.460  1.00  0.00           C  
ATOM    374  H71  DT    12      46.581  42.491  41.256  1.00  0.00           H  
ATOM    375  H72  DT    12      45.954  41.880  39.729  1.00  0.00           H  
ATOM    376  H73  DT    12      45.975  43.643  39.958  1.00  0.00           H  
ATOM    377  C4   DT    12      43.731  43.934  41.230  1.00  0.00           C  
ATOM    378  O4   DT    12      44.157  45.054  41.043  1.00  0.00           O  
ATOM    379  N3   DT    12      42.520  43.812  41.714  1.00  0.00           N  
ATOM    380  H3   DT    12      42.069  44.688  41.935  1.00  0.00           H  
ATOM    381  C2   DT    12      41.882  42.690  42.111  1.00  0.00           C  
ATOM    382  O2   DT    12      40.764  42.774  42.673  1.00  0.00           O  
ATOM    383  C3'  DT    12      41.474  38.443  40.256  1.00  0.00           C  
ATOM    384  H3'  DT    12      42.242  38.527  39.487  1.00  0.00           H  
ATOM    385  C2'  DT    12      41.086  39.850  40.578  1.00  0.00           C  
ATOM    386  H2'  DT    12      41.447  40.454  39.746  1.00  0.00           H  
ATOM    387 H2''  DT    12      40.036  40.015  40.820  1.00  0.00           H  
ATOM    388  O3'  DT    12      40.406  37.668  39.807  1.00  0.00           O  
ATOM    389  P    DA    13      39.740  37.976  38.416  1.00  0.00           P  
ATOM    390  OP1  DA    13      38.735  36.904  38.180  1.00  0.00           O  
ATOM    391  OP2  DA    13      40.714  38.245  37.318  1.00  0.00           O  
ATOM    392  O5'  DA    13      38.878  39.233  38.672  1.00  0.00           O  
ATOM    393  C5'  DA    13      37.802  39.164  39.622  1.00  0.00           C  
ATOM    394  H5'  DA    13      38.086  38.886  40.637  1.00  0.00           H  
ATOM    395 H5''  DA    13      37.149  38.370  39.259  1.00  0.00           H  
ATOM    396  C4'  DA    13      37.053  40.535  39.905  1.00  0.00           C  
ATOM    397  H4'  DA    13      36.428  40.446  40.794  1.00  0.00           H  
ATOM    398  O4'  DA    13      38.063  41.426  40.252  1.00  0.00           O  
ATOM    399  C1'  DA    13      37.853  42.507  39.366  1.00  0.00           C  
ATOM    400  H1'  DA    13      37.208  43.202  39.903  1.00  0.00           H  
ATOM    401  N9   DA    13      39.189  43.021  38.947  1.00  0.00           N  
ATOM    402  C8   DA    13      40.094  42.272  38.258  1.00  0.00           C  
ATOM    403  H8   DA    13      39.824  41.294  37.887  1.00  0.00           H  
ATOM    404  N7   DA    13      41.246  42.880  38.033  1.00  0.00           N  
ATOM    405  C5   DA    13      41.037  44.142  38.608  1.00  0.00           C  
ATOM    406  C6   DA    13      41.792  45.385  38.714  1.00  0.00           C  
ATOM    407  N6   DA    13      43.010  45.540  38.260  1.00  0.00           N  
ATOM    408  H61  DA    13      43.399  46.471  38.297  1.00  0.00           H  
ATOM    409  H62  DA    13      43.600  44.774  37.967  1.00  0.00           H  
ATOM    410  N1   DA    13      41.237  46.438  39.216  1.00  0.00           N  
ATOM    411  C2   DA    13      40.017  46.348  39.713  1.00  0.00           C  
ATOM    412  H2   DA    13      39.711  47.295  40.134  1.00  0.00           H  
ATOM    413  N3   DA    13      39.162  45.379  39.718  1.00  0.00           N  
ATOM    414  C4   DA    13      39.734  44.270  39.122  1.00  0.00           C  
ATOM    415  C3'  DA    13      36.224  41.081  38.747  1.00  0.00           C  
ATOM    416  H3'  DA    13      35.978  40.279  38.051  1.00  0.00           H  
ATOM    417  C2'  DA    13      37.165  42.053  38.005  1.00  0.00           C  
ATOM    418  H2'  DA    13      37.801  41.487  37.324  1.00  0.00           H  
ATOM    419 H2''  DA    13      36.728  42.886  37.454  1.00  0.00           H  
ATOM    420  O3'  DA    13      35.012  41.684  39.160  1.00  0.00           O  
ATOM    421  P    DG    14      33.564  40.949  38.871  1.00  0.00           P  
ATOM    422  OP1  DG    14      33.412  40.661  37.394  1.00  0.00           O  
ATOM    423  OP2  DG    14      32.514  41.705  39.592  1.00  0.00           O  
ATOM    424  O5'  DG    14      33.769  39.543  39.564  1.00  0.00           O  
ATOM    425  C5'  DG    14      33.595  39.337  40.959  1.00  0.00           C  
ATOM    426  H5'  DG    14      32.563  39.332  41.311  1.00  0.00           H  
ATOM    427 H5''  DG    14      34.261  40.125  41.311  1.00  0.00           H  
ATOM    428  C4'  DG    14      34.094  38.002  41.430  1.00  0.00           C  
ATOM    429  H4'  DG    14      33.576  37.213  40.884  1.00  0.00           H  
ATOM    430  O4'  DG    14      35.469  37.742  41.165  1.00  0.00           O  
ATOM    431  C1'  DG    14      36.020  36.973  42.291  1.00  0.00           C  
ATOM    432  H1'  DG    14      36.414  36.056  41.854  1.00  0.00           H  
ATOM    433  N9   DG    14      37.127  37.716  43.003  1.00  0.00           N  
ATOM    434  C8   DG    14      38.221  37.098  43.454  1.00  0.00           C  
ATOM    435  H8   DG    14      38.461  36.052  43.339  1.00  0.00           H  
ATOM    436  N7   DG    14      39.030  37.945  44.091  1.00  0.00           N  
ATOM    437  C5   DG    14      38.410  39.197  43.975  1.00  0.00           C  
ATOM    438  C6   DG    14      38.902  40.550  44.352  1.00  0.00           C  
ATOM    439  O6   DG    14      39.915  40.838  44.946  1.00  0.00           O  
ATOM    440  N1   DG    14      37.903  41.558  44.080  1.00  0.00           N  
ATOM    441  H1   DG    14      38.194  42.525  44.074  1.00  0.00           H  
ATOM    442  C2   DG    14      36.740  41.254  43.437  1.00  0.00           C  
ATOM    443  N2   DG    14      35.978  42.264  43.103  1.00  0.00           N  
ATOM    444  H21  DG    14      36.196  43.207  43.390  1.00  0.00           H  
ATOM    445  H22  DG    14      35.039  42.076  42.781  1.00  0.00           H  
ATOM    446  N3   DG    14      36.362  40.115  42.984  1.00  0.00           N  
ATOM    447  C4   DG    14      37.255  39.060  43.234  1.00  0.00           C  
ATOM    448  C3'  DG    14      33.898  37.792  42.910  1.00  0.00           C  
ATOM    449  H3'  DG    14      34.197  38.708  43.421  1.00  0.00           H  
ATOM    450  C2'  DG    14      34.840  36.646  43.172  1.00  0.00           C  
ATOM    451  H2'  DG    14      35.181  36.589  44.206  1.00  0.00           H  
ATOM    452 H2''  DG    14      34.538  35.646  42.861  1.00  0.00           H  
ATOM    453  O3'  DG    14      32.521  37.570  43.219  1.00  0.00           O  
ATOM    454  P    DG    15      31.950  36.906  44.617  1.00  0.00           P  
ATOM    455  OP1  DG    15      32.645  35.646  44.910  1.00  0.00           O  
ATOM    456  OP2  DG    15      30.451  37.063  44.595  1.00  0.00           O  
ATOM    457  O5'  DG    15      32.339  38.015  45.760  1.00  0.00           O  
ATOM    458  C5'  DG    15      33.669  38.279  46.183  1.00  0.00           C  
ATOM    459  H5'  DG    15      33.516  39.159  46.808  1.00  0.00           H  
ATOM    460 H5''  DG    15      34.292  38.510  45.318  1.00  0.00           H  
ATOM    461  C4'  DG    15      34.324  37.191  47.030  1.00  0.00           C  
ATOM    462  H4'  DG    15      34.144  36.208  46.596  1.00  0.00           H  
ATOM    463  O4'  DG    15      35.770  37.371  47.051  1.00  0.00           O  
ATOM    464  C1'  DG    15      36.149  37.597  48.365  1.00  0.00           C  
ATOM    465  H1'  DG    15      36.501  36.629  48.722  1.00  0.00           H  
ATOM    466  N9   DG    15      37.324  38.536  48.435  1.00  0.00           N  
ATOM    467  C8   DG    15      38.545  38.320  48.879  1.00  0.00           C  
ATOM    468  H8   DG    15      38.842  37.340  49.224  1.00  0.00           H  
ATOM    469  N7   DG    15      39.357  39.259  48.509  1.00  0.00           N  
ATOM    470  C5   DG    15      38.603  40.258  47.970  1.00  0.00           C  
ATOM    471  C6   DG    15      38.896  41.618  47.593  1.00  0.00           C  
ATOM    472  O6   DG    15      39.989  42.142  47.497  1.00  0.00           O  
ATOM    473  N1   DG    15      37.774  42.340  47.285  1.00  0.00           N  
ATOM    474  H1   DG    15      37.837  43.248  46.845  1.00  0.00           H  
ATOM    475  C2   DG    15      36.506  41.779  47.123  1.00  0.00           C  
ATOM    476  N2   DG    15      35.566  42.354  46.510  1.00  0.00           N  
ATOM    477  H21  DG    15      35.655  43.330  46.267  1.00  0.00           H  
ATOM    478  H22  DG    15      34.712  41.814  46.532  1.00  0.00           H  
ATOM    479  N3   DG    15      36.235  40.540  47.436  1.00  0.00           N  
ATOM    480  C4   DG    15      37.299  39.828  47.901  1.00  0.00           C  
ATOM    481  C3'  DG    15      33.796  37.155  48.478  1.00  0.00           C  
ATOM    482  H3'  DG    15      32.792  37.571  48.561  1.00  0.00           H  
ATOM    483  C2'  DG    15      34.932  37.972  49.158  1.00  0.00           C  
ATOM    484  H2'  DG    15      34.745  39.045  49.112  1.00  0.00           H  
ATOM    485 H2''  DG    15      35.068  37.537  50.148  1.00  0.00           H  
ATOM    486  O3'  DG    15      33.750  35.794  49.019  1.00  0.00           O  
ATOM    487  P    DG    16      33.199  35.269  50.463  1.00  0.00           P  
ATOM    488  OP1  DG    16      32.803  33.809  50.458  1.00  0.00           O  
ATOM    489  OP2  DG    16      32.183  36.221  50.937  1.00  0.00           O  
ATOM    490  O5'  DG    16      34.398  35.533  51.457  1.00  0.00           O  
ATOM    491  C5'  DG    16      35.531  34.761  51.625  1.00  0.00           C  
ATOM    492  H5'  DG    16      36.083  34.681  50.688  1.00  0.00           H  
ATOM    493 H5''  DG    16      35.297  33.746  51.945  1.00  0.00           H  
ATOM    494  C4'  DG    16      36.590  35.363  52.595  1.00  0.00           C  
ATOM    495  H4'  DG    16      37.332  34.581  52.755  1.00  0.00           H  
ATOM    496  O4'  DG    16      37.170  36.523  51.982  1.00  0.00           O  
ATOM    497  C1'  DG    16      37.197  37.569  52.945  1.00  0.00           C  
ATOM    498  H1'  DG    16      38.083  37.496  53.576  1.00  0.00           H  
ATOM    499  N9   DG    16      37.178  38.862  52.233  1.00  0.00           N  
ATOM    500  C8   DG    16      36.086  39.709  51.971  1.00  0.00           C  
ATOM    501  H8   DG    16      35.097  39.424  52.299  1.00  0.00           H  
ATOM    502  N7   DG    16      36.413  40.825  51.447  1.00  0.00           N  
ATOM    503  C5   DG    16      37.852  40.798  51.393  1.00  0.00           C  
ATOM    504  C6   DG    16      38.864  41.791  51.020  1.00  0.00           C  
ATOM    505  O6   DG    16      38.666  42.886  50.460  1.00  0.00           O  
ATOM    506  N1   DG    16      40.178  41.416  51.233  1.00  0.00           N  
ATOM    507  H1   DG    16      40.861  42.115  50.979  1.00  0.00           H  
ATOM    508  C2   DG    16      40.523  40.211  51.667  1.00  0.00           C  
ATOM    509  N2   DG    16      41.749  39.963  52.022  1.00  0.00           N  
ATOM    510  H21  DG    16      42.484  40.545  51.647  1.00  0.00           H  
ATOM    511  H22  DG    16      42.006  39.224  52.661  1.00  0.00           H  
ATOM    512  N3   DG    16      39.599  39.388  52.193  1.00  0.00           N  
ATOM    513  C4   DG    16      38.290  39.611  51.889  1.00  0.00           C  
ATOM    514  C3'  DG    16      35.983  35.735  53.929  1.00  0.00           C  
ATOM    515  H3'  DG    16      34.937  35.426  53.932  1.00  0.00           H  
ATOM    516  C2'  DG    16      35.986  37.275  53.845  1.00  0.00           C  
ATOM    517  H2'  DG    16      35.051  37.564  53.364  1.00  0.00           H  
ATOM    518 H2''  DG    16      36.086  37.756  54.818  1.00  0.00           H  
ATOM    519  O3'  DG    16      36.751  35.158  55.012  1.00  0.00           O  
ATOM    520  P   DT3    17      36.172  35.100  56.510  1.00  0.00           P  
ATOM    521  OP1 DT3    17      36.911  33.965  57.097  1.00  0.00           O  
ATOM    522  OP2 DT3    17      34.729  34.898  56.420  1.00  0.00           O  
ATOM    523  O5' DT3    17      36.531  36.414  57.348  1.00  0.00           O  
ATOM    524  C5' DT3    17      36.046  36.590  58.644  1.00  0.00           C  
ATOM    525  H5' DT3    17      36.356  35.775  59.298  1.00  0.00           H  
ATOM    526 H5'' DT3    17      34.960  36.675  58.695  1.00  0.00           H  
ATOM    527  C4' DT3    17      36.625  37.850  59.231  1.00  0.00           C  
ATOM    528  H4' DT3    17      36.336  37.991  60.273  1.00  0.00           H  
ATOM    529  O4' DT3    17      38.042  37.756  59.306  1.00  0.00           O  
ATOM    530  C1' DT3    17      38.503  39.107  59.342  1.00  0.00           C  
ATOM    531  H1' DT3    17      38.218  39.552  60.295  1.00  0.00           H  
ATOM    532  N1  DT3    17      40.017  39.214  59.149  1.00  0.00           N  
ATOM    533  C6  DT3    17      40.776  38.127  58.869  1.00  0.00           C  
ATOM    534  H6  DT3    17      40.412  37.112  58.812  1.00  0.00           H  
ATOM    535  C5  DT3    17      42.116  38.318  58.669  1.00  0.00           C  
ATOM    536  C7  DT3    17      42.974  37.204  58.281  1.00  0.00           C  
ATOM    537  H71 DT3    17      42.420  36.282  58.107  1.00  0.00           H  
ATOM    538  H72 DT3    17      43.614  37.536  57.463  1.00  0.00           H  
ATOM    539  H73 DT3    17      43.552  37.039  59.191  1.00  0.00           H  
ATOM    540  C4  DT3    17      42.733  39.682  58.755  1.00  0.00           C  
ATOM    541  O4  DT3    17      43.890  40.045  58.473  1.00  0.00           O  
ATOM    542  N3  DT3    17      41.886  40.723  59.128  1.00  0.00           N  
ATOM    543  H3  DT3    17      42.281  41.636  59.305  1.00  0.00           H  
ATOM    544  C2  DT3    17      40.531  40.545  59.351  1.00  0.00           C  
ATOM    545  O2  DT3    17      39.876  41.517  59.623  1.00  0.00           O  
ATOM    546  C3' DT3    17      36.295  39.121  58.378  1.00  0.00           C  
ATOM    547  H3' DT3    17      35.922  38.827  57.397  1.00  0.00           H  
ATOM    548  C2' DT3    17      37.636  39.836  58.274  1.00  0.00           C  
ATOM    549  H2' DT3    17      38.126  39.676  57.314  1.00  0.00           H  
ATOM    550 H2'' DT3    17      37.573  40.898  58.513  1.00  0.00           H  
ATOM    551  O3' DT3    17      35.394  39.938  59.194  1.00  0.00           O  
ATOM    552 HO3' DT3    17      35.663  39.911  60.115  1.00  0.00           H  
ATOM    553  K+   K+    18      40.020  44.563  48.867  1.00  0.00           K  
ATOM    554  K+   K+    19      41.498  43.362  45.300  1.00  0.00           K  
END
