# Supplementary material for: Complexity of Guanine Quadruplex Unfolding Pathways Revealed by Atomistic Pulling Simulations
Source: J Chem Inf Model. 2023 Jul 17;63(15):4716–31. doi: 10.1021/acs.jcim.3c00171 (PMC10428220; doi:10.1021/acs.jcim.3c00171)
Supplement: Supplementary file 2 — ci3c00171_si_002.zip [file ci3c00171_si_002.zip › coordinates/initial-coordinates/2gku_t_pl-start_run2.pdb]

ATOM      1 HO5' DT5     1      41.143  53.663  52.915  1.00  0.00           H  
ATOM      2  O5' DT5     1      41.479  54.560  52.846  1.00  0.00           O  
ATOM      3  C5' DT5     1      41.111  55.105  51.617  1.00  0.00           C  
ATOM      4  H5' DT5     1      41.905  54.880  50.906  1.00  0.00           H  
ATOM      5 H5'' DT5     1      40.975  56.186  51.593  1.00  0.00           H  
ATOM      6  C4' DT5     1      39.797  54.483  51.102  1.00  0.00           C  
ATOM      7  H4' DT5     1      39.803  54.537  50.014  1.00  0.00           H  
ATOM      8  O4' DT5     1      39.741  53.079  51.459  1.00  0.00           O  
ATOM      9  C1' DT5     1      38.387  52.796  51.752  1.00  0.00           C  
ATOM     10  H1' DT5     1      37.928  52.646  50.775  1.00  0.00           H  
ATOM     11  N1  DT5     1      38.156  51.696  52.796  1.00  0.00           N  
ATOM     12  C6  DT5     1      38.699  51.835  54.133  1.00  0.00           C  
ATOM     13  H6  DT5     1      39.413  52.626  54.306  1.00  0.00           H  
ATOM     14  C5  DT5     1      38.465  50.841  55.032  1.00  0.00           C  
ATOM     15  C7  DT5     1      39.154  50.844  56.331  1.00  0.00           C  
ATOM     16  H71 DT5     1      39.679  49.891  56.393  1.00  0.00           H  
ATOM     17  H72 DT5     1      39.874  51.660  56.397  1.00  0.00           H  
ATOM     18  H73 DT5     1      38.435  50.957  57.142  1.00  0.00           H  
ATOM     19  C4  DT5     1      37.481  49.760  54.825  1.00  0.00           C  
ATOM     20  O4  DT5     1      37.206  48.819  55.645  1.00  0.00           O  
ATOM     21  N3  DT5     1      37.011  49.742  53.508  1.00  0.00           N  
ATOM     22  H3  DT5     1      36.192  49.168  53.364  1.00  0.00           H  
ATOM     23  C2  DT5     1      37.283  50.640  52.520  1.00  0.00           C  
ATOM     24  O2  DT5     1      36.718  50.552  51.398  1.00  0.00           O  
ATOM     25  C3' DT5     1      38.543  55.223  51.508  1.00  0.00           C  
ATOM     26  H3' DT5     1      38.770  56.134  52.061  1.00  0.00           H  
ATOM     27  C2' DT5     1      37.983  54.108  52.382  1.00  0.00           C  
ATOM     28  H2' DT5     1      38.202  54.223  53.444  1.00  0.00           H  
ATOM     29 H2'' DT5     1      36.893  54.136  52.357  1.00  0.00           H  
ATOM     30  O3' DT5     1      37.668  55.361  50.363  1.00  0.00           O  
ATOM     31  P    DG     2      37.385  56.722  49.603  1.00  0.00           P  
ATOM     32  OP1  DG     2      37.415  57.807  50.635  1.00  0.00           O  
ATOM     33  OP2  DG     2      36.194  56.450  48.722  1.00  0.00           O  
ATOM     34  O5'  DG     2      38.614  56.988  48.699  1.00  0.00           O  
ATOM     35  C5'  DG     2      38.979  56.114  47.628  1.00  0.00           C  
ATOM     36  H5'  DG     2      38.431  56.363  46.720  1.00  0.00           H  
ATOM     37 H5''  DG     2      38.775  55.083  47.917  1.00  0.00           H  
ATOM     38  C4'  DG     2      40.531  56.217  47.372  1.00  0.00           C  
ATOM     39  H4'  DG     2      40.720  57.274  47.559  1.00  0.00           H  
ATOM     40  O4'  DG     2      41.167  55.439  48.302  1.00  0.00           O  
ATOM     41  C1'  DG     2      41.734  54.235  47.651  1.00  0.00           C  
ATOM     42  H1'  DG     2      42.820  54.309  47.605  1.00  0.00           H  
ATOM     43  N9   DG     2      41.427  52.986  48.403  1.00  0.00           N  
ATOM     44  C8   DG     2      42.293  52.282  49.201  1.00  0.00           C  
ATOM     45  H8   DG     2      43.278  52.651  49.444  1.00  0.00           H  
ATOM     46  N7   DG     2      41.842  51.192  49.754  1.00  0.00           N  
ATOM     47  C5   DG     2      40.565  51.102  49.256  1.00  0.00           C  
ATOM     48  C6   DG     2      39.549  50.045  49.397  1.00  0.00           C  
ATOM     49  O6   DG     2      39.575  48.969  49.967  1.00  0.00           O  
ATOM     50  N1   DG     2      38.400  50.387  48.755  1.00  0.00           N  
ATOM     51  H1   DG     2      37.692  49.666  48.758  1.00  0.00           H  
ATOM     52  C2   DG     2      38.178  51.613  48.192  1.00  0.00           C  
ATOM     53  N2   DG     2      36.924  51.955  47.777  1.00  0.00           N  
ATOM     54  H21  DG     2      36.173  51.301  47.947  1.00  0.00           H  
ATOM     55  H22  DG     2      36.698  52.873  47.424  1.00  0.00           H  
ATOM     56  N3   DG     2      39.106  52.538  47.942  1.00  0.00           N  
ATOM     57  C4   DG     2      40.279  52.248  48.475  1.00  0.00           C  
ATOM     58  C3'  DG     2      40.935  55.865  45.969  1.00  0.00           C  
ATOM     59  H3'  DG     2      40.130  56.088  45.270  1.00  0.00           H  
ATOM     60  C2'  DG     2      41.123  54.319  46.235  1.00  0.00           C  
ATOM     61  H2'  DG     2      40.194  53.766  46.100  1.00  0.00           H  
ATOM     62 H2''  DG     2      41.749  53.774  45.529  1.00  0.00           H  
ATOM     63  O3'  DG     2      42.093  56.659  45.504  1.00  0.00           O  
ATOM     64  P    DG     3      42.848  56.180  44.205  1.00  0.00           P  
ATOM     65  OP1  DG     3      43.907  57.141  43.939  1.00  0.00           O  
ATOM     66  OP2  DG     3      41.858  55.873  43.139  1.00  0.00           O  
ATOM     67  O5'  DG     3      43.570  54.888  44.669  1.00  0.00           O  
ATOM     68  C5'  DG     3      44.647  54.958  45.609  1.00  0.00           C  
ATOM     69  H5'  DG     3      44.395  55.500  46.520  1.00  0.00           H  
ATOM     70 H5''  DG     3      45.422  55.569  45.145  1.00  0.00           H  
ATOM     71  C4'  DG     3      45.364  53.615  45.807  1.00  0.00           C  
ATOM     72  H4'  DG     3      46.276  53.762  46.387  1.00  0.00           H  
ATOM     73  O4'  DG     3      44.511  52.788  46.603  1.00  0.00           O  
ATOM     74  C1'  DG     3      44.804  51.443  46.371  1.00  0.00           C  
ATOM     75  H1'  DG     3      45.520  51.088  47.113  1.00  0.00           H  
ATOM     76  N9   DG     3      43.599  50.619  46.355  1.00  0.00           N  
ATOM     77  C8   DG     3      42.395  50.839  45.765  1.00  0.00           C  
ATOM     78  H8   DG     3      42.120  51.740  45.237  1.00  0.00           H  
ATOM     79  N7   DG     3      41.570  49.768  45.881  1.00  0.00           N  
ATOM     80  C5   DG     3      42.288  48.838  46.640  1.00  0.00           C  
ATOM     81  C6   DG     3      42.024  47.470  46.972  1.00  0.00           C  
ATOM     82  O6   DG     3      40.965  46.934  46.684  1.00  0.00           O  
ATOM     83  N1   DG     3      43.001  46.881  47.702  1.00  0.00           N  
ATOM     84  H1   DG     3      42.784  45.991  48.128  1.00  0.00           H  
ATOM     85  C2   DG     3      44.208  47.466  47.873  1.00  0.00           C  
ATOM     86  N2   DG     3      45.018  46.761  48.572  1.00  0.00           N  
ATOM     87  H21  DG     3      44.728  45.820  48.797  1.00  0.00           H  
ATOM     88  H22  DG     3      45.968  47.074  48.707  1.00  0.00           H  
ATOM     89  N3   DG     3      44.607  48.670  47.516  1.00  0.00           N  
ATOM     90  C4   DG     3      43.593  49.284  46.826  1.00  0.00           C  
ATOM     91  C3'  DG     3      45.766  52.865  44.521  1.00  0.00           C  
ATOM     92  H3'  DG     3      45.166  53.060  43.632  1.00  0.00           H  
ATOM     93  C2'  DG     3      45.403  51.402  44.908  1.00  0.00           C  
ATOM     94  H2'  DG     3      44.635  50.957  44.275  1.00  0.00           H  
ATOM     95 H2''  DG     3      46.231  50.698  44.822  1.00  0.00           H  
ATOM     96  O3'  DG     3      47.093  53.044  44.131  1.00  0.00           O  
ATOM     97  P    DG     4      47.812  52.456  42.819  1.00  0.00           P  
ATOM     98  OP1  DG     4      49.062  53.226  42.489  1.00  0.00           O  
ATOM     99  OP2  DG     4      46.786  52.281  41.807  1.00  0.00           O  
ATOM    100  O5'  DG     4      48.216  50.936  43.192  1.00  0.00           O  
ATOM    101  C5'  DG     4      49.194  50.646  44.206  1.00  0.00           C  
ATOM    102  H5'  DG     4      48.739  51.127  45.072  1.00  0.00           H  
ATOM    103 H5''  DG     4      50.121  51.205  44.080  1.00  0.00           H  
ATOM    104  C4'  DG     4      49.498  49.192  44.487  1.00  0.00           C  
ATOM    105  H4'  DG     4      50.339  49.075  45.170  1.00  0.00           H  
ATOM    106  O4'  DG     4      48.421  48.635  45.230  1.00  0.00           O  
ATOM    107  C1'  DG     4      48.130  47.343  44.639  1.00  0.00           C  
ATOM    108  H1'  DG     4      48.367  46.516  45.308  1.00  0.00           H  
ATOM    109  N9   DG     4      46.610  47.315  44.547  1.00  0.00           N  
ATOM    110  C8   DG     4      45.855  48.180  43.884  1.00  0.00           C  
ATOM    111  H8   DG     4      46.323  48.954  43.294  1.00  0.00           H  
ATOM    112  N7   DG     4      44.599  47.854  43.761  1.00  0.00           N  
ATOM    113  C5   DG     4      44.532  46.666  44.489  1.00  0.00           C  
ATOM    114  C6   DG     4      43.424  45.727  44.649  1.00  0.00           C  
ATOM    115  O6   DG     4      42.324  45.680  44.079  1.00  0.00           O  
ATOM    116  N1   DG     4      43.879  44.639  45.399  1.00  0.00           N  
ATOM    117  H1   DG     4      43.228  43.868  45.447  1.00  0.00           H  
ATOM    118  C2   DG     4      45.205  44.413  45.833  1.00  0.00           C  
ATOM    119  N2   DG     4      45.506  43.262  46.281  1.00  0.00           N  
ATOM    120  H21  DG     4      44.852  42.500  46.389  1.00  0.00           H  
ATOM    121  H22  DG     4      46.491  43.098  46.433  1.00  0.00           H  
ATOM    122  N3   DG     4      46.249  45.231  45.657  1.00  0.00           N  
ATOM    123  C4   DG     4      45.792  46.349  44.958  1.00  0.00           C  
ATOM    124  C3'  DG     4      49.736  48.445  43.186  1.00  0.00           C  
ATOM    125  H3'  DG     4      49.509  48.993  42.272  1.00  0.00           H  
ATOM    126  C2'  DG     4      48.807  47.275  43.252  1.00  0.00           C  
ATOM    127  H2'  DG     4      48.109  47.351  42.418  1.00  0.00           H  
ATOM    128 H2''  DG     4      49.306  46.308  43.200  1.00  0.00           H  
ATOM    129  O3'  DG     4      51.092  47.975  43.116  1.00  0.00           O  
ATOM    130  P    DT     5      52.229  48.895  42.508  1.00  0.00           P  
ATOM    131  OP1  DT     5      51.672  49.778  41.502  1.00  0.00           O  
ATOM    132  OP2  DT     5      53.299  47.950  42.058  1.00  0.00           O  
ATOM    133  O5'  DT     5      52.693  49.770  43.771  1.00  0.00           O  
ATOM    134  C5'  DT     5      53.891  50.441  43.733  1.00  0.00           C  
ATOM    135  H5'  DT     5      54.013  50.887  42.745  1.00  0.00           H  
ATOM    136 H5''  DT     5      54.702  49.734  43.908  1.00  0.00           H  
ATOM    137  C4'  DT     5      53.944  51.516  44.835  1.00  0.00           C  
ATOM    138  H4'  DT     5      54.769  52.201  44.635  1.00  0.00           H  
ATOM    139  O4'  DT     5      52.740  52.221  44.996  1.00  0.00           O  
ATOM    140  C1'  DT     5      52.742  53.025  46.167  1.00  0.00           C  
ATOM    141  H1'  DT     5      53.120  54.028  45.974  1.00  0.00           H  
ATOM    142  N1   DT     5      51.415  53.097  46.927  1.00  0.00           N  
ATOM    143  C6   DT     5      50.761  51.953  47.314  1.00  0.00           C  
ATOM    144  H6   DT     5      51.168  51.028  46.934  1.00  0.00           H  
ATOM    145  C5   DT     5      49.494  51.970  47.835  1.00  0.00           C  
ATOM    146  C7   DT     5      48.701  50.694  47.987  1.00  0.00           C  
ATOM    147  H71  DT     5      48.503  50.481  49.037  1.00  0.00           H  
ATOM    148  H72  DT     5      47.774  50.670  47.413  1.00  0.00           H  
ATOM    149  H73  DT     5      49.151  49.836  47.487  1.00  0.00           H  
ATOM    150  C4   DT     5      48.885  53.308  48.073  1.00  0.00           C  
ATOM    151  O4   DT     5      47.780  53.461  48.575  1.00  0.00           O  
ATOM    152  N3   DT     5      49.584  54.406  47.645  1.00  0.00           N  
ATOM    153  H3   DT     5      49.058  55.259  47.517  1.00  0.00           H  
ATOM    154  C2   DT     5      50.786  54.356  46.995  1.00  0.00           C  
ATOM    155  O2   DT     5      51.139  55.306  46.354  1.00  0.00           O  
ATOM    156  C3'  DT     5      54.000  50.996  46.275  1.00  0.00           C  
ATOM    157  H3'  DT     5      53.218  50.251  46.425  1.00  0.00           H  
ATOM    158  C2'  DT     5      53.716  52.281  47.102  1.00  0.00           C  
ATOM    159  H2'  DT     5      53.359  51.950  48.078  1.00  0.00           H  
ATOM    160 H2''  DT     5      54.684  52.755  47.264  1.00  0.00           H  
ATOM    161  O3'  DT     5      55.318  50.440  46.549  1.00  0.00           O  
ATOM    162  P    DT     6      55.563  49.402  47.853  1.00  0.00           P  
ATOM    163  OP1  DT     6      57.022  49.047  47.883  1.00  0.00           O  
ATOM    164  OP2  DT     6      54.603  48.295  47.755  1.00  0.00           O  
ATOM    165  O5'  DT     6      55.172  50.283  49.187  1.00  0.00           O  
ATOM    166  C5'  DT     6      54.570  49.691  50.268  1.00  0.00           C  
ATOM    167  H5'  DT     6      55.280  49.638  51.093  1.00  0.00           H  
ATOM    168 H5''  DT     6      54.155  48.693  50.129  1.00  0.00           H  
ATOM    169  C4'  DT     6      53.336  50.534  50.747  1.00  0.00           C  
ATOM    170  H4'  DT     6      53.706  51.559  50.776  1.00  0.00           H  
ATOM    171  O4'  DT     6      52.257  50.293  49.800  1.00  0.00           O  
ATOM    172  C1'  DT     6      51.202  49.438  50.370  1.00  0.00           C  
ATOM    173  H1'  DT     6      50.407  50.146  50.601  1.00  0.00           H  
ATOM    174  N1   DT     6      50.787  48.337  49.446  1.00  0.00           N  
ATOM    175  C6   DT     6      51.437  48.077  48.270  1.00  0.00           C  
ATOM    176  H6   DT     6      52.316  48.681  48.102  1.00  0.00           H  
ATOM    177  C5   DT     6      51.082  47.006  47.469  1.00  0.00           C  
ATOM    178  C7   DT     6      51.900  46.758  46.244  1.00  0.00           C  
ATOM    179  H71  DT     6      52.541  45.888  46.385  1.00  0.00           H  
ATOM    180  H72  DT     6      51.195  46.604  45.427  1.00  0.00           H  
ATOM    181  H73  DT     6      52.575  47.586  46.032  1.00  0.00           H  
ATOM    182  C4   DT     6      49.971  46.165  47.897  1.00  0.00           C  
ATOM    183  O4   DT     6      49.500  45.111  47.355  1.00  0.00           O  
ATOM    184  N3   DT     6      49.450  46.454  49.039  1.00  0.00           N  
ATOM    185  H3   DT     6      49.055  45.650  49.504  1.00  0.00           H  
ATOM    186  C2   DT     6      49.718  47.551  49.852  1.00  0.00           C  
ATOM    187  O2   DT     6      49.071  47.752  50.885  1.00  0.00           O  
ATOM    188  C3'  DT     6      52.805  50.109  52.080  1.00  0.00           C  
ATOM    189  H3'  DT     6      53.684  49.827  52.660  1.00  0.00           H  
ATOM    190  C2'  DT     6      51.893  48.922  51.662  1.00  0.00           C  
ATOM    191  H2'  DT     6      52.534  48.059  51.482  1.00  0.00           H  
ATOM    192 H2''  DT     6      51.087  48.624  52.333  1.00  0.00           H  
ATOM    193  O3'  DT     6      52.018  51.053  52.760  1.00  0.00           O  
ATOM    194  P    DA     7      52.674  52.249  53.578  1.00  0.00           P  
ATOM    195  OP1  DA     7      53.323  53.092  52.585  1.00  0.00           O  
ATOM    196  OP2  DA     7      53.374  51.733  54.784  1.00  0.00           O  
ATOM    197  O5'  DA     7      51.255  52.925  54.028  1.00  0.00           O  
ATOM    198  C5'  DA     7      50.553  52.672  55.245  1.00  0.00           C  
ATOM    199  H5'  DA     7      50.544  53.517  55.933  1.00  0.00           H  
ATOM    200 H5''  DA     7      50.931  51.756  55.699  1.00  0.00           H  
ATOM    201  C4'  DA     7      49.044  52.434  54.971  1.00  0.00           C  
ATOM    202  H4'  DA     7      48.471  52.358  55.895  1.00  0.00           H  
ATOM    203  O4'  DA     7      48.414  53.543  54.288  1.00  0.00           O  
ATOM    204  C1'  DA     7      48.105  53.178  52.941  1.00  0.00           C  
ATOM    205  H1'  DA     7      47.026  53.098  52.811  1.00  0.00           H  
ATOM    206  N9   DA     7      48.718  54.149  51.903  1.00  0.00           N  
ATOM    207  C8   DA     7      50.025  54.376  51.590  1.00  0.00           C  
ATOM    208  H8   DA     7      50.759  53.676  51.962  1.00  0.00           H  
ATOM    209  N7   DA     7      50.235  55.370  50.785  1.00  0.00           N  
ATOM    210  C5   DA     7      48.924  55.889  50.596  1.00  0.00           C  
ATOM    211  C6   DA     7      48.321  56.858  49.754  1.00  0.00           C  
ATOM    212  N6   DA     7      49.033  57.673  48.999  1.00  0.00           N  
ATOM    213  H61  DA     7      48.561  58.330  48.394  1.00  0.00           H  
ATOM    214  H62  DA     7      50.041  57.606  48.986  1.00  0.00           H  
ATOM    215  N1   DA     7      47.060  57.184  49.779  1.00  0.00           N  
ATOM    216  C2   DA     7      46.320  56.369  50.568  1.00  0.00           C  
ATOM    217  H2   DA     7      45.260  56.547  50.467  1.00  0.00           H  
ATOM    218  N3   DA     7      46.714  55.425  51.393  1.00  0.00           N  
ATOM    219  C4   DA     7      48.030  55.225  51.336  1.00  0.00           C  
ATOM    220  C3'  DA     7      48.828  51.174  54.103  1.00  0.00           C  
ATOM    221  H3'  DA     7      49.760  50.612  54.033  1.00  0.00           H  
ATOM    222  C2'  DA     7      48.583  51.691  52.721  1.00  0.00           C  
ATOM    223  H2'  DA     7      49.459  51.533  52.091  1.00  0.00           H  
ATOM    224 H2''  DA     7      47.716  51.203  52.277  1.00  0.00           H  
ATOM    225  O3'  DA     7      47.794  50.225  54.467  1.00  0.00           O  
ATOM    226  P    DG     8      47.793  49.539  55.957  1.00  0.00           P  
ATOM    227  OP1  DG     8      46.647  50.035  56.696  1.00  0.00           O  
ATOM    228  OP2  DG     8      49.157  49.468  56.568  1.00  0.00           O  
ATOM    229  O5'  DG     8      47.429  48.050  55.453  1.00  0.00           O  
ATOM    230  C5'  DG     8      47.951  47.527  54.230  1.00  0.00           C  
ATOM    231  H5'  DG     8      49.027  47.676  54.325  1.00  0.00           H  
ATOM    232 H5''  DG     8      47.533  47.876  53.286  1.00  0.00           H  
ATOM    233  C4'  DG     8      47.590  46.058  54.252  1.00  0.00           C  
ATOM    234  H4'  DG     8      47.984  45.636  55.176  1.00  0.00           H  
ATOM    235  O4'  DG     8      46.177  45.834  54.184  1.00  0.00           O  
ATOM    236  C1'  DG     8      46.013  44.859  53.152  1.00  0.00           C  
ATOM    237  H1'  DG     8      46.161  43.886  53.622  1.00  0.00           H  
ATOM    238  N9   DG     8      44.664  44.733  52.614  1.00  0.00           N  
ATOM    239  C8   DG     8      43.835  43.600  52.708  1.00  0.00           C  
ATOM    240  H8   DG     8      44.266  42.639  52.944  1.00  0.00           H  
ATOM    241  N7   DG     8      42.653  43.762  52.189  1.00  0.00           N  
ATOM    242  C5   DG     8      42.588  45.125  51.902  1.00  0.00           C  
ATOM    243  C6   DG     8      41.603  46.007  51.251  1.00  0.00           C  
ATOM    244  O6   DG     8      40.454  45.814  51.028  1.00  0.00           O  
ATOM    245  N1   DG     8      42.063  47.307  50.946  1.00  0.00           N  
ATOM    246  H1   DG     8      41.345  48.007  50.825  1.00  0.00           H  
ATOM    247  C2   DG     8      43.281  47.773  51.398  1.00  0.00           C  
ATOM    248  N2   DG     8      43.376  49.125  51.486  1.00  0.00           N  
ATOM    249  H21  DG     8      42.641  49.752  51.192  1.00  0.00           H  
ATOM    250  H22  DG     8      44.180  49.574  51.900  1.00  0.00           H  
ATOM    251  N3   DG     8      44.206  47.017  51.955  1.00  0.00           N  
ATOM    252  C4   DG     8      43.839  45.733  52.159  1.00  0.00           C  
ATOM    253  C3'  DG     8      48.214  45.332  52.923  1.00  0.00           C  
ATOM    254  H3'  DG     8      48.950  45.965  52.428  1.00  0.00           H  
ATOM    255  C2'  DG     8      47.007  45.093  52.039  1.00  0.00           C  
ATOM    256  H2'  DG     8      46.820  46.083  51.624  1.00  0.00           H  
ATOM    257 H2''  DG     8      47.043  44.323  51.268  1.00  0.00           H  
ATOM    258  O3'  DG     8      48.915  44.149  53.247  1.00  0.00           O  
ATOM    259  P    DG     9      49.765  43.374  52.136  1.00  0.00           P  
ATOM    260  OP1  DG     9      51.038  42.955  52.759  1.00  0.00           O  
ATOM    261  OP2  DG     9      49.819  44.348  50.945  1.00  0.00           O  
ATOM    262  O5'  DG     9      48.865  42.115  51.569  1.00  0.00           O  
ATOM    263  C5'  DG     9      48.433  40.931  52.262  1.00  0.00           C  
ATOM    264  H5'  DG     9      48.103  41.185  53.269  1.00  0.00           H  
ATOM    265 H5''  DG     9      49.162  40.121  52.288  1.00  0.00           H  
ATOM    266  C4'  DG     9      47.103  40.424  51.571  1.00  0.00           C  
ATOM    267  H4'  DG     9      46.667  39.674  52.230  1.00  0.00           H  
ATOM    268  O4'  DG     9      46.099  41.381  51.470  1.00  0.00           O  
ATOM    269  C1'  DG     9      45.156  40.826  50.515  1.00  0.00           C  
ATOM    270  H1'  DG     9      44.483  40.171  51.068  1.00  0.00           H  
ATOM    271  N9   DG     9      44.434  41.857  49.834  1.00  0.00           N  
ATOM    272  C8   DG     9      44.970  43.019  49.347  1.00  0.00           C  
ATOM    273  H8   DG     9      46.035  43.051  49.174  1.00  0.00           H  
ATOM    274  N7   DG     9      44.055  43.943  49.044  1.00  0.00           N  
ATOM    275  C5   DG     9      42.869  43.260  49.205  1.00  0.00           C  
ATOM    276  C6   DG     9      41.502  43.579  48.790  1.00  0.00           C  
ATOM    277  O6   DG     9      41.179  44.606  48.196  1.00  0.00           O  
ATOM    278  N1   DG     9      40.579  42.538  49.112  1.00  0.00           N  
ATOM    279  H1   DG     9      39.595  42.732  48.986  1.00  0.00           H  
ATOM    280  C2   DG     9      40.911  41.398  49.760  1.00  0.00           C  
ATOM    281  N2   DG     9      39.948  40.503  49.946  1.00  0.00           N  
ATOM    282  H21  DG     9      39.023  40.620  49.557  1.00  0.00           H  
ATOM    283  H22  DG     9      40.170  39.666  50.466  1.00  0.00           H  
ATOM    284  N3   DG     9      42.128  41.027  50.050  1.00  0.00           N  
ATOM    285  C4   DG     9      43.033  42.008  49.759  1.00  0.00           C  
ATOM    286  C3'  DG     9      47.384  39.934  50.221  1.00  0.00           C  
ATOM    287  H3'  DG     9      48.037  40.594  49.649  1.00  0.00           H  
ATOM    288  C2'  DG     9      45.956  39.956  49.572  1.00  0.00           C  
ATOM    289  H2'  DG     9      45.981  40.351  48.557  1.00  0.00           H  
ATOM    290 H2''  DG     9      45.441  38.997  49.512  1.00  0.00           H  
ATOM    291  O3'  DG     9      47.865  38.545  50.178  1.00  0.00           O  
ATOM    292  P    DG    10      48.207  37.802  48.848  1.00  0.00           P  
ATOM    293  OP1  DG    10      49.289  36.841  49.188  1.00  0.00           O  
ATOM    294  OP2  DG    10      48.384  38.821  47.762  1.00  0.00           O  
ATOM    295  O5'  DG    10      46.854  37.101  48.513  1.00  0.00           O  
ATOM    296  C5'  DG    10      46.315  36.027  49.401  1.00  0.00           C  
ATOM    297  H5'  DG    10      46.227  36.419  50.414  1.00  0.00           H  
ATOM    298 H5''  DG    10      47.059  35.231  49.402  1.00  0.00           H  
ATOM    299  C4'  DG    10      44.989  35.532  48.893  1.00  0.00           C  
ATOM    300  H4'  DG    10      44.486  34.836  49.564  1.00  0.00           H  
ATOM    301  O4'  DG    10      44.208  36.669  48.739  1.00  0.00           O  
ATOM    302  C1'  DG    10      43.615  36.921  47.466  1.00  0.00           C  
ATOM    303  H1'  DG    10      42.621  36.476  47.427  1.00  0.00           H  
ATOM    304  N9   DG    10      43.535  38.363  46.938  1.00  0.00           N  
ATOM    305  C8   DG    10      44.592  39.131  46.462  1.00  0.00           C  
ATOM    306  H8   DG    10      45.575  38.684  46.453  1.00  0.00           H  
ATOM    307  N7   DG    10      44.213  40.320  46.090  1.00  0.00           N  
ATOM    308  C5   DG    10      42.816  40.363  46.192  1.00  0.00           C  
ATOM    309  C6   DG    10      41.780  41.308  45.940  1.00  0.00           C  
ATOM    310  O6   DG    10      41.935  42.460  45.406  1.00  0.00           O  
ATOM    311  N1   DG    10      40.476  40.828  46.180  1.00  0.00           N  
ATOM    312  H1   DG    10      39.679  41.360  45.863  1.00  0.00           H  
ATOM    313  C2   DG    10      40.198  39.722  46.923  1.00  0.00           C  
ATOM    314  N2   DG    10      38.951  39.367  47.029  1.00  0.00           N  
ATOM    315  H21  DG    10      38.270  39.884  46.492  1.00  0.00           H  
ATOM    316  H22  DG    10      38.813  38.369  47.103  1.00  0.00           H  
ATOM    317  N3   DG    10      41.123  38.822  47.202  1.00  0.00           N  
ATOM    318  C4   DG    10      42.412  39.186  46.883  1.00  0.00           C  
ATOM    319  C3'  DG    10      44.968  34.882  47.492  1.00  0.00           C  
ATOM    320  H3'  DG    10      45.941  34.442  47.273  1.00  0.00           H  
ATOM    321  C2'  DG    10      44.552  36.005  46.536  1.00  0.00           C  
ATOM    322  H2'  DG    10      45.476  36.501  46.237  1.00  0.00           H  
ATOM    323 H2''  DG    10      43.929  35.524  45.782  1.00  0.00           H  
ATOM    324  O3'  DG    10      44.024  33.798  47.366  1.00  0.00           O  
ATOM    325  P    DT    11      44.415  32.354  46.987  1.00  0.00           P  
ATOM    326  OP1  DT    11      43.115  31.602  46.835  1.00  0.00           O  
ATOM    327  OP2  DT    11      45.442  31.876  47.925  1.00  0.00           O  
ATOM    328  O5'  DT    11      45.033  32.472  45.446  1.00  0.00           O  
ATOM    329  C5'  DT    11      44.206  32.690  44.352  1.00  0.00           C  
ATOM    330  H5'  DT    11      43.323  33.272  44.616  1.00  0.00           H  
ATOM    331 H5''  DT    11      43.881  31.725  43.961  1.00  0.00           H  
ATOM    332  C4'  DT    11      44.994  33.447  43.258  1.00  0.00           C  
ATOM    333  H4'  DT    11      45.408  34.334  43.738  1.00  0.00           H  
ATOM    334  O4'  DT    11      46.050  32.783  42.562  1.00  0.00           O  
ATOM    335  C1'  DT    11      46.239  33.555  41.377  1.00  0.00           C  
ATOM    336  H1'  DT    11      46.641  34.517  41.695  1.00  0.00           H  
ATOM    337  N1   DT    11      47.130  32.754  40.403  1.00  0.00           N  
ATOM    338  C6   DT    11      46.765  31.503  39.935  1.00  0.00           C  
ATOM    339  H6   DT    11      45.761  31.173  40.160  1.00  0.00           H  
ATOM    340  C5   DT    11      47.637  30.787  39.178  1.00  0.00           C  
ATOM    341  C7   DT    11      47.241  29.448  38.483  1.00  0.00           C  
ATOM    342  H71  DT    11      46.188  29.292  38.718  1.00  0.00           H  
ATOM    343  H72  DT    11      47.380  29.527  37.404  1.00  0.00           H  
ATOM    344  H73  DT    11      47.777  28.630  38.965  1.00  0.00           H  
ATOM    345  C4   DT    11      49.024  31.238  39.050  1.00  0.00           C  
ATOM    346  O4   DT    11      49.931  30.687  38.375  1.00  0.00           O  
ATOM    347  N3   DT    11      49.280  32.495  39.599  1.00  0.00           N  
ATOM    348  H3   DT    11      50.138  32.930  39.290  1.00  0.00           H  
ATOM    349  C2   DT    11      48.446  33.274  40.249  1.00  0.00           C  
ATOM    350  O2   DT    11      48.829  34.374  40.677  1.00  0.00           O  
ATOM    351  C3'  DT    11      43.993  33.889  42.174  1.00  0.00           C  
ATOM    352  H3'  DT    11      43.154  33.197  42.097  1.00  0.00           H  
ATOM    353  C2'  DT    11      44.823  33.738  40.886  1.00  0.00           C  
ATOM    354  H2'  DT    11      44.448  32.837  40.400  1.00  0.00           H  
ATOM    355 H2''  DT    11      44.796  34.582  40.198  1.00  0.00           H  
ATOM    356  O3'  DT    11      43.399  35.161  42.354  1.00  0.00           O  
ATOM    357  P    DT    12      42.109  35.766  41.576  1.00  0.00           P  
ATOM    358  OP1  DT    12      40.974  34.831  41.722  1.00  0.00           O  
ATOM    359  OP2  DT    12      42.490  36.345  40.290  1.00  0.00           O  
ATOM    360  O5'  DT    12      41.889  37.039  42.552  1.00  0.00           O  
ATOM    361  C5'  DT    12      40.703  37.090  43.407  1.00  0.00           C  
ATOM    362  H5'  DT    12      40.985  37.424  44.406  1.00  0.00           H  
ATOM    363 H5''  DT    12      40.188  36.130  43.411  1.00  0.00           H  
ATOM    364  C4'  DT    12      39.630  38.107  43.040  1.00  0.00           C  
ATOM    365  H4'  DT    12      38.734  37.887  43.619  1.00  0.00           H  
ATOM    366  O4'  DT    12      40.103  39.386  43.416  1.00  0.00           O  
ATOM    367  C1'  DT    12      40.269  40.207  42.333  1.00  0.00           C  
ATOM    368  H1'  DT    12      39.329  40.759  42.313  1.00  0.00           H  
ATOM    369  N1   DT    12      41.439  41.081  42.456  1.00  0.00           N  
ATOM    370  C6   DT    12      42.704  40.521  42.479  1.00  0.00           C  
ATOM    371  H6   DT    12      42.839  39.452  42.542  1.00  0.00           H  
ATOM    372  C5   DT    12      43.776  41.314  42.356  1.00  0.00           C  
ATOM    373  C7   DT    12      45.103  40.680  42.408  1.00  0.00           C  
ATOM    374  H71  DT    12      44.977  39.598  42.385  1.00  0.00           H  
ATOM    375  H72  DT    12      45.677  40.995  41.536  1.00  0.00           H  
ATOM    376  H73  DT    12      45.603  41.072  43.294  1.00  0.00           H  
ATOM    377  C4   DT    12      43.661  42.716  42.300  1.00  0.00           C  
ATOM    378  O4   DT    12      44.637  43.477  42.209  1.00  0.00           O  
ATOM    379  N3   DT    12      42.369  43.207  42.385  1.00  0.00           N  
ATOM    380  H3   DT    12      42.291  44.207  42.267  1.00  0.00           H  
ATOM    381  C2   DT    12      41.216  42.470  42.365  1.00  0.00           C  
ATOM    382  O2   DT    12      40.123  42.962  42.175  1.00  0.00           O  
ATOM    383  C3'  DT    12      39.314  38.219  41.494  1.00  0.00           C  
ATOM    384  H3'  DT    12      39.539  37.305  40.945  1.00  0.00           H  
ATOM    385  C2'  DT    12      40.255  39.399  41.036  1.00  0.00           C  
ATOM    386  H2'  DT    12      41.211  38.891  40.909  1.00  0.00           H  
ATOM    387 H2''  DT    12      39.920  39.941  40.151  1.00  0.00           H  
ATOM    388  O3'  DT    12      37.938  38.508  41.264  1.00  0.00           O  
ATOM    389  P    DA    13      37.319  38.956  39.825  1.00  0.00           P  
ATOM    390  OP1  DA    13      35.821  38.662  39.892  1.00  0.00           O  
ATOM    391  OP2  DA    13      38.210  38.424  38.848  1.00  0.00           O  
ATOM    392  O5'  DA    13      37.418  40.548  39.926  1.00  0.00           O  
ATOM    393  C5'  DA    13      36.786  41.273  41.011  1.00  0.00           C  
ATOM    394  H5'  DA    13      37.560  41.749  41.614  1.00  0.00           H  
ATOM    395 H5''  DA    13      36.192  40.595  41.624  1.00  0.00           H  
ATOM    396  C4'  DA    13      35.886  42.408  40.480  1.00  0.00           C  
ATOM    397  H4'  DA    13      35.566  43.131  41.230  1.00  0.00           H  
ATOM    398  O4'  DA    13      36.719  43.249  39.716  1.00  0.00           O  
ATOM    399  C1'  DA    13      36.136  43.374  38.393  1.00  0.00           C  
ATOM    400  H1'  DA    13      35.554  44.295  38.426  1.00  0.00           H  
ATOM    401  N9   DA    13      37.295  43.374  37.346  1.00  0.00           N  
ATOM    402  C8   DA    13      38.046  42.234  36.986  1.00  0.00           C  
ATOM    403  H8   DA    13      37.863  41.271  37.438  1.00  0.00           H  
ATOM    404  N7   DA    13      38.911  42.497  36.020  1.00  0.00           N  
ATOM    405  C5   DA    13      38.601  43.837  35.650  1.00  0.00           C  
ATOM    406  C6   DA    13      39.037  44.813  34.641  1.00  0.00           C  
ATOM    407  N6   DA    13      39.895  44.459  33.663  1.00  0.00           N  
ATOM    408  H61  DA    13      40.161  45.212  33.046  1.00  0.00           H  
ATOM    409  H62  DA    13      40.077  43.503  33.392  1.00  0.00           H  
ATOM    410  N1   DA    13      38.818  46.126  34.711  1.00  0.00           N  
ATOM    411  C2   DA    13      37.967  46.477  35.694  1.00  0.00           C  
ATOM    412  H2   DA    13      37.644  47.507  35.665  1.00  0.00           H  
ATOM    413  N3   DA    13      37.326  45.682  36.544  1.00  0.00           N  
ATOM    414  C4   DA    13      37.764  44.390  36.540  1.00  0.00           C  
ATOM    415  C3'  DA    13      34.597  42.067  39.642  1.00  0.00           C  
ATOM    416  H3'  DA    13      34.387  41.051  39.976  1.00  0.00           H  
ATOM    417  C2'  DA    13      35.084  42.253  38.202  1.00  0.00           C  
ATOM    418  H2'  DA    13      35.590  41.355  37.845  1.00  0.00           H  
ATOM    419 H2''  DA    13      34.244  42.500  37.554  1.00  0.00           H  
ATOM    420  O3'  DA    13      33.454  42.954  39.885  1.00  0.00           O  
ATOM    421  P    DG    14      31.993  42.556  39.392  1.00  0.00           P  
ATOM    422  OP1  DG    14      31.948  42.168  37.958  1.00  0.00           O  
ATOM    423  OP2  DG    14      31.068  43.620  39.862  1.00  0.00           O  
ATOM    424  O5'  DG    14      31.710  41.303  40.310  1.00  0.00           O  
ATOM    425  C5'  DG    14      31.709  41.407  41.737  1.00  0.00           C  
ATOM    426  H5'  DG    14      30.876  42.005  42.104  1.00  0.00           H  
ATOM    427 H5''  DG    14      32.566  42.003  42.051  1.00  0.00           H  
ATOM    428  C4'  DG    14      31.917  40.043  42.425  1.00  0.00           C  
ATOM    429  H4'  DG    14      31.190  39.329  42.038  1.00  0.00           H  
ATOM    430  O4'  DG    14      33.233  39.583  42.136  1.00  0.00           O  
ATOM    431  C1'  DG    14      33.642  38.902  43.383  1.00  0.00           C  
ATOM    432  H1'  DG    14      33.719  37.856  43.085  1.00  0.00           H  
ATOM    433  N9   DG    14      34.854  39.477  43.892  1.00  0.00           N  
ATOM    434  C8   DG    14      35.946  38.788  44.400  1.00  0.00           C  
ATOM    435  H8   DG    14      35.950  37.710  44.328  1.00  0.00           H  
ATOM    436  N7   DG    14      36.969  39.434  44.810  1.00  0.00           N  
ATOM    437  C5   DG    14      36.496  40.761  44.553  1.00  0.00           C  
ATOM    438  C6   DG    14      37.116  42.030  44.899  1.00  0.00           C  
ATOM    439  O6   DG    14      38.236  42.258  45.351  1.00  0.00           O  
ATOM    440  N1   DG    14      36.306  43.156  44.684  1.00  0.00           N  
ATOM    441  H1   DG    14      36.614  44.117  44.694  1.00  0.00           H  
ATOM    442  C2   DG    14      35.024  43.001  44.245  1.00  0.00           C  
ATOM    443  N2   DG    14      34.548  44.115  43.850  1.00  0.00           N  
ATOM    444  H21  DG    14      35.118  44.945  43.764  1.00  0.00           H  
ATOM    445  H22  DG    14      33.682  44.012  43.341  1.00  0.00           H  
ATOM    446  N3   DG    14      34.463  41.887  43.837  1.00  0.00           N  
ATOM    447  C4   DG    14      35.205  40.772  44.042  1.00  0.00           C  
ATOM    448  C3'  DG    14      31.685  40.197  43.931  1.00  0.00           C  
ATOM    449  H3'  DG    14      32.164  41.146  44.169  1.00  0.00           H  
ATOM    450  C2'  DG    14      32.524  39.063  44.515  1.00  0.00           C  
ATOM    451  H2'  DG    14      32.961  39.285  45.489  1.00  0.00           H  
ATOM    452 H2''  DG    14      31.862  38.209  44.654  1.00  0.00           H  
ATOM    453  O3'  DG    14      30.280  40.261  44.310  1.00  0.00           O  
ATOM    454  P    DG    15      29.704  40.258  45.877  1.00  0.00           P  
ATOM    455  OP1  DG    15      29.925  38.894  46.390  1.00  0.00           O  
ATOM    456  OP2  DG    15      28.292  40.719  45.734  1.00  0.00           O  
ATOM    457  O5'  DG    15      30.475  41.440  46.755  1.00  0.00           O  
ATOM    458  C5'  DG    15      31.851  41.526  47.058  1.00  0.00           C  
ATOM    459  H5'  DG    15      32.106  42.492  47.495  1.00  0.00           H  
ATOM    460 H5''  DG    15      32.393  41.575  46.113  1.00  0.00           H  
ATOM    461  C4'  DG    15      32.305  40.465  48.006  1.00  0.00           C  
ATOM    462  H4'  DG    15      31.962  39.462  47.752  1.00  0.00           H  
ATOM    463  O4'  DG    15      33.682  40.482  47.925  1.00  0.00           O  
ATOM    464  C1'  DG    15      34.215  40.595  49.224  1.00  0.00           C  
ATOM    465  H1'  DG    15      34.393  39.642  49.722  1.00  0.00           H  
ATOM    466  N9   DG    15      35.415  41.408  48.994  1.00  0.00           N  
ATOM    467  C8   DG    15      36.690  40.991  49.214  1.00  0.00           C  
ATOM    468  H8   DG    15      36.995  40.030  49.603  1.00  0.00           H  
ATOM    469  N7   DG    15      37.648  41.890  49.065  1.00  0.00           N  
ATOM    470  C5   DG    15      36.930  42.816  48.376  1.00  0.00           C  
ATOM    471  C6   DG    15      37.318  44.042  47.672  1.00  0.00           C  
ATOM    472  O6   DG    15      38.426  44.515  47.473  1.00  0.00           O  
ATOM    473  N1   DG    15      36.316  44.887  47.270  1.00  0.00           N  
ATOM    474  H1   DG    15      36.527  45.814  46.929  1.00  0.00           H  
ATOM    475  C2   DG    15      34.998  44.614  47.453  1.00  0.00           C  
ATOM    476  N2   DG    15      34.181  45.596  47.265  1.00  0.00           N  
ATOM    477  H21  DG    15      34.559  46.529  47.184  1.00  0.00           H  
ATOM    478  H22  DG    15      33.198  45.365  47.275  1.00  0.00           H  
ATOM    479  N3   DG    15      34.580  43.493  47.977  1.00  0.00           N  
ATOM    480  C4   DG    15      35.552  42.610  48.411  1.00  0.00           C  
ATOM    481  C3'  DG    15      31.804  40.772  49.412  1.00  0.00           C  
ATOM    482  H3'  DG    15      31.108  41.610  49.368  1.00  0.00           H  
ATOM    483  C2'  DG    15      33.137  41.340  49.939  1.00  0.00           C  
ATOM    484  H2'  DG    15      33.162  42.417  49.772  1.00  0.00           H  
ATOM    485 H2''  DG    15      33.237  41.028  50.979  1.00  0.00           H  
ATOM    486  O3'  DG    15      31.304  39.548  50.040  1.00  0.00           O  
ATOM    487  P    DG    16      30.738  39.595  51.557  1.00  0.00           P  
ATOM    488  OP1  DG    16      29.911  38.371  51.722  1.00  0.00           O  
ATOM    489  OP2  DG    16      29.975  40.863  51.697  1.00  0.00           O  
ATOM    490  O5'  DG    16      31.978  39.606  52.567  1.00  0.00           O  
ATOM    491  C5'  DG    16      32.889  38.518  52.707  1.00  0.00           C  
ATOM    492  H5'  DG    16      33.373  38.318  51.751  1.00  0.00           H  
ATOM    493 H5''  DG    16      32.275  37.642  52.912  1.00  0.00           H  
ATOM    494  C4'  DG    16      33.973  38.730  53.796  1.00  0.00           C  
ATOM    495  H4'  DG    16      34.332  37.702  53.844  1.00  0.00           H  
ATOM    496  O4'  DG    16      35.038  39.551  53.398  1.00  0.00           O  
ATOM    497  C1'  DG    16      35.307  40.617  54.276  1.00  0.00           C  
ATOM    498  H1'  DG    16      36.209  40.455  54.867  1.00  0.00           H  
ATOM    499  N9   DG    16      35.450  41.828  53.422  1.00  0.00           N  
ATOM    500  C8   DG    16      34.504  42.627  52.873  1.00  0.00           C  
ATOM    501  H8   DG    16      33.462  42.539  53.143  1.00  0.00           H  
ATOM    502  N7   DG    16      34.974  43.479  51.987  1.00  0.00           N  
ATOM    503  C5   DG    16      36.353  43.275  52.039  1.00  0.00           C  
ATOM    504  C6   DG    16      37.449  43.945  51.388  1.00  0.00           C  
ATOM    505  O6   DG    16      37.488  44.888  50.535  1.00  0.00           O  
ATOM    506  N1   DG    16      38.719  43.466  51.745  1.00  0.00           N  
ATOM    507  H1   DG    16      39.415  44.012  51.256  1.00  0.00           H  
ATOM    508  C2   DG    16      38.881  42.585  52.731  1.00  0.00           C  
ATOM    509  N2   DG    16      40.102  42.354  53.091  1.00  0.00           N  
ATOM    510  H21  DG    16      40.967  42.671  52.676  1.00  0.00           H  
ATOM    511  H22  DG    16      40.209  41.698  53.851  1.00  0.00           H  
ATOM    512  N3   DG    16      37.888  41.987  53.385  1.00  0.00           N  
ATOM    513  C4   DG    16      36.647  42.357  52.967  1.00  0.00           C  
ATOM    514  C3'  DG    16      33.519  39.142  55.260  1.00  0.00           C  
ATOM    515  H3'  DG    16      32.441  39.037  55.385  1.00  0.00           H  
ATOM    516  C2'  DG    16      34.026  40.575  55.231  1.00  0.00           C  
ATOM    517  H2'  DG    16      33.178  41.171  54.896  1.00  0.00           H  
ATOM    518 H2''  DG    16      34.357  40.709  56.260  1.00  0.00           H  
ATOM    519  O3'  DG    16      34.300  38.364  56.170  1.00  0.00           O  
ATOM    520  P   DT3    17      33.867  38.031  57.711  1.00  0.00           P  
ATOM    521  OP1 DT3    17      34.481  36.775  58.103  1.00  0.00           O  
ATOM    522  OP2 DT3    17      32.369  38.153  57.791  1.00  0.00           O  
ATOM    523  O5' DT3    17      34.464  39.249  58.645  1.00  0.00           O  
ATOM    524  C5' DT3    17      34.374  39.102  60.102  1.00  0.00           C  
ATOM    525  H5' DT3    17      34.910  38.213  60.436  1.00  0.00           H  
ATOM    526 H5'' DT3    17      33.329  39.097  60.413  1.00  0.00           H  
ATOM    527  C4' DT3    17      34.996  40.352  60.782  1.00  0.00           C  
ATOM    528  H4' DT3    17      34.762  40.188  61.834  1.00  0.00           H  
ATOM    529  O4' DT3    17      36.330  40.291  60.569  1.00  0.00           O  
ATOM    530  C1' DT3    17      36.889  41.452  59.971  1.00  0.00           C  
ATOM    531  H1' DT3    17      37.233  42.038  60.823  1.00  0.00           H  
ATOM    532  N1  DT3    17      37.825  41.070  58.922  1.00  0.00           N  
ATOM    533  C6  DT3    17      37.554  40.078  58.012  1.00  0.00           C  
ATOM    534  H6  DT3    17      36.626  39.542  58.149  1.00  0.00           H  
ATOM    535  C5  DT3    17      38.302  39.912  56.889  1.00  0.00           C  
ATOM    536  C7  DT3    17      37.982  38.856  55.841  1.00  0.00           C  
ATOM    537  H71 DT3    17      36.903  38.769  55.716  1.00  0.00           H  
ATOM    538  H72 DT3    17      38.395  39.242  54.908  1.00  0.00           H  
ATOM    539  H73 DT3    17      38.440  37.884  56.022  1.00  0.00           H  
ATOM    540  C4  DT3    17      39.488  40.764  56.689  1.00  0.00           C  
ATOM    541  O4  DT3    17      40.187  40.755  55.684  1.00  0.00           O  
ATOM    542  N3  DT3    17      39.668  41.712  57.666  1.00  0.00           N  
ATOM    543  H3  DT3    17      40.453  42.345  57.720  1.00  0.00           H  
ATOM    544  C2  DT3    17      38.986  41.784  58.832  1.00  0.00           C  
ATOM    545  O2  DT3    17      39.437  42.395  59.791  1.00  0.00           O  
ATOM    546  C3' DT3    17      34.475  41.683  60.142  1.00  0.00           C  
ATOM    547  H3' DT3    17      33.624  41.478  59.493  1.00  0.00           H  
ATOM    548  C2' DT3    17      35.714  42.220  59.384  1.00  0.00           C  
ATOM    549  H2' DT3    17      35.554  41.956  58.338  1.00  0.00           H  
ATOM    550 H2'' DT3    17      35.870  43.290  59.523  1.00  0.00           H  
ATOM    551  O3' DT3    17      34.020  42.700  61.037  1.00  0.00           O  
ATOM    552 HO3' DT3    17      33.957  42.289  61.902  1.00  0.00           H  
ATOM    553  K+   K+    18      39.169  46.500  48.820  1.00  0.00           K  
ATOM    554  K+   K+    19      39.958  44.677  45.527  1.00  0.00           K  
END
