# Supplementary material for: Complexity of Guanine Quadruplex Unfolding Pathways Revealed by Atomistic Pulling Simulations
Source: J Chem Inf Model. 2023 Jul 17;63(15):4716–31. doi: 10.1021/acs.jcim.3c00171 (PMC10428220; doi:10.1021/acs.jcim.3c00171)
Supplement: Supplementary file 2 — ci3c00171_si_002.zip [file ci3c00171_si_002.zip › coordinates/initial-coordinates/2gku_t_pl-start_run3.pdb]

ATOM      1 HO5' DT5     1      38.377  52.161  52.470  1.00  0.00           H  
ATOM      2  O5' DT5     1      37.737  52.804  52.155  1.00  0.00           O  
ATOM      3  C5' DT5     1      37.761  52.720  50.712  1.00  0.00           C  
ATOM      4  H5' DT5     1      38.502  51.981  50.405  1.00  0.00           H  
ATOM      5 H5'' DT5     1      37.800  53.675  50.189  1.00  0.00           H  
ATOM      6  C4' DT5     1      36.354  52.121  50.465  1.00  0.00           C  
ATOM      7  H4' DT5     1      36.179  52.014  49.394  1.00  0.00           H  
ATOM      8  O4' DT5     1      36.389  50.878  51.151  1.00  0.00           O  
ATOM      9  C1' DT5     1      35.095  50.711  51.774  1.00  0.00           C  
ATOM     10  H1' DT5     1      34.482  50.378  50.937  1.00  0.00           H  
ATOM     11  N1  DT5     1      35.115  49.605  52.794  1.00  0.00           N  
ATOM     12  C6  DT5     1      35.583  49.785  54.079  1.00  0.00           C  
ATOM     13  H6  DT5     1      35.840  50.788  54.386  1.00  0.00           H  
ATOM     14  C5  DT5     1      35.668  48.759  54.973  1.00  0.00           C  
ATOM     15  C7  DT5     1      36.240  49.022  56.381  1.00  0.00           C  
ATOM     16  H71 DT5     1      35.606  48.470  57.076  1.00  0.00           H  
ATOM     17  H72 DT5     1      37.247  48.606  56.368  1.00  0.00           H  
ATOM     18  H73 DT5     1      36.334  50.055  56.717  1.00  0.00           H  
ATOM     19  C4  DT5     1      35.235  47.434  54.567  1.00  0.00           C  
ATOM     20  O4  DT5     1      35.267  46.417  55.299  1.00  0.00           O  
ATOM     21  N3  DT5     1      34.689  47.363  53.272  1.00  0.00           N  
ATOM     22  H3  DT5     1      34.534  46.441  52.889  1.00  0.00           H  
ATOM     23  C2  DT5     1      34.583  48.419  52.419  1.00  0.00           C  
ATOM     24  O2  DT5     1      34.097  48.241  51.289  1.00  0.00           O  
ATOM     25  C3' DT5     1      35.150  52.844  51.062  1.00  0.00           C  
ATOM     26  H3' DT5     1      35.405  53.829  51.453  1.00  0.00           H  
ATOM     27  C2' DT5     1      34.651  52.019  52.260  1.00  0.00           C  
ATOM     28  H2' DT5     1      35.264  52.312  53.112  1.00  0.00           H  
ATOM     29 H2'' DT5     1      33.568  52.097  52.350  1.00  0.00           H  
ATOM     30  O3' DT5     1      34.164  52.996  50.068  1.00  0.00           O  
ATOM     31  P    DG     2      33.864  54.396  49.353  1.00  0.00           P  
ATOM     32  OP1  DG     2      33.717  55.409  50.432  1.00  0.00           O  
ATOM     33  OP2  DG     2      32.729  54.191  48.388  1.00  0.00           O  
ATOM     34  O5'  DG     2      35.245  54.620  48.524  1.00  0.00           O  
ATOM     35  C5'  DG     2      35.505  54.043  47.281  1.00  0.00           C  
ATOM     36  H5'  DG     2      34.979  54.613  46.515  1.00  0.00           H  
ATOM     37 H5''  DG     2      35.349  52.968  47.379  1.00  0.00           H  
ATOM     38  C4'  DG     2      37.012  54.200  46.834  1.00  0.00           C  
ATOM     39  H4'  DG     2      37.347  55.208  47.076  1.00  0.00           H  
ATOM     40  O4'  DG     2      37.741  53.211  47.550  1.00  0.00           O  
ATOM     41  C1'  DG     2      38.234  52.221  46.637  1.00  0.00           C  
ATOM     42  H1'  DG     2      39.275  52.517  46.505  1.00  0.00           H  
ATOM     43  N9   DG     2      38.302  50.827  47.218  1.00  0.00           N  
ATOM     44  C8   DG     2      39.418  50.070  47.508  1.00  0.00           C  
ATOM     45  H8   DG     2      40.414  50.464  47.368  1.00  0.00           H  
ATOM     46  N7   DG     2      39.088  48.900  48.042  1.00  0.00           N  
ATOM     47  C5   DG     2      37.712  48.884  48.120  1.00  0.00           C  
ATOM     48  C6   DG     2      36.715  47.942  48.726  1.00  0.00           C  
ATOM     49  O6   DG     2      36.896  46.889  49.225  1.00  0.00           O  
ATOM     50  N1   DG     2      35.415  48.432  48.617  1.00  0.00           N  
ATOM     51  H1   DG     2      34.724  47.928  49.153  1.00  0.00           H  
ATOM     52  C2   DG     2      35.085  49.565  47.931  1.00  0.00           C  
ATOM     53  N2   DG     2      33.779  49.886  47.966  1.00  0.00           N  
ATOM     54  H21  DG     2      33.116  49.283  48.432  1.00  0.00           H  
ATOM     55  H22  DG     2      33.582  50.702  47.404  1.00  0.00           H  
ATOM     56  N3   DG     2      35.952  50.364  47.388  1.00  0.00           N  
ATOM     57  C4   DG     2      37.229  50.010  47.527  1.00  0.00           C  
ATOM     58  C3'  DG     2      37.146  53.888  45.373  1.00  0.00           C  
ATOM     59  H3'  DG     2      36.221  54.080  44.830  1.00  0.00           H  
ATOM     60  C2'  DG     2      37.420  52.386  45.367  1.00  0.00           C  
ATOM     61  H2'  DG     2      36.450  51.890  45.390  1.00  0.00           H  
ATOM     62 H2''  DG     2      37.945  52.023  44.483  1.00  0.00           H  
ATOM     63  O3'  DG     2      38.212  54.663  44.831  1.00  0.00           O  
ATOM     64  P    DG     3      38.764  54.646  43.333  1.00  0.00           P  
ATOM     65  OP1  DG     3      39.477  55.910  43.029  1.00  0.00           O  
ATOM     66  OP2  DG     3      37.729  54.162  42.360  1.00  0.00           O  
ATOM     67  O5'  DG     3      39.862  53.507  43.474  1.00  0.00           O  
ATOM     68  C5'  DG     3      41.082  53.619  44.296  1.00  0.00           C  
ATOM     69  H5'  DG     3      40.826  54.059  45.260  1.00  0.00           H  
ATOM     70 H5''  DG     3      41.724  54.351  43.806  1.00  0.00           H  
ATOM     71  C4'  DG     3      41.925  52.295  44.397  1.00  0.00           C  
ATOM     72  H4'  DG     3      42.681  52.485  45.159  1.00  0.00           H  
ATOM     73  O4'  DG     3      41.206  51.236  45.025  1.00  0.00           O  
ATOM     74  C1'  DG     3      41.532  50.034  44.321  1.00  0.00           C  
ATOM     75  H1'  DG     3      42.484  49.594  44.615  1.00  0.00           H  
ATOM     76  N9   DG     3      40.574  48.980  44.670  1.00  0.00           N  
ATOM     77  C8   DG     3      39.325  48.759  44.149  1.00  0.00           C  
ATOM     78  H8   DG     3      38.855  49.410  43.427  1.00  0.00           H  
ATOM     79  N7   DG     3      38.795  47.609  44.479  1.00  0.00           N  
ATOM     80  C5   DG     3      39.721  46.989  45.320  1.00  0.00           C  
ATOM     81  C6   DG     3      39.752  45.713  45.902  1.00  0.00           C  
ATOM     82  O6   DG     3      38.912  44.827  45.742  1.00  0.00           O  
ATOM     83  N1   DG     3      40.906  45.398  46.617  1.00  0.00           N  
ATOM     84  H1   DG     3      41.036  44.479  47.016  1.00  0.00           H  
ATOM     85  C2   DG     3      41.967  46.234  46.556  1.00  0.00           C  
ATOM     86  N2   DG     3      43.080  45.878  47.032  1.00  0.00           N  
ATOM     87  H21  DG     3      43.073  45.010  47.549  1.00  0.00           H  
ATOM     88  H22  DG     3      43.875  46.401  46.694  1.00  0.00           H  
ATOM     89  N3   DG     3      41.985  47.480  45.964  1.00  0.00           N  
ATOM     90  C4   DG     3      40.829  47.803  45.333  1.00  0.00           C  
ATOM     91  C3'  DG     3      42.454  51.740  43.068  1.00  0.00           C  
ATOM     92  H3'  DG     3      42.297  52.461  42.266  1.00  0.00           H  
ATOM     93  C2'  DG     3      41.474  50.579  42.911  1.00  0.00           C  
ATOM     94  H2'  DG     3      40.462  50.928  42.708  1.00  0.00           H  
ATOM     95 H2''  DG     3      41.707  49.811  42.173  1.00  0.00           H  
ATOM     96  O3'  DG     3      43.773  51.226  43.263  1.00  0.00           O  
ATOM     97  P    DG     4      44.841  51.389  42.005  1.00  0.00           P  
ATOM     98  OP1  DG     4      45.523  52.652  42.155  1.00  0.00           O  
ATOM     99  OP2  DG     4      44.297  51.026  40.673  1.00  0.00           O  
ATOM    100  O5'  DG     4      45.879  50.291  42.368  1.00  0.00           O  
ATOM    101  C5'  DG     4      46.785  50.513  43.416  1.00  0.00           C  
ATOM    102  H5'  DG     4      46.316  50.960  44.292  1.00  0.00           H  
ATOM    103 H5''  DG     4      47.579  51.204  43.134  1.00  0.00           H  
ATOM    104  C4'  DG     4      47.334  49.155  43.913  1.00  0.00           C  
ATOM    105  H4'  DG     4      47.961  49.216  44.802  1.00  0.00           H  
ATOM    106  O4'  DG     4      46.142  48.456  44.290  1.00  0.00           O  
ATOM    107  C1'  DG     4      46.117  47.090  43.820  1.00  0.00           C  
ATOM    108  H1'  DG     4      46.581  46.410  44.534  1.00  0.00           H  
ATOM    109  N9   DG     4      44.749  46.527  43.497  1.00  0.00           N  
ATOM    110  C8   DG     4      43.636  47.171  43.040  1.00  0.00           C  
ATOM    111  H8   DG     4      43.665  48.177  42.648  1.00  0.00           H  
ATOM    112  N7   DG     4      42.586  46.449  43.023  1.00  0.00           N  
ATOM    113  C5   DG     4      43.067  45.251  43.558  1.00  0.00           C  
ATOM    114  C6   DG     4      42.386  43.989  43.910  1.00  0.00           C  
ATOM    115  O6   DG     4      41.196  43.668  43.660  1.00  0.00           O  
ATOM    116  N1   DG     4      43.172  43.072  44.495  1.00  0.00           N  
ATOM    117  H1   DG     4      42.719  42.233  44.828  1.00  0.00           H  
ATOM    118  C2   DG     4      44.505  43.247  44.764  1.00  0.00           C  
ATOM    119  N2   DG     4      45.091  42.316  45.477  1.00  0.00           N  
ATOM    120  H21  DG     4      44.517  41.504  45.653  1.00  0.00           H  
ATOM    121  H22  DG     4      46.045  42.387  45.803  1.00  0.00           H  
ATOM    122  N3   DG     4      45.154  44.284  44.395  1.00  0.00           N  
ATOM    123  C4   DG     4      44.347  45.298  43.923  1.00  0.00           C  
ATOM    124  C3'  DG     4      48.023  48.326  42.805  1.00  0.00           C  
ATOM    125  H3'  DG     4      48.096  48.949  41.913  1.00  0.00           H  
ATOM    126  C2'  DG     4      47.010  47.173  42.591  1.00  0.00           C  
ATOM    127  H2'  DG     4      46.349  47.427  41.762  1.00  0.00           H  
ATOM    128 H2''  DG     4      47.455  46.179  42.551  1.00  0.00           H  
ATOM    129  O3'  DG     4      49.281  47.750  43.049  1.00  0.00           O  
ATOM    130  P    DT     5      50.656  48.635  42.962  1.00  0.00           P  
ATOM    131  OP1  DT     5      50.771  49.003  41.490  1.00  0.00           O  
ATOM    132  OP2  DT     5      51.787  47.953  43.684  1.00  0.00           O  
ATOM    133  O5'  DT     5      50.402  49.979  43.783  1.00  0.00           O  
ATOM    134  C5'  DT     5      50.989  51.172  43.304  1.00  0.00           C  
ATOM    135  H5'  DT     5      50.520  51.357  42.337  1.00  0.00           H  
ATOM    136 H5''  DT     5      52.054  51.007  43.143  1.00  0.00           H  
ATOM    137  C4'  DT     5      50.789  52.218  44.347  1.00  0.00           C  
ATOM    138  H4'  DT     5      51.345  53.068  43.951  1.00  0.00           H  
ATOM    139  O4'  DT     5      49.401  52.575  44.440  1.00  0.00           O  
ATOM    140  C1'  DT     5      49.280  53.255  45.597  1.00  0.00           C  
ATOM    141  H1'  DT     5      49.751  54.235  45.526  1.00  0.00           H  
ATOM    142  N1   DT     5      47.792  53.464  45.825  1.00  0.00           N  
ATOM    143  C6   DT     5      47.001  52.793  46.778  1.00  0.00           C  
ATOM    144  H6   DT     5      47.524  52.189  47.504  1.00  0.00           H  
ATOM    145  C5   DT     5      45.694  53.063  46.908  1.00  0.00           C  
ATOM    146  C7   DT     5      44.933  52.265  47.923  1.00  0.00           C  
ATOM    147  H71  DT     5      43.909  52.044  47.625  1.00  0.00           H  
ATOM    148  H72  DT     5      45.512  51.348  48.031  1.00  0.00           H  
ATOM    149  H73  DT     5      44.948  52.781  48.884  1.00  0.00           H  
ATOM    150  C4   DT     5      44.985  54.019  46.049  1.00  0.00           C  
ATOM    151  O4   DT     5      43.845  54.431  46.275  1.00  0.00           O  
ATOM    152  N3   DT     5      45.786  54.557  45.063  1.00  0.00           N  
ATOM    153  H3   DT     5      45.381  55.207  44.404  1.00  0.00           H  
ATOM    154  C2   DT     5      47.153  54.404  44.905  1.00  0.00           C  
ATOM    155  O2   DT     5      47.695  54.967  43.917  1.00  0.00           O  
ATOM    156  C3'  DT     5      51.261  51.993  45.797  1.00  0.00           C  
ATOM    157  H3'  DT     5      51.408  50.923  45.946  1.00  0.00           H  
ATOM    158  C2'  DT     5      49.982  52.367  46.587  1.00  0.00           C  
ATOM    159  H2'  DT     5      49.518  51.442  46.932  1.00  0.00           H  
ATOM    160 H2''  DT     5      50.090  53.131  47.356  1.00  0.00           H  
ATOM    161  O3'  DT     5      52.385  52.738  46.277  1.00  0.00           O  
ATOM    162  P    DT     6      53.278  52.124  47.499  1.00  0.00           P  
ATOM    163  OP1  DT     6      54.420  53.055  47.666  1.00  0.00           O  
ATOM    164  OP2  DT     6      53.605  50.701  47.165  1.00  0.00           O  
ATOM    165  O5'  DT     6      52.421  52.073  48.829  1.00  0.00           O  
ATOM    166  C5'  DT     6      52.009  50.872  49.461  1.00  0.00           C  
ATOM    167  H5'  DT     6      52.760  50.599  50.203  1.00  0.00           H  
ATOM    168 H5''  DT     6      51.926  50.112  48.684  1.00  0.00           H  
ATOM    169  C4'  DT     6      50.667  51.191  50.095  1.00  0.00           C  
ATOM    170  H4'  DT     6      50.624  52.255  50.331  1.00  0.00           H  
ATOM    171  O4'  DT     6      49.569  50.812  49.216  1.00  0.00           O  
ATOM    172  C1'  DT     6      48.748  49.784  49.858  1.00  0.00           C  
ATOM    173  H1'  DT     6      47.948  50.257  50.427  1.00  0.00           H  
ATOM    174  N1   DT     6      48.108  48.838  48.880  1.00  0.00           N  
ATOM    175  C6   DT     6      48.850  48.109  47.956  1.00  0.00           C  
ATOM    176  H6   DT     6      49.908  48.307  47.872  1.00  0.00           H  
ATOM    177  C5   DT     6      48.265  47.038  47.402  1.00  0.00           C  
ATOM    178  C7   DT     6      49.043  46.272  46.347  1.00  0.00           C  
ATOM    179  H71  DT     6      49.231  45.293  46.786  1.00  0.00           H  
ATOM    180  H72  DT     6      48.484  46.243  45.412  1.00  0.00           H  
ATOM    181  H73  DT     6      49.978  46.816  46.208  1.00  0.00           H  
ATOM    182  C4   DT     6      46.817  46.656  47.548  1.00  0.00           C  
ATOM    183  O4   DT     6      46.084  45.843  46.946  1.00  0.00           O  
ATOM    184  N3   DT     6      46.251  47.483  48.497  1.00  0.00           N  
ATOM    185  H3   DT     6      45.270  47.280  48.623  1.00  0.00           H  
ATOM    186  C2   DT     6      46.777  48.508  49.162  1.00  0.00           C  
ATOM    187  O2   DT     6      46.089  49.057  50.041  1.00  0.00           O  
ATOM    188  C3'  DT     6      50.362  50.444  51.425  1.00  0.00           C  
ATOM    189  H3'  DT     6      51.295  50.199  51.934  1.00  0.00           H  
ATOM    190  C2'  DT     6      49.628  49.234  50.984  1.00  0.00           C  
ATOM    191  H2'  DT     6      50.241  48.395  50.654  1.00  0.00           H  
ATOM    192 H2''  DT     6      49.050  48.888  51.841  1.00  0.00           H  
ATOM    193  O3'  DT     6      49.484  51.184  52.213  1.00  0.00           O  
ATOM    194  P    DA     7      49.971  52.363  53.248  1.00  0.00           P  
ATOM    195  OP1  DA     7      50.986  53.081  52.578  1.00  0.00           O  
ATOM    196  OP2  DA     7      50.229  51.824  54.615  1.00  0.00           O  
ATOM    197  O5'  DA     7      48.672  53.320  53.412  1.00  0.00           O  
ATOM    198  C5'  DA     7      47.641  53.182  54.390  1.00  0.00           C  
ATOM    199  H5'  DA     7      47.704  54.016  55.089  1.00  0.00           H  
ATOM    200 H5''  DA     7      47.895  52.259  54.910  1.00  0.00           H  
ATOM    201  C4'  DA     7      46.221  53.034  53.777  1.00  0.00           C  
ATOM    202  H4'  DA     7      45.461  53.108  54.554  1.00  0.00           H  
ATOM    203  O4'  DA     7      46.185  54.072  52.806  1.00  0.00           O  
ATOM    204  C1'  DA     7      45.831  53.605  51.516  1.00  0.00           C  
ATOM    205  H1'  DA     7      44.754  53.708  51.384  1.00  0.00           H  
ATOM    206  N9   DA     7      46.588  54.298  50.414  1.00  0.00           N  
ATOM    207  C8   DA     7      47.856  54.030  49.943  1.00  0.00           C  
ATOM    208  H8   DA     7      48.482  53.281  50.405  1.00  0.00           H  
ATOM    209  N7   DA     7      48.300  54.810  49.057  1.00  0.00           N  
ATOM    210  C5   DA     7      47.157  55.598  48.767  1.00  0.00           C  
ATOM    211  C6   DA     7      46.797  56.513  47.762  1.00  0.00           C  
ATOM    212  N6   DA     7      47.614  56.868  46.771  1.00  0.00           N  
ATOM    213  H61  DA     7      47.379  57.723  46.289  1.00  0.00           H  
ATOM    214  H62  DA     7      48.589  56.628  46.880  1.00  0.00           H  
ATOM    215  N1   DA     7      45.510  56.889  47.542  1.00  0.00           N  
ATOM    216  C2   DA     7      44.643  56.446  48.405  1.00  0.00           C  
ATOM    217  H2   DA     7      43.610  56.726  48.259  1.00  0.00           H  
ATOM    218  N3   DA     7      44.792  55.655  49.457  1.00  0.00           N  
ATOM    219  C4   DA     7      46.076  55.214  49.540  1.00  0.00           C  
ATOM    220  C3'  DA     7      46.033  51.668  53.114  1.00  0.00           C  
ATOM    221  H3'  DA     7      46.778  50.904  53.340  1.00  0.00           H  
ATOM    222  C2'  DA     7      46.041  52.070  51.606  1.00  0.00           C  
ATOM    223  H2'  DA     7      47.012  51.796  51.193  1.00  0.00           H  
ATOM    224 H2''  DA     7      45.192  51.632  51.081  1.00  0.00           H  
ATOM    225  O3'  DA     7      44.755  51.199  53.393  1.00  0.00           O  
ATOM    226  P    DG     8      44.595  50.125  54.624  1.00  0.00           P  
ATOM    227  OP1  DG     8      43.388  50.529  55.374  1.00  0.00           O  
ATOM    228  OP2  DG     8      45.884  49.995  55.347  1.00  0.00           O  
ATOM    229  O5'  DG     8      44.293  48.623  54.016  1.00  0.00           O  
ATOM    230  C5'  DG     8      45.107  48.107  52.958  1.00  0.00           C  
ATOM    231  H5'  DG     8      45.999  48.733  52.952  1.00  0.00           H  
ATOM    232 H5''  DG     8      44.703  48.262  51.958  1.00  0.00           H  
ATOM    233  C4'  DG     8      45.420  46.635  53.133  1.00  0.00           C  
ATOM    234  H4'  DG     8      45.914  46.442  54.085  1.00  0.00           H  
ATOM    235  O4'  DG     8      44.215  45.908  53.191  1.00  0.00           O  
ATOM    236  C1'  DG     8      44.235  44.803  52.312  1.00  0.00           C  
ATOM    237  H1'  DG     8      44.677  43.943  52.817  1.00  0.00           H  
ATOM    238  N9   DG     8      42.967  44.331  51.788  1.00  0.00           N  
ATOM    239  C8   DG     8      42.357  43.051  51.835  1.00  0.00           C  
ATOM    240  H8   DG     8      42.688  42.240  52.468  1.00  0.00           H  
ATOM    241  N7   DG     8      41.215  42.933  51.256  1.00  0.00           N  
ATOM    242  C5   DG     8      40.946  44.250  50.796  1.00  0.00           C  
ATOM    243  C6   DG     8      39.842  44.878  50.089  1.00  0.00           C  
ATOM    244  O6   DG     8      38.815  44.353  49.798  1.00  0.00           O  
ATOM    245  N1   DG     8      39.952  46.181  49.852  1.00  0.00           N  
ATOM    246  H1   DG     8      39.110  46.648  49.546  1.00  0.00           H  
ATOM    247  C2   DG     8      41.027  46.878  50.296  1.00  0.00           C  
ATOM    248  N2   DG     8      41.147  48.066  49.940  1.00  0.00           N  
ATOM    249  H21  DG     8      40.429  48.457  49.347  1.00  0.00           H  
ATOM    250  H22  DG     8      41.925  48.678  50.141  1.00  0.00           H  
ATOM    251  N3   DG     8      42.075  46.410  50.930  1.00  0.00           N  
ATOM    252  C4   DG     8      42.017  45.076  51.120  1.00  0.00           C  
ATOM    253  C3'  DG     8      46.317  46.015  52.010  1.00  0.00           C  
ATOM    254  H3'  DG     8      46.811  46.789  51.422  1.00  0.00           H  
ATOM    255  C2'  DG     8      45.294  45.183  51.188  1.00  0.00           C  
ATOM    256  H2'  DG     8      44.821  45.795  50.419  1.00  0.00           H  
ATOM    257 H2''  DG     8      45.770  44.365  50.647  1.00  0.00           H  
ATOM    258  O3'  DG     8      47.455  45.329  52.597  1.00  0.00           O  
ATOM    259  P    DG     9      48.600  44.507  51.788  1.00  0.00           P  
ATOM    260  OP1  DG     9      49.648  44.152  52.810  1.00  0.00           O  
ATOM    261  OP2  DG     9      49.066  45.239  50.597  1.00  0.00           O  
ATOM    262  O5'  DG     9      47.986  43.148  51.344  1.00  0.00           O  
ATOM    263  C5'  DG     9      47.382  42.260  52.289  1.00  0.00           C  
ATOM    264  H5'  DG     9      46.701  42.676  53.032  1.00  0.00           H  
ATOM    265 H5''  DG     9      48.264  41.739  52.663  1.00  0.00           H  
ATOM    266  C4'  DG     9      46.601  41.090  51.647  1.00  0.00           C  
ATOM    267  H4'  DG     9      46.350  40.390  52.444  1.00  0.00           H  
ATOM    268  O4'  DG     9      45.341  41.475  51.195  1.00  0.00           O  
ATOM    269  C1'  DG     9      44.908  40.742  50.088  1.00  0.00           C  
ATOM    270  H1'  DG     9      44.395  39.855  50.460  1.00  0.00           H  
ATOM    271  N9   DG     9      43.943  41.413  49.235  1.00  0.00           N  
ATOM    272  C8   DG     9      44.136  42.624  48.574  1.00  0.00           C  
ATOM    273  H8   DG     9      45.094  43.110  48.462  1.00  0.00           H  
ATOM    274  N7   DG     9      43.068  43.107  47.949  1.00  0.00           N  
ATOM    275  C5   DG     9      42.048  42.163  48.272  1.00  0.00           C  
ATOM    276  C6   DG     9      40.610  42.134  48.065  1.00  0.00           C  
ATOM    277  O6   DG     9      39.959  42.918  47.410  1.00  0.00           O  
ATOM    278  N1   DG     9      39.920  41.058  48.570  1.00  0.00           N  
ATOM    279  H1   DG     9      38.936  41.005  48.348  1.00  0.00           H  
ATOM    280  C2   DG     9      40.593  40.111  49.218  1.00  0.00           C  
ATOM    281  N2   DG     9      39.819  39.102  49.601  1.00  0.00           N  
ATOM    282  H21  DG     9      38.860  39.071  49.286  1.00  0.00           H  
ATOM    283  H22  DG     9      40.346  38.279  49.853  1.00  0.00           H  
ATOM    284  N3   DG     9      41.902  40.067  49.486  1.00  0.00           N  
ATOM    285  C4   DG     9      42.592  41.136  48.996  1.00  0.00           C  
ATOM    286  C3'  DG     9      47.297  40.461  50.424  1.00  0.00           C  
ATOM    287  H3'  DG     9      48.042  41.120  49.979  1.00  0.00           H  
ATOM    288  C2'  DG     9      46.197  40.233  49.447  1.00  0.00           C  
ATOM    289  H2'  DG     9      46.534  40.752  48.550  1.00  0.00           H  
ATOM    290 H2''  DG     9      46.106  39.171  49.220  1.00  0.00           H  
ATOM    291  O3'  DG     9      47.862  39.259  50.945  1.00  0.00           O  
ATOM    292  P    DG    10      48.889  38.405  50.147  1.00  0.00           P  
ATOM    293  OP1  DG    10      49.919  37.832  51.086  1.00  0.00           O  
ATOM    294  OP2  DG    10      49.324  39.221  48.984  1.00  0.00           O  
ATOM    295  O5'  DG    10      48.027  37.161  49.557  1.00  0.00           O  
ATOM    296  C5'  DG    10      47.142  36.198  50.261  1.00  0.00           C  
ATOM    297  H5'  DG    10      46.665  36.755  51.067  1.00  0.00           H  
ATOM    298 H5''  DG    10      47.841  35.397  50.499  1.00  0.00           H  
ATOM    299  C4'  DG    10      46.063  35.694  49.231  1.00  0.00           C  
ATOM    300  H4'  DG    10      45.650  34.841  49.768  1.00  0.00           H  
ATOM    301  O4'  DG    10      45.128  36.681  48.830  1.00  0.00           O  
ATOM    302  C1'  DG    10      44.766  36.483  47.486  1.00  0.00           C  
ATOM    303  H1'  DG    10      44.185  35.562  47.437  1.00  0.00           H  
ATOM    304  N9   DG    10      44.113  37.718  46.924  1.00  0.00           N  
ATOM    305  C8   DG    10      44.854  38.844  46.546  1.00  0.00           C  
ATOM    306  H8   DG    10      45.930  38.924  46.594  1.00  0.00           H  
ATOM    307  N7   DG    10      44.041  39.784  46.128  1.00  0.00           N  
ATOM    308  C5   DG    10      42.770  39.179  46.078  1.00  0.00           C  
ATOM    309  C6   DG    10      41.480  39.678  45.646  1.00  0.00           C  
ATOM    310  O6   DG    10      41.185  40.778  45.168  1.00  0.00           O  
ATOM    311  N1   DG    10      40.414  38.790  45.849  1.00  0.00           N  
ATOM    312  H1   DG    10      39.490  39.051  45.536  1.00  0.00           H  
ATOM    313  C2   DG    10      40.582  37.618  46.533  1.00  0.00           C  
ATOM    314  N2   DG    10      39.552  36.917  46.752  1.00  0.00           N  
ATOM    315  H21  DG    10      38.768  36.990  46.119  1.00  0.00           H  
ATOM    316  H22  DG    10      39.692  36.042  47.236  1.00  0.00           H  
ATOM    317  N3   DG    10      41.727  37.115  46.912  1.00  0.00           N  
ATOM    318  C4   DG    10      42.778  37.970  46.722  1.00  0.00           C  
ATOM    319  C3'  DG    10      46.716  35.224  47.912  1.00  0.00           C  
ATOM    320  H3'  DG    10      47.806  35.219  47.886  1.00  0.00           H  
ATOM    321  C2'  DG    10      46.111  36.116  46.846  1.00  0.00           C  
ATOM    322  H2'  DG    10      46.771  36.983  46.881  1.00  0.00           H  
ATOM    323 H2''  DG    10      45.930  35.711  45.851  1.00  0.00           H  
ATOM    324  O3'  DG    10      46.238  33.941  47.582  1.00  0.00           O  
ATOM    325  P    DT    11      47.164  32.741  47.495  1.00  0.00           P  
ATOM    326  OP1  DT    11      46.410  31.491  47.253  1.00  0.00           O  
ATOM    327  OP2  DT    11      48.001  32.840  48.718  1.00  0.00           O  
ATOM    328  O5'  DT    11      48.199  32.888  46.279  1.00  0.00           O  
ATOM    329  C5'  DT    11      47.866  32.488  45.005  1.00  0.00           C  
ATOM    330  H5'  DT    11      46.944  31.906  45.016  1.00  0.00           H  
ATOM    331 H5''  DT    11      48.725  31.971  44.577  1.00  0.00           H  
ATOM    332  C4'  DT    11      47.751  33.831  44.342  1.00  0.00           C  
ATOM    333  H4'  DT    11      47.125  34.436  44.998  1.00  0.00           H  
ATOM    334  O4'  DT    11      49.093  34.392  44.273  1.00  0.00           O  
ATOM    335  C1'  DT    11      49.247  35.039  43.085  1.00  0.00           C  
ATOM    336  H1'  DT    11      48.904  36.059  43.258  1.00  0.00           H  
ATOM    337  N1   DT    11      50.623  35.063  42.593  1.00  0.00           N  
ATOM    338  C6   DT    11      51.476  33.949  42.641  1.00  0.00           C  
ATOM    339  H6   DT    11      51.162  33.053  43.155  1.00  0.00           H  
ATOM    340  C5   DT    11      52.742  34.046  42.183  1.00  0.00           C  
ATOM    341  C7   DT    11      53.676  32.828  42.227  1.00  0.00           C  
ATOM    342  H71  DT    11      53.202  31.849  42.297  1.00  0.00           H  
ATOM    343  H72  DT    11      54.286  32.849  41.324  1.00  0.00           H  
ATOM    344  H73  DT    11      54.490  32.918  42.946  1.00  0.00           H  
ATOM    345  C4   DT    11      53.231  35.314  41.577  1.00  0.00           C  
ATOM    346  O4   DT    11      54.329  35.420  40.950  1.00  0.00           O  
ATOM    347  N3   DT    11      52.292  36.385  41.641  1.00  0.00           N  
ATOM    348  H3   DT    11      52.514  37.281  41.231  1.00  0.00           H  
ATOM    349  C2   DT    11      50.976  36.252  42.003  1.00  0.00           C  
ATOM    350  O2   DT    11      50.168  37.188  41.781  1.00  0.00           O  
ATOM    351  C3'  DT    11      47.188  33.874  42.928  1.00  0.00           C  
ATOM    352  H3'  DT    11      46.900  32.849  42.694  1.00  0.00           H  
ATOM    353  C2'  DT    11      48.360  34.382  42.119  1.00  0.00           C  
ATOM    354  H2'  DT    11      48.769  33.480  41.663  1.00  0.00           H  
ATOM    355 H2''  DT    11      48.033  35.035  41.310  1.00  0.00           H  
ATOM    356  O3'  DT    11      46.066  34.805  42.866  1.00  0.00           O  
ATOM    357  P    DT    12      44.811  34.546  41.869  1.00  0.00           P  
ATOM    358  OP1  DT    12      44.228  33.189  42.166  1.00  0.00           O  
ATOM    359  OP2  DT    12      45.246  34.944  40.509  1.00  0.00           O  
ATOM    360  O5'  DT    12      43.650  35.612  42.227  1.00  0.00           O  
ATOM    361  C5'  DT    12      42.594  35.425  43.180  1.00  0.00           C  
ATOM    362  H5'  DT    12      42.935  35.623  44.196  1.00  0.00           H  
ATOM    363 H5''  DT    12      42.113  34.448  43.133  1.00  0.00           H  
ATOM    364  C4'  DT    12      41.440  36.407  42.850  1.00  0.00           C  
ATOM    365  H4'  DT    12      40.477  35.954  43.083  1.00  0.00           H  
ATOM    366  O4'  DT    12      41.710  37.634  43.416  1.00  0.00           O  
ATOM    367  C1'  DT    12      41.033  38.659  42.656  1.00  0.00           C  
ATOM    368  H1'  DT    12      40.209  39.050  43.253  1.00  0.00           H  
ATOM    369  N1   DT    12      41.995  39.744  42.295  1.00  0.00           N  
ATOM    370  C6   DT    12      43.368  39.634  42.409  1.00  0.00           C  
ATOM    371  H6   DT    12      43.763  38.713  42.813  1.00  0.00           H  
ATOM    372  C5   DT    12      44.210  40.640  42.040  1.00  0.00           C  
ATOM    373  C7   DT    12      45.676  40.512  42.182  1.00  0.00           C  
ATOM    374  H71  DT    12      45.935  41.502  42.558  1.00  0.00           H  
ATOM    375  H72  DT    12      45.963  39.900  43.037  1.00  0.00           H  
ATOM    376  H73  DT    12      46.183  40.249  41.254  1.00  0.00           H  
ATOM    377  C4   DT    12      43.661  41.831  41.375  1.00  0.00           C  
ATOM    378  O4   DT    12      44.252  42.853  41.015  1.00  0.00           O  
ATOM    379  N3   DT    12      42.289  41.789  41.196  1.00  0.00           N  
ATOM    380  H3   DT    12      41.851  42.574  40.736  1.00  0.00           H  
ATOM    381  C2   DT    12      41.407  40.885  41.729  1.00  0.00           C  
ATOM    382  O2   DT    12      40.172  41.102  41.697  1.00  0.00           O  
ATOM    383  C3'  DT    12      41.276  36.711  41.370  1.00  0.00           C  
ATOM    384  H3'  DT    12      42.236  36.822  40.866  1.00  0.00           H  
ATOM    385  C2'  DT    12      40.494  38.018  41.436  1.00  0.00           C  
ATOM    386  H2'  DT    12      40.465  38.510  40.464  1.00  0.00           H  
ATOM    387 H2''  DT    12      39.430  37.823  41.568  1.00  0.00           H  
ATOM    388  O3'  DT    12      40.530  35.716  40.676  1.00  0.00           O  
ATOM    389  P    DA    13      40.175  35.790  39.170  1.00  0.00           P  
ATOM    390  OP1  DA    13      39.702  34.505  38.601  1.00  0.00           O  
ATOM    391  OP2  DA    13      41.309  36.495  38.516  1.00  0.00           O  
ATOM    392  O5'  DA    13      38.871  36.776  39.070  1.00  0.00           O  
ATOM    393  C5'  DA    13      37.610  36.550  39.814  1.00  0.00           C  
ATOM    394  H5'  DA    13      37.812  36.563  40.885  1.00  0.00           H  
ATOM    395 H5''  DA    13      37.279  35.534  39.595  1.00  0.00           H  
ATOM    396  C4'  DA    13      36.478  37.503  39.511  1.00  0.00           C  
ATOM    397  H4'  DA    13      35.665  37.356  40.223  1.00  0.00           H  
ATOM    398  O4'  DA    13      36.835  38.815  39.393  1.00  0.00           O  
ATOM    399  C1'  DA    13      36.751  39.282  38.066  1.00  0.00           C  
ATOM    400  H1'  DA    13      35.926  39.982  37.930  1.00  0.00           H  
ATOM    401  N9   DA    13      38.086  39.874  37.686  1.00  0.00           N  
ATOM    402  C8   DA    13      38.932  40.522  38.505  1.00  0.00           C  
ATOM    403  H8   DA    13      38.696  40.611  39.555  1.00  0.00           H  
ATOM    404  N7   DA    13      40.032  40.896  37.909  1.00  0.00           N  
ATOM    405  C5   DA    13      39.791  40.611  36.556  1.00  0.00           C  
ATOM    406  C6   DA    13      40.576  40.689  35.368  1.00  0.00           C  
ATOM    407  N6   DA    13      41.876  40.910  35.365  1.00  0.00           N  
ATOM    408  H61  DA    13      42.421  41.007  34.520  1.00  0.00           H  
ATOM    409  H62  DA    13      42.342  41.272  36.185  1.00  0.00           H  
ATOM    410  N1   DA    13      40.028  40.524  34.155  1.00  0.00           N  
ATOM    411  C2   DA    13      38.750  40.122  34.174  1.00  0.00           C  
ATOM    412  H2   DA    13      38.351  39.910  33.193  1.00  0.00           H  
ATOM    413  N3   DA    13      37.965  39.767  35.170  1.00  0.00           N  
ATOM    414  C4   DA    13      38.501  40.101  36.382  1.00  0.00           C  
ATOM    415  C3'  DA    13      35.777  37.111  38.245  1.00  0.00           C  
ATOM    416  H3'  DA    13      36.013  36.081  37.976  1.00  0.00           H  
ATOM    417  C2'  DA    13      36.449  38.004  37.273  1.00  0.00           C  
ATOM    418  H2'  DA    13      37.387  37.546  36.960  1.00  0.00           H  
ATOM    419 H2''  DA    13      35.736  38.229  36.480  1.00  0.00           H  
ATOM    420  O3'  DA    13      34.333  37.334  38.352  1.00  0.00           O  
ATOM    421  P    DG    14      33.364  36.246  37.929  1.00  0.00           P  
ATOM    422  OP1  DG    14      33.837  35.649  36.641  1.00  0.00           O  
ATOM    423  OP2  DG    14      32.004  36.821  38.030  1.00  0.00           O  
ATOM    424  O5'  DG    14      33.585  35.150  39.086  1.00  0.00           O  
ATOM    425  C5'  DG    14      33.288  35.487  40.465  1.00  0.00           C  
ATOM    426  H5'  DG    14      32.225  35.291  40.610  1.00  0.00           H  
ATOM    427 H5''  DG    14      33.593  36.511  40.679  1.00  0.00           H  
ATOM    428  C4'  DG    14      34.001  34.614  41.452  1.00  0.00           C  
ATOM    429  H4'  DG    14      33.892  33.570  41.157  1.00  0.00           H  
ATOM    430  O4'  DG    14      35.350  34.810  41.511  1.00  0.00           O  
ATOM    431  C1'  DG    14      35.862  34.503  42.844  1.00  0.00           C  
ATOM    432  H1'  DG    14      36.533  33.645  42.818  1.00  0.00           H  
ATOM    433  N9   DG    14      36.576  35.673  43.375  1.00  0.00           N  
ATOM    434  C8   DG    14      37.888  35.759  43.822  1.00  0.00           C  
ATOM    435  H8   DG    14      38.577  34.928  43.843  1.00  0.00           H  
ATOM    436  N7   DG    14      38.358  36.971  44.079  1.00  0.00           N  
ATOM    437  C5   DG    14      37.306  37.768  43.688  1.00  0.00           C  
ATOM    438  C6   DG    14      37.234  39.181  43.652  1.00  0.00           C  
ATOM    439  O6   DG    14      38.062  40.001  44.093  1.00  0.00           O  
ATOM    440  N1   DG    14      36.096  39.677  43.117  1.00  0.00           N  
ATOM    441  H1   DG    14      36.027  40.679  43.009  1.00  0.00           H  
ATOM    442  C2   DG    14      35.107  38.868  42.616  1.00  0.00           C  
ATOM    443  N2   DG    14      33.982  39.411  42.113  1.00  0.00           N  
ATOM    444  H21  DG    14      33.883  40.384  42.365  1.00  0.00           H  
ATOM    445  H22  DG    14      33.321  38.816  41.635  1.00  0.00           H  
ATOM    446  N3   DG    14      35.077  37.555  42.710  1.00  0.00           N  
ATOM    447  C4   DG    14      36.229  37.037  43.254  1.00  0.00           C  
ATOM    448  C3'  DG    14      33.535  34.639  42.911  1.00  0.00           C  
ATOM    449  H3'  DG    14      33.439  35.676  43.235  1.00  0.00           H  
ATOM    450  C2'  DG    14      34.681  34.034  43.679  1.00  0.00           C  
ATOM    451  H2'  DG    14      34.714  34.304  44.734  1.00  0.00           H  
ATOM    452 H2''  DG    14      34.630  32.949  43.592  1.00  0.00           H  
ATOM    453  O3'  DG    14      32.291  34.030  43.076  1.00  0.00           O  
ATOM    454  P    DG    15      31.744  33.476  44.459  1.00  0.00           P  
ATOM    455  OP1  DG    15      32.744  32.626  45.108  1.00  0.00           O  
ATOM    456  OP2  DG    15      30.458  32.903  44.061  1.00  0.00           O  
ATOM    457  O5'  DG    15      31.330  34.708  45.450  1.00  0.00           O  
ATOM    458  C5'  DG    15      32.385  35.545  45.940  1.00  0.00           C  
ATOM    459  H5'  DG    15      31.978  36.551  46.043  1.00  0.00           H  
ATOM    460 H5''  DG    15      33.246  35.699  45.291  1.00  0.00           H  
ATOM    461  C4'  DG    15      32.878  35.106  47.305  1.00  0.00           C  
ATOM    462  H4'  DG    15      32.915  34.017  47.345  1.00  0.00           H  
ATOM    463  O4'  DG    15      34.196  35.616  47.447  1.00  0.00           O  
ATOM    464  C1'  DG    15      34.183  36.538  48.515  1.00  0.00           C  
ATOM    465  H1'  DG    15      34.369  36.054  49.474  1.00  0.00           H  
ATOM    466  N9   DG    15      35.094  37.691  48.373  1.00  0.00           N  
ATOM    467  C8   DG    15      36.313  37.794  48.930  1.00  0.00           C  
ATOM    468  H8   DG    15      36.704  37.021  49.574  1.00  0.00           H  
ATOM    469  N7   DG    15      37.000  38.896  48.783  1.00  0.00           N  
ATOM    470  C5   DG    15      36.169  39.585  47.858  1.00  0.00           C  
ATOM    471  C6   DG    15      36.300  40.866  47.173  1.00  0.00           C  
ATOM    472  O6   DG    15      37.180  41.675  47.293  1.00  0.00           O  
ATOM    473  N1   DG    15      35.314  41.127  46.241  1.00  0.00           N  
ATOM    474  H1   DG    15      35.527  41.898  45.624  1.00  0.00           H  
ATOM    475  C2   DG    15      34.186  40.364  46.134  1.00  0.00           C  
ATOM    476  N2   DG    15      33.201  40.812  45.406  1.00  0.00           N  
ATOM    477  H21  DG    15      33.226  41.764  45.072  1.00  0.00           H  
ATOM    478  H22  DG    15      32.399  40.219  45.243  1.00  0.00           H  
ATOM    479  N3   DG    15      34.027  39.193  46.724  1.00  0.00           N  
ATOM    480  C4   DG    15      35.055  38.855  47.589  1.00  0.00           C  
ATOM    481  C3'  DG    15      32.027  35.691  48.372  1.00  0.00           C  
ATOM    482  H3'  DG    15      31.006  35.882  48.041  1.00  0.00           H  
ATOM    483  C2'  DG    15      32.786  37.051  48.721  1.00  0.00           C  
ATOM    484  H2'  DG    15      32.583  37.814  47.969  1.00  0.00           H  
ATOM    485 H2''  DG    15      32.555  37.356  49.741  1.00  0.00           H  
ATOM    486  O3'  DG    15      31.917  34.731  49.377  1.00  0.00           O  
ATOM    487  P    DG    16      31.147  35.027  50.746  1.00  0.00           P  
ATOM    488  OP1  DG    16      30.786  33.656  51.167  1.00  0.00           O  
ATOM    489  OP2  DG    16      30.114  36.006  50.514  1.00  0.00           O  
ATOM    490  O5'  DG    16      32.154  35.652  51.784  1.00  0.00           O  
ATOM    491  C5'  DG    16      33.266  34.863  52.121  1.00  0.00           C  
ATOM    492  H5'  DG    16      33.633  34.492  51.164  1.00  0.00           H  
ATOM    493 H5''  DG    16      32.887  33.957  52.595  1.00  0.00           H  
ATOM    494  C4'  DG    16      34.448  35.546  52.767  1.00  0.00           C  
ATOM    495  H4'  DG    16      35.307  34.879  52.845  1.00  0.00           H  
ATOM    496  O4'  DG    16      34.719  36.693  51.989  1.00  0.00           O  
ATOM    497  C1'  DG    16      34.935  37.766  52.867  1.00  0.00           C  
ATOM    498  H1'  DG    16      35.883  37.765  53.405  1.00  0.00           H  
ATOM    499  N9   DG    16      34.833  38.971  52.088  1.00  0.00           N  
ATOM    500  C8   DG    16      33.773  39.507  51.449  1.00  0.00           C  
ATOM    501  H8   DG    16      32.766  39.134  51.334  1.00  0.00           H  
ATOM    502  N7   DG    16      33.968  40.680  50.955  1.00  0.00           N  
ATOM    503  C5   DG    16      35.360  40.927  51.065  1.00  0.00           C  
ATOM    504  C6   DG    16      36.221  42.042  50.629  1.00  0.00           C  
ATOM    505  O6   DG    16      36.026  43.035  50.008  1.00  0.00           O  
ATOM    506  N1   DG    16      37.536  41.914  51.018  1.00  0.00           N  
ATOM    507  H1   DG    16      38.069  42.771  51.054  1.00  0.00           H  
ATOM    508  C2   DG    16      37.956  40.833  51.769  1.00  0.00           C  
ATOM    509  N2   DG    16      39.233  40.963  52.143  1.00  0.00           N  
ATOM    510  H21  DG    16      39.804  41.732  51.824  1.00  0.00           H  
ATOM    511  H22  DG    16      39.569  40.182  52.689  1.00  0.00           H  
ATOM    512  N3   DG    16      37.176  39.762  52.098  1.00  0.00           N  
ATOM    513  C4   DG    16      35.856  39.899  51.830  1.00  0.00           C  
ATOM    514  C3'  DG    16      34.025  36.161  54.161  1.00  0.00           C  
ATOM    515  H3'  DG    16      33.060  35.711  54.396  1.00  0.00           H  
ATOM    516  C2'  DG    16      33.879  37.602  53.859  1.00  0.00           C  
ATOM    517  H2'  DG    16      32.867  37.941  53.638  1.00  0.00           H  
ATOM    518 H2''  DG    16      34.174  38.091  54.788  1.00  0.00           H  
ATOM    519  O3'  DG    16      34.859  35.992  55.340  1.00  0.00           O  
ATOM    520  P   DT3    17      35.420  34.487  55.769  1.00  0.00           P  
ATOM    521  OP1 DT3    17      36.846  34.559  55.642  1.00  0.00           O  
ATOM    522  OP2 DT3    17      34.677  33.527  54.962  1.00  0.00           O  
ATOM    523  O5' DT3    17      34.954  34.478  57.305  1.00  0.00           O  
ATOM    524  C5' DT3    17      34.064  33.555  57.907  1.00  0.00           C  
ATOM    525  H5' DT3    17      34.581  33.070  58.735  1.00  0.00           H  
ATOM    526 H5'' DT3    17      33.811  32.728  57.243  1.00  0.00           H  
ATOM    527  C4' DT3    17      32.697  34.131  58.328  1.00  0.00           C  
ATOM    528  H4' DT3    17      32.118  33.297  58.726  1.00  0.00           H  
ATOM    529  O4' DT3    17      33.038  35.037  59.394  1.00  0.00           O  
ATOM    530  C1' DT3    17      32.362  36.234  59.093  1.00  0.00           C  
ATOM    531  H1' DT3    17      31.350  36.324  59.486  1.00  0.00           H  
ATOM    532  N1  DT3    17      33.315  37.294  59.664  1.00  0.00           N  
ATOM    533  C6  DT3    17      34.648  37.357  59.396  1.00  0.00           C  
ATOM    534  H6  DT3    17      35.038  36.718  58.618  1.00  0.00           H  
ATOM    535  C5  DT3    17      35.488  38.112  60.135  1.00  0.00           C  
ATOM    536  C7  DT3    17      36.969  37.902  59.856  1.00  0.00           C  
ATOM    537  H71 DT3    17      37.220  38.802  59.295  1.00  0.00           H  
ATOM    538  H72 DT3    17      37.554  37.899  60.775  1.00  0.00           H  
ATOM    539  H73 DT3    17      37.143  36.917  59.424  1.00  0.00           H  
ATOM    540  C4  DT3    17      34.949  39.018  61.173  1.00  0.00           C  
ATOM    541  O4  DT3    17      35.573  39.776  61.928  1.00  0.00           O  
ATOM    542  N3  DT3    17      33.593  38.982  61.331  1.00  0.00           N  
ATOM    543  H3  DT3    17      33.137  39.587  61.998  1.00  0.00           H  
ATOM    544  C2  DT3    17      32.778  38.127  60.677  1.00  0.00           C  
ATOM    545  O2  DT3    17      31.559  38.076  60.923  1.00  0.00           O  
ATOM    546  C3' DT3    17      31.826  34.835  57.262  1.00  0.00           C  
ATOM    547  H3' DT3    17      32.134  34.719  56.223  1.00  0.00           H  
ATOM    548  C2' DT3    17      32.154  36.285  57.545  1.00  0.00           C  
ATOM    549  H2' DT3    17      33.061  36.528  56.993  1.00  0.00           H  
ATOM    550 H2'' DT3    17      31.391  36.999  57.233  1.00  0.00           H  
ATOM    551  O3' DT3    17      30.413  34.627  57.640  1.00  0.00           O  
ATOM    552 HO3' DT3    17      29.999  35.453  57.380  1.00  0.00           H  
ATOM    553  K+   K+    18      36.996  44.245  47.763  1.00  0.00           K  
ATOM    554  K+   K+    19      38.974  42.599  44.719  1.00  0.00           K  
END
