# Supplementary material for: Complexity of Guanine Quadruplex Unfolding Pathways Revealed by Atomistic Pulling Simulations
Source: J Chem Inf Model. 2023 Jul 17;63(15):4716–31. doi: 10.1021/acs.jcim.3c00171 (PMC10428220; doi:10.1021/acs.jcim.3c00171)
Supplement: Supplementary file 2 — ci3c00171_si_002.zip [file ci3c00171_si_002.zip › coordinates/initial-coordinates/2gku-start_run1.pdb]

ATOM      1 HO5' DT5     1      37.279  47.889  53.456  1.00  0.00           H  
ATOM      2  O5' DT5     1      37.786  47.234  52.970  1.00  0.00           O  
ATOM      3  C5' DT5     1      37.809  47.593  51.565  1.00  0.00           C  
ATOM      4  H5' DT5     1      38.816  47.626  51.149  1.00  0.00           H  
ATOM      5 H5'' DT5     1      37.496  48.635  51.643  1.00  0.00           H  
ATOM      6  C4' DT5     1      36.823  46.780  50.687  1.00  0.00           C  
ATOM      7  H4' DT5     1      36.930  47.179  49.678  1.00  0.00           H  
ATOM      8  O4' DT5     1      37.256  45.400  50.783  1.00  0.00           O  
ATOM      9  C1' DT5     1      36.143  44.654  51.228  1.00  0.00           C  
ATOM     10  H1' DT5     1      35.616  44.198  50.389  1.00  0.00           H  
ATOM     11  N1  DT5     1      36.604  43.631  52.100  1.00  0.00           N  
ATOM     12  C6  DT5     1      37.751  43.843  52.908  1.00  0.00           C  
ATOM     13  H6  DT5     1      38.258  44.796  52.866  1.00  0.00           H  
ATOM     14  C5  DT5     1      38.177  42.942  53.810  1.00  0.00           C  
ATOM     15  C7  DT5     1      39.433  43.259  54.622  1.00  0.00           C  
ATOM     16  H71 DT5     1      39.128  43.136  55.661  1.00  0.00           H  
ATOM     17  H72 DT5     1      40.168  42.460  54.525  1.00  0.00           H  
ATOM     18  H73 DT5     1      39.802  44.234  54.303  1.00  0.00           H  
ATOM     19  C4  DT5     1      37.580  41.580  53.927  1.00  0.00           C  
ATOM     20  O4  DT5     1      37.998  40.564  54.487  1.00  0.00           O  
ATOM     21  N3  DT5     1      36.455  41.460  53.156  1.00  0.00           N  
ATOM     22  H3  DT5     1      35.994  40.572  53.300  1.00  0.00           H  
ATOM     23  C2  DT5     1      35.991  42.375  52.164  1.00  0.00           C  
ATOM     24  O2  DT5     1      35.043  42.068  51.465  1.00  0.00           O  
ATOM     25  C3' DT5     1      35.437  46.805  51.266  1.00  0.00           C  
ATOM     26  H3' DT5     1      35.346  47.728  51.839  1.00  0.00           H  
ATOM     27  C2' DT5     1      35.363  45.612  52.073  1.00  0.00           C  
ATOM     28  H2' DT5     1      35.850  45.725  53.041  1.00  0.00           H  
ATOM     29 H2'' DT5     1      34.328  45.269  52.054  1.00  0.00           H  
ATOM     30  O3' DT5     1      34.549  46.658  50.189  1.00  0.00           O  
ATOM     31  P    DG     2      33.382  47.691  49.900  1.00  0.00           P  
ATOM     32  OP1  DG     2      32.686  47.972  51.181  1.00  0.00           O  
ATOM     33  OP2  DG     2      32.632  47.343  48.649  1.00  0.00           O  
ATOM     34  O5'  DG     2      34.322  48.938  49.636  1.00  0.00           O  
ATOM     35  C5'  DG     2      34.722  49.267  48.321  1.00  0.00           C  
ATOM     36  H5'  DG     2      33.910  49.764  47.790  1.00  0.00           H  
ATOM     37 H5''  DG     2      35.111  48.385  47.812  1.00  0.00           H  
ATOM     38  C4'  DG     2      35.751  50.467  48.328  1.00  0.00           C  
ATOM     39  H4'  DG     2      35.408  51.282  48.966  1.00  0.00           H  
ATOM     40  O4'  DG     2      36.907  49.892  48.823  1.00  0.00           O  
ATOM     41  C1'  DG     2      37.885  49.834  47.812  1.00  0.00           C  
ATOM     42  H1'  DG     2      38.530  50.712  47.850  1.00  0.00           H  
ATOM     43  N9   DG     2      38.771  48.716  48.170  1.00  0.00           N  
ATOM     44  C8   DG     2      39.891  48.762  48.999  1.00  0.00           C  
ATOM     45  H8   DG     2      40.247  49.705  49.386  1.00  0.00           H  
ATOM     46  N7   DG     2      40.588  47.663  48.971  1.00  0.00           N  
ATOM     47  C5   DG     2      39.731  46.749  48.282  1.00  0.00           C  
ATOM     48  C6   DG     2      39.855  45.372  47.998  1.00  0.00           C  
ATOM     49  O6   DG     2      40.705  44.596  48.468  1.00  0.00           O  
ATOM     50  N1   DG     2      38.910  44.821  47.164  1.00  0.00           N  
ATOM     51  H1   DG     2      38.783  43.819  47.165  1.00  0.00           H  
ATOM     52  C2   DG     2      37.921  45.593  46.685  1.00  0.00           C  
ATOM     53  N2   DG     2      37.233  45.075  45.689  1.00  0.00           N  
ATOM     54  H21  DG     2      37.520  44.174  45.335  1.00  0.00           H  
ATOM     55  H22  DG     2      36.559  45.701  45.272  1.00  0.00           H  
ATOM     56  N3   DG     2      37.779  46.905  46.839  1.00  0.00           N  
ATOM     57  C4   DG     2      38.705  47.400  47.704  1.00  0.00           C  
ATOM     58  C3'  DG     2      36.051  50.949  46.943  1.00  0.00           C  
ATOM     59  H3'  DG     2      35.182  50.924  46.285  1.00  0.00           H  
ATOM     60  C2'  DG     2      37.121  49.963  46.465  1.00  0.00           C  
ATOM     61  H2'  DG     2      36.607  49.100  46.043  1.00  0.00           H  
ATOM     62 H2''  DG     2      37.742  50.365  45.664  1.00  0.00           H  
ATOM     63  O3'  DG     2      36.422  52.351  47.102  1.00  0.00           O  
ATOM     64  P    DG     3      37.458  53.084  46.122  1.00  0.00           P  
ATOM     65  OP1  DG     3      37.259  54.521  46.483  1.00  0.00           O  
ATOM     66  OP2  DG     3      37.213  52.705  44.678  1.00  0.00           O  
ATOM     67  O5'  DG     3      38.938  52.629  46.587  1.00  0.00           O  
ATOM     68  C5'  DG     3      39.679  53.344  47.614  1.00  0.00           C  
ATOM     69  H5'  DG     3      39.206  53.186  48.584  1.00  0.00           H  
ATOM     70 H5''  DG     3      39.590  54.409  47.401  1.00  0.00           H  
ATOM     71  C4'  DG     3      41.168  52.941  47.695  1.00  0.00           C  
ATOM     72  H4'  DG     3      41.705  53.326  48.562  1.00  0.00           H  
ATOM     73  O4'  DG     3      41.396  51.518  47.828  1.00  0.00           O  
ATOM     74  C1'  DG     3      42.183  51.036  46.725  1.00  0.00           C  
ATOM     75  H1'  DG     3      43.232  51.209  46.966  1.00  0.00           H  
ATOM     76  N9   DG     3      42.005  49.641  46.299  1.00  0.00           N  
ATOM     77  C8   DG     3      41.082  49.115  45.471  1.00  0.00           C  
ATOM     78  H8   DG     3      40.343  49.755  45.013  1.00  0.00           H  
ATOM     79  N7   DG     3      41.110  47.819  45.269  1.00  0.00           N  
ATOM     80  C5   DG     3      42.224  47.470  45.960  1.00  0.00           C  
ATOM     81  C6   DG     3      42.860  46.151  46.124  1.00  0.00           C  
ATOM     82  O6   DG     3      42.510  45.002  45.765  1.00  0.00           O  
ATOM     83  N1   DG     3      44.048  46.174  46.889  1.00  0.00           N  
ATOM     84  H1   DG     3      44.567  45.326  47.068  1.00  0.00           H  
ATOM     85  C2   DG     3      44.446  47.337  47.447  1.00  0.00           C  
ATOM     86  N2   DG     3      45.593  47.206  48.094  1.00  0.00           N  
ATOM     87  H21  DG     3      45.950  46.275  48.254  1.00  0.00           H  
ATOM     88  H22  DG     3      45.993  48.012  48.552  1.00  0.00           H  
ATOM     89  N3   DG     3      43.901  48.534  47.357  1.00  0.00           N  
ATOM     90  C4   DG     3      42.822  48.567  46.552  1.00  0.00           C  
ATOM     91  C3'  DG     3      41.948  53.299  46.396  1.00  0.00           C  
ATOM     92  H3'  DG     3      41.472  54.048  45.763  1.00  0.00           H  
ATOM     93  C2'  DG     3      41.958  52.006  45.561  1.00  0.00           C  
ATOM     94  H2'  DG     3      41.063  51.938  44.944  1.00  0.00           H  
ATOM     95 H2''  DG     3      42.809  51.934  44.883  1.00  0.00           H  
ATOM     96  O3'  DG     3      43.208  53.633  46.853  1.00  0.00           O  
ATOM     97  P    DG     4      44.393  54.192  45.866  1.00  0.00           P  
ATOM     98  OP1  DG     4      44.753  55.471  46.503  1.00  0.00           O  
ATOM     99  OP2  DG     4      43.935  54.198  44.478  1.00  0.00           O  
ATOM    100  O5'  DG     4      45.527  53.053  46.136  1.00  0.00           O  
ATOM    101  C5'  DG     4      46.520  53.241  47.135  1.00  0.00           C  
ATOM    102  H5'  DG     4      46.048  52.931  48.067  1.00  0.00           H  
ATOM    103 H5''  DG     4      46.739  54.300  47.269  1.00  0.00           H  
ATOM    104  C4'  DG     4      47.753  52.317  46.808  1.00  0.00           C  
ATOM    105  H4'  DG     4      48.585  52.410  47.505  1.00  0.00           H  
ATOM    106  O4'  DG     4      47.245  50.962  46.819  1.00  0.00           O  
ATOM    107  C1'  DG     4      47.710  50.280  45.670  1.00  0.00           C  
ATOM    108  H1'  DG     4      48.733  49.947  45.847  1.00  0.00           H  
ATOM    109  N9   DG     4      46.789  49.234  45.206  1.00  0.00           N  
ATOM    110  C8   DG     4      45.526  49.268  44.655  1.00  0.00           C  
ATOM    111  H8   DG     4      44.919  50.144  44.478  1.00  0.00           H  
ATOM    112  N7   DG     4      45.079  48.129  44.175  1.00  0.00           N  
ATOM    113  C5   DG     4      46.135  47.252  44.572  1.00  0.00           C  
ATOM    114  C6   DG     4      46.154  45.843  44.402  1.00  0.00           C  
ATOM    115  O6   DG     4      45.350  45.130  43.746  1.00  0.00           O  
ATOM    116  N1   DG     4      47.291  45.277  44.939  1.00  0.00           N  
ATOM    117  H1   DG     4      47.423  44.279  44.856  1.00  0.00           H  
ATOM    118  C2   DG     4      48.219  46.037  45.529  1.00  0.00           C  
ATOM    119  N2   DG     4      49.372  45.508  45.722  1.00  0.00           N  
ATOM    120  H21  DG     4      49.578  44.521  45.661  1.00  0.00           H  
ATOM    121  H22  DG     4      50.149  46.106  45.963  1.00  0.00           H  
ATOM    122  N3   DG     4      48.204  47.349  45.642  1.00  0.00           N  
ATOM    123  C4   DG     4      47.120  47.900  45.204  1.00  0.00           C  
ATOM    124  C3'  DG     4      48.350  52.596  45.449  1.00  0.00           C  
ATOM    125  H3'  DG     4      47.886  53.528  45.124  1.00  0.00           H  
ATOM    126  C2'  DG     4      47.815  51.386  44.630  1.00  0.00           C  
ATOM    127  H2'  DG     4      46.878  51.542  44.095  1.00  0.00           H  
ATOM    128 H2''  DG     4      48.629  51.029  44.000  1.00  0.00           H  
ATOM    129  O3'  DG     4      49.742  52.652  45.525  1.00  0.00           O  
ATOM    130  P    DT     5      50.618  53.566  44.603  1.00  0.00           P  
ATOM    131  OP1  DT     5      49.804  53.912  43.411  1.00  0.00           O  
ATOM    132  OP2  DT     5      51.914  52.997  44.567  1.00  0.00           O  
ATOM    133  O5'  DT     5      50.748  54.925  45.476  1.00  0.00           O  
ATOM    134  C5'  DT     5      49.579  55.787  45.707  1.00  0.00           C  
ATOM    135  H5'  DT     5      48.718  55.141  45.881  1.00  0.00           H  
ATOM    136 H5''  DT     5      49.404  56.436  44.849  1.00  0.00           H  
ATOM    137  C4'  DT     5      49.780  56.572  46.964  1.00  0.00           C  
ATOM    138  H4'  DT     5      50.633  57.236  46.829  1.00  0.00           H  
ATOM    139  O4'  DT     5      48.580  57.334  47.220  1.00  0.00           O  
ATOM    140  C1'  DT     5      48.461  57.501  48.662  1.00  0.00           C  
ATOM    141  H1'  DT     5      49.281  58.064  49.109  1.00  0.00           H  
ATOM    142  N1   DT     5      47.079  57.908  49.134  1.00  0.00           N  
ATOM    143  C6   DT     5      46.007  56.972  49.210  1.00  0.00           C  
ATOM    144  H6   DT     5      46.068  55.955  48.853  1.00  0.00           H  
ATOM    145  C5   DT     5      44.754  57.378  49.629  1.00  0.00           C  
ATOM    146  C7   DT     5      43.578  56.359  49.829  1.00  0.00           C  
ATOM    147  H71  DT     5      43.857  55.389  49.419  1.00  0.00           H  
ATOM    148  H72  DT     5      43.428  56.238  50.902  1.00  0.00           H  
ATOM    149  H73  DT     5      42.695  56.701  49.290  1.00  0.00           H  
ATOM    150  C4   DT     5      44.603  58.774  49.905  1.00  0.00           C  
ATOM    151  O4   DT     5      43.647  59.238  50.443  1.00  0.00           O  
ATOM    152  N3   DT     5      45.543  59.643  49.527  1.00  0.00           N  
ATOM    153  H3   DT     5      45.421  60.626  49.722  1.00  0.00           H  
ATOM    154  C2   DT     5      46.858  59.325  49.282  1.00  0.00           C  
ATOM    155  O2   DT     5      47.734  60.203  49.192  1.00  0.00           O  
ATOM    156  C3'  DT     5      49.985  55.819  48.275  1.00  0.00           C  
ATOM    157  H3'  DT     5      50.070  54.769  47.995  1.00  0.00           H  
ATOM    158  C2'  DT     5      48.747  56.062  49.095  1.00  0.00           C  
ATOM    159  H2'  DT     5      48.025  55.312  48.771  1.00  0.00           H  
ATOM    160 H2''  DT     5      48.913  56.069  50.172  1.00  0.00           H  
ATOM    161  O3'  DT     5      51.193  56.230  49.025  1.00  0.00           O  
ATOM    162  P    DT     6      52.193  55.106  49.795  1.00  0.00           P  
ATOM    163  OP1  DT     6      53.447  55.827  49.977  1.00  0.00           O  
ATOM    164  OP2  DT     6      52.206  53.837  49.008  1.00  0.00           O  
ATOM    165  O5'  DT     6      51.453  54.995  51.198  1.00  0.00           O  
ATOM    166  C5'  DT     6      51.318  53.805  51.924  1.00  0.00           C  
ATOM    167  H5'  DT     6      51.609  54.019  52.952  1.00  0.00           H  
ATOM    168 H5''  DT     6      51.924  52.997  51.513  1.00  0.00           H  
ATOM    169  C4'  DT     6      49.869  53.292  51.902  1.00  0.00           C  
ATOM    170  H4'  DT     6      49.290  54.183  52.142  1.00  0.00           H  
ATOM    171  O4'  DT     6      49.451  52.826  50.601  1.00  0.00           O  
ATOM    172  C1'  DT     6      48.856  51.495  50.756  1.00  0.00           C  
ATOM    173  H1'  DT     6      47.769  51.500  50.830  1.00  0.00           H  
ATOM    174  N1   DT     6      49.272  50.566  49.735  1.00  0.00           N  
ATOM    175  C6   DT     6      50.560  50.680  49.217  1.00  0.00           C  
ATOM    176  H6   DT     6      51.135  51.586  49.338  1.00  0.00           H  
ATOM    177  C5   DT     6      51.004  49.708  48.359  1.00  0.00           C  
ATOM    178  C7   DT     6      52.370  49.968  47.649  1.00  0.00           C  
ATOM    179  H71  DT     6      52.889  49.011  47.593  1.00  0.00           H  
ATOM    180  H72  DT     6      52.254  50.312  46.621  1.00  0.00           H  
ATOM    181  H73  DT     6      53.022  50.662  48.178  1.00  0.00           H  
ATOM    182  C4   DT     6      50.315  48.508  48.075  1.00  0.00           C  
ATOM    183  O4   DT     6      50.609  47.614  47.294  1.00  0.00           O  
ATOM    184  N3   DT     6      49.098  48.402  48.681  1.00  0.00           N  
ATOM    185  H3   DT     6      48.442  47.860  48.138  1.00  0.00           H  
ATOM    186  C2   DT     6      48.494  49.453  49.428  1.00  0.00           C  
ATOM    187  O2   DT     6      47.283  49.364  49.633  1.00  0.00           O  
ATOM    188  C3'  DT     6      49.621  52.203  52.924  1.00  0.00           C  
ATOM    189  H3'  DT     6      50.473  52.088  53.594  1.00  0.00           H  
ATOM    190  C2'  DT     6      49.448  50.899  52.098  1.00  0.00           C  
ATOM    191  H2'  DT     6      50.350  50.292  52.020  1.00  0.00           H  
ATOM    192 H2''  DT     6      48.644  50.302  52.526  1.00  0.00           H  
ATOM    193  O3'  DT     6      48.411  52.520  53.674  1.00  0.00           O  
ATOM    194  P    DA     7      48.556  53.324  55.077  1.00  0.00           P  
ATOM    195  OP1  DA     7      49.239  54.580  54.783  1.00  0.00           O  
ATOM    196  OP2  DA     7      49.088  52.417  56.083  1.00  0.00           O  
ATOM    197  O5'  DA     7      47.073  53.609  55.475  1.00  0.00           O  
ATOM    198  C5'  DA     7      46.228  52.875  56.358  1.00  0.00           C  
ATOM    199  H5'  DA     7      46.130  53.557  57.203  1.00  0.00           H  
ATOM    200 H5''  DA     7      46.762  52.007  56.746  1.00  0.00           H  
ATOM    201  C4'  DA     7      44.979  52.656  55.641  1.00  0.00           C  
ATOM    202  H4'  DA     7      44.271  52.136  56.286  1.00  0.00           H  
ATOM    203  O4'  DA     7      44.391  53.934  55.321  1.00  0.00           O  
ATOM    204  C1'  DA     7      44.247  54.201  53.877  1.00  0.00           C  
ATOM    205  H1'  DA     7      43.329  54.775  53.749  1.00  0.00           H  
ATOM    206  N9   DA     7      45.336  55.007  53.289  1.00  0.00           N  
ATOM    207  C8   DA     7      46.391  54.583  52.487  1.00  0.00           C  
ATOM    208  H8   DA     7      46.536  53.540  52.247  1.00  0.00           H  
ATOM    209  N7   DA     7      47.150  55.569  52.119  1.00  0.00           N  
ATOM    210  C5   DA     7      46.586  56.705  52.744  1.00  0.00           C  
ATOM    211  C6   DA     7      46.936  58.079  52.819  1.00  0.00           C  
ATOM    212  N6   DA     7      48.052  58.644  52.333  1.00  0.00           N  
ATOM    213  H61  DA     7      48.332  59.608  52.449  1.00  0.00           H  
ATOM    214  H62  DA     7      48.818  58.011  52.152  1.00  0.00           H  
ATOM    215  N1   DA     7      46.130  59.023  53.307  1.00  0.00           N  
ATOM    216  C2   DA     7      45.030  58.552  53.862  1.00  0.00           C  
ATOM    217  H2   DA     7      44.322  59.264  54.260  1.00  0.00           H  
ATOM    218  N3   DA     7      44.576  57.292  53.988  1.00  0.00           N  
ATOM    219  C4   DA     7      45.439  56.415  53.392  1.00  0.00           C  
ATOM    220  C3'  DA     7      45.022  51.979  54.262  1.00  0.00           C  
ATOM    221  H3'  DA     7      46.032  51.989  53.852  1.00  0.00           H  
ATOM    222  C2'  DA     7      44.060  52.800  53.359  1.00  0.00           C  
ATOM    223  H2'  DA     7      44.267  52.783  52.289  1.00  0.00           H  
ATOM    224 H2''  DA     7      43.026  52.541  53.586  1.00  0.00           H  
ATOM    225  O3'  DA     7      44.504  50.665  54.178  1.00  0.00           O  
ATOM    226  P    DG     8      44.889  49.439  55.122  1.00  0.00           P  
ATOM    227  OP1  DG     8      43.698  48.887  55.708  1.00  0.00           O  
ATOM    228  OP2  DG     8      46.133  49.645  55.957  1.00  0.00           O  
ATOM    229  O5'  DG     8      45.223  48.395  53.957  1.00  0.00           O  
ATOM    230  C5'  DG     8      46.440  48.477  53.209  1.00  0.00           C  
ATOM    231  H5'  DG     8      46.839  49.481  53.356  1.00  0.00           H  
ATOM    232 H5''  DG     8      46.102  48.285  52.191  1.00  0.00           H  
ATOM    233  C4'  DG     8      47.468  47.407  53.593  1.00  0.00           C  
ATOM    234  H4'  DG     8      47.920  47.648  54.556  1.00  0.00           H  
ATOM    235  O4'  DG     8      46.801  46.137  53.696  1.00  0.00           O  
ATOM    236  C1'  DG     8      47.448  45.226  52.871  1.00  0.00           C  
ATOM    237  H1'  DG     8      48.180  44.625  53.410  1.00  0.00           H  
ATOM    238  N9   DG     8      46.564  44.329  52.086  1.00  0.00           N  
ATOM    239  C8   DG     8      46.678  42.978  51.840  1.00  0.00           C  
ATOM    240  H8   DG     8      47.493  42.362  52.191  1.00  0.00           H  
ATOM    241  N7   DG     8      45.781  42.466  51.066  1.00  0.00           N  
ATOM    242  C5   DG     8      44.942  43.505  50.855  1.00  0.00           C  
ATOM    243  C6   DG     8      43.766  43.530  50.009  1.00  0.00           C  
ATOM    244  O6   DG     8      43.241  42.656  49.361  1.00  0.00           O  
ATOM    245  N1   DG     8      43.193  44.812  49.926  1.00  0.00           N  
ATOM    246  H1   DG     8      42.315  44.808  49.427  1.00  0.00           H  
ATOM    247  C2   DG     8      43.693  45.861  50.492  1.00  0.00           C  
ATOM    248  N2   DG     8      43.131  47.017  50.336  1.00  0.00           N  
ATOM    249  H21  DG     8      42.425  47.093  49.618  1.00  0.00           H  
ATOM    250  H22  DG     8      43.507  47.801  50.850  1.00  0.00           H  
ATOM    251  N3   DG     8      44.845  45.939  51.176  1.00  0.00           N  
ATOM    252  C4   DG     8      45.393  44.709  51.431  1.00  0.00           C  
ATOM    253  C3'  DG     8      48.628  47.243  52.596  1.00  0.00           C  
ATOM    254  H3'  DG     8      48.769  48.042  51.868  1.00  0.00           H  
ATOM    255  C2'  DG     8      48.107  46.102  51.779  1.00  0.00           C  
ATOM    256  H2'  DG     8      47.270  46.523  51.221  1.00  0.00           H  
ATOM    257 H2''  DG     8      48.858  45.678  51.112  1.00  0.00           H  
ATOM    258  O3'  DG     8      49.879  46.813  53.265  1.00  0.00           O  
ATOM    259  P    DG     9      51.302  46.686  52.483  1.00  0.00           P  
ATOM    260  OP1  DG     9      52.254  46.588  53.644  1.00  0.00           O  
ATOM    261  OP2  DG     9      51.450  47.850  51.538  1.00  0.00           O  
ATOM    262  O5'  DG     9      51.450  45.359  51.625  1.00  0.00           O  
ATOM    263  C5'  DG     9      51.739  44.093  52.202  1.00  0.00           C  
ATOM    264  H5'  DG     9      51.161  44.028  53.123  1.00  0.00           H  
ATOM    265 H5''  DG     9      52.793  43.970  52.453  1.00  0.00           H  
ATOM    266  C4'  DG     9      51.333  42.982  51.197  1.00  0.00           C  
ATOM    267  H4'  DG     9      51.597  41.990  51.564  1.00  0.00           H  
ATOM    268  O4'  DG     9      49.937  43.011  50.862  1.00  0.00           O  
ATOM    269  C1'  DG     9      49.759  42.853  49.482  1.00  0.00           C  
ATOM    270  H1'  DG     9      49.752  41.777  49.312  1.00  0.00           H  
ATOM    271  N9   DG     9      48.432  43.260  49.042  1.00  0.00           N  
ATOM    272  C8   DG     9      47.967  44.513  48.677  1.00  0.00           C  
ATOM    273  H8   DG     9      48.591  45.374  48.869  1.00  0.00           H  
ATOM    274  N7   DG     9      46.842  44.501  48.010  1.00  0.00           N  
ATOM    275  C5   DG     9      46.550  43.189  47.911  1.00  0.00           C  
ATOM    276  C6   DG     9      45.479  42.577  47.264  1.00  0.00           C  
ATOM    277  O6   DG     9      44.546  43.035  46.676  1.00  0.00           O  
ATOM    278  N1   DG     9      45.514  41.186  47.308  1.00  0.00           N  
ATOM    279  H1   DG     9      44.731  40.650  46.961  1.00  0.00           H  
ATOM    280  C2   DG     9      46.465  40.461  47.863  1.00  0.00           C  
ATOM    281  N2   DG     9      46.550  39.249  47.506  1.00  0.00           N  
ATOM    282  H21  DG     9      45.863  38.791  46.924  1.00  0.00           H  
ATOM    283  H22  DG     9      47.324  38.701  47.852  1.00  0.00           H  
ATOM    284  N3   DG     9      47.534  40.996  48.413  1.00  0.00           N  
ATOM    285  C4   DG     9      47.503  42.389  48.442  1.00  0.00           C  
ATOM    286  C3'  DG     9      52.099  43.268  49.870  1.00  0.00           C  
ATOM    287  H3'  DG     9      52.760  44.134  49.855  1.00  0.00           H  
ATOM    288  C2'  DG     9      50.943  43.696  48.969  1.00  0.00           C  
ATOM    289  H2'  DG     9      50.594  44.702  49.206  1.00  0.00           H  
ATOM    290 H2''  DG     9      51.265  43.513  47.944  1.00  0.00           H  
ATOM    291  O3'  DG     9      52.696  42.139  49.220  1.00  0.00           O  
ATOM    292  P    DG    10      53.965  41.342  49.823  1.00  0.00           P  
ATOM    293  OP1  DG    10      53.686  40.774  51.189  1.00  0.00           O  
ATOM    294  OP2  DG    10      55.106  42.278  49.630  1.00  0.00           O  
ATOM    295  O5'  DG    10      53.859  40.227  48.718  1.00  0.00           O  
ATOM    296  C5'  DG    10      53.496  38.922  48.933  1.00  0.00           C  
ATOM    297  H5'  DG    10      52.716  38.799  49.685  1.00  0.00           H  
ATOM    298 H5''  DG    10      54.301  38.253  49.238  1.00  0.00           H  
ATOM    299  C4'  DG    10      52.851  38.303  47.716  1.00  0.00           C  
ATOM    300  H4'  DG    10      52.575  37.256  47.841  1.00  0.00           H  
ATOM    301  O4'  DG    10      51.686  39.003  47.397  1.00  0.00           O  
ATOM    302  C1'  DG    10      51.688  39.330  46.000  1.00  0.00           C  
ATOM    303  H1'  DG    10      51.439  38.471  45.378  1.00  0.00           H  
ATOM    304  N9   DG    10      50.659  40.303  45.840  1.00  0.00           N  
ATOM    305  C8   DG    10      50.729  41.701  46.169  1.00  0.00           C  
ATOM    306  H8   DG    10      51.630  42.176  46.528  1.00  0.00           H  
ATOM    307  N7   DG    10      49.697  42.290  45.693  1.00  0.00           N  
ATOM    308  C5   DG    10      48.836  41.293  45.231  1.00  0.00           C  
ATOM    309  C6   DG    10      47.549  41.432  44.637  1.00  0.00           C  
ATOM    310  O6   DG    10      46.852  42.429  44.501  1.00  0.00           O  
ATOM    311  N1   DG    10      47.045  40.196  44.167  1.00  0.00           N  
ATOM    312  H1   DG    10      46.141  40.133  43.720  1.00  0.00           H  
ATOM    313  C2   DG    10      47.715  38.986  44.272  1.00  0.00           C  
ATOM    314  N2   DG    10      47.058  37.879  44.170  1.00  0.00           N  
ATOM    315  H21  DG    10      46.246  37.864  43.570  1.00  0.00           H  
ATOM    316  H22  DG    10      47.476  37.017  44.488  1.00  0.00           H  
ATOM    317  N3   DG    10      48.911  38.900  44.861  1.00  0.00           N  
ATOM    318  C4   DG    10      49.467  40.062  45.287  1.00  0.00           C  
ATOM    319  C3'  DG    10      53.774  38.623  46.506  1.00  0.00           C  
ATOM    320  H3'  DG    10      54.727  39.014  46.863  1.00  0.00           H  
ATOM    321  C2'  DG    10      53.119  39.788  45.763  1.00  0.00           C  
ATOM    322  H2'  DG    10      53.314  40.738  46.261  1.00  0.00           H  
ATOM    323 H2''  DG    10      53.474  39.772  44.732  1.00  0.00           H  
ATOM    324  O3'  DG    10      53.931  37.422  45.715  1.00  0.00           O  
ATOM    325  P    DT    11      55.124  36.457  46.136  1.00  0.00           P  
ATOM    326  OP1  DT    11      54.796  35.055  45.696  1.00  0.00           O  
ATOM    327  OP2  DT    11      55.410  36.686  47.576  1.00  0.00           O  
ATOM    328  O5'  DT    11      56.356  36.989  45.233  1.00  0.00           O  
ATOM    329  C5'  DT    11      56.103  37.079  43.846  1.00  0.00           C  
ATOM    330  H5'  DT    11      55.323  36.393  43.516  1.00  0.00           H  
ATOM    331 H5''  DT    11      56.983  36.674  43.346  1.00  0.00           H  
ATOM    332  C4'  DT    11      55.955  38.509  43.398  1.00  0.00           C  
ATOM    333  H4'  DT    11      55.211  38.905  44.090  1.00  0.00           H  
ATOM    334  O4'  DT    11      57.205  39.209  43.511  1.00  0.00           O  
ATOM    335  C1'  DT    11      57.158  40.413  42.740  1.00  0.00           C  
ATOM    336  H1'  DT    11      56.441  41.158  43.084  1.00  0.00           H  
ATOM    337  N1   DT    11      58.497  41.121  42.617  1.00  0.00           N  
ATOM    338  C6   DT    11      59.563  40.434  42.093  1.00  0.00           C  
ATOM    339  H6   DT    11      59.431  39.369  41.977  1.00  0.00           H  
ATOM    340  C5   DT    11      60.705  41.071  41.802  1.00  0.00           C  
ATOM    341  C7   DT    11      61.765  40.277  41.113  1.00  0.00           C  
ATOM    342  H71  DT    11      62.683  40.241  41.699  1.00  0.00           H  
ATOM    343  H72  DT    11      61.399  39.285  40.848  1.00  0.00           H  
ATOM    344  H73  DT    11      61.986  40.759  40.160  1.00  0.00           H  
ATOM    345  C4   DT    11      60.903  42.460  42.153  1.00  0.00           C  
ATOM    346  O4   DT    11      61.937  43.082  41.939  1.00  0.00           O  
ATOM    347  N3   DT    11      59.871  43.007  42.839  1.00  0.00           N  
ATOM    348  H3   DT    11      60.070  43.940  43.171  1.00  0.00           H  
ATOM    349  C2   DT    11      58.629  42.445  42.982  1.00  0.00           C  
ATOM    350  O2   DT    11      57.685  43.197  43.277  1.00  0.00           O  
ATOM    351  C3'  DT    11      55.500  38.849  41.960  1.00  0.00           C  
ATOM    352  H3'  DT    11      55.400  37.946  41.359  1.00  0.00           H  
ATOM    353  C2'  DT    11      56.664  39.748  41.460  1.00  0.00           C  
ATOM    354  H2'  DT    11      57.413  39.085  41.028  1.00  0.00           H  
ATOM    355 H2''  DT    11      56.276  40.435  40.708  1.00  0.00           H  
ATOM    356  O3'  DT    11      54.291  39.641  41.897  1.00  0.00           O  
ATOM    357  P    DT    12      53.366  39.638  40.593  1.00  0.00           P  
ATOM    358  OP1  DT    12      53.320  38.256  40.049  1.00  0.00           O  
ATOM    359  OP2  DT    12      53.761  40.699  39.713  1.00  0.00           O  
ATOM    360  O5'  DT    12      51.913  40.132  41.147  1.00  0.00           O  
ATOM    361  C5'  DT    12      51.014  39.189  41.759  1.00  0.00           C  
ATOM    362  H5'  DT    12      50.975  39.247  42.847  1.00  0.00           H  
ATOM    363 H5''  DT    12      51.473  38.203  41.685  1.00  0.00           H  
ATOM    364  C4'  DT    12      49.626  39.057  41.175  1.00  0.00           C  
ATOM    365  H4'  DT    12      49.298  38.063  41.477  1.00  0.00           H  
ATOM    366  O4'  DT    12      48.686  40.042  41.625  1.00  0.00           O  
ATOM    367  C1'  DT    12      48.045  40.762  40.607  1.00  0.00           C  
ATOM    368  H1'  DT    12      47.040  40.363  40.471  1.00  0.00           H  
ATOM    369  N1   DT    12      47.941  42.236  40.883  1.00  0.00           N  
ATOM    370  C6   DT    12      48.851  42.921  41.697  1.00  0.00           C  
ATOM    371  H6   DT    12      49.693  42.357  42.070  1.00  0.00           H  
ATOM    372  C5   DT    12      48.865  44.302  41.761  1.00  0.00           C  
ATOM    373  C7   DT    12      50.036  45.017  42.352  1.00  0.00           C  
ATOM    374  H71  DT    12      50.539  45.613  41.590  1.00  0.00           H  
ATOM    375  H72  DT    12      49.658  45.767  43.047  1.00  0.00           H  
ATOM    376  H73  DT    12      50.722  44.334  42.853  1.00  0.00           H  
ATOM    377  C4   DT    12      47.710  45.030  41.340  1.00  0.00           C  
ATOM    378  O4   DT    12      47.500  46.205  41.505  1.00  0.00           O  
ATOM    379  N3   DT    12      46.731  44.283  40.680  1.00  0.00           N  
ATOM    380  H3   DT    12      46.141  44.808  40.050  1.00  0.00           H  
ATOM    381  C2   DT    12      46.793  42.905  40.368  1.00  0.00           C  
ATOM    382  O2   DT    12      45.881  42.343  39.782  1.00  0.00           O  
ATOM    383  C3'  DT    12      49.625  39.247  39.622  1.00  0.00           C  
ATOM    384  H3'  DT    12      50.654  39.254  39.261  1.00  0.00           H  
ATOM    385  C2'  DT    12      49.105  40.655  39.495  1.00  0.00           C  
ATOM    386  H2'  DT    12      49.925  41.367  39.584  1.00  0.00           H  
ATOM    387 H2''  DT    12      48.645  40.773  38.514  1.00  0.00           H  
ATOM    388  O3'  DT    12      48.815  38.273  39.007  1.00  0.00           O  
ATOM    389  P    DA    13      48.702  38.072  37.491  1.00  0.00           P  
ATOM    390  OP1  DA    13      48.530  36.655  37.112  1.00  0.00           O  
ATOM    391  OP2  DA    13      49.765  38.761  36.752  1.00  0.00           O  
ATOM    392  O5'  DA    13      47.393  38.938  37.122  1.00  0.00           O  
ATOM    393  C5'  DA    13      46.157  38.703  37.644  1.00  0.00           C  
ATOM    394  H5'  DA    13      46.263  39.100  38.653  1.00  0.00           H  
ATOM    395 H5''  DA    13      45.905  37.644  37.598  1.00  0.00           H  
ATOM    396  C4'  DA    13      44.998  39.445  36.919  1.00  0.00           C  
ATOM    397  H4'  DA    13      44.079  39.468  37.505  1.00  0.00           H  
ATOM    398  O4'  DA    13      45.454  40.722  36.501  1.00  0.00           O  
ATOM    399  C1'  DA    13      45.363  40.837  35.047  1.00  0.00           C  
ATOM    400  H1'  DA    13      44.445  41.336  34.737  1.00  0.00           H  
ATOM    401  N9   DA    13      46.351  41.879  34.692  1.00  0.00           N  
ATOM    402  C8   DA    13      47.731  41.750  34.665  1.00  0.00           C  
ATOM    403  H8   DA    13      48.171  40.791  34.897  1.00  0.00           H  
ATOM    404  N7   DA    13      48.411  42.738  34.216  1.00  0.00           N  
ATOM    405  C5   DA    13      47.436  43.664  33.950  1.00  0.00           C  
ATOM    406  C6   DA    13      47.498  44.944  33.368  1.00  0.00           C  
ATOM    407  N6   DA    13      48.541  45.682  33.042  1.00  0.00           N  
ATOM    408  H61  DA    13      48.458  46.668  32.839  1.00  0.00           H  
ATOM    409  H62  DA    13      49.458  45.320  33.260  1.00  0.00           H  
ATOM    410  N1   DA    13      46.343  45.621  33.090  1.00  0.00           N  
ATOM    411  C2   DA    13      45.192  45.090  33.310  1.00  0.00           C  
ATOM    412  H2   DA    13      44.318  45.656  33.022  1.00  0.00           H  
ATOM    413  N3   DA    13      44.940  43.860  33.803  1.00  0.00           N  
ATOM    414  C4   DA    13      46.127  43.180  34.105  1.00  0.00           C  
ATOM    415  C3'  DA    13      44.743  38.683  35.598  1.00  0.00           C  
ATOM    416  H3'  DA    13      45.159  37.675  35.600  1.00  0.00           H  
ATOM    417  C2'  DA    13      45.556  39.370  34.510  1.00  0.00           C  
ATOM    418  H2'  DA    13      46.582  39.056  34.702  1.00  0.00           H  
ATOM    419 H2''  DA    13      45.286  39.285  33.458  1.00  0.00           H  
ATOM    420  O3'  DA    13      43.307  38.584  35.309  1.00  0.00           O  
ATOM    421  P    DG    14      42.715  37.338  34.491  1.00  0.00           P  
ATOM    422  OP1  DG    14      43.465  36.116  34.573  1.00  0.00           O  
ATOM    423  OP2  DG    14      42.309  37.850  33.147  1.00  0.00           O  
ATOM    424  O5'  DG    14      41.363  36.948  35.386  1.00  0.00           O  
ATOM    425  C5'  DG    14      41.423  36.754  36.833  1.00  0.00           C  
ATOM    426  H5'  DG    14      40.406  36.573  37.183  1.00  0.00           H  
ATOM    427 H5''  DG    14      41.754  37.719  37.216  1.00  0.00           H  
ATOM    428  C4'  DG    14      42.421  35.651  37.416  1.00  0.00           C  
ATOM    429  H4'  DG    14      42.447  34.797  36.739  1.00  0.00           H  
ATOM    430  O4'  DG    14      43.692  36.280  37.664  1.00  0.00           O  
ATOM    431  C1'  DG    14      44.328  35.800  38.810  1.00  0.00           C  
ATOM    432  H1'  DG    14      45.330  35.480  38.525  1.00  0.00           H  
ATOM    433  N9   DG    14      44.471  36.734  40.002  1.00  0.00           N  
ATOM    434  C8   DG    14      45.295  36.522  41.060  1.00  0.00           C  
ATOM    435  H8   DG    14      45.827  35.590  41.184  1.00  0.00           H  
ATOM    436  N7   DG    14      45.531  37.594  41.760  1.00  0.00           N  
ATOM    437  C5   DG    14      44.595  38.516  41.299  1.00  0.00           C  
ATOM    438  C6   DG    14      44.145  39.865  41.720  1.00  0.00           C  
ATOM    439  O6   DG    14      44.711  40.581  42.500  1.00  0.00           O  
ATOM    440  N1   DG    14      43.052  40.320  40.979  1.00  0.00           N  
ATOM    441  H1   DG    14      43.048  41.330  40.960  1.00  0.00           H  
ATOM    442  C2   DG    14      42.444  39.664  39.942  1.00  0.00           C  
ATOM    443  N2   DG    14      41.467  40.255  39.313  1.00  0.00           N  
ATOM    444  H21  DG    14      41.191  41.212  39.475  1.00  0.00           H  
ATOM    445  H22  DG    14      41.307  39.836  38.407  1.00  0.00           H  
ATOM    446  N3   DG    14      42.867  38.463  39.499  1.00  0.00           N  
ATOM    447  C4   DG    14      43.921  38.002  40.156  1.00  0.00           C  
ATOM    448  C3'  DG    14      41.997  35.088  38.777  1.00  0.00           C  
ATOM    449  H3'  DG    14      41.704  35.905  39.437  1.00  0.00           H  
ATOM    450  C2'  DG    14      43.393  34.626  39.146  1.00  0.00           C  
ATOM    451  H2'  DG    14      43.514  34.378  40.200  1.00  0.00           H  
ATOM    452 H2''  DG    14      43.644  33.752  38.545  1.00  0.00           H  
ATOM    453  O3'  DG    14      41.062  34.032  38.708  1.00  0.00           O  
ATOM    454  P    DG    15      40.668  32.979  39.968  1.00  0.00           P  
ATOM    455  OP1  DG    15      41.855  32.192  40.332  1.00  0.00           O  
ATOM    456  OP2  DG    15      39.431  32.244  39.566  1.00  0.00           O  
ATOM    457  O5'  DG    15      40.244  33.905  41.240  1.00  0.00           O  
ATOM    458  C5'  DG    15      41.241  34.773  42.027  1.00  0.00           C  
ATOM    459  H5'  DG    15      40.533  35.213  42.729  1.00  0.00           H  
ATOM    460 H5''  DG    15      41.651  35.524  41.352  1.00  0.00           H  
ATOM    461  C4'  DG    15      42.280  34.001  42.764  1.00  0.00           C  
ATOM    462  H4'  DG    15      42.728  33.239  42.126  1.00  0.00           H  
ATOM    463  O4'  DG    15      43.380  34.762  43.154  1.00  0.00           O  
ATOM    464  C1'  DG    15      43.273  34.886  44.614  1.00  0.00           C  
ATOM    465  H1'  DG    15      43.851  34.166  45.194  1.00  0.00           H  
ATOM    466  N9   DG    15      43.556  36.318  44.938  1.00  0.00           N  
ATOM    467  C8   DG    15      44.474  36.805  45.884  1.00  0.00           C  
ATOM    468  H8   DG    15      45.150  36.211  46.482  1.00  0.00           H  
ATOM    469  N7   DG    15      44.354  38.048  46.161  1.00  0.00           N  
ATOM    470  C5   DG    15      43.348  38.495  45.241  1.00  0.00           C  
ATOM    471  C6   DG    15      42.804  39.780  44.998  1.00  0.00           C  
ATOM    472  O6   DG    15      43.291  40.805  45.368  1.00  0.00           O  
ATOM    473  N1   DG    15      41.830  39.774  43.989  1.00  0.00           N  
ATOM    474  H1   DG    15      41.405  40.648  43.716  1.00  0.00           H  
ATOM    475  C2   DG    15      41.359  38.700  43.331  1.00  0.00           C  
ATOM    476  N2   DG    15      40.502  38.884  42.392  1.00  0.00           N  
ATOM    477  H21  DG    15      39.976  39.746  42.406  1.00  0.00           H  
ATOM    478  H22  DG    15      40.088  38.021  42.071  1.00  0.00           H  
ATOM    479  N3   DG    15      41.836  37.474  43.600  1.00  0.00           N  
ATOM    480  C4   DG    15      42.834  37.412  44.521  1.00  0.00           C  
ATOM    481  C3'  DG    15      41.727  33.326  44.067  1.00  0.00           C  
ATOM    482  H3'  DG    15      40.674  33.089  43.913  1.00  0.00           H  
ATOM    483  C2'  DG    15      41.854  34.434  45.088  1.00  0.00           C  
ATOM    484  H2'  DG    15      41.030  35.134  44.951  1.00  0.00           H  
ATOM    485 H2''  DG    15      41.905  34.093  46.122  1.00  0.00           H  
ATOM    486  O3'  DG    15      42.457  32.168  44.492  1.00  0.00           O  
ATOM    487  P    DG    16      42.044  31.225  45.709  1.00  0.00           P  
ATOM    488  OP1  DG    16      42.870  29.980  45.503  1.00  0.00           O  
ATOM    489  OP2  DG    16      40.533  31.209  45.694  1.00  0.00           O  
ATOM    490  O5'  DG    16      42.500  31.928  46.988  1.00  0.00           O  
ATOM    491  C5'  DG    16      43.788  31.819  47.566  1.00  0.00           C  
ATOM    492  H5'  DG    16      44.472  32.188  46.802  1.00  0.00           H  
ATOM    493 H5''  DG    16      43.939  30.778  47.851  1.00  0.00           H  
ATOM    494  C4'  DG    16      43.971  32.557  48.938  1.00  0.00           C  
ATOM    495  H4'  DG    16      44.993  32.388  49.275  1.00  0.00           H  
ATOM    496  O4'  DG    16      43.959  33.963  48.811  1.00  0.00           O  
ATOM    497  C1'  DG    16      43.022  34.537  49.658  1.00  0.00           C  
ATOM    498  H1'  DG    16      43.487  34.814  50.604  1.00  0.00           H  
ATOM    499  N9   DG    16      42.428  35.772  48.998  1.00  0.00           N  
ATOM    500  C8   DG    16      41.244  35.880  48.312  1.00  0.00           C  
ATOM    501  H8   DG    16      40.638  35.024  48.053  1.00  0.00           H  
ATOM    502  N7   DG    16      40.924  37.052  47.971  1.00  0.00           N  
ATOM    503  C5   DG    16      41.984  37.802  48.509  1.00  0.00           C  
ATOM    504  C6   DG    16      42.196  39.222  48.548  1.00  0.00           C  
ATOM    505  O6   DG    16      41.549  40.092  48.075  1.00  0.00           O  
ATOM    506  N1   DG    16      43.275  39.634  49.345  1.00  0.00           N  
ATOM    507  H1   DG    16      43.281  40.609  49.608  1.00  0.00           H  
ATOM    508  C2   DG    16      44.109  38.781  50.006  1.00  0.00           C  
ATOM    509  N2   DG    16      45.168  39.211  50.599  1.00  0.00           N  
ATOM    510  H21  DG    16      45.502  40.151  50.754  1.00  0.00           H  
ATOM    511  H22  DG    16      45.825  38.489  50.863  1.00  0.00           H  
ATOM    512  N3   DG    16      43.940  37.440  49.867  1.00  0.00           N  
ATOM    513  C4   DG    16      42.876  37.011  49.139  1.00  0.00           C  
ATOM    514  C3'  DG    16      42.775  32.195  49.928  1.00  0.00           C  
ATOM    515  H3'  DG    16      42.118  31.445  49.488  1.00  0.00           H  
ATOM    516  C2'  DG    16      42.038  33.479  50.105  1.00  0.00           C  
ATOM    517  H2'  DG    16      41.083  33.487  49.580  1.00  0.00           H  
ATOM    518 H2''  DG    16      41.711  33.753  51.108  1.00  0.00           H  
ATOM    519  O3'  DG    16      43.367  31.739  51.131  1.00  0.00           O  
ATOM    520  P    DT    17      43.643  30.148  51.302  1.00  0.00           P  
ATOM    521  OP1  DT    17      44.892  29.802  50.578  1.00  0.00           O  
ATOM    522  OP2  DT    17      42.382  29.389  51.169  1.00  0.00           O  
ATOM    523  O5'  DT    17      44.105  30.344  52.806  1.00  0.00           O  
ATOM    524  C5'  DT    17      43.861  29.333  53.677  1.00  0.00           C  
ATOM    525  H5'  DT    17      44.804  28.841  53.914  1.00  0.00           H  
ATOM    526 H5''  DT    17      43.176  28.590  53.267  1.00  0.00           H  
ATOM    527  C4'  DT    17      43.108  29.822  54.916  1.00  0.00           C  
ATOM    528  H4'  DT    17      43.143  28.969  55.594  1.00  0.00           H  
ATOM    529  O4'  DT    17      43.750  30.929  55.548  1.00  0.00           O  
ATOM    530  C1'  DT    17      42.883  32.031  55.629  1.00  0.00           C  
ATOM    531  H1'  DT    17      42.391  32.028  56.602  1.00  0.00           H  
ATOM    532  N1   DT    17      43.630  33.353  55.536  1.00  0.00           N  
ATOM    533  C6   DT    17      44.437  33.614  54.445  1.00  0.00           C  
ATOM    534  H6   DT    17      44.163  33.003  53.597  1.00  0.00           H  
ATOM    535  C5   DT    17      45.423  34.589  54.520  1.00  0.00           C  
ATOM    536  C7   DT    17      46.287  34.989  53.343  1.00  0.00           C  
ATOM    537  H71  DT    17      47.330  34.913  53.651  1.00  0.00           H  
ATOM    538  H72  DT    17      46.031  34.337  52.507  1.00  0.00           H  
ATOM    539  H73  DT    17      46.058  36.026  53.098  1.00  0.00           H  
ATOM    540  C4   DT    17      45.652  35.337  55.780  1.00  0.00           C  
ATOM    541  O4   DT    17      46.522  36.177  56.015  1.00  0.00           O  
ATOM    542  N3   DT    17      44.784  35.048  56.776  1.00  0.00           N  
ATOM    543  H3   DT    17      44.958  35.649  57.569  1.00  0.00           H  
ATOM    544  C2   DT    17      43.759  34.150  56.690  1.00  0.00           C  
ATOM    545  O2   DT    17      42.964  34.138  57.629  1.00  0.00           O  
ATOM    546  C3'  DT    17      41.783  30.388  54.614  1.00  0.00           C  
ATOM    547  H3'  DT    17      41.391  29.990  53.678  1.00  0.00           H  
ATOM    548  C2'  DT    17      41.884  31.878  54.550  1.00  0.00           C  
ATOM    549  H2'  DT    17      42.262  32.048  53.542  1.00  0.00           H  
ATOM    550 H2''  DT    17      40.957  32.403  54.782  1.00  0.00           H  
ATOM    551  O3'  DT    17      40.969  29.867  55.647  1.00  0.00           O  
ATOM    552  P    DT    18      39.405  29.859  55.525  1.00  0.00           P  
ATOM    553  OP1  DT    18      38.909  29.255  56.745  1.00  0.00           O  
ATOM    554  OP2  DT    18      39.004  29.328  54.254  1.00  0.00           O  
ATOM    555  O5'  DT    18      38.851  31.326  55.516  1.00  0.00           O  
ATOM    556  C5'  DT    18      37.500  31.546  55.788  1.00  0.00           C  
ATOM    557  H5'  DT    18      37.458  31.850  56.834  1.00  0.00           H  
ATOM    558 H5''  DT    18      36.950  30.608  55.714  1.00  0.00           H  
ATOM    559  C4'  DT    18      36.888  32.635  54.942  1.00  0.00           C  
ATOM    560  H4'  DT    18      35.837  32.645  55.229  1.00  0.00           H  
ATOM    561  O4'  DT    18      37.480  33.928  55.219  1.00  0.00           O  
ATOM    562  C1'  DT    18      37.640  34.549  54.014  1.00  0.00           C  
ATOM    563  H1'  DT    18      36.672  34.959  53.727  1.00  0.00           H  
ATOM    564  N1   DT    18      38.571  35.670  54.174  1.00  0.00           N  
ATOM    565  C6   DT    18      39.948  35.565  54.091  1.00  0.00           C  
ATOM    566  H6   DT    18      40.418  34.603  53.952  1.00  0.00           H  
ATOM    567  C5   DT    18      40.787  36.640  54.230  1.00  0.00           C  
ATOM    568  C7   DT    18      42.301  36.447  54.070  1.00  0.00           C  
ATOM    569  H71  DT    18      42.680  37.237  53.421  1.00  0.00           H  
ATOM    570  H72  DT    18      42.739  36.584  55.059  1.00  0.00           H  
ATOM    571  H73  DT    18      42.522  35.499  53.580  1.00  0.00           H  
ATOM    572  C4   DT    18      40.238  37.986  54.403  1.00  0.00           C  
ATOM    573  O4   DT    18      40.852  39.033  54.564  1.00  0.00           O  
ATOM    574  N3   DT    18      38.865  37.964  54.504  1.00  0.00           N  
ATOM    575  H3   DT    18      38.384  38.828  54.713  1.00  0.00           H  
ATOM    576  C2   DT    18      38.032  36.919  54.381  1.00  0.00           C  
ATOM    577  O2   DT    18      36.763  37.063  54.480  1.00  0.00           O  
ATOM    578  C3'  DT    18      37.045  32.419  53.459  1.00  0.00           C  
ATOM    579  H3'  DT    18      37.423  31.403  53.349  1.00  0.00           H  
ATOM    580  C2'  DT    18      38.044  33.483  52.964  1.00  0.00           C  
ATOM    581  H2'  DT    18      39.105  33.252  53.060  1.00  0.00           H  
ATOM    582 H2''  DT    18      37.838  33.784  51.937  1.00  0.00           H  
ATOM    583  O3'  DT    18      35.719  32.467  52.792  1.00  0.00           O  
ATOM    584  P    DA    19      35.518  32.120  51.210  1.00  0.00           P  
ATOM    585  OP1  DA    19      34.101  31.855  50.987  1.00  0.00           O  
ATOM    586  OP2  DA    19      36.542  31.133  50.778  1.00  0.00           O  
ATOM    587  O5'  DA    19      35.858  33.530  50.648  1.00  0.00           O  
ATOM    588  C5'  DA    19      34.823  34.313  49.978  1.00  0.00           C  
ATOM    589  H5'  DA    19      34.115  34.486  50.789  1.00  0.00           H  
ATOM    590 H5''  DA    19      34.240  33.697  49.294  1.00  0.00           H  
ATOM    591  C4'  DA    19      35.220  35.539  49.227  1.00  0.00           C  
ATOM    592  H4'  DA    19      34.378  36.059  48.771  1.00  0.00           H  
ATOM    593  O4'  DA    19      36.024  36.477  50.032  1.00  0.00           O  
ATOM    594  C1'  DA    19      37.060  36.923  49.243  1.00  0.00           C  
ATOM    595  H1'  DA    19      36.596  37.669  48.597  1.00  0.00           H  
ATOM    596  N9   DA    19      38.161  37.464  50.075  1.00  0.00           N  
ATOM    597  C8   DA    19      39.195  36.753  50.745  1.00  0.00           C  
ATOM    598  H8   DA    19      39.250  35.686  50.900  1.00  0.00           H  
ATOM    599  N7   DA    19      40.080  37.538  51.287  1.00  0.00           N  
ATOM    600  C5   DA    19      39.695  38.838  50.760  1.00  0.00           C  
ATOM    601  C6   DA    19      40.208  40.147  50.950  1.00  0.00           C  
ATOM    602  N6   DA    19      41.332  40.263  51.615  1.00  0.00           N  
ATOM    603  H61  DA    19      41.660  41.207  51.758  1.00  0.00           H  
ATOM    604  H62  DA    19      41.750  39.424  51.991  1.00  0.00           H  
ATOM    605  N1   DA    19      39.573  41.236  50.502  1.00  0.00           N  
ATOM    606  C2   DA    19      38.394  41.044  49.978  1.00  0.00           C  
ATOM    607  H2   DA    19      37.898  41.929  49.606  1.00  0.00           H  
ATOM    608  N3   DA    19      37.768  39.909  49.678  1.00  0.00           N  
ATOM    609  C4   DA    19      38.443  38.809  50.140  1.00  0.00           C  
ATOM    610  C3'  DA    19      36.094  35.264  47.978  1.00  0.00           C  
ATOM    611  H3'  DA    19      36.192  34.190  47.824  1.00  0.00           H  
ATOM    612  C2'  DA    19      37.482  35.838  48.309  1.00  0.00           C  
ATOM    613  H2'  DA    19      38.010  35.041  48.834  1.00  0.00           H  
ATOM    614 H2''  DA    19      38.028  36.149  47.419  1.00  0.00           H  
ATOM    615  O3'  DA    19      35.671  35.887  46.750  1.00  0.00           O  
ATOM    616  P    DG    20      34.613  35.196  45.878  1.00  0.00           P  
ATOM    617  OP1  DG    20      33.446  34.833  46.726  1.00  0.00           O  
ATOM    618  OP2  DG    20      35.370  34.144  45.162  1.00  0.00           O  
ATOM    619  O5'  DG    20      34.046  36.243  44.773  1.00  0.00           O  
ATOM    620  C5'  DG    20      34.828  36.552  43.597  1.00  0.00           C  
ATOM    621  H5'  DG    20      34.956  35.687  42.946  1.00  0.00           H  
ATOM    622 H5''  DG    20      35.777  36.935  43.972  1.00  0.00           H  
ATOM    623  C4'  DG    20      34.172  37.650  42.829  1.00  0.00           C  
ATOM    624  H4'  DG    20      33.119  37.374  42.784  1.00  0.00           H  
ATOM    625  O4'  DG    20      34.389  38.966  43.457  1.00  0.00           O  
ATOM    626  C1'  DG    20      35.180  39.785  42.725  1.00  0.00           C  
ATOM    627  H1'  DG    20      34.453  40.417  42.216  1.00  0.00           H  
ATOM    628  N9   DG    20      36.138  40.619  43.490  1.00  0.00           N  
ATOM    629  C8   DG    20      36.038  41.986  43.644  1.00  0.00           C  
ATOM    630  H8   DG    20      35.308  42.590  43.125  1.00  0.00           H  
ATOM    631  N7   DG    20      36.950  42.477  44.503  1.00  0.00           N  
ATOM    632  C5   DG    20      37.613  41.352  44.991  1.00  0.00           C  
ATOM    633  C6   DG    20      38.668  41.307  45.960  1.00  0.00           C  
ATOM    634  O6   DG    20      39.208  42.123  46.643  1.00  0.00           O  
ATOM    635  N1   DG    20      39.073  39.968  46.065  1.00  0.00           N  
ATOM    636  H1   DG    20      39.802  39.871  46.757  1.00  0.00           H  
ATOM    637  C2   DG    20      38.464  38.864  45.542  1.00  0.00           C  
ATOM    638  N2   DG    20      39.196  37.742  45.548  1.00  0.00           N  
ATOM    639  H21  DG    20      39.884  37.660  46.282  1.00  0.00           H  
ATOM    640  H22  DG    20      38.896  36.956  44.990  1.00  0.00           H  
ATOM    641  N3   DG    20      37.553  38.904  44.618  1.00  0.00           N  
ATOM    642  C4   DG    20      37.099  40.188  44.409  1.00  0.00           C  
ATOM    643  C3'  DG    20      34.820  37.846  41.416  1.00  0.00           C  
ATOM    644  H3'  DG    20      35.336  36.982  40.996  1.00  0.00           H  
ATOM    645  C2'  DG    20      35.866  38.936  41.736  1.00  0.00           C  
ATOM    646  H2'  DG    20      36.809  38.447  41.982  1.00  0.00           H  
ATOM    647 H2''  DG    20      36.128  39.527  40.858  1.00  0.00           H  
ATOM    648  O3'  DG    20      33.706  38.094  40.535  1.00  0.00           O  
ATOM    649  P    DG    21      33.990  38.741  39.160  1.00  0.00           P  
ATOM    650  OP1  DG    21      32.739  38.673  38.358  1.00  0.00           O  
ATOM    651  OP2  DG    21      35.097  38.113  38.459  1.00  0.00           O  
ATOM    652  O5'  DG    21      34.405  40.274  39.468  1.00  0.00           O  
ATOM    653  C5'  DG    21      33.546  41.373  39.795  1.00  0.00           C  
ATOM    654  H5'  DG    21      33.229  41.172  40.818  1.00  0.00           H  
ATOM    655 H5''  DG    21      32.715  41.403  39.090  1.00  0.00           H  
ATOM    656  C4'  DG    21      34.370  42.648  39.704  1.00  0.00           C  
ATOM    657  H4'  DG    21      33.705  43.487  39.909  1.00  0.00           H  
ATOM    658  O4'  DG    21      35.384  42.719  40.704  1.00  0.00           O  
ATOM    659  C1'  DG    21      36.532  43.339  40.103  1.00  0.00           C  
ATOM    660  H1'  DG    21      36.510  44.425  40.015  1.00  0.00           H  
ATOM    661  N9   DG    21      37.807  42.889  40.854  1.00  0.00           N  
ATOM    662  C8   DG    21      38.356  41.568  40.871  1.00  0.00           C  
ATOM    663  H8   DG    21      37.972  40.756  40.273  1.00  0.00           H  
ATOM    664  N7   DG    21      39.287  41.414  41.740  1.00  0.00           N  
ATOM    665  C5   DG    21      39.355  42.662  42.369  1.00  0.00           C  
ATOM    666  C6   DG    21      40.194  43.065  43.450  1.00  0.00           C  
ATOM    667  O6   DG    21      41.050  42.450  44.099  1.00  0.00           O  
ATOM    668  N1   DG    21      40.027  44.392  43.808  1.00  0.00           N  
ATOM    669  H1   DG    21      40.404  44.663  44.705  1.00  0.00           H  
ATOM    670  C2   DG    21      39.294  45.243  43.136  1.00  0.00           C  
ATOM    671  N2   DG    21      39.131  46.471  43.645  1.00  0.00           N  
ATOM    672  H21  DG    21      39.761  46.854  44.335  1.00  0.00           H  
ATOM    673  H22  DG    21      38.439  47.076  43.226  1.00  0.00           H  
ATOM    674  N3   DG    21      38.426  44.886  42.182  1.00  0.00           N  
ATOM    675  C4   DG    21      38.539  43.586  41.836  1.00  0.00           C  
ATOM    676  C3'  DG    21      34.921  42.730  38.318  1.00  0.00           C  
ATOM    677  H3'  DG    21      34.673  41.858  37.713  1.00  0.00           H  
ATOM    678  C2'  DG    21      36.334  42.684  38.744  1.00  0.00           C  
ATOM    679  H2'  DG    21      36.683  41.651  38.736  1.00  0.00           H  
ATOM    680 H2''  DG    21      36.987  43.177  38.023  1.00  0.00           H  
ATOM    681  O3'  DG    21      34.482  43.958  37.736  1.00  0.00           O  
ATOM    682  P    DG    22      35.136  44.584  36.462  1.00  0.00           P  
ATOM    683  OP1  DG    22      34.092  45.436  35.910  1.00  0.00           O  
ATOM    684  OP2  DG    22      35.663  43.510  35.634  1.00  0.00           O  
ATOM    685  O5'  DG    22      36.306  45.460  37.008  1.00  0.00           O  
ATOM    686  C5'  DG    22      36.074  46.556  37.828  1.00  0.00           C  
ATOM    687  H5'  DG    22      35.543  46.256  38.732  1.00  0.00           H  
ATOM    688 H5''  DG    22      35.479  47.322  37.331  1.00  0.00           H  
ATOM    689  C4'  DG    22      37.394  47.220  38.247  1.00  0.00           C  
ATOM    690  H4'  DG    22      37.155  48.123  38.808  1.00  0.00           H  
ATOM    691  O4'  DG    22      38.114  46.361  39.088  1.00  0.00           O  
ATOM    692  C1'  DG    22      39.413  46.501  38.648  1.00  0.00           C  
ATOM    693  H1'  DG    22      39.792  47.459  39.004  1.00  0.00           H  
ATOM    694  N9   DG    22      40.314  45.411  39.077  1.00  0.00           N  
ATOM    695  C8   DG    22      40.344  44.108  38.735  1.00  0.00           C  
ATOM    696  H8   DG    22      39.797  43.625  37.939  1.00  0.00           H  
ATOM    697  N7   DG    22      41.279  43.431  39.438  1.00  0.00           N  
ATOM    698  C5   DG    22      41.767  44.365  40.387  1.00  0.00           C  
ATOM    699  C6   DG    22      42.764  44.233  41.425  1.00  0.00           C  
ATOM    700  O6   DG    22      43.295  43.211  41.790  1.00  0.00           O  
ATOM    701  N1   DG    22      43.081  45.430  42.021  1.00  0.00           N  
ATOM    702  H1   DG    22      43.870  45.463  42.651  1.00  0.00           H  
ATOM    703  C2   DG    22      42.575  46.603  41.599  1.00  0.00           C  
ATOM    704  N2   DG    22      42.863  47.693  42.299  1.00  0.00           N  
ATOM    705  H21  DG    22      43.582  47.747  43.007  1.00  0.00           H  
ATOM    706  H22  DG    22      42.341  48.546  42.161  1.00  0.00           H  
ATOM    707  N3   DG    22      41.583  46.795  40.723  1.00  0.00           N  
ATOM    708  C4   DG    22      41.228  45.622  40.113  1.00  0.00           C  
ATOM    709  C3'  DG    22      38.119  47.620  37.025  1.00  0.00           C  
ATOM    710  H3'  DG    22      37.578  47.393  36.106  1.00  0.00           H  
ATOM    711  C2'  DG    22      39.265  46.598  37.149  1.00  0.00           C  
ATOM    712  H2'  DG    22      38.951  45.625  36.769  1.00  0.00           H  
ATOM    713 H2''  DG    22      40.219  46.920  36.731  1.00  0.00           H  
ATOM    714  O3'  DG    22      38.504  49.035  37.054  1.00  0.00           O  
ATOM    715  P   DT3    23      39.377  49.754  35.858  1.00  0.00           P  
ATOM    716  OP1 DT3    23      39.073  51.172  35.866  1.00  0.00           O  
ATOM    717  OP2 DT3    23      39.068  48.979  34.624  1.00  0.00           O  
ATOM    718  O5' DT3    23      40.898  49.490  36.236  1.00  0.00           O  
ATOM    719  C5' DT3    23      41.455  50.017  37.402  1.00  0.00           C  
ATOM    720  H5' DT3    23      40.869  49.924  38.316  1.00  0.00           H  
ATOM    721 H5'' DT3    23      41.680  51.066  37.212  1.00  0.00           H  
ATOM    722  C4' DT3    23      42.780  49.251  37.605  1.00  0.00           C  
ATOM    723  H4' DT3    23      43.220  49.625  38.530  1.00  0.00           H  
ATOM    724  O4' DT3    23      42.661  47.892  37.908  1.00  0.00           O  
ATOM    725  C1' DT3    23      43.827  47.272  37.417  1.00  0.00           C  
ATOM    726  H1' DT3    23      44.553  47.361  38.225  1.00  0.00           H  
ATOM    727  N1  DT3    23      43.513  45.796  37.167  1.00  0.00           N  
ATOM    728  C6  DT3    23      42.647  45.453  36.137  1.00  0.00           C  
ATOM    729  H6  DT3    23      42.182  46.229  35.548  1.00  0.00           H  
ATOM    730  C5  DT3    23      42.379  44.143  35.965  1.00  0.00           C  
ATOM    731  C7  DT3    23      41.483  43.791  34.852  1.00  0.00           C  
ATOM    732  H71 DT3    23      40.806  44.613  34.619  1.00  0.00           H  
ATOM    733  H72 DT3    23      42.035  43.404  33.996  1.00  0.00           H  
ATOM    734  H73 DT3    23      40.918  42.932  35.213  1.00  0.00           H  
ATOM    735  C4  DT3    23      43.046  43.076  36.747  1.00  0.00           C  
ATOM    736  O4  DT3    23      42.885  41.903  36.784  1.00  0.00           O  
ATOM    737  N3  DT3    23      44.086  43.568  37.498  1.00  0.00           N  
ATOM    738  H3  DT3    23      44.482  42.869  38.110  1.00  0.00           H  
ATOM    739  C2  DT3    23      44.403  44.874  37.775  1.00  0.00           C  
ATOM    740  O2  DT3    23      45.430  45.176  38.368  1.00  0.00           O  
ATOM    741  C3' DT3    23      43.777  49.435  36.460  1.00  0.00           C  
ATOM    742  H3' DT3    23      43.294  49.737  35.531  1.00  0.00           H  
ATOM    743  C2' DT3    23      44.307  48.069  36.230  1.00  0.00           C  
ATOM    744  H2' DT3    23      43.835  47.683  35.327  1.00  0.00           H  
ATOM    745 H2'' DT3    23      45.376  48.021  36.022  1.00  0.00           H  
ATOM    746  O3' DT3    23      44.796  50.193  37.013  1.00  0.00           O  
ATOM    747 HO3' DT3    23      44.533  51.115  36.976  1.00  0.00           H  
ATOM    748  K+   K+    24      44.252  42.746  44.029  1.00  0.00           K  
ATOM    749  K+   K+    25      41.917  42.469  47.015  1.00  0.00           K  
END
