# Supplementary material for: Complexity of Guanine Quadruplex Unfolding Pathways Revealed by Atomistic Pulling Simulations
Source: J Chem Inf Model. 2023 Jul 17;63(15):4716–31. doi: 10.1021/acs.jcim.3c00171 (PMC10428220; doi:10.1021/acs.jcim.3c00171)
Supplement: Supplementary file 2 — ci3c00171_si_002.zip [file ci3c00171_si_002.zip › coordinates/initial-coordinates/2gku-start_run2.pdb]

ATOM      1 HO5' DT5     1      40.091  49.301  52.650  1.00  0.00           H  
ATOM      2  O5' DT5     1      39.400  48.753  52.270  1.00  0.00           O  
ATOM      3  C5' DT5     1      39.326  49.146  50.925  1.00  0.00           C  
ATOM      4  H5' DT5     1      40.063  48.512  50.433  1.00  0.00           H  
ATOM      5 H5'' DT5     1      39.590  50.201  50.851  1.00  0.00           H  
ATOM      6  C4' DT5     1      37.996  48.841  50.206  1.00  0.00           C  
ATOM      7  H4' DT5     1      38.078  49.136  49.160  1.00  0.00           H  
ATOM      8  O4' DT5     1      37.630  47.472  50.163  1.00  0.00           O  
ATOM      9  C1' DT5     1      36.336  47.233  50.720  1.00  0.00           C  
ATOM     10  H1' DT5     1      35.691  47.081  49.855  1.00  0.00           H  
ATOM     11  N1  DT5     1      36.295  46.023  51.583  1.00  0.00           N  
ATOM     12  C6  DT5     1      37.240  45.936  52.667  1.00  0.00           C  
ATOM     13  H6  DT5     1      38.042  46.643  52.816  1.00  0.00           H  
ATOM     14  C5  DT5     1      37.234  44.870  53.502  1.00  0.00           C  
ATOM     15  C7  DT5     1      38.204  44.710  54.637  1.00  0.00           C  
ATOM     16  H71 DT5     1      37.584  44.704  55.533  1.00  0.00           H  
ATOM     17  H72 DT5     1      38.671  43.733  54.513  1.00  0.00           H  
ATOM     18  H73 DT5     1      38.981  45.471  54.699  1.00  0.00           H  
ATOM     19  C4  DT5     1      36.232  43.778  53.372  1.00  0.00           C  
ATOM     20  O4  DT5     1      36.218  42.749  54.040  1.00  0.00           O  
ATOM     21  N3  DT5     1      35.293  43.946  52.373  1.00  0.00           N  
ATOM     22  H3  DT5     1      34.768  43.106  52.175  1.00  0.00           H  
ATOM     23  C2  DT5     1      35.289  45.025  51.472  1.00  0.00           C  
ATOM     24  O2  DT5     1      34.514  45.008  50.514  1.00  0.00           O  
ATOM     25  C3' DT5     1      36.817  49.638  50.807  1.00  0.00           C  
ATOM     26  H3' DT5     1      37.149  50.365  51.549  1.00  0.00           H  
ATOM     27  C2' DT5     1      35.872  48.549  51.394  1.00  0.00           C  
ATOM     28  H2' DT5     1      35.967  48.504  52.479  1.00  0.00           H  
ATOM     29 H2'' DT5     1      34.846  48.813  51.137  1.00  0.00           H  
ATOM     30  O3' DT5     1      36.251  50.385  49.717  1.00  0.00           O  
ATOM     31  P    DG     2      35.274  51.573  49.959  1.00  0.00           P  
ATOM     32  OP1  DG     2      34.883  51.851  51.340  1.00  0.00           O  
ATOM     33  OP2  DG     2      34.202  51.412  48.934  1.00  0.00           O  
ATOM     34  O5'  DG     2      36.141  52.817  49.518  1.00  0.00           O  
ATOM     35  C5'  DG     2      36.426  53.061  48.116  1.00  0.00           C  
ATOM     36  H5'  DG     2      35.726  53.802  47.730  1.00  0.00           H  
ATOM     37 H5''  DG     2      36.265  52.181  47.494  1.00  0.00           H  
ATOM     38  C4'  DG     2      37.857  53.637  47.943  1.00  0.00           C  
ATOM     39  H4'  DG     2      38.012  54.611  48.407  1.00  0.00           H  
ATOM     40  O4'  DG     2      38.734  52.702  48.489  1.00  0.00           O  
ATOM     41  C1'  DG     2      39.657  52.276  47.559  1.00  0.00           C  
ATOM     42  H1'  DG     2      40.477  52.994  47.575  1.00  0.00           H  
ATOM     43  N9   DG     2      40.213  50.883  47.918  1.00  0.00           N  
ATOM     44  C8   DG     2      41.272  50.592  48.710  1.00  0.00           C  
ATOM     45  H8   DG     2      41.785  51.345  49.290  1.00  0.00           H  
ATOM     46  N7   DG     2      41.647  49.379  48.664  1.00  0.00           N  
ATOM     47  C5   DG     2      40.709  48.752  47.893  1.00  0.00           C  
ATOM     48  C6   DG     2      40.372  47.336  47.627  1.00  0.00           C  
ATOM     49  O6   DG     2      40.867  46.337  48.053  1.00  0.00           O  
ATOM     50  N1   DG     2      39.362  47.230  46.665  1.00  0.00           N  
ATOM     51  H1   DG     2      39.114  46.303  46.353  1.00  0.00           H  
ATOM     52  C2   DG     2      38.559  48.192  46.242  1.00  0.00           C  
ATOM     53  N2   DG     2      37.642  48.035  45.412  1.00  0.00           N  
ATOM     54  H21  DG     2      37.573  47.194  44.858  1.00  0.00           H  
ATOM     55  H22  DG     2      37.273  48.843  44.931  1.00  0.00           H  
ATOM     56  N3   DG     2      38.714  49.435  46.622  1.00  0.00           N  
ATOM     57  C4   DG     2      39.824  49.694  47.411  1.00  0.00           C  
ATOM     58  C3'  DG     2      38.295  53.763  46.475  1.00  0.00           C  
ATOM     59  H3'  DG     2      37.392  53.867  45.875  1.00  0.00           H  
ATOM     60  C2'  DG     2      39.011  52.473  46.155  1.00  0.00           C  
ATOM     61  H2'  DG     2      38.323  51.650  45.961  1.00  0.00           H  
ATOM     62 H2''  DG     2      39.677  52.466  45.292  1.00  0.00           H  
ATOM     63  O3'  DG     2      39.082  54.968  46.392  1.00  0.00           O  
ATOM     64  P    DG     3      39.851  55.361  45.076  1.00  0.00           P  
ATOM     65  OP1  DG     3      40.048  56.772  45.131  1.00  0.00           O  
ATOM     66  OP2  DG     3      39.159  54.754  43.921  1.00  0.00           O  
ATOM     67  O5'  DG     3      41.197  54.604  45.242  1.00  0.00           O  
ATOM     68  C5'  DG     3      42.239  55.089  46.136  1.00  0.00           C  
ATOM     69  H5'  DG     3      41.925  55.152  47.178  1.00  0.00           H  
ATOM     70 H5''  DG     3      42.541  56.104  45.877  1.00  0.00           H  
ATOM     71  C4'  DG     3      43.519  54.186  46.080  1.00  0.00           C  
ATOM     72  H4'  DG     3      44.208  54.698  46.753  1.00  0.00           H  
ATOM     73  O4'  DG     3      43.242  52.896  46.523  1.00  0.00           O  
ATOM     74  C1'  DG     3      43.935  51.980  45.669  1.00  0.00           C  
ATOM     75  H1'  DG     3      44.985  51.905  45.954  1.00  0.00           H  
ATOM     76  N9   DG     3      43.338  50.720  45.574  1.00  0.00           N  
ATOM     77  C8   DG     3      42.178  50.401  44.942  1.00  0.00           C  
ATOM     78  H8   DG     3      41.636  51.171  44.413  1.00  0.00           H  
ATOM     79  N7   DG     3      41.854  49.137  45.023  1.00  0.00           N  
ATOM     80  C5   DG     3      42.879  48.603  45.778  1.00  0.00           C  
ATOM     81  C6   DG     3      43.251  47.256  46.083  1.00  0.00           C  
ATOM     82  O6   DG     3      42.799  46.277  45.523  1.00  0.00           O  
ATOM     83  N1   DG     3      44.402  47.070  46.831  1.00  0.00           N  
ATOM     84  H1   DG     3      44.511  46.142  47.214  1.00  0.00           H  
ATOM     85  C2   DG     3      45.059  48.077  47.343  1.00  0.00           C  
ATOM     86  N2   DG     3      46.031  47.838  48.173  1.00  0.00           N  
ATOM     87  H21  DG     3      46.227  46.881  48.431  1.00  0.00           H  
ATOM     88  H22  DG     3      46.646  48.592  48.445  1.00  0.00           H  
ATOM     89  N3   DG     3      44.965  49.327  46.929  1.00  0.00           N  
ATOM     90  C4   DG     3      43.791  49.584  46.192  1.00  0.00           C  
ATOM     91  C3'  DG     3      44.239  54.126  44.708  1.00  0.00           C  
ATOM     92  H3'  DG     3      43.809  54.889  44.059  1.00  0.00           H  
ATOM     93  C2'  DG     3      43.859  52.698  44.317  1.00  0.00           C  
ATOM     94  H2'  DG     3      42.881  52.623  43.840  1.00  0.00           H  
ATOM     95 H2''  DG     3      44.610  52.345  43.611  1.00  0.00           H  
ATOM     96  O3'  DG     3      45.640  54.189  44.710  1.00  0.00           O  
ATOM     97  P    DG     4      46.536  54.882  43.580  1.00  0.00           P  
ATOM     98  OP1  DG     4      46.596  56.356  43.673  1.00  0.00           O  
ATOM     99  OP2  DG     4      46.127  54.256  42.254  1.00  0.00           O  
ATOM    100  O5'  DG     4      47.953  54.229  43.933  1.00  0.00           O  
ATOM    101  C5'  DG     4      48.676  54.580  45.084  1.00  0.00           C  
ATOM    102  H5'  DG     4      48.037  54.827  45.932  1.00  0.00           H  
ATOM    103 H5''  DG     4      49.369  55.384  44.838  1.00  0.00           H  
ATOM    104  C4'  DG     4      49.579  53.504  45.595  1.00  0.00           C  
ATOM    105  H4'  DG     4      50.153  53.733  46.493  1.00  0.00           H  
ATOM    106  O4'  DG     4      48.840  52.306  45.984  1.00  0.00           O  
ATOM    107  C1'  DG     4      49.250  51.246  45.119  1.00  0.00           C  
ATOM    108  H1'  DG     4      49.926  50.629  45.711  1.00  0.00           H  
ATOM    109  N9   DG     4      48.103  50.337  44.734  1.00  0.00           N  
ATOM    110  C8   DG     4      47.017  50.693  44.000  1.00  0.00           C  
ATOM    111  H8   DG     4      46.856  51.720  43.707  1.00  0.00           H  
ATOM    112  N7   DG     4      46.246  49.730  43.709  1.00  0.00           N  
ATOM    113  C5   DG     4      46.833  48.649  44.319  1.00  0.00           C  
ATOM    114  C6   DG     4      46.454  47.224  44.325  1.00  0.00           C  
ATOM    115  O6   DG     4      45.499  46.693  43.740  1.00  0.00           O  
ATOM    116  N1   DG     4      47.319  46.460  45.019  1.00  0.00           N  
ATOM    117  H1   DG     4      47.236  45.461  44.898  1.00  0.00           H  
ATOM    118  C2   DG     4      48.251  46.894  45.834  1.00  0.00           C  
ATOM    119  N2   DG     4      48.702  46.026  46.648  1.00  0.00           N  
ATOM    120  H21  DG     4      48.270  45.115  46.715  1.00  0.00           H  
ATOM    121  H22  DG     4      49.305  46.442  47.342  1.00  0.00           H  
ATOM    122  N3   DG     4      48.705  48.163  45.850  1.00  0.00           N  
ATOM    123  C4   DG     4      47.920  49.005  45.044  1.00  0.00           C  
ATOM    124  C3'  DG     4      50.529  52.946  44.528  1.00  0.00           C  
ATOM    125  H3'  DG     4      50.710  53.760  43.827  1.00  0.00           H  
ATOM    126  C2'  DG     4      49.882  51.753  43.909  1.00  0.00           C  
ATOM    127  H2'  DG     4      49.144  52.015  43.151  1.00  0.00           H  
ATOM    128 H2''  DG     4      50.622  51.104  43.442  1.00  0.00           H  
ATOM    129  O3'  DG     4      51.753  52.552  45.146  1.00  0.00           O  
ATOM    130  P    DT     5      52.874  53.675  45.436  1.00  0.00           P  
ATOM    131  OP1  DT     5      52.734  54.886  44.643  1.00  0.00           O  
ATOM    132  OP2  DT     5      54.139  52.926  45.451  1.00  0.00           O  
ATOM    133  O5'  DT     5      52.566  54.161  46.903  1.00  0.00           O  
ATOM    134  C5'  DT     5      53.057  55.330  47.491  1.00  0.00           C  
ATOM    135  H5'  DT     5      52.892  56.160  46.804  1.00  0.00           H  
ATOM    136 H5''  DT     5      54.121  55.149  47.648  1.00  0.00           H  
ATOM    137  C4'  DT     5      52.364  55.684  48.848  1.00  0.00           C  
ATOM    138  H4'  DT     5      52.773  56.595  49.285  1.00  0.00           H  
ATOM    139  O4'  DT     5      50.987  55.856  48.478  1.00  0.00           O  
ATOM    140  C1'  DT     5      50.141  55.150  49.449  1.00  0.00           C  
ATOM    141  H1'  DT     5      50.350  55.634  50.402  1.00  0.00           H  
ATOM    142  N1   DT     5      48.739  54.958  49.117  1.00  0.00           N  
ATOM    143  C6   DT     5      48.127  53.667  49.137  1.00  0.00           C  
ATOM    144  H6   DT     5      48.816  52.840  49.046  1.00  0.00           H  
ATOM    145  C5   DT     5      46.759  53.520  49.266  1.00  0.00           C  
ATOM    146  C7   DT     5      46.114  52.172  49.483  1.00  0.00           C  
ATOM    147  H71  DT     5      46.870  51.516  49.914  1.00  0.00           H  
ATOM    148  H72  DT     5      45.372  52.265  50.277  1.00  0.00           H  
ATOM    149  H73  DT     5      45.604  51.722  48.632  1.00  0.00           H  
ATOM    150  C4   DT     5      45.931  54.706  49.121  1.00  0.00           C  
ATOM    151  O4   DT     5      44.684  54.794  49.377  1.00  0.00           O  
ATOM    152  N3   DT     5      46.635  55.862  48.834  1.00  0.00           N  
ATOM    153  H3   DT     5      46.033  56.554  48.410  1.00  0.00           H  
ATOM    154  C2   DT     5      47.958  56.118  48.806  1.00  0.00           C  
ATOM    155  O2   DT     5      48.403  57.240  48.606  1.00  0.00           O  
ATOM    156  C3'  DT     5      52.449  54.441  49.756  1.00  0.00           C  
ATOM    157  H3'  DT     5      53.294  53.792  49.523  1.00  0.00           H  
ATOM    158  C2'  DT     5      50.987  53.902  49.734  1.00  0.00           C  
ATOM    159  H2'  DT     5      50.975  53.158  48.937  1.00  0.00           H  
ATOM    160 H2''  DT     5      50.861  53.375  50.680  1.00  0.00           H  
ATOM    161  O3'  DT     5      52.609  54.943  51.092  1.00  0.00           O  
ATOM    162  P    DT     6      53.031  53.984  52.316  1.00  0.00           P  
ATOM    163  OP1  DT     6      53.717  54.772  53.315  1.00  0.00           O  
ATOM    164  OP2  DT     6      53.671  52.779  51.811  1.00  0.00           O  
ATOM    165  O5'  DT     6      51.572  53.509  52.978  1.00  0.00           O  
ATOM    166  C5'  DT     6      51.398  52.535  53.946  1.00  0.00           C  
ATOM    167  H5'  DT     6      51.329  53.063  54.897  1.00  0.00           H  
ATOM    168 H5''  DT     6      52.279  51.895  53.889  1.00  0.00           H  
ATOM    169  C4'  DT     6      50.053  51.835  53.753  1.00  0.00           C  
ATOM    170  H4'  DT     6      49.340  52.331  54.411  1.00  0.00           H  
ATOM    171  O4'  DT     6      49.538  51.849  52.388  1.00  0.00           O  
ATOM    172  C1'  DT     6      49.442  50.502  51.981  1.00  0.00           C  
ATOM    173  H1'  DT     6      48.377  50.313  51.841  1.00  0.00           H  
ATOM    174  N1   DT     6      50.077  50.254  50.631  1.00  0.00           N  
ATOM    175  C6   DT     6      51.354  50.774  50.260  1.00  0.00           C  
ATOM    176  H6   DT     6      51.944  51.428  50.885  1.00  0.00           H  
ATOM    177  C5   DT     6      51.881  50.595  49.027  1.00  0.00           C  
ATOM    178  C7   DT     6      53.220  51.136  48.552  1.00  0.00           C  
ATOM    179  H71  DT     6      52.991  51.698  47.647  1.00  0.00           H  
ATOM    180  H72  DT     6      53.679  51.688  49.372  1.00  0.00           H  
ATOM    181  H73  DT     6      53.757  50.268  48.169  1.00  0.00           H  
ATOM    182  C4   DT     6      51.136  49.764  48.082  1.00  0.00           C  
ATOM    183  O4   DT     6      51.521  49.364  47.004  1.00  0.00           O  
ATOM    184  N3   DT     6      49.892  49.409  48.411  1.00  0.00           N  
ATOM    185  H3   DT     6      49.430  48.804  47.747  1.00  0.00           H  
ATOM    186  C2   DT     6      49.372  49.521  49.701  1.00  0.00           C  
ATOM    187  O2   DT     6      48.346  48.990  49.972  1.00  0.00           O  
ATOM    188  C3'  DT     6      50.164  50.382  54.333  1.00  0.00           C  
ATOM    189  H3'  DT     6      51.124  50.150  54.794  1.00  0.00           H  
ATOM    190  C2'  DT     6      50.001  49.518  52.993  1.00  0.00           C  
ATOM    191  H2'  DT     6      50.983  49.127  52.728  1.00  0.00           H  
ATOM    192 H2''  DT     6      49.332  48.665  53.105  1.00  0.00           H  
ATOM    193  O3'  DT     6      49.175  50.101  55.296  1.00  0.00           O  
ATOM    194  P    DA     7      49.264  50.518  56.819  1.00  0.00           P  
ATOM    195  OP1  DA     7      50.628  50.838  57.237  1.00  0.00           O  
ATOM    196  OP2  DA     7      48.545  49.500  57.582  1.00  0.00           O  
ATOM    197  O5'  DA     7      48.498  51.909  56.922  1.00  0.00           O  
ATOM    198  C5'  DA     7      47.216  52.047  57.392  1.00  0.00           C  
ATOM    199  H5'  DA     7      47.067  52.921  58.026  1.00  0.00           H  
ATOM    200 H5''  DA     7      46.859  51.220  58.006  1.00  0.00           H  
ATOM    201  C4'  DA     7      46.196  52.292  56.188  1.00  0.00           C  
ATOM    202  H4'  DA     7      45.244  52.192  56.709  1.00  0.00           H  
ATOM    203  O4'  DA     7      46.394  53.593  55.614  1.00  0.00           O  
ATOM    204  C1'  DA     7      45.845  53.489  54.309  1.00  0.00           C  
ATOM    205  H1'  DA     7      44.756  53.517  54.317  1.00  0.00           H  
ATOM    206  N9   DA     7      46.329  54.653  53.546  1.00  0.00           N  
ATOM    207  C8   DA     7      47.602  54.846  53.047  1.00  0.00           C  
ATOM    208  H8   DA     7      48.495  54.305  53.325  1.00  0.00           H  
ATOM    209  N7   DA     7      47.697  55.775  52.127  1.00  0.00           N  
ATOM    210  C5   DA     7      46.397  56.199  52.062  1.00  0.00           C  
ATOM    211  C6   DA     7      45.713  57.209  51.361  1.00  0.00           C  
ATOM    212  N6   DA     7      46.366  58.123  50.580  1.00  0.00           N  
ATOM    213  H61  DA     7      45.708  58.812  50.243  1.00  0.00           H  
ATOM    214  H62  DA     7      47.307  57.840  50.348  1.00  0.00           H  
ATOM    215  N1   DA     7      44.422  57.478  51.495  1.00  0.00           N  
ATOM    216  C2   DA     7      43.698  56.705  52.292  1.00  0.00           C  
ATOM    217  H2   DA     7      42.668  57.018  52.376  1.00  0.00           H  
ATOM    218  N3   DA     7      44.170  55.722  53.052  1.00  0.00           N  
ATOM    219  C4   DA     7      45.517  55.540  52.873  1.00  0.00           C  
ATOM    220  C3'  DA     7      46.168  51.292  55.033  1.00  0.00           C  
ATOM    221  H3'  DA     7      46.981  50.567  55.076  1.00  0.00           H  
ATOM    222  C2'  DA     7      46.355  52.169  53.839  1.00  0.00           C  
ATOM    223  H2'  DA     7      47.414  52.272  53.601  1.00  0.00           H  
ATOM    224 H2''  DA     7      45.892  51.819  52.916  1.00  0.00           H  
ATOM    225  O3'  DA     7      44.910  50.567  54.885  1.00  0.00           O  
ATOM    226  P    DG     8      44.369  49.418  55.899  1.00  0.00           P  
ATOM    227  OP1  DG     8      42.904  49.487  55.746  1.00  0.00           O  
ATOM    228  OP2  DG     8      44.965  49.660  57.231  1.00  0.00           O  
ATOM    229  O5'  DG     8      44.884  48.043  55.354  1.00  0.00           O  
ATOM    230  C5'  DG     8      46.292  47.785  55.293  1.00  0.00           C  
ATOM    231  H5'  DG     8      46.904  48.241  56.070  1.00  0.00           H  
ATOM    232 H5''  DG     8      46.548  48.175  54.308  1.00  0.00           H  
ATOM    233  C4'  DG     8      46.674  46.359  55.250  1.00  0.00           C  
ATOM    234  H4'  DG     8      46.780  45.980  56.267  1.00  0.00           H  
ATOM    235  O4'  DG     8      45.714  45.643  54.479  1.00  0.00           O  
ATOM    236  C1'  DG     8      46.521  44.793  53.611  1.00  0.00           C  
ATOM    237  H1'  DG     8      46.998  43.938  54.089  1.00  0.00           H  
ATOM    238  N9   DG     8      45.750  44.383  52.367  1.00  0.00           N  
ATOM    239  C8   DG     8      45.590  43.103  51.947  1.00  0.00           C  
ATOM    240  H8   DG     8      46.063  42.296  52.487  1.00  0.00           H  
ATOM    241  N7   DG     8      44.865  42.926  50.918  1.00  0.00           N  
ATOM    242  C5   DG     8      44.300  44.216  50.669  1.00  0.00           C  
ATOM    243  C6   DG     8      43.265  44.663  49.769  1.00  0.00           C  
ATOM    244  O6   DG     8      42.674  43.923  49.004  1.00  0.00           O  
ATOM    245  N1   DG     8      43.023  46.069  49.847  1.00  0.00           N  
ATOM    246  H1   DG     8      42.408  46.421  49.127  1.00  0.00           H  
ATOM    247  C2   DG     8      43.783  46.925  50.608  1.00  0.00           C  
ATOM    248  N2   DG     8      43.458  48.209  50.625  1.00  0.00           N  
ATOM    249  H21  DG     8      42.774  48.563  49.972  1.00  0.00           H  
ATOM    250  H22  DG     8      43.940  48.812  51.275  1.00  0.00           H  
ATOM    251  N3   DG     8      44.680  46.544  51.559  1.00  0.00           N  
ATOM    252  C4   DG     8      44.888  45.155  51.542  1.00  0.00           C  
ATOM    253  C3'  DG     8      48.055  46.150  54.663  1.00  0.00           C  
ATOM    254  H3'  DG     8      48.635  47.071  54.716  1.00  0.00           H  
ATOM    255  C2'  DG     8      47.634  45.701  53.228  1.00  0.00           C  
ATOM    256  H2'  DG     8      47.436  46.618  52.673  1.00  0.00           H  
ATOM    257 H2''  DG     8      48.339  45.145  52.611  1.00  0.00           H  
ATOM    258  O3'  DG     8      48.841  45.219  55.357  1.00  0.00           O  
ATOM    259  P    DG     9      50.463  45.198  55.198  1.00  0.00           P  
ATOM    260  OP1  DG     9      50.922  44.186  56.168  1.00  0.00           O  
ATOM    261  OP2  DG     9      51.027  46.581  55.197  1.00  0.00           O  
ATOM    262  O5'  DG     9      50.714  44.510  53.773  1.00  0.00           O  
ATOM    263  C5'  DG     9      50.133  43.288  53.596  1.00  0.00           C  
ATOM    264  H5'  DG     9      49.133  43.233  54.027  1.00  0.00           H  
ATOM    265 H5''  DG     9      50.765  42.533  54.064  1.00  0.00           H  
ATOM    266  C4'  DG     9      49.976  42.794  52.150  1.00  0.00           C  
ATOM    267  H4'  DG     9      50.044  41.706  52.155  1.00  0.00           H  
ATOM    268  O4'  DG     9      48.702  43.075  51.602  1.00  0.00           O  
ATOM    269  C1'  DG     9      48.785  42.682  50.269  1.00  0.00           C  
ATOM    270  H1'  DG     9      48.671  41.601  50.340  1.00  0.00           H  
ATOM    271  N9   DG     9      47.808  43.283  49.411  1.00  0.00           N  
ATOM    272  C8   DG     9      47.717  44.615  49.230  1.00  0.00           C  
ATOM    273  H8   DG     9      48.368  45.413  49.553  1.00  0.00           H  
ATOM    274  N7   DG     9      46.722  44.969  48.395  1.00  0.00           N  
ATOM    275  C5   DG     9      46.265  43.711  47.975  1.00  0.00           C  
ATOM    276  C6   DG     9      45.134  43.351  47.081  1.00  0.00           C  
ATOM    277  O6   DG     9      44.383  44.089  46.471  1.00  0.00           O  
ATOM    278  N1   DG     9      45.000  41.960  46.935  1.00  0.00           N  
ATOM    279  H1   DG     9      44.258  41.705  46.299  1.00  0.00           H  
ATOM    280  C2   DG     9      45.717  41.064  47.549  1.00  0.00           C  
ATOM    281  N2   DG     9      45.495  39.848  47.300  1.00  0.00           N  
ATOM    282  H21  DG     9      44.861  39.631  46.544  1.00  0.00           H  
ATOM    283  H22  DG     9      45.891  39.097  47.847  1.00  0.00           H  
ATOM    284  N3   DG     9      46.737  41.275  48.366  1.00  0.00           N  
ATOM    285  C4   DG     9      46.905  42.631  48.601  1.00  0.00           C  
ATOM    286  C3'  DG     9      50.984  43.106  50.986  1.00  0.00           C  
ATOM    287  H3'  DG     9      51.241  44.164  51.042  1.00  0.00           H  
ATOM    288  C2'  DG     9      50.173  42.937  49.731  1.00  0.00           C  
ATOM    289  H2'  DG     9      50.310  43.796  49.073  1.00  0.00           H  
ATOM    290 H2''  DG     9      50.433  42.048  49.155  1.00  0.00           H  
ATOM    291  O3'  DG     9      52.154  42.304  51.045  1.00  0.00           O  
ATOM    292  P    DG    10      53.321  42.323  50.079  1.00  0.00           P  
ATOM    293  OP1  DG    10      54.462  41.624  50.683  1.00  0.00           O  
ATOM    294  OP2  DG    10      53.499  43.591  49.416  1.00  0.00           O  
ATOM    295  O5'  DG    10      52.821  41.431  48.886  1.00  0.00           O  
ATOM    296  C5'  DG    10      52.563  40.110  49.225  1.00  0.00           C  
ATOM    297  H5'  DG    10      51.935  40.060  50.115  1.00  0.00           H  
ATOM    298 H5''  DG    10      53.519  39.653  49.480  1.00  0.00           H  
ATOM    299  C4'  DG    10      52.021  39.238  48.066  1.00  0.00           C  
ATOM    300  H4'  DG    10      51.998  38.222  48.459  1.00  0.00           H  
ATOM    301  O4'  DG    10      50.744  39.802  47.648  1.00  0.00           O  
ATOM    302  C1'  DG    10      50.587  40.144  46.234  1.00  0.00           C  
ATOM    303  H1'  DG    10      50.231  39.314  45.624  1.00  0.00           H  
ATOM    304  N9   DG    10      49.658  41.204  45.967  1.00  0.00           N  
ATOM    305  C8   DG    10      49.800  42.573  46.195  1.00  0.00           C  
ATOM    306  H8   DG    10      50.673  42.918  46.730  1.00  0.00           H  
ATOM    307  N7   DG    10      48.944  43.342  45.657  1.00  0.00           N  
ATOM    308  C5   DG    10      48.076  42.398  44.999  1.00  0.00           C  
ATOM    309  C6   DG    10      46.933  42.653  44.182  1.00  0.00           C  
ATOM    310  O6   DG    10      46.350  43.706  43.846  1.00  0.00           O  
ATOM    311  N1   DG    10      46.343  41.479  43.788  1.00  0.00           N  
ATOM    312  H1   DG    10      45.471  41.514  43.280  1.00  0.00           H  
ATOM    313  C2   DG    10      46.705  40.221  44.143  1.00  0.00           C  
ATOM    314  N2   DG    10      45.983  39.238  43.793  1.00  0.00           N  
ATOM    315  H21  DG    10      45.313  39.453  43.068  1.00  0.00           H  
ATOM    316  H22  DG    10      46.161  38.255  43.941  1.00  0.00           H  
ATOM    317  N3   DG    10      47.851  39.965  44.773  1.00  0.00           N  
ATOM    318  C4   DG    10      48.539  41.096  45.199  1.00  0.00           C  
ATOM    319  C3'  DG    10      52.738  39.301  46.741  1.00  0.00           C  
ATOM    320  H3'  DG    10      53.780  39.602  46.846  1.00  0.00           H  
ATOM    321  C2'  DG    10      51.992  40.410  45.886  1.00  0.00           C  
ATOM    322  H2'  DG    10      52.375  41.371  46.230  1.00  0.00           H  
ATOM    323 H2''  DG    10      52.100  40.288  44.809  1.00  0.00           H  
ATOM    324  O3'  DG    10      52.620  38.086  46.043  1.00  0.00           O  
ATOM    325  P    DT    11      53.844  37.157  45.909  1.00  0.00           P  
ATOM    326  OP1  DT    11      53.554  36.011  45.016  1.00  0.00           O  
ATOM    327  OP2  DT    11      54.435  36.928  47.223  1.00  0.00           O  
ATOM    328  O5'  DT    11      54.915  38.076  45.102  1.00  0.00           O  
ATOM    329  C5'  DT    11      54.636  38.791  43.940  1.00  0.00           C  
ATOM    330  H5'  DT    11      53.559  38.737  43.782  1.00  0.00           H  
ATOM    331 H5''  DT    11      55.148  38.414  43.055  1.00  0.00           H  
ATOM    332  C4'  DT    11      54.886  40.266  44.084  1.00  0.00           C  
ATOM    333  H4'  DT    11      54.335  40.721  44.907  1.00  0.00           H  
ATOM    334  O4'  DT    11      56.250  40.532  44.337  1.00  0.00           O  
ATOM    335  C1'  DT    11      56.360  41.945  43.980  1.00  0.00           C  
ATOM    336  H1'  DT    11      55.758  42.532  44.675  1.00  0.00           H  
ATOM    337  N1   DT    11      57.795  42.472  44.198  1.00  0.00           N  
ATOM    338  C6   DT    11      58.814  41.822  43.637  1.00  0.00           C  
ATOM    339  H6   DT    11      58.537  41.090  42.892  1.00  0.00           H  
ATOM    340  C5   DT    11      60.083  42.226  43.816  1.00  0.00           C  
ATOM    341  C7   DT    11      61.203  41.486  43.010  1.00  0.00           C  
ATOM    342  H71  DT    11      61.775  40.855  43.690  1.00  0.00           H  
ATOM    343  H72  DT    11      60.777  40.808  42.270  1.00  0.00           H  
ATOM    344  H73  DT    11      61.885  42.174  42.511  1.00  0.00           H  
ATOM    345  C4   DT    11      60.409  43.355  44.722  1.00  0.00           C  
ATOM    346  O4   DT    11      61.505  43.828  45.108  1.00  0.00           O  
ATOM    347  N3   DT    11      59.248  43.910  45.314  1.00  0.00           N  
ATOM    348  H3   DT    11      59.322  44.832  45.719  1.00  0.00           H  
ATOM    349  C2   DT    11      57.980  43.586  45.022  1.00  0.00           C  
ATOM    350  O2   DT    11      57.102  44.310  45.448  1.00  0.00           O  
ATOM    351  C3'  DT    11      54.605  40.991  42.704  1.00  0.00           C  
ATOM    352  H3'  DT    11      54.616  40.328  41.839  1.00  0.00           H  
ATOM    353  C2'  DT    11      55.749  42.005  42.556  1.00  0.00           C  
ATOM    354  H2'  DT    11      56.508  41.691  41.839  1.00  0.00           H  
ATOM    355 H2''  DT    11      55.434  43.019  42.310  1.00  0.00           H  
ATOM    356  O3'  DT    11      53.359  41.555  42.796  1.00  0.00           O  
ATOM    357  P    DT    12      52.538  42.194  41.556  1.00  0.00           P  
ATOM    358  OP1  DT    12      53.336  42.314  40.336  1.00  0.00           O  
ATOM    359  OP2  DT    12      51.846  43.335  42.160  1.00  0.00           O  
ATOM    360  O5'  DT    12      51.540  41.059  41.238  1.00  0.00           O  
ATOM    361  C5'  DT    12      50.485  40.687  42.132  1.00  0.00           C  
ATOM    362  H5'  DT    12      50.392  41.418  42.936  1.00  0.00           H  
ATOM    363 H5''  DT    12      50.587  39.708  42.599  1.00  0.00           H  
ATOM    364  C4'  DT    12      49.087  40.754  41.422  1.00  0.00           C  
ATOM    365  H4'  DT    12      48.486  39.893  41.713  1.00  0.00           H  
ATOM    366  O4'  DT    12      48.507  41.931  41.808  1.00  0.00           O  
ATOM    367  C1'  DT    12      47.730  42.507  40.687  1.00  0.00           C  
ATOM    368  H1'  DT    12      46.814  41.916  40.704  1.00  0.00           H  
ATOM    369  N1   DT    12      47.563  43.978  40.752  1.00  0.00           N  
ATOM    370  C6   DT    12      48.452  44.892  41.270  1.00  0.00           C  
ATOM    371  H6   DT    12      49.434  44.504  41.498  1.00  0.00           H  
ATOM    372  C5   DT    12      48.195  46.176  41.394  1.00  0.00           C  
ATOM    373  C7   DT    12      49.299  47.147  41.806  1.00  0.00           C  
ATOM    374  H71  DT    12      49.080  47.534  42.801  1.00  0.00           H  
ATOM    375  H72  DT    12      50.310  46.740  41.823  1.00  0.00           H  
ATOM    376  H73  DT    12      49.249  48.070  41.230  1.00  0.00           H  
ATOM    377  C4   DT    12      46.904  46.649  40.900  1.00  0.00           C  
ATOM    378  O4   DT    12      46.493  47.839  40.934  1.00  0.00           O  
ATOM    379  N3   DT    12      46.017  45.725  40.428  1.00  0.00           N  
ATOM    380  H3   DT    12      45.028  45.913  40.340  1.00  0.00           H  
ATOM    381  C2   DT    12      46.299  44.382  40.333  1.00  0.00           C  
ATOM    382  O2   DT    12      45.466  43.659  39.784  1.00  0.00           O  
ATOM    383  C3'  DT    12      49.105  40.691  39.906  1.00  0.00           C  
ATOM    384  H3'  DT    12      50.126  40.498  39.574  1.00  0.00           H  
ATOM    385  C2'  DT    12      48.626  42.080  39.536  1.00  0.00           C  
ATOM    386  H2'  DT    12      49.433  42.813  39.527  1.00  0.00           H  
ATOM    387 H2''  DT    12      47.982  42.108  38.657  1.00  0.00           H  
ATOM    388  O3'  DT    12      48.186  39.684  39.536  1.00  0.00           O  
ATOM    389  P    DA    13      48.164  38.929  38.158  1.00  0.00           P  
ATOM    390  OP1  DA    13      47.681  37.575  38.449  1.00  0.00           O  
ATOM    391  OP2  DA    13      49.396  39.119  37.405  1.00  0.00           O  
ATOM    392  O5'  DA    13      47.118  39.751  37.289  1.00  0.00           O  
ATOM    393  C5'  DA    13      45.796  39.965  37.720  1.00  0.00           C  
ATOM    394  H5'  DA    13      45.796  40.018  38.809  1.00  0.00           H  
ATOM    395 H5''  DA    13      45.306  38.998  37.599  1.00  0.00           H  
ATOM    396  C4'  DA    13      44.884  41.039  37.158  1.00  0.00           C  
ATOM    397  H4'  DA    13      44.074  41.208  37.867  1.00  0.00           H  
ATOM    398  O4'  DA    13      45.822  42.116  37.005  1.00  0.00           O  
ATOM    399  C1'  DA    13      45.837  42.635  35.619  1.00  0.00           C  
ATOM    400  H1'  DA    13      45.224  43.530  35.515  1.00  0.00           H  
ATOM    401  N9   DA    13      47.259  42.996  35.268  1.00  0.00           N  
ATOM    402  C8   DA    13      48.458  42.363  35.456  1.00  0.00           C  
ATOM    403  H8   DA    13      48.542  41.404  35.946  1.00  0.00           H  
ATOM    404  N7   DA    13      49.572  42.947  34.957  1.00  0.00           N  
ATOM    405  C5   DA    13      48.985  44.155  34.531  1.00  0.00           C  
ATOM    406  C6   DA    13      49.521  45.393  34.082  1.00  0.00           C  
ATOM    407  N6   DA    13      50.843  45.639  33.832  1.00  0.00           N  
ATOM    408  H61  DA    13      51.007  46.560  33.451  1.00  0.00           H  
ATOM    409  H62  DA    13      51.541  45.022  34.222  1.00  0.00           H  
ATOM    410  N1   DA    13      48.751  46.413  33.776  1.00  0.00           N  
ATOM    411  C2   DA    13      47.454  46.279  34.056  1.00  0.00           C  
ATOM    412  H2   DA    13      46.793  47.115  33.879  1.00  0.00           H  
ATOM    413  N3   DA    13      46.816  45.304  34.610  1.00  0.00           N  
ATOM    414  C4   DA    13      47.595  44.220  34.790  1.00  0.00           C  
ATOM    415  C3'  DA    13      44.218  40.817  35.787  1.00  0.00           C  
ATOM    416  H3'  DA    13      43.953  39.766  35.674  1.00  0.00           H  
ATOM    417  C2'  DA    13      45.214  41.467  34.862  1.00  0.00           C  
ATOM    418  H2'  DA    13      45.989  40.704  34.784  1.00  0.00           H  
ATOM    419 H2''  DA    13      44.909  41.762  33.858  1.00  0.00           H  
ATOM    420  O3'  DA    13      42.975  41.473  35.623  1.00  0.00           O  
ATOM    421  P    DG    14      41.875  40.979  34.521  1.00  0.00           P  
ATOM    422  OP1  DG    14      42.441  40.573  33.310  1.00  0.00           O  
ATOM    423  OP2  DG    14      40.758  41.975  34.458  1.00  0.00           O  
ATOM    424  O5'  DG    14      41.266  39.581  35.138  1.00  0.00           O  
ATOM    425  C5'  DG    14      40.564  39.458  36.382  1.00  0.00           C  
ATOM    426  H5'  DG    14      39.498  39.397  36.164  1.00  0.00           H  
ATOM    427 H5''  DG    14      40.736  40.365  36.962  1.00  0.00           H  
ATOM    428  C4'  DG    14      41.093  38.216  37.139  1.00  0.00           C  
ATOM    429  H4'  DG    14      40.975  37.435  36.388  1.00  0.00           H  
ATOM    430  O4'  DG    14      42.474  38.475  37.392  1.00  0.00           O  
ATOM    431  C1'  DG    14      42.767  37.776  38.649  1.00  0.00           C  
ATOM    432  H1'  DG    14      43.614  37.107  38.493  1.00  0.00           H  
ATOM    433  N9   DG    14      43.211  38.794  39.604  1.00  0.00           N  
ATOM    434  C8   DG    14      44.148  38.538  40.539  1.00  0.00           C  
ATOM    435  H8   DG    14      44.592  37.558  40.634  1.00  0.00           H  
ATOM    436  N7   DG    14      44.419  39.560  41.330  1.00  0.00           N  
ATOM    437  C5   DG    14      43.565  40.576  40.900  1.00  0.00           C  
ATOM    438  C6   DG    14      43.539  41.958  41.197  1.00  0.00           C  
ATOM    439  O6   DG    14      44.204  42.493  42.080  1.00  0.00           O  
ATOM    440  N1   DG    14      42.633  42.685  40.428  1.00  0.00           N  
ATOM    441  H1   DG    14      42.743  43.684  40.533  1.00  0.00           H  
ATOM    442  C2   DG    14      41.770  42.098  39.624  1.00  0.00           C  
ATOM    443  N2   DG    14      40.946  42.916  39.063  1.00  0.00           N  
ATOM    444  H21  DG    14      41.090  43.916  39.055  1.00  0.00           H  
ATOM    445  H22  DG    14      40.256  42.490  38.462  1.00  0.00           H  
ATOM    446  N3   DG    14      41.760  40.786  39.271  1.00  0.00           N  
ATOM    447  C4   DG    14      42.773  40.042  39.926  1.00  0.00           C  
ATOM    448  C3'  DG    14      40.377  37.908  38.510  1.00  0.00           C  
ATOM    449  H3'  DG    14      40.371  38.795  39.144  1.00  0.00           H  
ATOM    450  C2'  DG    14      41.465  37.041  39.011  1.00  0.00           C  
ATOM    451  H2'  DG    14      41.395  36.862  40.085  1.00  0.00           H  
ATOM    452 H2''  DG    14      41.493  36.091  38.477  1.00  0.00           H  
ATOM    453  O3'  DG    14      39.064  37.361  38.376  1.00  0.00           O  
ATOM    454  P    DG    15      38.483  36.093  39.169  1.00  0.00           P  
ATOM    455  OP1  DG    15      39.458  34.999  39.210  1.00  0.00           O  
ATOM    456  OP2  DG    15      37.141  35.852  38.653  1.00  0.00           O  
ATOM    457  O5'  DG    15      38.132  36.366  40.693  1.00  0.00           O  
ATOM    458  C5'  DG    15      39.052  36.873  41.583  1.00  0.00           C  
ATOM    459  H5'  DG    15      38.508  37.527  42.265  1.00  0.00           H  
ATOM    460 H5''  DG    15      39.699  37.625  41.132  1.00  0.00           H  
ATOM    461  C4'  DG    15      39.890  35.878  42.409  1.00  0.00           C  
ATOM    462  H4'  DG    15      40.131  35.055  41.737  1.00  0.00           H  
ATOM    463  O4'  DG    15      41.094  36.423  42.824  1.00  0.00           O  
ATOM    464  C1'  DG    15      41.122  36.592  44.195  1.00  0.00           C  
ATOM    465  H1'  DG    15      41.620  35.751  44.677  1.00  0.00           H  
ATOM    466  N9   DG    15      41.824  37.858  44.550  1.00  0.00           N  
ATOM    467  C8   DG    15      42.916  38.039  45.354  1.00  0.00           C  
ATOM    468  H8   DG    15      43.336  37.213  45.910  1.00  0.00           H  
ATOM    469  N7   DG    15      43.218  39.342  45.596  1.00  0.00           N  
ATOM    470  C5   DG    15      42.299  40.029  44.746  1.00  0.00           C  
ATOM    471  C6   DG    15      42.007  41.417  44.572  1.00  0.00           C  
ATOM    472  O6   DG    15      42.580  42.317  45.146  1.00  0.00           O  
ATOM    473  N1   DG    15      41.140  41.697  43.586  1.00  0.00           N  
ATOM    474  H1   DG    15      40.942  42.683  43.495  1.00  0.00           H  
ATOM    475  C2   DG    15      40.389  40.678  43.012  1.00  0.00           C  
ATOM    476  N2   DG    15      39.380  40.989  42.277  1.00  0.00           N  
ATOM    477  H21  DG    15      39.245  41.934  41.949  1.00  0.00           H  
ATOM    478  H22  DG    15      38.721  40.238  42.131  1.00  0.00           H  
ATOM    479  N3   DG    15      40.474  39.394  43.313  1.00  0.00           N  
ATOM    480  C4   DG    15      41.502  39.154  44.112  1.00  0.00           C  
ATOM    481  C3'  DG    15      39.119  35.351  43.638  1.00  0.00           C  
ATOM    482  H3'  DG    15      38.032  35.401  43.569  1.00  0.00           H  
ATOM    483  C2'  DG    15      39.690  36.367  44.645  1.00  0.00           C  
ATOM    484  H2'  DG    15      39.176  37.323  44.552  1.00  0.00           H  
ATOM    485 H2''  DG    15      39.642  36.003  45.672  1.00  0.00           H  
ATOM    486  O3'  DG    15      39.592  33.983  43.868  1.00  0.00           O  
ATOM    487  P    DG    16      38.915  33.164  45.075  1.00  0.00           P  
ATOM    488  OP1  DG    16      39.232  31.698  44.962  1.00  0.00           O  
ATOM    489  OP2  DG    16      37.517  33.620  45.088  1.00  0.00           O  
ATOM    490  O5'  DG    16      39.589  33.727  46.367  1.00  0.00           O  
ATOM    491  C5'  DG    16      40.826  33.190  46.762  1.00  0.00           C  
ATOM    492  H5'  DG    16      41.415  33.390  45.866  1.00  0.00           H  
ATOM    493 H5''  DG    16      40.691  32.163  47.101  1.00  0.00           H  
ATOM    494  C4'  DG    16      41.492  33.970  47.938  1.00  0.00           C  
ATOM    495  H4'  DG    16      42.481  33.564  48.148  1.00  0.00           H  
ATOM    496  O4'  DG    16      41.576  35.291  47.550  1.00  0.00           O  
ATOM    497  C1'  DG    16      41.040  36.163  48.531  1.00  0.00           C  
ATOM    498  H1'  DG    16      41.690  36.283  49.398  1.00  0.00           H  
ATOM    499  N9   DG    16      40.661  37.529  48.096  1.00  0.00           N  
ATOM    500  C8   DG    16      39.432  37.918  47.520  1.00  0.00           C  
ATOM    501  H8   DG    16      38.663  37.215  47.234  1.00  0.00           H  
ATOM    502  N7   DG    16      39.356  39.157  47.215  1.00  0.00           N  
ATOM    503  C5   DG    16      40.547  39.715  47.712  1.00  0.00           C  
ATOM    504  C6   DG    16      41.020  41.104  47.837  1.00  0.00           C  
ATOM    505  O6   DG    16      40.412  42.088  47.438  1.00  0.00           O  
ATOM    506  N1   DG    16      42.137  41.175  48.676  1.00  0.00           N  
ATOM    507  H1   DG    16      42.440  42.100  48.949  1.00  0.00           H  
ATOM    508  C2   DG    16      42.748  40.135  49.200  1.00  0.00           C  
ATOM    509  N2   DG    16      43.824  40.421  49.920  1.00  0.00           N  
ATOM    510  H21  DG    16      44.198  41.325  50.171  1.00  0.00           H  
ATOM    511  H22  DG    16      44.393  39.697  50.336  1.00  0.00           H  
ATOM    512  N3   DG    16      42.471  38.890  49.061  1.00  0.00           N  
ATOM    513  C4   DG    16      41.305  38.700  48.320  1.00  0.00           C  
ATOM    514  C3'  DG    16      40.518  33.968  49.133  1.00  0.00           C  
ATOM    515  H3'  DG    16      39.703  33.252  49.019  1.00  0.00           H  
ATOM    516  C2'  DG    16      39.933  35.355  49.074  1.00  0.00           C  
ATOM    517  H2'  DG    16      39.021  35.365  48.477  1.00  0.00           H  
ATOM    518 H2''  DG    16      39.772  35.674  50.104  1.00  0.00           H  
ATOM    519  O3'  DG    16      41.171  33.904  50.425  1.00  0.00           O  
ATOM    520  P    DT    17      41.202  32.585  51.319  1.00  0.00           P  
ATOM    521  OP1  DT    17      42.226  31.720  50.799  1.00  0.00           O  
ATOM    522  OP2  DT    17      39.804  32.105  51.365  1.00  0.00           O  
ATOM    523  O5'  DT    17      41.617  33.094  52.769  1.00  0.00           O  
ATOM    524  C5'  DT    17      41.489  32.280  53.955  1.00  0.00           C  
ATOM    525  H5'  DT    17      42.540  32.048  54.125  1.00  0.00           H  
ATOM    526 H5''  DT    17      40.872  31.414  53.714  1.00  0.00           H  
ATOM    527  C4'  DT    17      40.895  33.021  55.214  1.00  0.00           C  
ATOM    528  H4'  DT    17      40.646  32.292  55.985  1.00  0.00           H  
ATOM    529  O4'  DT    17      41.862  34.015  55.625  1.00  0.00           O  
ATOM    530  C1'  DT    17      41.135  35.256  55.716  1.00  0.00           C  
ATOM    531  H1'  DT    17      40.461  35.234  56.572  1.00  0.00           H  
ATOM    532  N1   DT    17      41.975  36.472  55.714  1.00  0.00           N  
ATOM    533  C6   DT    17      42.887  36.638  54.682  1.00  0.00           C  
ATOM    534  H6   DT    17      43.015  35.832  53.975  1.00  0.00           H  
ATOM    535  C5   DT    17      43.673  37.813  54.680  1.00  0.00           C  
ATOM    536  C7   DT    17      44.830  37.997  53.722  1.00  0.00           C  
ATOM    537  H71  DT    17      45.118  37.125  53.135  1.00  0.00           H  
ATOM    538  H72  DT    17      44.600  38.828  53.056  1.00  0.00           H  
ATOM    539  H73  DT    17      45.738  38.294  54.247  1.00  0.00           H  
ATOM    540  C4   DT    17      43.557  38.809  55.816  1.00  0.00           C  
ATOM    541  O4   DT    17      44.226  39.867  55.920  1.00  0.00           O  
ATOM    542  N3   DT    17      42.625  38.508  56.709  1.00  0.00           N  
ATOM    543  H3   DT    17      42.373  39.257  57.339  1.00  0.00           H  
ATOM    544  C2   DT    17      41.828  37.414  56.731  1.00  0.00           C  
ATOM    545  O2   DT    17      40.798  37.643  57.350  1.00  0.00           O  
ATOM    546  C3'  DT    17      39.628  33.756  54.748  1.00  0.00           C  
ATOM    547  H3'  DT    17      39.249  33.222  53.876  1.00  0.00           H  
ATOM    548  C2'  DT    17      40.164  35.223  54.573  1.00  0.00           C  
ATOM    549  H2'  DT    17      40.740  35.388  53.663  1.00  0.00           H  
ATOM    550 H2''  DT    17      39.454  36.019  54.799  1.00  0.00           H  
ATOM    551  O3'  DT    17      38.721  33.740  55.866  1.00  0.00           O  
ATOM    552  P    DT    18      37.174  33.962  55.630  1.00  0.00           P  
ATOM    553  OP1  DT    18      36.599  33.625  56.927  1.00  0.00           O  
ATOM    554  OP2  DT    18      36.859  33.135  54.457  1.00  0.00           O  
ATOM    555  O5'  DT    18      36.944  35.444  55.254  1.00  0.00           O  
ATOM    556  C5'  DT    18      35.858  36.241  55.789  1.00  0.00           C  
ATOM    557  H5'  DT    18      35.783  36.237  56.876  1.00  0.00           H  
ATOM    558 H5''  DT    18      35.006  35.627  55.500  1.00  0.00           H  
ATOM    559  C4'  DT    18      35.778  37.738  55.340  1.00  0.00           C  
ATOM    560  H4'  DT    18      34.925  38.250  55.787  1.00  0.00           H  
ATOM    561  O4'  DT    18      36.977  38.325  55.690  1.00  0.00           O  
ATOM    562  C1'  DT    18      37.217  39.472  54.926  1.00  0.00           C  
ATOM    563  H1'  DT    18      36.959  40.414  55.409  1.00  0.00           H  
ATOM    564  N1   DT    18      38.617  39.538  54.478  1.00  0.00           N  
ATOM    565  C6   DT    18      39.225  38.674  53.584  1.00  0.00           C  
ATOM    566  H6   DT    18      38.680  37.849  53.150  1.00  0.00           H  
ATOM    567  C5   DT    18      40.500  38.846  53.131  1.00  0.00           C  
ATOM    568  C7   DT    18      40.963  38.013  51.941  1.00  0.00           C  
ATOM    569  H71  DT    18      40.095  37.727  51.347  1.00  0.00           H  
ATOM    570  H72  DT    18      41.315  38.797  51.270  1.00  0.00           H  
ATOM    571  H73  DT    18      41.721  37.262  52.160  1.00  0.00           H  
ATOM    572  C4   DT    18      41.188  39.961  53.670  1.00  0.00           C  
ATOM    573  O4   DT    18      42.212  40.425  53.257  1.00  0.00           O  
ATOM    574  N3   DT    18      40.654  40.544  54.790  1.00  0.00           N  
ATOM    575  H3   DT    18      41.241  41.288  55.139  1.00  0.00           H  
ATOM    576  C2   DT    18      39.311  40.509  55.090  1.00  0.00           C  
ATOM    577  O2   DT    18      38.868  41.320  55.957  1.00  0.00           O  
ATOM    578  C3'  DT    18      35.782  37.957  53.832  1.00  0.00           C  
ATOM    579  H3'  DT    18      36.528  37.276  53.423  1.00  0.00           H  
ATOM    580  C2'  DT    18      36.250  39.439  53.752  1.00  0.00           C  
ATOM    581  H2'  DT    18      36.771  39.713  52.835  1.00  0.00           H  
ATOM    582 H2''  DT    18      35.391  40.087  53.925  1.00  0.00           H  
ATOM    583  O3'  DT    18      34.516  37.773  53.197  1.00  0.00           O  
ATOM    584  P    DA    19      34.331  37.796  51.585  1.00  0.00           P  
ATOM    585  OP1  DA    19      32.863  37.745  51.389  1.00  0.00           O  
ATOM    586  OP2  DA    19      35.291  36.910  50.836  1.00  0.00           O  
ATOM    587  O5'  DA    19      34.710  39.230  51.188  1.00  0.00           O  
ATOM    588  C5'  DA    19      33.765  40.221  50.708  1.00  0.00           C  
ATOM    589  H5'  DA    19      33.750  41.069  51.393  1.00  0.00           H  
ATOM    590 H5''  DA    19      32.722  39.908  50.663  1.00  0.00           H  
ATOM    591  C4'  DA    19      34.155  40.728  49.338  1.00  0.00           C  
ATOM    592  H4'  DA    19      33.243  41.291  49.136  1.00  0.00           H  
ATOM    593  O4'  DA    19      35.276  41.616  49.369  1.00  0.00           O  
ATOM    594  C1'  DA    19      36.397  41.050  48.744  1.00  0.00           C  
ATOM    595  H1'  DA    19      36.580  41.711  47.897  1.00  0.00           H  
ATOM    596  N9   DA    19      37.549  41.087  49.656  1.00  0.00           N  
ATOM    597  C8   DA    19      38.226  40.081  50.271  1.00  0.00           C  
ATOM    598  H8   DA    19      37.907  39.051  50.223  1.00  0.00           H  
ATOM    599  N7   DA    19      39.156  40.516  51.067  1.00  0.00           N  
ATOM    600  C5   DA    19      39.203  41.906  50.796  1.00  0.00           C  
ATOM    601  C6   DA    19      40.032  42.951  51.256  1.00  0.00           C  
ATOM    602  N6   DA    19      40.958  42.811  52.194  1.00  0.00           N  
ATOM    603  H61  DA    19      41.322  43.641  52.641  1.00  0.00           H  
ATOM    604  H62  DA    19      41.187  41.849  52.401  1.00  0.00           H  
ATOM    605  N1   DA    19      39.773  44.207  50.853  1.00  0.00           N  
ATOM    606  C2   DA    19      38.833  44.382  49.889  1.00  0.00           C  
ATOM    607  H2   DA    19      38.776  45.364  49.442  1.00  0.00           H  
ATOM    608  N3   DA    19      38.028  43.430  49.334  1.00  0.00           N  
ATOM    609  C4   DA    19      38.260  42.206  49.815  1.00  0.00           C  
ATOM    610  C3'  DA    19      34.370  39.639  48.253  1.00  0.00           C  
ATOM    611  H3'  DA    19      33.929  38.670  48.486  1.00  0.00           H  
ATOM    612  C2'  DA    19      35.911  39.678  48.326  1.00  0.00           C  
ATOM    613  H2'  DA    19      36.234  38.843  48.948  1.00  0.00           H  
ATOM    614 H2''  DA    19      36.287  39.357  47.355  1.00  0.00           H  
ATOM    615  O3'  DA    19      33.808  40.056  46.976  1.00  0.00           O  
ATOM    616  P    DG    20      32.548  39.313  46.373  1.00  0.00           P  
ATOM    617  OP1  DG    20      31.451  39.345  47.372  1.00  0.00           O  
ATOM    618  OP2  DG    20      32.910  38.026  45.784  1.00  0.00           O  
ATOM    619  O5'  DG    20      32.345  40.435  45.233  1.00  0.00           O  
ATOM    620  C5'  DG    20      32.863  40.325  43.897  1.00  0.00           C  
ATOM    621  H5'  DG    20      32.351  39.537  43.345  1.00  0.00           H  
ATOM    622 H5''  DG    20      33.936  40.135  43.943  1.00  0.00           H  
ATOM    623  C4'  DG    20      32.714  41.688  43.098  1.00  0.00           C  
ATOM    624  H4'  DG    20      31.673  42.006  43.134  1.00  0.00           H  
ATOM    625  O4'  DG    20      33.540  42.717  43.600  1.00  0.00           O  
ATOM    626  C1'  DG    20      34.324  43.244  42.569  1.00  0.00           C  
ATOM    627  H1'  DG    20      33.601  43.918  42.111  1.00  0.00           H  
ATOM    628  N9   DG    20      35.493  43.886  43.237  1.00  0.00           N  
ATOM    629  C8   DG    20      35.754  45.197  43.352  1.00  0.00           C  
ATOM    630  H8   DG    20      35.173  46.001  42.925  1.00  0.00           H  
ATOM    631  N7   DG    20      36.887  45.408  43.992  1.00  0.00           N  
ATOM    632  C5   DG    20      37.390  44.155  44.308  1.00  0.00           C  
ATOM    633  C6   DG    20      38.365  43.730  45.308  1.00  0.00           C  
ATOM    634  O6   DG    20      39.034  44.441  46.049  1.00  0.00           O  
ATOM    635  N1   DG    20      38.378  42.356  45.514  1.00  0.00           N  
ATOM    636  H1   DG    20      39.028  42.040  46.220  1.00  0.00           H  
ATOM    637  C2   DG    20      37.473  41.566  44.984  1.00  0.00           C  
ATOM    638  N2   DG    20      37.614  40.345  45.346  1.00  0.00           N  
ATOM    639  H21  DG    20      38.409  39.981  45.852  1.00  0.00           H  
ATOM    640  H22  DG    20      37.140  39.699  44.731  1.00  0.00           H  
ATOM    641  N3   DG    20      36.562  41.898  44.061  1.00  0.00           N  
ATOM    642  C4   DG    20      36.510  43.180  43.864  1.00  0.00           C  
ATOM    643  C3'  DG    20      33.192  41.415  41.668  1.00  0.00           C  
ATOM    644  H3'  DG    20      33.152  40.387  41.307  1.00  0.00           H  
ATOM    645  C2'  DG    20      34.544  42.019  41.644  1.00  0.00           C  
ATOM    646  H2'  DG    20      35.252  41.301  42.059  1.00  0.00           H  
ATOM    647 H2''  DG    20      34.855  42.280  40.632  1.00  0.00           H  
ATOM    648  O3'  DG    20      32.406  42.086  40.703  1.00  0.00           O  
ATOM    649  P    DG    21      32.580  42.304  39.096  1.00  0.00           P  
ATOM    650  OP1  DG    21      31.209  42.536  38.482  1.00  0.00           O  
ATOM    651  OP2  DG    21      33.198  41.063  38.513  1.00  0.00           O  
ATOM    652  O5'  DG    21      33.455  43.644  38.967  1.00  0.00           O  
ATOM    653  C5'  DG    21      33.031  44.970  39.428  1.00  0.00           C  
ATOM    654  H5'  DG    21      32.710  44.883  40.466  1.00  0.00           H  
ATOM    655 H5''  DG    21      32.248  45.489  38.875  1.00  0.00           H  
ATOM    656  C4'  DG    21      34.147  46.033  39.334  1.00  0.00           C  
ATOM    657  H4'  DG    21      33.702  47.025  39.410  1.00  0.00           H  
ATOM    658  O4'  DG    21      35.131  45.851  40.303  1.00  0.00           O  
ATOM    659  C1'  DG    21      36.398  46.099  39.819  1.00  0.00           C  
ATOM    660  H1'  DG    21      36.422  47.183  39.938  1.00  0.00           H  
ATOM    661  N9   DG    21      37.541  45.495  40.550  1.00  0.00           N  
ATOM    662  C8   DG    21      37.989  44.205  40.499  1.00  0.00           C  
ATOM    663  H8   DG    21      37.559  43.460  39.846  1.00  0.00           H  
ATOM    664  N7   DG    21      38.994  43.821  41.248  1.00  0.00           N  
ATOM    665  C5   DG    21      39.287  45.051  41.874  1.00  0.00           C  
ATOM    666  C6   DG    21      40.291  45.324  42.884  1.00  0.00           C  
ATOM    667  O6   DG    21      41.028  44.552  43.508  1.00  0.00           O  
ATOM    668  N1   DG    21      40.410  46.665  43.166  1.00  0.00           N  
ATOM    669  H1   DG    21      41.163  46.960  43.770  1.00  0.00           H  
ATOM    670  C2   DG    21      39.603  47.604  42.562  1.00  0.00           C  
ATOM    671  N2   DG    21      39.894  48.837  42.923  1.00  0.00           N  
ATOM    672  H21  DG    21      40.339  49.063  43.801  1.00  0.00           H  
ATOM    673  H22  DG    21      39.214  49.471  42.528  1.00  0.00           H  
ATOM    674  N3   DG    21      38.591  47.367  41.701  1.00  0.00           N  
ATOM    675  C4   DG    21      38.498  46.060  41.345  1.00  0.00           C  
ATOM    676  C3'  DG    21      34.934  46.039  37.989  1.00  0.00           C  
ATOM    677  H3'  DG    21      34.620  45.238  37.320  1.00  0.00           H  
ATOM    678  C2'  DG    21      36.362  45.731  38.367  1.00  0.00           C  
ATOM    679  H2'  DG    21      36.480  44.656  38.229  1.00  0.00           H  
ATOM    680 H2''  DG    21      37.169  46.229  37.830  1.00  0.00           H  
ATOM    681  O3'  DG    21      34.833  47.316  37.330  1.00  0.00           O  
ATOM    682  P    DG    22      35.478  47.708  35.942  1.00  0.00           P  
ATOM    683  OP1  DG    22      34.682  48.850  35.391  1.00  0.00           O  
ATOM    684  OP2  DG    22      35.684  46.548  35.069  1.00  0.00           O  
ATOM    685  O5'  DG    22      36.940  48.276  36.273  1.00  0.00           O  
ATOM    686  C5'  DG    22      37.060  49.616  36.711  1.00  0.00           C  
ATOM    687  H5'  DG    22      36.440  49.803  37.588  1.00  0.00           H  
ATOM    688 H5''  DG    22      36.643  50.340  36.011  1.00  0.00           H  
ATOM    689  C4'  DG    22      38.503  50.022  37.006  1.00  0.00           C  
ATOM    690  H4'  DG    22      38.388  51.093  37.178  1.00  0.00           H  
ATOM    691  O4'  DG    22      39.074  49.426  38.137  1.00  0.00           O  
ATOM    692  C1'  DG    22      40.411  49.107  37.703  1.00  0.00           C  
ATOM    693  H1'  DG    22      41.019  49.995  37.870  1.00  0.00           H  
ATOM    694  N9   DG    22      41.040  47.911  38.341  1.00  0.00           N  
ATOM    695  C8   DG    22      40.828  46.575  38.152  1.00  0.00           C  
ATOM    696  H8   DG    22      40.159  46.150  37.418  1.00  0.00           H  
ATOM    697  N7   DG    22      41.465  45.879  39.020  1.00  0.00           N  
ATOM    698  C5   DG    22      42.185  46.763  39.769  1.00  0.00           C  
ATOM    699  C6   DG    22      43.004  46.505  40.915  1.00  0.00           C  
ATOM    700  O6   DG    22      43.375  45.447  41.387  1.00  0.00           O  
ATOM    701  N1   DG    22      43.562  47.666  41.382  1.00  0.00           N  
ATOM    702  H1   DG    22      44.252  47.516  42.104  1.00  0.00           H  
ATOM    703  C2   DG    22      43.378  48.920  40.875  1.00  0.00           C  
ATOM    704  N2   DG    22      43.838  49.958  41.548  1.00  0.00           N  
ATOM    705  H21  DG    22      44.532  49.882  42.278  1.00  0.00           H  
ATOM    706  H22  DG    22      43.691  50.890  41.188  1.00  0.00           H  
ATOM    707  N3   DG    22      42.455  49.176  39.906  1.00  0.00           N  
ATOM    708  C4   DG    22      41.938  48.037  39.336  1.00  0.00           C  
ATOM    709  C3'  DG    22      39.492  49.925  35.873  1.00  0.00           C  
ATOM    710  H3'  DG    22      38.884  49.663  35.007  1.00  0.00           H  
ATOM    711  C2'  DG    22      40.384  48.843  36.241  1.00  0.00           C  
ATOM    712  H2'  DG    22      39.832  47.920  36.063  1.00  0.00           H  
ATOM    713 H2''  DG    22      41.391  48.869  35.824  1.00  0.00           H  
ATOM    714  O3'  DG    22      40.292  51.081  35.717  1.00  0.00           O  
ATOM    715  P   DT3    23      40.116  52.040  34.480  1.00  0.00           P  
ATOM    716  OP1 DT3    23      38.825  52.764  34.662  1.00  0.00           O  
ATOM    717  OP2 DT3    23      40.339  51.212  33.282  1.00  0.00           O  
ATOM    718  O5' DT3    23      41.323  53.088  34.651  1.00  0.00           O  
ATOM    719  C5' DT3    23      41.530  53.925  35.834  1.00  0.00           C  
ATOM    720  H5' DT3    23      40.890  53.459  36.584  1.00  0.00           H  
ATOM    721 H5'' DT3    23      41.238  54.971  35.735  1.00  0.00           H  
ATOM    722  C4' DT3    23      42.950  53.977  36.383  1.00  0.00           C  
ATOM    723  H4' DT3    23      43.027  54.902  36.955  1.00  0.00           H  
ATOM    724  O4' DT3    23      43.286  52.849  37.194  1.00  0.00           O  
ATOM    725  C1' DT3    23      44.585  52.406  36.939  1.00  0.00           C  
ATOM    726  H1' DT3    23      45.219  52.972  37.623  1.00  0.00           H  
ATOM    727  N1  DT3    23      44.714  50.916  37.203  1.00  0.00           N  
ATOM    728  C6  DT3    23      44.160  50.001  36.335  1.00  0.00           C  
ATOM    729  H6  DT3    23      43.568  50.313  35.488  1.00  0.00           H  
ATOM    730  C5  DT3    23      44.383  48.647  36.512  1.00  0.00           C  
ATOM    731  C7  DT3    23      43.974  47.677  35.460  1.00  0.00           C  
ATOM    732  H71 DT3    23      43.334  48.056  34.663  1.00  0.00           H  
ATOM    733  H72 DT3    23      44.853  47.315  34.927  1.00  0.00           H  
ATOM    734  H73 DT3    23      43.513  46.807  35.929  1.00  0.00           H  
ATOM    735  C4  DT3    23      45.216  48.158  37.602  1.00  0.00           C  
ATOM    736  O4  DT3    23      45.437  46.988  37.823  1.00  0.00           O  
ATOM    737  N3  DT3    23      45.684  49.171  38.445  1.00  0.00           N  
ATOM    738  H3  DT3    23      46.174  48.848  39.267  1.00  0.00           H  
ATOM    739  C2  DT3    23      45.570  50.538  38.251  1.00  0.00           C  
ATOM    740  O2  DT3    23      46.087  51.268  39.095  1.00  0.00           O  
ATOM    741  C3' DT3    23      44.039  54.060  35.339  1.00  0.00           C  
ATOM    742  H3' DT3    23      43.660  54.048  34.317  1.00  0.00           H  
ATOM    743  C2' DT3    23      44.945  52.822  35.485  1.00  0.00           C  
ATOM    744  H2' DT3    23      44.696  52.003  34.811  1.00  0.00           H  
ATOM    745 H2'' DT3    23      45.988  53.108  35.352  1.00  0.00           H  
ATOM    746  O3' DT3    23      44.882  55.148  35.356  1.00  0.00           O  
ATOM    747 HO3' DT3    23      44.763  55.395  34.436  1.00  0.00           H  
ATOM    748  K+   K+    24      43.861  44.787  43.778  1.00  0.00           K  
ATOM    749  K+   K+    25      41.557  44.145  46.717  1.00  0.00           K  
END
