# Supplementary material for: Complexity of Guanine Quadruplex Unfolding Pathways Revealed by Atomistic Pulling Simulations
Source: J Chem Inf Model. 2023 Jul 17;63(15):4716–31. doi: 10.1021/acs.jcim.3c00171 (PMC10428220; doi:10.1021/acs.jcim.3c00171)
Supplement: Supplementary file 2 — ci3c00171_si_002.zip [file ci3c00171_si_002.zip › coordinates/initial-coordinates/2gku-start_run3.pdb]

ATOM      1 HO5' DT5     1      39.934  51.357  53.677  1.00  0.00           H  
ATOM      2  O5' DT5     1      39.204  50.945  53.209  1.00  0.00           O  
ATOM      3  C5' DT5     1      39.608  51.251  51.842  1.00  0.00           C  
ATOM      4  H5' DT5     1      40.648  51.054  51.583  1.00  0.00           H  
ATOM      5 H5'' DT5     1      39.496  52.334  51.791  1.00  0.00           H  
ATOM      6  C4' DT5     1      38.617  50.593  50.783  1.00  0.00           C  
ATOM      7  H4' DT5     1      38.982  50.874  49.795  1.00  0.00           H  
ATOM      8  O4' DT5     1      38.625  49.160  50.816  1.00  0.00           O  
ATOM      9  C1' DT5     1      37.439  48.649  50.395  1.00  0.00           C  
ATOM     10  H1' DT5     1      37.430  48.943  49.345  1.00  0.00           H  
ATOM     11  N1  DT5     1      37.370  47.164  50.678  1.00  0.00           N  
ATOM     12  C6  DT5     1      37.411  46.787  51.972  1.00  0.00           C  
ATOM     13  H6  DT5     1      37.422  47.435  52.836  1.00  0.00           H  
ATOM     14  C5  DT5     1      37.253  45.486  52.316  1.00  0.00           C  
ATOM     15  C7  DT5     1      37.372  45.169  53.829  1.00  0.00           C  
ATOM     16  H71 DT5     1      37.647  46.044  54.418  1.00  0.00           H  
ATOM     17  H72 DT5     1      36.470  44.774  54.297  1.00  0.00           H  
ATOM     18  H73 DT5     1      38.210  44.485  53.965  1.00  0.00           H  
ATOM     19  C4  DT5     1      37.193  44.428  51.272  1.00  0.00           C  
ATOM     20  O4  DT5     1      36.815  43.233  51.399  1.00  0.00           O  
ATOM     21  N3  DT5     1      37.238  44.892  49.995  1.00  0.00           N  
ATOM     22  H3  DT5     1      37.262  44.204  49.256  1.00  0.00           H  
ATOM     23  C2  DT5     1      37.290  46.233  49.668  1.00  0.00           C  
ATOM     24  O2  DT5     1      37.270  46.616  48.506  1.00  0.00           O  
ATOM     25  C3' DT5     1      37.095  50.960  50.897  1.00  0.00           C  
ATOM     26  H3' DT5     1      36.861  51.762  51.596  1.00  0.00           H  
ATOM     27  C2' DT5     1      36.443  49.578  51.152  1.00  0.00           C  
ATOM     28  H2' DT5     1      36.293  49.348  52.207  1.00  0.00           H  
ATOM     29 H2'' DT5     1      35.524  49.470  50.576  1.00  0.00           H  
ATOM     30  O3' DT5     1      36.528  51.284  49.639  1.00  0.00           O  
ATOM     31  P    DG     2      36.122  52.670  49.196  1.00  0.00           P  
ATOM     32  OP1  DG     2      35.140  53.106  50.214  1.00  0.00           O  
ATOM     33  OP2  DG     2      35.602  52.646  47.824  1.00  0.00           O  
ATOM     34  O5'  DG     2      37.383  53.597  49.318  1.00  0.00           O  
ATOM     35  C5'  DG     2      38.345  53.789  48.312  1.00  0.00           C  
ATOM     36  H5'  DG     2      37.868  54.605  47.768  1.00  0.00           H  
ATOM     37 H5''  DG     2      38.525  52.867  47.761  1.00  0.00           H  
ATOM     38  C4'  DG     2      39.678  54.284  48.914  1.00  0.00           C  
ATOM     39  H4'  DG     2      39.417  55.185  49.469  1.00  0.00           H  
ATOM     40  O4'  DG     2      40.275  53.260  49.645  1.00  0.00           O  
ATOM     41  C1'  DG     2      41.511  52.866  49.013  1.00  0.00           C  
ATOM     42  H1'  DG     2      42.258  53.371  49.625  1.00  0.00           H  
ATOM     43  N9   DG     2      41.777  51.410  49.020  1.00  0.00           N  
ATOM     44  C8   DG     2      42.795  50.868  49.691  1.00  0.00           C  
ATOM     45  H8   DG     2      43.430  51.520  50.272  1.00  0.00           H  
ATOM     46  N7   DG     2      42.937  49.567  49.609  1.00  0.00           N  
ATOM     47  C5   DG     2      41.864  49.300  48.772  1.00  0.00           C  
ATOM     48  C6   DG     2      41.370  48.053  48.207  1.00  0.00           C  
ATOM     49  O6   DG     2      41.806  46.877  48.376  1.00  0.00           O  
ATOM     50  N1   DG     2      40.271  48.176  47.417  1.00  0.00           N  
ATOM     51  H1   DG     2      39.961  47.372  46.890  1.00  0.00           H  
ATOM     52  C2   DG     2      39.636  49.310  47.081  1.00  0.00           C  
ATOM     53  N2   DG     2      38.739  49.382  46.092  1.00  0.00           N  
ATOM     54  H21  DG     2      38.506  48.563  45.548  1.00  0.00           H  
ATOM     55  H22  DG     2      38.238  50.247  45.948  1.00  0.00           H  
ATOM     56  N3   DG     2      40.079  50.474  47.564  1.00  0.00           N  
ATOM     57  C4   DG     2      41.129  50.373  48.414  1.00  0.00           C  
ATOM     58  C3'  DG     2      40.714  54.689  47.835  1.00  0.00           C  
ATOM     59  H3'  DG     2      40.221  54.975  46.906  1.00  0.00           H  
ATOM     60  C2'  DG     2      41.572  53.435  47.635  1.00  0.00           C  
ATOM     61  H2'  DG     2      40.962  52.813  46.980  1.00  0.00           H  
ATOM     62 H2''  DG     2      42.581  53.544  47.239  1.00  0.00           H  
ATOM     63  O3'  DG     2      41.413  55.736  48.398  1.00  0.00           O  
ATOM     64  P    DG     3      42.539  56.613  47.581  1.00  0.00           P  
ATOM     65  OP1  DG     3      42.807  57.785  48.438  1.00  0.00           O  
ATOM     66  OP2  DG     3      42.101  56.828  46.191  1.00  0.00           O  
ATOM     67  O5'  DG     3      43.816  55.725  47.544  1.00  0.00           O  
ATOM     68  C5'  DG     3      44.519  55.383  48.784  1.00  0.00           C  
ATOM     69  H5'  DG     3      43.830  54.949  49.509  1.00  0.00           H  
ATOM     70 H5''  DG     3      45.006  56.295  49.129  1.00  0.00           H  
ATOM     71  C4'  DG     3      45.609  54.286  48.470  1.00  0.00           C  
ATOM     72  H4'  DG     3      46.275  54.260  49.333  1.00  0.00           H  
ATOM     73  O4'  DG     3      44.944  53.071  48.350  1.00  0.00           O  
ATOM     74  C1'  DG     3      45.511  52.372  47.221  1.00  0.00           C  
ATOM     75  H1'  DG     3      46.522  52.071  47.496  1.00  0.00           H  
ATOM     76  N9   DG     3      44.705  51.220  46.721  1.00  0.00           N  
ATOM     77  C8   DG     3      43.596  51.190  45.926  1.00  0.00           C  
ATOM     78  H8   DG     3      43.104  52.035  45.467  1.00  0.00           H  
ATOM     79  N7   DG     3      43.121  49.957  45.715  1.00  0.00           N  
ATOM     80  C5   DG     3      44.035  49.176  46.380  1.00  0.00           C  
ATOM     81  C6   DG     3      44.265  47.792  46.393  1.00  0.00           C  
ATOM     82  O6   DG     3      43.685  46.993  45.706  1.00  0.00           O  
ATOM     83  N1   DG     3      45.336  47.349  47.154  1.00  0.00           N  
ATOM     84  H1   DG     3      45.554  46.363  47.139  1.00  0.00           H  
ATOM     85  C2   DG     3      46.083  48.180  47.902  1.00  0.00           C  
ATOM     86  N2   DG     3      47.260  47.713  48.389  1.00  0.00           N  
ATOM     87  H21  DG     3      47.523  46.744  48.275  1.00  0.00           H  
ATOM     88  H22  DG     3      47.838  48.500  48.646  1.00  0.00           H  
ATOM     89  N3   DG     3      46.050  49.505  47.822  1.00  0.00           N  
ATOM     90  C4   DG     3      44.983  49.960  47.045  1.00  0.00           C  
ATOM     91  C3'  DG     3      46.328  54.616  47.124  1.00  0.00           C  
ATOM     92  H3'  DG     3      46.161  55.620  46.733  1.00  0.00           H  
ATOM     93  C2'  DG     3      45.779  53.540  46.187  1.00  0.00           C  
ATOM     94  H2'  DG     3      44.914  53.866  45.609  1.00  0.00           H  
ATOM     95 H2''  DG     3      46.477  53.216  45.416  1.00  0.00           H  
ATOM     96  O3'  DG     3      47.697  54.376  47.300  1.00  0.00           O  
ATOM     97  P    DG     4      48.806  54.995  46.308  1.00  0.00           P  
ATOM     98  OP1  DG     4      49.186  56.378  46.726  1.00  0.00           O  
ATOM     99  OP2  DG     4      48.384  54.778  44.979  1.00  0.00           O  
ATOM    100  O5'  DG     4      50.012  54.039  46.675  1.00  0.00           O  
ATOM    101  C5'  DG     4      50.911  54.158  47.778  1.00  0.00           C  
ATOM    102  H5'  DG     4      50.287  54.216  48.670  1.00  0.00           H  
ATOM    103 H5''  DG     4      51.477  55.089  47.767  1.00  0.00           H  
ATOM    104  C4'  DG     4      51.734  52.841  47.836  1.00  0.00           C  
ATOM    105  H4'  DG     4      52.116  52.845  48.857  1.00  0.00           H  
ATOM    106  O4'  DG     4      50.688  51.827  47.689  1.00  0.00           O  
ATOM    107  C1'  DG     4      51.063  51.026  46.557  1.00  0.00           C  
ATOM    108  H1'  DG     4      51.627  50.155  46.891  1.00  0.00           H  
ATOM    109  N9   DG     4      49.797  50.492  45.943  1.00  0.00           N  
ATOM    110  C8   DG     4      48.726  51.175  45.396  1.00  0.00           C  
ATOM    111  H8   DG     4      48.643  52.231  45.186  1.00  0.00           H  
ATOM    112  N7   DG     4      47.831  50.379  44.897  1.00  0.00           N  
ATOM    113  C5   DG     4      48.295  49.114  45.197  1.00  0.00           C  
ATOM    114  C6   DG     4      47.704  47.812  44.864  1.00  0.00           C  
ATOM    115  O6   DG     4      46.636  47.608  44.225  1.00  0.00           O  
ATOM    116  N1   DG     4      48.550  46.733  45.029  1.00  0.00           N  
ATOM    117  H1   DG     4      48.234  45.834  44.696  1.00  0.00           H  
ATOM    118  C2   DG     4      49.713  46.882  45.701  1.00  0.00           C  
ATOM    119  N2   DG     4      50.508  45.854  45.711  1.00  0.00           N  
ATOM    120  H21  DG     4      50.348  44.917  45.372  1.00  0.00           H  
ATOM    121  H22  DG     4      51.431  46.058  46.066  1.00  0.00           H  
ATOM    122  N3   DG     4      50.245  48.062  46.087  1.00  0.00           N  
ATOM    123  C4   DG     4      49.494  49.129  45.769  1.00  0.00           C  
ATOM    124  C3'  DG     4      52.773  52.693  46.683  1.00  0.00           C  
ATOM    125  H3'  DG     4      53.075  53.655  46.268  1.00  0.00           H  
ATOM    126  C2'  DG     4      52.001  51.897  45.624  1.00  0.00           C  
ATOM    127  H2'  DG     4      51.375  52.590  45.061  1.00  0.00           H  
ATOM    128 H2''  DG     4      52.712  51.447  44.932  1.00  0.00           H  
ATOM    129  O3'  DG     4      53.872  52.074  47.169  1.00  0.00           O  
ATOM    130  P    DT     5      55.225  52.967  47.532  1.00  0.00           P  
ATOM    131  OP1  DT     5      55.306  54.044  46.502  1.00  0.00           O  
ATOM    132  OP2  DT     5      56.346  52.076  47.572  1.00  0.00           O  
ATOM    133  O5'  DT     5      54.868  53.563  49.003  1.00  0.00           O  
ATOM    134  C5'  DT     5      55.672  54.440  49.611  1.00  0.00           C  
ATOM    135  H5'  DT     5      55.595  55.368  49.044  1.00  0.00           H  
ATOM    136 H5''  DT     5      56.712  54.137  49.494  1.00  0.00           H  
ATOM    137  C4'  DT     5      55.310  54.714  51.063  1.00  0.00           C  
ATOM    138  H4'  DT     5      56.053  55.349  51.546  1.00  0.00           H  
ATOM    139  O4'  DT     5      54.051  55.274  51.088  1.00  0.00           O  
ATOM    140  C1'  DT     5      53.309  54.672  52.089  1.00  0.00           C  
ATOM    141  H1'  DT     5      53.587  54.975  53.098  1.00  0.00           H  
ATOM    142  N1   DT     5      51.882  55.062  51.900  1.00  0.00           N  
ATOM    143  C6   DT     5      50.877  54.131  51.648  1.00  0.00           C  
ATOM    144  H6   DT     5      51.040  53.086  51.426  1.00  0.00           H  
ATOM    145  C5   DT     5      49.617  54.610  51.469  1.00  0.00           C  
ATOM    146  C7   DT     5      48.490  53.639  51.205  1.00  0.00           C  
ATOM    147  H71  DT     5      48.790  52.602  51.355  1.00  0.00           H  
ATOM    148  H72  DT     5      47.625  53.897  51.817  1.00  0.00           H  
ATOM    149  H73  DT     5      48.222  53.806  50.162  1.00  0.00           H  
ATOM    150  C4   DT     5      49.290  56.036  51.524  1.00  0.00           C  
ATOM    151  O4   DT     5      48.160  56.569  51.312  1.00  0.00           O  
ATOM    152  N3   DT     5      50.343  56.864  51.882  1.00  0.00           N  
ATOM    153  H3   DT     5      50.202  57.864  51.907  1.00  0.00           H  
ATOM    154  C2   DT     5      51.608  56.418  52.170  1.00  0.00           C  
ATOM    155  O2   DT     5      52.436  57.246  52.516  1.00  0.00           O  
ATOM    156  C3'  DT     5      55.223  53.375  51.793  1.00  0.00           C  
ATOM    157  H3'  DT     5      55.676  52.611  51.161  1.00  0.00           H  
ATOM    158  C2'  DT     5      53.677  53.184  51.981  1.00  0.00           C  
ATOM    159  H2'  DT     5      53.332  52.722  51.056  1.00  0.00           H  
ATOM    160 H2''  DT     5      53.337  52.605  52.840  1.00  0.00           H  
ATOM    161  O3'  DT     5      55.827  53.474  53.112  1.00  0.00           O  
ATOM    162  P    DT     6      56.363  52.272  53.939  1.00  0.00           P  
ATOM    163  OP1  DT     6      57.133  52.748  55.150  1.00  0.00           O  
ATOM    164  OP2  DT     6      56.929  51.303  53.034  1.00  0.00           O  
ATOM    165  O5'  DT     6      54.973  51.575  54.491  1.00  0.00           O  
ATOM    166  C5'  DT     6      54.111  52.399  55.213  1.00  0.00           C  
ATOM    167  H5'  DT     6      53.759  53.286  54.686  1.00  0.00           H  
ATOM    168 H5''  DT     6      54.621  52.716  56.122  1.00  0.00           H  
ATOM    169  C4'  DT     6      52.706  51.740  55.558  1.00  0.00           C  
ATOM    170  H4'  DT     6      52.267  52.492  56.214  1.00  0.00           H  
ATOM    171  O4'  DT     6      51.885  51.545  54.405  1.00  0.00           O  
ATOM    172  C1'  DT     6      51.899  50.136  54.134  1.00  0.00           C  
ATOM    173  H1'  DT     6      50.925  49.784  54.476  1.00  0.00           H  
ATOM    174  N1   DT     6      52.125  49.892  52.667  1.00  0.00           N  
ATOM    175  C6   DT     6      53.359  49.773  52.194  1.00  0.00           C  
ATOM    176  H6   DT     6      54.218  49.988  52.812  1.00  0.00           H  
ATOM    177  C5   DT     6      53.573  49.593  50.837  1.00  0.00           C  
ATOM    178  C7   DT     6      54.979  49.522  50.274  1.00  0.00           C  
ATOM    179  H71  DT     6      55.129  50.488  49.790  1.00  0.00           H  
ATOM    180  H72  DT     6      55.692  49.493  51.097  1.00  0.00           H  
ATOM    181  H73  DT     6      55.092  48.673  49.600  1.00  0.00           H  
ATOM    182  C4   DT     6      52.438  49.504  49.925  1.00  0.00           C  
ATOM    183  O4   DT     6      52.489  49.262  48.741  1.00  0.00           O  
ATOM    184  N3   DT     6      51.255  49.599  50.518  1.00  0.00           N  
ATOM    185  H3   DT     6      50.451  49.471  49.920  1.00  0.00           H  
ATOM    186  C2   DT     6      51.014  49.757  51.825  1.00  0.00           C  
ATOM    187  O2   DT     6      49.841  49.396  52.192  1.00  0.00           O  
ATOM    188  C3'  DT     6      52.765  50.436  56.310  1.00  0.00           C  
ATOM    189  H3'  DT     6      53.634  50.344  56.961  1.00  0.00           H  
ATOM    190  C2'  DT     6      52.877  49.493  55.120  1.00  0.00           C  
ATOM    191  H2'  DT     6      53.916  49.347  54.826  1.00  0.00           H  
ATOM    192 H2''  DT     6      52.482  48.511  55.383  1.00  0.00           H  
ATOM    193  O3'  DT     6      51.615  50.297  57.062  1.00  0.00           O  
ATOM    194  P    DA     7      51.572  50.963  58.484  1.00  0.00           P  
ATOM    195  OP1  DA     7      52.605  52.049  58.594  1.00  0.00           O  
ATOM    196  OP2  DA     7      51.496  49.895  59.543  1.00  0.00           O  
ATOM    197  O5'  DA     7      50.180  51.700  58.368  1.00  0.00           O  
ATOM    198  C5'  DA     7      48.915  51.158  58.725  1.00  0.00           C  
ATOM    199  H5'  DA     7      48.583  51.668  59.629  1.00  0.00           H  
ATOM    200 H5''  DA     7      48.977  50.126  59.069  1.00  0.00           H  
ATOM    201  C4'  DA     7      47.892  51.171  57.597  1.00  0.00           C  
ATOM    202  H4'  DA     7      47.025  50.659  58.015  1.00  0.00           H  
ATOM    203  O4'  DA     7      47.485  52.549  57.324  1.00  0.00           O  
ATOM    204  C1'  DA     7      47.210  52.643  55.915  1.00  0.00           C  
ATOM    205  H1'  DA     7      46.277  52.160  55.626  1.00  0.00           H  
ATOM    206  N9   DA     7      47.234  54.055  55.426  1.00  0.00           N  
ATOM    207  C8   DA     7      48.239  54.835  54.893  1.00  0.00           C  
ATOM    208  H8   DA     7      49.243  54.503  54.671  1.00  0.00           H  
ATOM    209  N7   DA     7      47.858  56.023  54.577  1.00  0.00           N  
ATOM    210  C5   DA     7      46.495  56.076  54.862  1.00  0.00           C  
ATOM    211  C6   DA     7      45.427  56.968  54.831  1.00  0.00           C  
ATOM    212  N6   DA     7      45.446  58.170  54.479  1.00  0.00           N  
ATOM    213  H61  DA     7      44.651  58.760  54.679  1.00  0.00           H  
ATOM    214  H62  DA     7      46.280  58.554  54.058  1.00  0.00           H  
ATOM    215  N1   DA     7      44.242  56.754  55.425  1.00  0.00           N  
ATOM    216  C2   DA     7      44.035  55.582  55.899  1.00  0.00           C  
ATOM    217  H2   DA     7      43.026  55.359  56.215  1.00  0.00           H  
ATOM    218  N3   DA     7      44.881  54.520  55.957  1.00  0.00           N  
ATOM    219  C4   DA     7      46.092  54.857  55.402  1.00  0.00           C  
ATOM    220  C3'  DA     7      48.249  50.593  56.265  1.00  0.00           C  
ATOM    221  H3'  DA     7      49.241  50.156  56.381  1.00  0.00           H  
ATOM    222  C2'  DA     7      48.362  51.798  55.398  1.00  0.00           C  
ATOM    223  H2'  DA     7      49.364  52.196  55.557  1.00  0.00           H  
ATOM    224 H2''  DA     7      48.262  51.575  54.336  1.00  0.00           H  
ATOM    225  O3'  DA     7      47.332  49.682  55.655  1.00  0.00           O  
ATOM    226  P    DG     8      47.151  48.303  56.413  1.00  0.00           P  
ATOM    227  OP1  DG     8      45.780  48.389  56.862  1.00  0.00           O  
ATOM    228  OP2  DG     8      48.188  48.064  57.433  1.00  0.00           O  
ATOM    229  O5'  DG     8      47.273  47.211  55.213  1.00  0.00           O  
ATOM    230  C5'  DG     8      48.338  47.261  54.320  1.00  0.00           C  
ATOM    231  H5'  DG     8      49.109  47.982  54.593  1.00  0.00           H  
ATOM    232 H5''  DG     8      47.883  47.578  53.382  1.00  0.00           H  
ATOM    233  C4'  DG     8      49.162  45.891  54.114  1.00  0.00           C  
ATOM    234  H4'  DG     8      49.667  45.589  55.032  1.00  0.00           H  
ATOM    235  O4'  DG     8      48.282  44.927  53.686  1.00  0.00           O  
ATOM    236  C1'  DG     8      48.684  44.611  52.329  1.00  0.00           C  
ATOM    237  H1'  DG     8      49.382  43.776  52.364  1.00  0.00           H  
ATOM    238  N9   DG     8      47.503  44.209  51.523  1.00  0.00           N  
ATOM    239  C8   DG     8      47.185  42.943  51.017  1.00  0.00           C  
ATOM    240  H8   DG     8      47.806  42.065  51.111  1.00  0.00           H  
ATOM    241  N7   DG     8      46.006  42.926  50.374  1.00  0.00           N  
ATOM    242  C5   DG     8      45.497  44.239  50.438  1.00  0.00           C  
ATOM    243  C6   DG     8      44.298  44.875  49.900  1.00  0.00           C  
ATOM    244  O6   DG     8      43.410  44.417  49.204  1.00  0.00           O  
ATOM    245  N1   DG     8      44.271  46.189  50.233  1.00  0.00           N  
ATOM    246  H1   DG     8      43.597  46.771  49.757  1.00  0.00           H  
ATOM    247  C2   DG     8      45.205  46.809  50.912  1.00  0.00           C  
ATOM    248  N2   DG     8      44.994  48.053  51.204  1.00  0.00           N  
ATOM    249  H21  DG     8      44.120  48.505  50.973  1.00  0.00           H  
ATOM    250  H22  DG     8      45.757  48.409  51.761  1.00  0.00           H  
ATOM    251  N3   DG     8      46.257  46.227  51.557  1.00  0.00           N  
ATOM    252  C4   DG     8      46.451  44.957  51.177  1.00  0.00           C  
ATOM    253  C3'  DG     8      50.200  46.173  53.074  1.00  0.00           C  
ATOM    254  H3'  DG     8      50.531  47.210  53.032  1.00  0.00           H  
ATOM    255  C2'  DG     8      49.504  45.797  51.791  1.00  0.00           C  
ATOM    256  H2'  DG     8      48.838  46.531  51.336  1.00  0.00           H  
ATOM    257 H2''  DG     8      50.252  45.399  51.105  1.00  0.00           H  
ATOM    258  O3'  DG     8      51.283  45.337  53.446  1.00  0.00           O  
ATOM    259  P    DG     9      52.607  45.176  52.551  1.00  0.00           P  
ATOM    260  OP1  DG     9      53.708  44.647  53.338  1.00  0.00           O  
ATOM    261  OP2  DG     9      52.748  46.403  51.720  1.00  0.00           O  
ATOM    262  O5'  DG     9      52.056  43.965  51.585  1.00  0.00           O  
ATOM    263  C5'  DG     9      52.125  42.603  51.828  1.00  0.00           C  
ATOM    264  H5'  DG     9      51.345  42.472  52.578  1.00  0.00           H  
ATOM    265 H5''  DG     9      53.155  42.307  52.027  1.00  0.00           H  
ATOM    266  C4'  DG     9      51.756  42.001  50.472  1.00  0.00           C  
ATOM    267  H4'  DG     9      51.743  40.911  50.467  1.00  0.00           H  
ATOM    268  O4'  DG     9      50.491  42.434  50.203  1.00  0.00           O  
ATOM    269  C1'  DG     9      50.238  42.234  48.822  1.00  0.00           C  
ATOM    270  H1'  DG     9      50.103  41.156  48.732  1.00  0.00           H  
ATOM    271  N9   DG     9      49.102  43.091  48.390  1.00  0.00           N  
ATOM    272  C8   DG     9      48.985  44.413  48.377  1.00  0.00           C  
ATOM    273  H8   DG     9      49.712  45.122  48.742  1.00  0.00           H  
ATOM    274  N7   DG     9      47.868  44.844  47.865  1.00  0.00           N  
ATOM    275  C5   DG     9      47.179  43.651  47.508  1.00  0.00           C  
ATOM    276  C6   DG     9      45.975  43.441  46.846  1.00  0.00           C  
ATOM    277  O6   DG     9      45.156  44.241  46.377  1.00  0.00           O  
ATOM    278  N1   DG     9      45.717  42.119  46.473  1.00  0.00           N  
ATOM    279  H1   DG     9      44.862  41.856  46.006  1.00  0.00           H  
ATOM    280  C2   DG     9      46.412  41.022  46.913  1.00  0.00           C  
ATOM    281  N2   DG     9      45.984  39.850  46.537  1.00  0.00           N  
ATOM    282  H21  DG     9      45.047  39.739  46.177  1.00  0.00           H  
ATOM    283  H22  DG     9      46.608  39.081  46.735  1.00  0.00           H  
ATOM    284  N3   DG     9      47.622  41.214  47.485  1.00  0.00           N  
ATOM    285  C4   DG     9      47.961  42.562  47.765  1.00  0.00           C  
ATOM    286  C3'  DG     9      52.604  42.578  49.354  1.00  0.00           C  
ATOM    287  H3'  DG     9      52.974  43.593  49.502  1.00  0.00           H  
ATOM    288  C2'  DG     9      51.550  42.622  48.184  1.00  0.00           C  
ATOM    289  H2'  DG     9      51.449  43.580  47.674  1.00  0.00           H  
ATOM    290 H2''  DG     9      51.768  41.872  47.424  1.00  0.00           H  
ATOM    291  O3'  DG     9      53.670  41.743  49.004  1.00  0.00           O  
ATOM    292  P    DG    10      54.523  41.875  47.646  1.00  0.00           P  
ATOM    293  OP1  DG    10      55.910  41.373  47.799  1.00  0.00           O  
ATOM    294  OP2  DG    10      54.372  43.262  47.128  1.00  0.00           O  
ATOM    295  O5'  DG    10      53.761  40.920  46.633  1.00  0.00           O  
ATOM    296  C5'  DG    10      53.407  39.578  47.109  1.00  0.00           C  
ATOM    297  H5'  DG    10      52.790  39.612  48.007  1.00  0.00           H  
ATOM    298 H5''  DG    10      54.304  39.000  47.330  1.00  0.00           H  
ATOM    299  C4'  DG    10      52.555  38.846  46.077  1.00  0.00           C  
ATOM    300  H4'  DG    10      52.306  37.865  46.481  1.00  0.00           H  
ATOM    301  O4'  DG    10      51.401  39.673  46.100  1.00  0.00           O  
ATOM    302  C1'  DG    10      50.787  39.623  44.822  1.00  0.00           C  
ATOM    303  H1'  DG    10      50.102  38.776  44.838  1.00  0.00           H  
ATOM    304  N9   DG    10      50.177  40.988  44.578  1.00  0.00           N  
ATOM    305  C8   DG    10      50.762  42.204  44.890  1.00  0.00           C  
ATOM    306  H8   DG    10      51.789  42.252  45.222  1.00  0.00           H  
ATOM    307  N7   DG    10      49.963  43.186  44.694  1.00  0.00           N  
ATOM    308  C5   DG    10      48.717  42.611  44.186  1.00  0.00           C  
ATOM    309  C6   DG    10      47.526  43.229  43.723  1.00  0.00           C  
ATOM    310  O6   DG    10      47.319  44.446  43.677  1.00  0.00           O  
ATOM    311  N1   DG    10      46.567  42.356  43.353  1.00  0.00           N  
ATOM    312  H1   DG    10      45.653  42.682  43.072  1.00  0.00           H  
ATOM    313  C2   DG    10      46.754  40.983  43.365  1.00  0.00           C  
ATOM    314  N2   DG    10      45.806  40.191  42.911  1.00  0.00           N  
ATOM    315  H21  DG    10      45.172  40.451  42.169  1.00  0.00           H  
ATOM    316  H22  DG    10      46.000  39.200  42.930  1.00  0.00           H  
ATOM    317  N3   DG    10      47.883  40.429  43.749  1.00  0.00           N  
ATOM    318  C4   DG    10      48.879  41.282  44.134  1.00  0.00           C  
ATOM    319  C3'  DG    10      53.082  38.814  44.611  1.00  0.00           C  
ATOM    320  H3'  DG    10      54.026  39.359  44.592  1.00  0.00           H  
ATOM    321  C2'  DG    10      51.927  39.383  43.826  1.00  0.00           C  
ATOM    322  H2'  DG    10      52.221  40.305  43.324  1.00  0.00           H  
ATOM    323 H2''  DG    10      51.569  38.692  43.063  1.00  0.00           H  
ATOM    324  O3'  DG    10      53.438  37.490  44.335  1.00  0.00           O  
ATOM    325  P    DT    11      55.008  37.010  43.970  1.00  0.00           P  
ATOM    326  OP1  DT    11      54.936  35.550  43.719  1.00  0.00           O  
ATOM    327  OP2  DT    11      55.897  37.549  45.039  1.00  0.00           O  
ATOM    328  O5'  DT    11      55.609  37.804  42.695  1.00  0.00           O  
ATOM    329  C5'  DT    11      54.870  38.059  41.559  1.00  0.00           C  
ATOM    330  H5'  DT    11      53.845  37.695  41.488  1.00  0.00           H  
ATOM    331 H5''  DT    11      55.451  37.618  40.750  1.00  0.00           H  
ATOM    332  C4'  DT    11      54.672  39.577  41.234  1.00  0.00           C  
ATOM    333  H4'  DT    11      53.838  39.791  41.903  1.00  0.00           H  
ATOM    334  O4'  DT    11      55.834  40.408  41.579  1.00  0.00           O  
ATOM    335  C1'  DT    11      55.598  41.673  40.962  1.00  0.00           C  
ATOM    336  H1'  DT    11      54.795  42.248  41.423  1.00  0.00           H  
ATOM    337  N1   DT    11      56.844  42.574  41.065  1.00  0.00           N  
ATOM    338  C6   DT    11      57.940  42.428  40.225  1.00  0.00           C  
ATOM    339  H6   DT    11      57.861  41.628  39.504  1.00  0.00           H  
ATOM    340  C5   DT    11      59.097  43.145  40.503  1.00  0.00           C  
ATOM    341  C7   DT    11      60.353  42.880  39.750  1.00  0.00           C  
ATOM    342  H71  DT    11      60.552  43.673  39.028  1.00  0.00           H  
ATOM    343  H72  DT    11      61.161  42.887  40.482  1.00  0.00           H  
ATOM    344  H73  DT    11      60.265  41.881  39.324  1.00  0.00           H  
ATOM    345  C4   DT    11      59.156  44.183  41.500  1.00  0.00           C  
ATOM    346  O4   DT    11      60.135  44.942  41.705  1.00  0.00           O  
ATOM    347  N3   DT    11      57.974  44.324  42.163  1.00  0.00           N  
ATOM    348  H3   DT    11      57.951  45.142  42.755  1.00  0.00           H  
ATOM    349  C2   DT    11      56.846  43.506  42.093  1.00  0.00           C  
ATOM    350  O2   DT    11      56.068  43.541  43.042  1.00  0.00           O  
ATOM    351  C3'  DT    11      54.186  40.072  39.845  1.00  0.00           C  
ATOM    352  H3'  DT    11      54.351  39.344  39.050  1.00  0.00           H  
ATOM    353  C2'  DT    11      55.064  41.238  39.590  1.00  0.00           C  
ATOM    354  H2'  DT    11      55.888  40.856  38.988  1.00  0.00           H  
ATOM    355 H2''  DT    11      54.476  42.056  39.173  1.00  0.00           H  
ATOM    356  O3'  DT    11      52.866  40.497  39.876  1.00  0.00           O  
ATOM    357  P    DT    12      51.687  39.694  39.179  1.00  0.00           P  
ATOM    358  OP1  DT    12      51.917  38.243  39.350  1.00  0.00           O  
ATOM    359  OP2  DT    12      51.415  40.214  37.813  1.00  0.00           O  
ATOM    360  O5'  DT    12      50.444  39.966  40.058  1.00  0.00           O  
ATOM    361  C5'  DT    12      50.087  41.219  40.586  1.00  0.00           C  
ATOM    362  H5'  DT    12      50.807  41.991  40.314  1.00  0.00           H  
ATOM    363 H5''  DT    12      49.937  41.098  41.659  1.00  0.00           H  
ATOM    364  C4'  DT    12      48.696  41.670  40.044  1.00  0.00           C  
ATOM    365  H4'  DT    12      48.053  40.794  40.126  1.00  0.00           H  
ATOM    366  O4'  DT    12      48.270  42.821  40.869  1.00  0.00           O  
ATOM    367  C1'  DT    12      47.797  43.784  40.001  1.00  0.00           C  
ATOM    368  H1'  DT    12      46.790  43.531  39.669  1.00  0.00           H  
ATOM    369  N1   DT    12      47.871  45.128  40.603  1.00  0.00           N  
ATOM    370  C6   DT    12      49.113  45.606  41.131  1.00  0.00           C  
ATOM    371  H6   DT    12      49.956  44.932  41.118  1.00  0.00           H  
ATOM    372  C5   DT    12      49.207  46.900  41.547  1.00  0.00           C  
ATOM    373  C7   DT    12      50.531  47.343  42.095  1.00  0.00           C  
ATOM    374  H71  DT    12      50.436  47.888  43.033  1.00  0.00           H  
ATOM    375  H72  DT    12      51.195  46.492  42.243  1.00  0.00           H  
ATOM    376  H73  DT    12      50.972  48.099  41.445  1.00  0.00           H  
ATOM    377  C4   DT    12      48.053  47.842  41.366  1.00  0.00           C  
ATOM    378  O4   DT    12      48.113  49.022  41.623  1.00  0.00           O  
ATOM    379  N3   DT    12      46.894  47.232  40.830  1.00  0.00           N  
ATOM    380  H3   DT    12      46.083  47.776  40.573  1.00  0.00           H  
ATOM    381  C2   DT    12      46.770  45.928  40.463  1.00  0.00           C  
ATOM    382  O2   DT    12      45.622  45.563  40.110  1.00  0.00           O  
ATOM    383  C3'  DT    12      48.728  42.173  38.613  1.00  0.00           C  
ATOM    384  H3'  DT    12      49.649  41.902  38.096  1.00  0.00           H  
ATOM    385  C2'  DT    12      48.606  43.635  38.712  1.00  0.00           C  
ATOM    386  H2'  DT    12      49.585  44.094  38.855  1.00  0.00           H  
ATOM    387 H2''  DT    12      48.235  44.261  37.901  1.00  0.00           H  
ATOM    388  O3'  DT    12      47.727  41.572  37.746  1.00  0.00           O  
ATOM    389  P    DA    13      47.529  42.052  36.247  1.00  0.00           P  
ATOM    390  OP1  DA    13      46.816  40.966  35.582  1.00  0.00           O  
ATOM    391  OP2  DA    13      48.814  42.589  35.683  1.00  0.00           O  
ATOM    392  O5'  DA    13      46.575  43.307  36.259  1.00  0.00           O  
ATOM    393  C5'  DA    13      45.283  43.254  36.900  1.00  0.00           C  
ATOM    394  H5'  DA    13      45.347  43.406  37.977  1.00  0.00           H  
ATOM    395 H5''  DA    13      44.810  42.279  36.783  1.00  0.00           H  
ATOM    396  C4'  DA    13      44.320  44.332  36.438  1.00  0.00           C  
ATOM    397  H4'  DA    13      43.342  44.092  36.854  1.00  0.00           H  
ATOM    398  O4'  DA    13      44.742  45.600  36.875  1.00  0.00           O  
ATOM    399  C1'  DA    13      45.062  46.466  35.817  1.00  0.00           C  
ATOM    400  H1'  DA    13      44.253  47.197  35.814  1.00  0.00           H  
ATOM    401  N9   DA    13      46.189  47.253  36.201  1.00  0.00           N  
ATOM    402  C8   DA    13      47.255  46.961  37.062  1.00  0.00           C  
ATOM    403  H8   DA    13      47.240  46.047  37.637  1.00  0.00           H  
ATOM    404  N7   DA    13      48.165  47.910  37.063  1.00  0.00           N  
ATOM    405  C5   DA    13      47.739  48.753  35.969  1.00  0.00           C  
ATOM    406  C6   DA    13      48.316  49.706  35.078  1.00  0.00           C  
ATOM    407  N6   DA    13      49.511  50.219  35.225  1.00  0.00           N  
ATOM    408  H61  DA    13      49.834  50.917  34.571  1.00  0.00           H  
ATOM    409  H62  DA    13      50.024  49.880  36.026  1.00  0.00           H  
ATOM    410  N1   DA    13      47.669  50.273  34.042  1.00  0.00           N  
ATOM    411  C2   DA    13      46.452  49.823  33.772  1.00  0.00           C  
ATOM    412  H2   DA    13      46.001  50.323  32.928  1.00  0.00           H  
ATOM    413  N3   DA    13      45.863  48.857  34.425  1.00  0.00           N  
ATOM    414  C4   DA    13      46.514  48.404  35.487  1.00  0.00           C  
ATOM    415  C3'  DA    13      44.354  44.369  34.904  1.00  0.00           C  
ATOM    416  H3'  DA    13      44.716  43.388  34.597  1.00  0.00           H  
ATOM    417  C2'  DA    13      45.173  45.630  34.524  1.00  0.00           C  
ATOM    418  H2'  DA    13      46.227  45.353  34.513  1.00  0.00           H  
ATOM    419 H2''  DA    13      44.804  46.217  33.683  1.00  0.00           H  
ATOM    420  O3'  DA    13      43.112  44.623  34.261  1.00  0.00           O  
ATOM    421  P    DG    14      42.118  43.394  33.914  1.00  0.00           P  
ATOM    422  OP1  DG    14      42.835  42.286  33.254  1.00  0.00           O  
ATOM    423  OP2  DG    14      40.924  43.939  33.324  1.00  0.00           O  
ATOM    424  O5'  DG    14      41.703  43.050  35.412  1.00  0.00           O  
ATOM    425  C5'  DG    14      40.882  41.992  35.799  1.00  0.00           C  
ATOM    426  H5'  DG    14      40.173  41.912  34.975  1.00  0.00           H  
ATOM    427 H5''  DG    14      40.434  42.424  36.693  1.00  0.00           H  
ATOM    428  C4'  DG    14      41.411  40.627  36.044  1.00  0.00           C  
ATOM    429  H4'  DG    14      41.373  39.946  35.194  1.00  0.00           H  
ATOM    430  O4'  DG    14      42.781  40.829  36.326  1.00  0.00           O  
ATOM    431  C1'  DG    14      43.212  39.973  37.338  1.00  0.00           C  
ATOM    432  H1'  DG    14      44.045  39.370  36.978  1.00  0.00           H  
ATOM    433  N9   DG    14      43.705  40.681  38.634  1.00  0.00           N  
ATOM    434  C8   DG    14      44.861  40.388  39.296  1.00  0.00           C  
ATOM    435  H8   DG    14      45.473  39.532  39.053  1.00  0.00           H  
ATOM    436  N7   DG    14      45.140  41.248  40.279  1.00  0.00           N  
ATOM    437  C5   DG    14      44.070  42.142  40.248  1.00  0.00           C  
ATOM    438  C6   DG    14      43.738  43.294  41.017  1.00  0.00           C  
ATOM    439  O6   DG    14      44.389  43.744  41.932  1.00  0.00           O  
ATOM    440  N1   DG    14      42.578  43.985  40.591  1.00  0.00           N  
ATOM    441  H1   DG    14      42.343  44.882  40.992  1.00  0.00           H  
ATOM    442  C2   DG    14      41.765  43.403  39.649  1.00  0.00           C  
ATOM    443  N2   DG    14      40.657  44.120  39.473  1.00  0.00           N  
ATOM    444  H21  DG    14      40.377  44.918  40.026  1.00  0.00           H  
ATOM    445  H22  DG    14      40.094  43.724  38.733  1.00  0.00           H  
ATOM    446  N3   DG    14      42.011  42.375  38.943  1.00  0.00           N  
ATOM    447  C4   DG    14      43.189  41.759  39.251  1.00  0.00           C  
ATOM    448  C3'  DG    14      40.834  39.845  37.257  1.00  0.00           C  
ATOM    449  H3'  DG    14      40.750  40.623  38.016  1.00  0.00           H  
ATOM    450  C2'  DG    14      42.061  39.060  37.697  1.00  0.00           C  
ATOM    451  H2'  DG    14      42.192  38.672  38.707  1.00  0.00           H  
ATOM    452 H2''  DG    14      42.217  38.196  37.052  1.00  0.00           H  
ATOM    453  O3'  DG    14      39.536  39.221  37.007  1.00  0.00           O  
ATOM    454  P    DG    15      38.975  37.926  37.713  1.00  0.00           P  
ATOM    455  OP1  DG    15      39.917  36.830  37.720  1.00  0.00           O  
ATOM    456  OP2  DG    15      37.674  37.683  37.091  1.00  0.00           O  
ATOM    457  O5'  DG    15      38.600  38.385  39.271  1.00  0.00           O  
ATOM    458  C5'  DG    15      39.574  38.871  40.217  1.00  0.00           C  
ATOM    459  H5'  DG    15      39.002  39.475  40.921  1.00  0.00           H  
ATOM    460 H5''  DG    15      40.258  39.557  39.716  1.00  0.00           H  
ATOM    461  C4'  DG    15      40.276  37.702  40.943  1.00  0.00           C  
ATOM    462  H4'  DG    15      40.606  36.961  40.216  1.00  0.00           H  
ATOM    463  O4'  DG    15      41.490  38.123  41.555  1.00  0.00           O  
ATOM    464  C1'  DG    15      41.377  38.052  42.992  1.00  0.00           C  
ATOM    465  H1'  DG    15      41.887  37.136  43.292  1.00  0.00           H  
ATOM    466  N9   DG    15      41.987  39.320  43.612  1.00  0.00           N  
ATOM    467  C8   DG    15      43.040  39.310  44.511  1.00  0.00           C  
ATOM    468  H8   DG    15      43.536  38.389  44.777  1.00  0.00           H  
ATOM    469  N7   DG    15      43.335  40.485  45.085  1.00  0.00           N  
ATOM    470  C5   DG    15      42.465  41.356  44.360  1.00  0.00           C  
ATOM    471  C6   DG    15      42.350  42.770  44.210  1.00  0.00           C  
ATOM    472  O6   DG    15      43.141  43.568  44.701  1.00  0.00           O  
ATOM    473  N1   DG    15      41.345  43.306  43.456  1.00  0.00           N  
ATOM    474  H1   DG    15      41.326  44.303  43.301  1.00  0.00           H  
ATOM    475  C2   DG    15      40.531  42.490  42.749  1.00  0.00           C  
ATOM    476  N2   DG    15      39.643  43.075  42.031  1.00  0.00           N  
ATOM    477  H21  DG    15      39.622  44.085  42.026  1.00  0.00           H  
ATOM    478  H22  DG    15      39.020  42.533  41.450  1.00  0.00           H  
ATOM    479  N3   DG    15      40.547  41.180  42.783  1.00  0.00           N  
ATOM    480  C4   DG    15      41.571  40.662  43.569  1.00  0.00           C  
ATOM    481  C3'  DG    15      39.426  37.068  42.009  1.00  0.00           C  
ATOM    482  H3'  DG    15      38.380  37.248  41.761  1.00  0.00           H  
ATOM    483  C2'  DG    15      39.877  37.882  43.219  1.00  0.00           C  
ATOM    484  H2'  DG    15      39.341  38.831  43.232  1.00  0.00           H  
ATOM    485 H2''  DG    15      39.629  37.333  44.127  1.00  0.00           H  
ATOM    486  O3'  DG    15      39.731  35.669  42.128  1.00  0.00           O  
ATOM    487  P    DG    16      39.071  34.777  43.232  1.00  0.00           P  
ATOM    488  OP1  DG    16      39.254  33.338  42.755  1.00  0.00           O  
ATOM    489  OP2  DG    16      37.676  35.277  43.315  1.00  0.00           O  
ATOM    490  O5'  DG    16      39.865  34.925  44.609  1.00  0.00           O  
ATOM    491  C5'  DG    16      41.166  34.496  44.804  1.00  0.00           C  
ATOM    492  H5'  DG    16      41.861  35.005  44.135  1.00  0.00           H  
ATOM    493 H5''  DG    16      41.269  33.419  44.677  1.00  0.00           H  
ATOM    494  C4'  DG    16      41.639  34.962  46.197  1.00  0.00           C  
ATOM    495  H4'  DG    16      42.596  34.481  46.402  1.00  0.00           H  
ATOM    496  O4'  DG    16      41.712  36.359  46.155  1.00  0.00           O  
ATOM    497  C1'  DG    16      41.166  36.837  47.365  1.00  0.00           C  
ATOM    498  H1'  DG    16      41.898  36.714  48.162  1.00  0.00           H  
ATOM    499  N9   DG    16      40.821  38.220  47.193  1.00  0.00           N  
ATOM    500  C8   DG    16      39.708  38.806  46.659  1.00  0.00           C  
ATOM    501  H8   DG    16      38.934  38.198  46.214  1.00  0.00           H  
ATOM    502  N7   DG    16      39.745  40.085  46.681  1.00  0.00           N  
ATOM    503  C5   DG    16      40.945  40.429  47.312  1.00  0.00           C  
ATOM    504  C6   DG    16      41.487  41.726  47.670  1.00  0.00           C  
ATOM    505  O6   DG    16      41.041  42.841  47.396  1.00  0.00           O  
ATOM    506  N1   DG    16      42.585  41.547  48.515  1.00  0.00           N  
ATOM    507  H1   DG    16      42.978  42.383  48.923  1.00  0.00           H  
ATOM    508  C2   DG    16      43.227  40.405  48.705  1.00  0.00           C  
ATOM    509  N2   DG    16      44.285  40.396  49.447  1.00  0.00           N  
ATOM    510  H21  DG    16      44.660  41.215  49.904  1.00  0.00           H  
ATOM    511  H22  DG    16      44.669  39.463  49.494  1.00  0.00           H  
ATOM    512  N3   DG    16      42.840  39.188  48.343  1.00  0.00           N  
ATOM    513  C4   DG    16      41.636  39.290  47.643  1.00  0.00           C  
ATOM    514  C3'  DG    16      40.621  34.633  47.280  1.00  0.00           C  
ATOM    515  H3'  DG    16      39.898  33.917  46.889  1.00  0.00           H  
ATOM    516  C2'  DG    16      39.949  35.964  47.661  1.00  0.00           C  
ATOM    517  H2'  DG    16      39.129  36.242  46.999  1.00  0.00           H  
ATOM    518 H2''  DG    16      39.731  36.034  48.727  1.00  0.00           H  
ATOM    519  O3'  DG    16      41.333  34.067  48.341  1.00  0.00           O  
ATOM    520  P    DT    17      40.775  32.937  49.245  1.00  0.00           P  
ATOM    521  OP1  DT    17      41.920  32.502  50.146  1.00  0.00           O  
ATOM    522  OP2  DT    17      40.076  31.997  48.339  1.00  0.00           O  
ATOM    523  O5'  DT    17      39.689  33.597  50.199  1.00  0.00           O  
ATOM    524  C5'  DT    17      38.690  32.807  50.811  1.00  0.00           C  
ATOM    525  H5'  DT    17      39.089  31.846  51.135  1.00  0.00           H  
ATOM    526 H5''  DT    17      37.991  32.596  50.001  1.00  0.00           H  
ATOM    527  C4'  DT    17      38.093  33.525  52.021  1.00  0.00           C  
ATOM    528  H4'  DT    17      37.501  32.871  52.661  1.00  0.00           H  
ATOM    529  O4'  DT    17      39.062  34.111  52.775  1.00  0.00           O  
ATOM    530  C1'  DT    17      38.681  35.420  53.125  1.00  0.00           C  
ATOM    531  H1'  DT    17      38.127  35.451  54.063  1.00  0.00           H  
ATOM    532  N1   DT    17      40.017  36.074  53.350  1.00  0.00           N  
ATOM    533  C6   DT    17      40.935  36.052  52.291  1.00  0.00           C  
ATOM    534  H6   DT    17      40.606  35.603  51.366  1.00  0.00           H  
ATOM    535  C5   DT    17      42.160  36.665  52.423  1.00  0.00           C  
ATOM    536  C7   DT    17      43.213  36.780  51.335  1.00  0.00           C  
ATOM    537  H71  DT    17      44.192  36.440  51.673  1.00  0.00           H  
ATOM    538  H72  DT    17      43.019  36.228  50.416  1.00  0.00           H  
ATOM    539  H73  DT    17      43.273  37.779  50.904  1.00  0.00           H  
ATOM    540  C4   DT    17      42.488  37.346  53.740  1.00  0.00           C  
ATOM    541  O4   DT    17      43.498  37.964  54.083  1.00  0.00           O  
ATOM    542  N3   DT    17      41.516  37.364  54.730  1.00  0.00           N  
ATOM    543  H3   DT    17      41.728  37.809  55.611  1.00  0.00           H  
ATOM    544  C2   DT    17      40.288  36.696  54.573  1.00  0.00           C  
ATOM    545  O2   DT    17      39.520  36.601  55.518  1.00  0.00           O  
ATOM    546  C3'  DT    17      37.090  34.658  51.621  1.00  0.00           C  
ATOM    547  H3'  DT    17      36.787  34.494  50.587  1.00  0.00           H  
ATOM    548  C2'  DT    17      37.906  35.885  51.906  1.00  0.00           C  
ATOM    549  H2'  DT    17      38.517  36.196  51.058  1.00  0.00           H  
ATOM    550 H2''  DT    17      37.187  36.671  52.138  1.00  0.00           H  
ATOM    551  O3'  DT    17      35.910  34.657  52.473  1.00  0.00           O  
ATOM    552  P    DT    18      34.490  34.922  51.729  1.00  0.00           P  
ATOM    553  OP1  DT    18      33.540  34.175  52.526  1.00  0.00           O  
ATOM    554  OP2  DT    18      34.607  34.607  50.268  1.00  0.00           O  
ATOM    555  O5'  DT    18      34.111  36.470  51.951  1.00  0.00           O  
ATOM    556  C5'  DT    18      32.944  36.831  52.627  1.00  0.00           C  
ATOM    557  H5'  DT    18      32.905  36.339  53.599  1.00  0.00           H  
ATOM    558 H5''  DT    18      32.048  36.545  52.075  1.00  0.00           H  
ATOM    559  C4'  DT    18      32.996  38.380  52.748  1.00  0.00           C  
ATOM    560  H4'  DT    18      32.021  38.696  53.120  1.00  0.00           H  
ATOM    561  O4'  DT    18      34.074  38.883  53.622  1.00  0.00           O  
ATOM    562  C1'  DT    18      34.445  40.163  53.154  1.00  0.00           C  
ATOM    563  H1'  DT    18      33.643  40.858  53.403  1.00  0.00           H  
ATOM    564  N1   DT    18      35.667  40.647  53.708  1.00  0.00           N  
ATOM    565  C6   DT    18      36.866  40.027  53.476  1.00  0.00           C  
ATOM    566  H6   DT    18      36.852  39.169  52.820  1.00  0.00           H  
ATOM    567  C5   DT    18      38.026  40.469  54.012  1.00  0.00           C  
ATOM    568  C7   DT    18      39.309  39.657  53.731  1.00  0.00           C  
ATOM    569  H71  DT    18      39.753  39.461  54.707  1.00  0.00           H  
ATOM    570  H72  DT    18      39.144  38.734  53.174  1.00  0.00           H  
ATOM    571  H73  DT    18      39.903  40.298  53.080  1.00  0.00           H  
ATOM    572  C4   DT    18      38.014  41.677  54.813  1.00  0.00           C  
ATOM    573  O4   DT    18      39.031  42.075  55.384  1.00  0.00           O  
ATOM    574  N3   DT    18      36.800  42.284  55.002  1.00  0.00           N  
ATOM    575  H3   DT    18      36.708  43.015  55.694  1.00  0.00           H  
ATOM    576  C2   DT    18      35.634  41.789  54.492  1.00  0.00           C  
ATOM    577  O2   DT    18      34.592  42.447  54.671  1.00  0.00           O  
ATOM    578  C3'  DT    18      33.108  39.035  51.412  1.00  0.00           C  
ATOM    579  H3'  DT    18      33.236  38.320  50.599  1.00  0.00           H  
ATOM    580  C2'  DT    18      34.422  39.895  51.617  1.00  0.00           C  
ATOM    581  H2'  DT    18      35.247  39.248  51.319  1.00  0.00           H  
ATOM    582 H2''  DT    18      34.316  40.788  51.002  1.00  0.00           H  
ATOM    583  O3'  DT    18      31.962  39.916  51.133  1.00  0.00           O  
ATOM    584  P    DA    19      30.882  39.565  49.995  1.00  0.00           P  
ATOM    585  OP1  DA    19      29.741  40.504  50.162  1.00  0.00           O  
ATOM    586  OP2  DA    19      30.595  38.081  50.175  1.00  0.00           O  
ATOM    587  O5'  DA    19      31.652  39.781  48.664  1.00  0.00           O  
ATOM    588  C5'  DA    19      31.917  41.103  48.187  1.00  0.00           C  
ATOM    589  H5'  DA    19      32.137  41.793  49.002  1.00  0.00           H  
ATOM    590 H5''  DA    19      30.956  41.348  47.735  1.00  0.00           H  
ATOM    591  C4'  DA    19      33.141  41.154  47.330  1.00  0.00           C  
ATOM    592  H4'  DA    19      33.151  42.135  46.855  1.00  0.00           H  
ATOM    593  O4'  DA    19      34.277  40.961  48.140  1.00  0.00           O  
ATOM    594  C1'  DA    19      35.214  40.192  47.286  1.00  0.00           C  
ATOM    595  H1'  DA    19      35.570  40.874  46.514  1.00  0.00           H  
ATOM    596  N9   DA    19      36.259  39.525  48.106  1.00  0.00           N  
ATOM    597  C8   DA    19      36.383  38.199  48.458  1.00  0.00           C  
ATOM    598  H8   DA    19      35.698  37.400  48.218  1.00  0.00           H  
ATOM    599  N7   DA    19      37.402  37.953  49.199  1.00  0.00           N  
ATOM    600  C5   DA    19      38.056  39.214  49.305  1.00  0.00           C  
ATOM    601  C6   DA    19      39.162  39.682  50.011  1.00  0.00           C  
ATOM    602  N6   DA    19      40.065  39.001  50.597  1.00  0.00           N  
ATOM    603  H61  DA    19      40.732  39.517  51.154  1.00  0.00           H  
ATOM    604  H62  DA    19      39.897  38.015  50.739  1.00  0.00           H  
ATOM    605  N1   DA    19      39.459  40.963  50.052  1.00  0.00           N  
ATOM    606  C2   DA    19      38.588  41.808  49.457  1.00  0.00           C  
ATOM    607  H2   DA    19      38.875  42.844  49.352  1.00  0.00           H  
ATOM    608  N3   DA    19      37.526  41.545  48.800  1.00  0.00           N  
ATOM    609  C4   DA    19      37.276  40.196  48.790  1.00  0.00           C  
ATOM    610  C3'  DA    19      33.047  40.086  46.178  1.00  0.00           C  
ATOM    611  H3'  DA    19      32.093  39.562  46.126  1.00  0.00           H  
ATOM    612  C2'  DA    19      34.220  39.200  46.617  1.00  0.00           C  
ATOM    613  H2'  DA    19      33.849  38.486  47.352  1.00  0.00           H  
ATOM    614 H2''  DA    19      34.685  38.704  45.765  1.00  0.00           H  
ATOM    615  O3'  DA    19      33.457  40.597  44.956  1.00  0.00           O  
ATOM    616  P    DG    20      32.387  40.868  43.863  1.00  0.00           P  
ATOM    617  OP1  DG    20      31.135  41.170  44.598  1.00  0.00           O  
ATOM    618  OP2  DG    20      32.450  39.765  42.857  1.00  0.00           O  
ATOM    619  O5'  DG    20      32.754  42.233  43.126  1.00  0.00           O  
ATOM    620  C5'  DG    20      33.579  42.365  41.985  1.00  0.00           C  
ATOM    621  H5'  DG    20      33.067  41.881  41.153  1.00  0.00           H  
ATOM    622 H5''  DG    20      34.480  41.780  42.173  1.00  0.00           H  
ATOM    623  C4'  DG    20      33.905  43.845  41.686  1.00  0.00           C  
ATOM    624  H4'  DG    20      32.927  44.204  41.366  1.00  0.00           H  
ATOM    625  O4'  DG    20      34.545  44.556  42.764  1.00  0.00           O  
ATOM    626  C1'  DG    20      35.515  45.393  42.201  1.00  0.00           C  
ATOM    627  H1'  DG    20      35.082  46.276  41.732  1.00  0.00           H  
ATOM    628  N9   DG    20      36.537  45.752  43.197  1.00  0.00           N  
ATOM    629  C8   DG    20      36.932  46.973  43.527  1.00  0.00           C  
ATOM    630  H8   DG    20      36.466  47.827  43.059  1.00  0.00           H  
ATOM    631  N7   DG    20      37.829  47.059  44.429  1.00  0.00           N  
ATOM    632  C5   DG    20      38.034  45.732  44.783  1.00  0.00           C  
ATOM    633  C6   DG    20      38.896  45.087  45.758  1.00  0.00           C  
ATOM    634  O6   DG    20      39.778  45.575  46.462  1.00  0.00           O  
ATOM    635  N1   DG    20      38.842  43.664  45.723  1.00  0.00           N  
ATOM    636  H1   DG    20      39.449  43.131  46.329  1.00  0.00           H  
ATOM    637  C2   DG    20      38.125  42.992  44.831  1.00  0.00           C  
ATOM    638  N2   DG    20      38.012  41.741  45.067  1.00  0.00           N  
ATOM    639  H21  DG    20      38.540  41.340  45.828  1.00  0.00           H  
ATOM    640  H22  DG    20      37.370  41.162  44.544  1.00  0.00           H  
ATOM    641  N3   DG    20      37.334  43.534  43.946  1.00  0.00           N  
ATOM    642  C4   DG    20      37.306  44.891  43.975  1.00  0.00           C  
ATOM    643  C3'  DG    20      34.730  43.937  40.418  1.00  0.00           C  
ATOM    644  H3'  DG    20      34.886  43.005  39.876  1.00  0.00           H  
ATOM    645  C2'  DG    20      36.019  44.587  40.988  1.00  0.00           C  
ATOM    646  H2'  DG    20      36.626  43.764  41.366  1.00  0.00           H  
ATOM    647 H2''  DG    20      36.531  45.187  40.236  1.00  0.00           H  
ATOM    648  O3'  DG    20      34.005  44.817  39.504  1.00  0.00           O  
ATOM    649  P    DG    21      34.685  45.142  38.120  1.00  0.00           P  
ATOM    650  OP1  DG    21      33.515  45.463  37.267  1.00  0.00           O  
ATOM    651  OP2  DG    21      35.654  44.175  37.736  1.00  0.00           O  
ATOM    652  O5'  DG    21      35.415  46.531  38.328  1.00  0.00           O  
ATOM    653  C5'  DG    21      34.745  47.662  38.787  1.00  0.00           C  
ATOM    654  H5'  DG    21      34.082  47.394  39.610  1.00  0.00           H  
ATOM    655 H5''  DG    21      34.117  48.155  38.045  1.00  0.00           H  
ATOM    656  C4'  DG    21      35.720  48.699  39.416  1.00  0.00           C  
ATOM    657  H4'  DG    21      35.161  49.539  39.829  1.00  0.00           H  
ATOM    658  O4'  DG    21      36.478  48.202  40.512  1.00  0.00           O  
ATOM    659  C1'  DG    21      37.781  48.764  40.357  1.00  0.00           C  
ATOM    660  H1'  DG    21      37.804  49.763  40.791  1.00  0.00           H  
ATOM    661  N9   DG    21      38.734  47.885  40.969  1.00  0.00           N  
ATOM    662  C8   DG    21      38.984  46.556  40.729  1.00  0.00           C  
ATOM    663  H8   DG    21      38.434  45.993  39.990  1.00  0.00           H  
ATOM    664  N7   DG    21      39.920  46.069  41.549  1.00  0.00           N  
ATOM    665  C5   DG    21      40.294  47.123  42.291  1.00  0.00           C  
ATOM    666  C6   DG    21      41.210  47.170  43.474  1.00  0.00           C  
ATOM    667  O6   DG    21      41.785  46.229  44.019  1.00  0.00           O  
ATOM    668  N1   DG    21      41.420  48.453  43.960  1.00  0.00           N  
ATOM    669  H1   DG    21      42.201  48.560  44.591  1.00  0.00           H  
ATOM    670  C2   DG    21      40.744  49.533  43.442  1.00  0.00           C  
ATOM    671  N2   DG    21      40.967  50.659  44.019  1.00  0.00           N  
ATOM    672  H21  DG    21      41.574  50.668  44.827  1.00  0.00           H  
ATOM    673  H22  DG    21      40.377  51.426  43.729  1.00  0.00           H  
ATOM    674  N3   DG    21      39.818  49.531  42.484  1.00  0.00           N  
ATOM    675  C4   DG    21      39.669  48.273  41.950  1.00  0.00           C  
ATOM    676  C3'  DG    21      36.672  49.287  38.267  1.00  0.00           C  
ATOM    677  H3'  DG    21      36.384  48.894  37.292  1.00  0.00           H  
ATOM    678  C2'  DG    21      37.964  48.812  38.865  1.00  0.00           C  
ATOM    679  H2'  DG    21      38.156  47.814  38.471  1.00  0.00           H  
ATOM    680 H2''  DG    21      38.805  49.469  38.641  1.00  0.00           H  
ATOM    681  O3'  DG    21      36.530  50.698  38.342  1.00  0.00           O  
ATOM    682  P    DG    22      37.184  51.735  37.336  1.00  0.00           P  
ATOM    683  OP1  DG    22      36.188  52.895  37.297  1.00  0.00           O  
ATOM    684  OP2  DG    22      37.772  51.173  36.147  1.00  0.00           O  
ATOM    685  O5'  DG    22      38.406  52.153  38.343  1.00  0.00           O  
ATOM    686  C5'  DG    22      38.510  53.327  39.195  1.00  0.00           C  
ATOM    687  H5'  DG    22      38.091  53.118  40.179  1.00  0.00           H  
ATOM    688 H5''  DG    22      37.846  54.101  38.812  1.00  0.00           H  
ATOM    689  C4'  DG    22      39.878  54.007  39.400  1.00  0.00           C  
ATOM    690  H4'  DG    22      39.686  54.995  39.817  1.00  0.00           H  
ATOM    691  O4'  DG    22      40.621  53.366  40.343  1.00  0.00           O  
ATOM    692  C1'  DG    22      41.773  52.749  39.685  1.00  0.00           C  
ATOM    693  H1'  DG    22      42.674  53.341  39.845  1.00  0.00           H  
ATOM    694  N9   DG    22      41.991  51.362  40.145  1.00  0.00           N  
ATOM    695  C8   DG    22      41.494  50.208  39.652  1.00  0.00           C  
ATOM    696  H8   DG    22      40.720  50.266  38.902  1.00  0.00           H  
ATOM    697  N7   DG    22      41.974  49.080  40.018  1.00  0.00           N  
ATOM    698  C5   DG    22      42.930  49.531  40.930  1.00  0.00           C  
ATOM    699  C6   DG    22      43.840  48.759  41.765  1.00  0.00           C  
ATOM    700  O6   DG    22      43.908  47.594  41.950  1.00  0.00           O  
ATOM    701  N1   DG    22      44.658  49.486  42.557  1.00  0.00           N  
ATOM    702  H1   DG    22      45.236  48.969  43.203  1.00  0.00           H  
ATOM    703  C2   DG    22      44.771  50.796  42.375  1.00  0.00           C  
ATOM    704  N2   DG    22      45.721  51.311  43.175  1.00  0.00           N  
ATOM    705  H21  DG    22      46.417  50.654  43.498  1.00  0.00           H  
ATOM    706  H22  DG    22      46.020  52.275  43.130  1.00  0.00           H  
ATOM    707  N3   DG    22      43.937  51.584  41.640  1.00  0.00           N  
ATOM    708  C4   DG    22      42.989  50.878  40.944  1.00  0.00           C  
ATOM    709  C3'  DG    22      40.784  54.157  38.192  1.00  0.00           C  
ATOM    710  H3'  DG    22      40.325  54.394  37.233  1.00  0.00           H  
ATOM    711  C2'  DG    22      41.494  52.838  38.176  1.00  0.00           C  
ATOM    712  H2'  DG    22      40.877  52.008  37.830  1.00  0.00           H  
ATOM    713 H2''  DG    22      42.343  52.757  37.497  1.00  0.00           H  
ATOM    714  O3'  DG    22      41.725  55.190  38.486  1.00  0.00           O  
ATOM    715  P   DT3    23      42.902  55.617  37.516  1.00  0.00           P  
ATOM    716  OP1 DT3    23      43.387  56.964  37.962  1.00  0.00           O  
ATOM    717  OP2 DT3    23      42.453  55.536  36.123  1.00  0.00           O  
ATOM    718  O5' DT3    23      44.121  54.545  37.743  1.00  0.00           O  
ATOM    719  C5' DT3    23      44.897  54.658  39.016  1.00  0.00           C  
ATOM    720  H5' DT3    23      44.265  54.480  39.886  1.00  0.00           H  
ATOM    721 H5'' DT3    23      45.273  55.679  39.080  1.00  0.00           H  
ATOM    722  C4' DT3    23      46.077  53.704  39.141  1.00  0.00           C  
ATOM    723  H4' DT3    23      46.840  54.018  39.853  1.00  0.00           H  
ATOM    724  O4' DT3    23      45.779  52.355  39.343  1.00  0.00           O  
ATOM    725  C1' DT3    23      46.392  51.401  38.549  1.00  0.00           C  
ATOM    726  H1' DT3    23      47.064  50.711  39.059  1.00  0.00           H  
ATOM    727  N1  DT3    23      45.354  50.791  37.686  1.00  0.00           N  
ATOM    728  C6  DT3    23      44.597  51.529  36.753  1.00  0.00           C  
ATOM    729  H6  DT3    23      45.013  52.482  36.462  1.00  0.00           H  
ATOM    730  C5  DT3    23      43.509  51.018  36.175  1.00  0.00           C  
ATOM    731  C7  DT3    23      42.950  51.812  34.952  1.00  0.00           C  
ATOM    732  H71 DT3    23      43.509  52.721  34.731  1.00  0.00           H  
ATOM    733  H72 DT3    23      43.026  51.141  34.096  1.00  0.00           H  
ATOM    734  H73 DT3    23      41.933  52.199  35.013  1.00  0.00           H  
ATOM    735  C4  DT3    23      42.968  49.750  36.606  1.00  0.00           C  
ATOM    736  O4  DT3    23      41.906  49.250  36.216  1.00  0.00           O  
ATOM    737  N3  DT3    23      43.636  49.141  37.609  1.00  0.00           N  
ATOM    738  H3  DT3    23      43.083  48.574  38.237  1.00  0.00           H  
ATOM    739  C2  DT3    23      44.845  49.567  38.124  1.00  0.00           C  
ATOM    740  O2  DT3    23      45.393  48.836  38.988  1.00  0.00           O  
ATOM    741  C3' DT3    23      46.939  53.787  37.799  1.00  0.00           C  
ATOM    742  H3' DT3    23      46.361  54.035  36.908  1.00  0.00           H  
ATOM    743  C2' DT3    23      47.280  52.266  37.674  1.00  0.00           C  
ATOM    744  H2' DT3    23      47.328  51.975  36.625  1.00  0.00           H  
ATOM    745 H2'' DT3    23      48.318  52.190  37.998  1.00  0.00           H  
ATOM    746  O3' DT3    23      47.975  54.690  37.899  1.00  0.00           O  
ATOM    747 HO3' DT3    23      48.570  54.260  38.518  1.00  0.00           H  
ATOM    748  K+   K+    24      44.712  45.511  43.776  1.00  0.00           K  
ATOM    749  K+   K+    25      42.404  44.949  46.641  1.00  0.00           K  
END
