# Supplementary material for: Complexity of Guanine Quadruplex Unfolding Pathways Revealed by Atomistic Pulling Simulations
Source: J Chem Inf Model. 2023 Jul 17;63(15):4716–31. doi: 10.1021/acs.jcim.3c00171 (PMC10428220; doi:10.1021/acs.jcim.3c00171)
Supplement: Supplementary file 2 — ci3c00171_si_002.zip [file ci3c00171_si_002.zip › coordinates/initial-coordinates/2jpz_t_lp-start_run1.pdb]

ATOM      1 HO5' DT5     1      37.015  42.403  34.551  1.00  0.00           H  
ATOM      2  O5' DT5     1      36.205  42.914  34.484  1.00  0.00           O  
ATOM      3  C5' DT5     1      36.532  44.189  34.993  1.00  0.00           C  
ATOM      4  H5' DT5     1      36.299  44.154  36.057  1.00  0.00           H  
ATOM      5 H5'' DT5     1      35.896  44.942  34.528  1.00  0.00           H  
ATOM      6  C4' DT5     1      37.968  44.566  34.777  1.00  0.00           C  
ATOM      7  H4' DT5     1      38.119  45.473  35.363  1.00  0.00           H  
ATOM      8  O4' DT5     1      38.947  43.610  35.034  1.00  0.00           O  
ATOM      9  C1' DT5     1      40.078  44.013  34.290  1.00  0.00           C  
ATOM     10  H1' DT5     1      40.502  44.889  34.780  1.00  0.00           H  
ATOM     11  N1  DT5     1      41.127  43.030  34.054  1.00  0.00           N  
ATOM     12  C6  DT5     1      40.936  41.704  34.418  1.00  0.00           C  
ATOM     13  H6  DT5     1      39.945  41.300  34.563  1.00  0.00           H  
ATOM     14  C5  DT5     1      41.973  40.792  34.477  1.00  0.00           C  
ATOM     15  C7  DT5     1      41.584  39.315  34.807  1.00  0.00           C  
ATOM     16  H71 DT5     1      42.214  38.968  35.626  1.00  0.00           H  
ATOM     17  H72 DT5     1      40.566  39.261  35.191  1.00  0.00           H  
ATOM     18  H73 DT5     1      41.653  38.780  33.859  1.00  0.00           H  
ATOM     19  C4  DT5     1      43.286  41.168  34.001  1.00  0.00           C  
ATOM     20  O4  DT5     1      44.250  40.415  33.887  1.00  0.00           O  
ATOM     21  N3  DT5     1      43.375  42.540  33.622  1.00  0.00           N  
ATOM     22  H3  DT5     1      44.293  42.896  33.397  1.00  0.00           H  
ATOM     23  C2  DT5     1      42.402  43.486  33.638  1.00  0.00           C  
ATOM     24  O2  DT5     1      42.583  44.697  33.385  1.00  0.00           O  
ATOM     25  C3' DT5     1      38.121  44.981  33.337  1.00  0.00           C  
ATOM     26  H3' DT5     1      37.345  44.522  32.725  1.00  0.00           H  
ATOM     27  C2' DT5     1      39.433  44.283  32.926  1.00  0.00           C  
ATOM     28  H2' DT5     1      39.268  43.322  32.439  1.00  0.00           H  
ATOM     29 H2'' DT5     1      40.054  44.921  32.297  1.00  0.00           H  
ATOM     30  O3' DT5     1      38.027  46.359  33.065  1.00  0.00           O  
ATOM     31  P    DG     2      38.892  47.574  33.739  1.00  0.00           P  
ATOM     32  OP1  DG     2      38.670  48.681  32.879  1.00  0.00           O  
ATOM     33  OP2  DG     2      40.257  47.043  33.901  1.00  0.00           O  
ATOM     34  O5'  DG     2      38.264  47.847  35.133  1.00  0.00           O  
ATOM     35  C5'  DG     2      36.922  48.105  35.131  1.00  0.00           C  
ATOM     36  H5'  DG     2      36.276  47.306  34.769  1.00  0.00           H  
ATOM     37 H5''  DG     2      36.960  48.976  34.476  1.00  0.00           H  
ATOM     38  C4'  DG     2      36.341  48.636  36.447  1.00  0.00           C  
ATOM     39  H4'  DG     2      35.425  49.134  36.132  1.00  0.00           H  
ATOM     40  O4'  DG     2      36.054  47.528  37.321  1.00  0.00           O  
ATOM     41  C1'  DG     2      36.758  47.626  38.516  1.00  0.00           C  
ATOM     42  H1'  DG     2      36.166  48.068  39.318  1.00  0.00           H  
ATOM     43  N9   DG     2      37.228  46.244  38.935  1.00  0.00           N  
ATOM     44  C8   DG     2      36.401  45.341  39.552  1.00  0.00           C  
ATOM     45  H8   DG     2      35.382  45.604  39.792  1.00  0.00           H  
ATOM     46  N7   DG     2      36.945  44.204  39.810  1.00  0.00           N  
ATOM     47  C5   DG     2      38.166  44.262  39.146  1.00  0.00           C  
ATOM     48  C6   DG     2      39.235  43.250  38.884  1.00  0.00           C  
ATOM     49  O6   DG     2      39.303  42.089  39.275  1.00  0.00           O  
ATOM     50  N1   DG     2      40.381  43.767  38.236  1.00  0.00           N  
ATOM     51  H1   DG     2      41.146  43.122  38.102  1.00  0.00           H  
ATOM     52  C2   DG     2      40.452  45.038  37.618  1.00  0.00           C  
ATOM     53  N2   DG     2      41.619  45.347  37.129  1.00  0.00           N  
ATOM     54  H21  DG     2      42.326  44.639  36.995  1.00  0.00           H  
ATOM     55  H22  DG     2      41.717  46.293  36.787  1.00  0.00           H  
ATOM     56  N3   DG     2      39.458  45.901  37.757  1.00  0.00           N  
ATOM     57  C4   DG     2      38.365  45.498  38.573  1.00  0.00           C  
ATOM     58  C3'  DG     2      37.333  49.492  37.213  1.00  0.00           C  
ATOM     59  H3'  DG     2      38.176  49.733  36.566  1.00  0.00           H  
ATOM     60  C2'  DG     2      37.914  48.599  38.242  1.00  0.00           C  
ATOM     61  H2'  DG     2      38.788  48.087  37.839  1.00  0.00           H  
ATOM     62 H2''  DG     2      38.245  49.073  39.166  1.00  0.00           H  
ATOM     63  O3'  DG     2      36.787  50.568  37.820  1.00  0.00           O  
ATOM     64  P    DG     3      35.292  50.874  38.437  1.00  0.00           P  
ATOM     65  OP1  DG     3      34.231  50.772  37.424  1.00  0.00           O  
ATOM     66  OP2  DG     3      35.464  52.254  39.071  1.00  0.00           O  
ATOM     67  O5'  DG     3      35.026  49.870  39.644  1.00  0.00           O  
ATOM     68  C5'  DG     3      35.806  50.042  40.895  1.00  0.00           C  
ATOM     69  H5'  DG     3      35.801  51.059  41.285  1.00  0.00           H  
ATOM     70 H5''  DG     3      36.860  49.859  40.685  1.00  0.00           H  
ATOM     71  C4'  DG     3      35.306  49.060  41.971  1.00  0.00           C  
ATOM     72  H4'  DG     3      34.226  48.912  41.965  1.00  0.00           H  
ATOM     73  O4'  DG     3      35.868  47.778  41.819  1.00  0.00           O  
ATOM     74  C1'  DG     3      36.091  47.145  43.028  1.00  0.00           C  
ATOM     75  H1'  DG     3      35.192  46.883  43.586  1.00  0.00           H  
ATOM     76  N9   DG     3      37.029  45.999  43.004  1.00  0.00           N  
ATOM     77  C8   DG     3      36.668  44.793  43.472  1.00  0.00           C  
ATOM     78  H8   DG     3      35.745  44.647  44.012  1.00  0.00           H  
ATOM     79  N7   DG     3      37.586  43.878  43.335  1.00  0.00           N  
ATOM     80  C5   DG     3      38.604  44.529  42.619  1.00  0.00           C  
ATOM     81  C6   DG     3      39.796  44.094  42.038  1.00  0.00           C  
ATOM     82  O6   DG     3      40.438  43.019  42.114  1.00  0.00           O  
ATOM     83  N1   DG     3      40.420  44.973  41.239  1.00  0.00           N  
ATOM     84  H1   DG     3      41.288  44.576  40.909  1.00  0.00           H  
ATOM     85  C2   DG     3      40.018  46.217  41.088  1.00  0.00           C  
ATOM     86  N2   DG     3      40.788  46.961  40.342  1.00  0.00           N  
ATOM     87  H21  DG     3      41.651  46.554  40.012  1.00  0.00           H  
ATOM     88  H22  DG     3      40.694  47.964  40.277  1.00  0.00           H  
ATOM     89  N3   DG     3      38.933  46.736  41.599  1.00  0.00           N  
ATOM     90  C4   DG     3      38.222  45.801  42.338  1.00  0.00           C  
ATOM     91  C3'  DG     3      35.830  49.489  43.321  1.00  0.00           C  
ATOM     92  H3'  DG     3      36.569  50.285  43.230  1.00  0.00           H  
ATOM     93  C2'  DG     3      36.627  48.310  43.808  1.00  0.00           C  
ATOM     94  H2'  DG     3      37.681  48.409  43.548  1.00  0.00           H  
ATOM     95 H2''  DG     3      36.482  48.081  44.864  1.00  0.00           H  
ATOM     96  O3'  DG     3      34.688  49.958  44.169  1.00  0.00           O  
ATOM     97  P    DG     4      33.478  49.106  44.855  1.00  0.00           P  
ATOM     98  OP1  DG     4      33.095  48.018  43.945  1.00  0.00           O  
ATOM     99  OP2  DG     4      32.468  49.987  45.326  1.00  0.00           O  
ATOM    100  O5'  DG     4      34.086  48.369  46.123  1.00  0.00           O  
ATOM    101  C5'  DG     4      34.742  49.045  47.149  1.00  0.00           C  
ATOM    102  H5'  DG     4      34.140  49.866  47.539  1.00  0.00           H  
ATOM    103 H5''  DG     4      35.670  49.388  46.692  1.00  0.00           H  
ATOM    104  C4'  DG     4      34.992  48.093  48.283  1.00  0.00           C  
ATOM    105  H4'  DG     4      34.036  47.660  48.577  1.00  0.00           H  
ATOM    106  O4'  DG     4      35.942  47.119  47.912  1.00  0.00           O  
ATOM    107  C1'  DG     4      37.239  47.295  48.545  1.00  0.00           C  
ATOM    108  H1'  DG     4      37.349  46.594  49.373  1.00  0.00           H  
ATOM    109  N9   DG     4      38.319  47.038  47.581  1.00  0.00           N  
ATOM    110  C8   DG     4      38.783  47.749  46.518  1.00  0.00           C  
ATOM    111  H8   DG     4      38.421  48.736  46.270  1.00  0.00           H  
ATOM    112  N7   DG     4      39.620  47.071  45.756  1.00  0.00           N  
ATOM    113  C5   DG     4      39.580  45.825  46.284  1.00  0.00           C  
ATOM    114  C6   DG     4      40.340  44.641  45.907  1.00  0.00           C  
ATOM    115  O6   DG     4      41.082  44.342  44.903  1.00  0.00           O  
ATOM    116  N1   DG     4      40.007  43.583  46.665  1.00  0.00           N  
ATOM    117  H1   DG     4      40.458  42.693  46.512  1.00  0.00           H  
ATOM    118  C2   DG     4      39.227  43.559  47.711  1.00  0.00           C  
ATOM    119  N2   DG     4      38.983  42.446  48.316  1.00  0.00           N  
ATOM    120  H21  DG     4      39.396  41.593  47.966  1.00  0.00           H  
ATOM    121  H22  DG     4      38.213  42.437  48.969  1.00  0.00           H  
ATOM    122  N3   DG     4      38.544  44.607  48.155  1.00  0.00           N  
ATOM    123  C4   DG     4      38.791  45.752  47.413  1.00  0.00           C  
ATOM    124  C3'  DG     4      35.637  48.697  49.541  1.00  0.00           C  
ATOM    125  H3'  DG     4      35.175  49.674  49.681  1.00  0.00           H  
ATOM    126  C2'  DG     4      37.114  48.712  49.035  1.00  0.00           C  
ATOM    127  H2'  DG     4      37.359  49.550  48.383  1.00  0.00           H  
ATOM    128 H2''  DG     4      37.781  48.764  49.896  1.00  0.00           H  
ATOM    129  O3'  DG     4      35.533  47.938  50.793  1.00  0.00           O  
ATOM    130  P    DT     5      34.868  48.585  52.058  1.00  0.00           P  
ATOM    131  OP1  DT     5      33.544  48.025  52.230  1.00  0.00           O  
ATOM    132  OP2  DT     5      34.961  50.079  51.951  1.00  0.00           O  
ATOM    133  O5'  DT     5      35.760  48.014  53.282  1.00  0.00           O  
ATOM    134  C5'  DT     5      37.115  48.354  53.347  1.00  0.00           C  
ATOM    135  H5'  DT     5      37.303  48.764  54.340  1.00  0.00           H  
ATOM    136 H5''  DT     5      37.372  49.041  52.541  1.00  0.00           H  
ATOM    137  C4'  DT     5      38.089  47.123  53.290  1.00  0.00           C  
ATOM    138  H4'  DT     5      37.701  46.275  53.854  1.00  0.00           H  
ATOM    139  O4'  DT     5      38.153  46.730  51.855  1.00  0.00           O  
ATOM    140  C1'  DT     5      39.485  46.195  51.692  1.00  0.00           C  
ATOM    141  H1'  DT     5      39.392  45.136  51.451  1.00  0.00           H  
ATOM    142  N1   DT     5      40.204  46.958  50.631  1.00  0.00           N  
ATOM    143  C6   DT     5      40.137  48.312  50.604  1.00  0.00           C  
ATOM    144  H6   DT     5      39.721  48.880  51.424  1.00  0.00           H  
ATOM    145  C5   DT     5      40.827  48.993  49.662  1.00  0.00           C  
ATOM    146  C7   DT     5      40.816  50.527  49.696  1.00  0.00           C  
ATOM    147  H71  DT     5      41.808  50.957  49.844  1.00  0.00           H  
ATOM    148  H72  DT     5      40.313  50.840  50.610  1.00  0.00           H  
ATOM    149  H73  DT     5      40.326  50.799  48.761  1.00  0.00           H  
ATOM    150  C4   DT     5      41.565  48.331  48.569  1.00  0.00           C  
ATOM    151  O4   DT     5      42.168  48.914  47.678  1.00  0.00           O  
ATOM    152  N3   DT     5      41.545  46.971  48.731  1.00  0.00           N  
ATOM    153  H3   DT     5      42.031  46.404  48.050  1.00  0.00           H  
ATOM    154  C2   DT     5      40.908  46.246  49.652  1.00  0.00           C  
ATOM    155  O2   DT     5      41.199  45.048  49.780  1.00  0.00           O  
ATOM    156  C3'  DT     5      39.542  47.399  53.785  1.00  0.00           C  
ATOM    157  H3'  DT     5      39.956  48.297  53.325  1.00  0.00           H  
ATOM    158  C2'  DT     5      40.210  46.230  53.031  1.00  0.00           C  
ATOM    159  H2'  DT     5      41.272  46.431  52.885  1.00  0.00           H  
ATOM    160 H2''  DT     5      39.997  45.261  53.482  1.00  0.00           H  
ATOM    161  O3'  DT     5      39.699  47.287  55.170  1.00  0.00           O  
ATOM    162  P    DT     6      40.090  48.627  56.007  1.00  0.00           P  
ATOM    163  OP1  DT     6      40.092  48.221  57.449  1.00  0.00           O  
ATOM    164  OP2  DT     6      39.237  49.709  55.450  1.00  0.00           O  
ATOM    165  O5'  DT     6      41.630  48.836  55.636  1.00  0.00           O  
ATOM    166  C5'  DT     6      42.213  50.081  55.319  1.00  0.00           C  
ATOM    167  H5'  DT     6      42.491  50.594  56.240  1.00  0.00           H  
ATOM    168 H5''  DT     6      41.445  50.656  54.802  1.00  0.00           H  
ATOM    169  C4'  DT     6      43.377  49.856  54.414  1.00  0.00           C  
ATOM    170  H4'  DT     6      43.891  50.774  54.130  1.00  0.00           H  
ATOM    171  O4'  DT     6      44.410  49.164  55.178  1.00  0.00           O  
ATOM    172  C1'  DT     6      44.850  47.948  54.620  1.00  0.00           C  
ATOM    173  H1'  DT     6      45.683  48.153  53.947  1.00  0.00           H  
ATOM    174  N1   DT     6      45.183  46.899  55.598  1.00  0.00           N  
ATOM    175  C6   DT     6      44.215  46.392  56.434  1.00  0.00           C  
ATOM    176  H6   DT     6      43.226  46.818  56.356  1.00  0.00           H  
ATOM    177  C5   DT     6      44.460  45.411  57.384  1.00  0.00           C  
ATOM    178  C7   DT     6      43.384  45.117  58.340  1.00  0.00           C  
ATOM    179  H71  DT     6      42.514  45.732  58.109  1.00  0.00           H  
ATOM    180  H72  DT     6      43.655  45.413  59.353  1.00  0.00           H  
ATOM    181  H73  DT     6      43.212  44.041  58.383  1.00  0.00           H  
ATOM    182  C4   DT     6      45.747  44.837  57.505  1.00  0.00           C  
ATOM    183  O4   DT     6      46.236  44.056  58.313  1.00  0.00           O  
ATOM    184  N3   DT     6      46.625  45.238  56.512  1.00  0.00           N  
ATOM    185  H3   DT     6      47.520  44.771  56.538  1.00  0.00           H  
ATOM    186  C2   DT     6      46.456  46.329  55.681  1.00  0.00           C  
ATOM    187  O2   DT     6      47.410  46.736  54.970  1.00  0.00           O  
ATOM    188  C3'  DT     6      43.067  48.844  53.251  1.00  0.00           C  
ATOM    189  H3'  DT     6      41.985  48.740  53.178  1.00  0.00           H  
ATOM    190  C2'  DT     6      43.770  47.498  53.623  1.00  0.00           C  
ATOM    191  H2'  DT     6      43.032  46.810  54.034  1.00  0.00           H  
ATOM    192 H2''  DT     6      44.305  47.072  52.774  1.00  0.00           H  
ATOM    193  O3'  DT     6      43.406  49.235  51.941  1.00  0.00           O  
ATOM    194  P    DA     7      44.617  50.164  51.517  1.00  0.00           P  
ATOM    195  OP1  DA     7      45.820  49.620  52.121  1.00  0.00           O  
ATOM    196  OP2  DA     7      44.228  51.557  51.814  1.00  0.00           O  
ATOM    197  O5'  DA     7      44.831  50.144  49.906  1.00  0.00           O  
ATOM    198  C5'  DA     7      45.395  49.015  49.328  1.00  0.00           C  
ATOM    199  H5'  DA     7      44.575  48.412  48.938  1.00  0.00           H  
ATOM    200 H5''  DA     7      46.024  48.528  50.073  1.00  0.00           H  
ATOM    201  C4'  DA     7      46.307  49.520  48.252  1.00  0.00           C  
ATOM    202  H4'  DA     7      46.948  50.289  48.684  1.00  0.00           H  
ATOM    203  O4'  DA     7      47.104  48.458  47.850  1.00  0.00           O  
ATOM    204  C1'  DA     7      46.583  48.039  46.551  1.00  0.00           C  
ATOM    205  H1'  DA     7      47.366  47.555  45.967  1.00  0.00           H  
ATOM    206  N9   DA     7      45.523  47.084  46.613  1.00  0.00           N  
ATOM    207  C8   DA     7      44.133  47.215  46.505  1.00  0.00           C  
ATOM    208  H8   DA     7      43.665  48.119  46.144  1.00  0.00           H  
ATOM    209  N7   DA     7      43.466  46.159  46.826  1.00  0.00           N  
ATOM    210  C5   DA     7      44.480  45.225  47.165  1.00  0.00           C  
ATOM    211  C6   DA     7      44.461  43.867  47.498  1.00  0.00           C  
ATOM    212  N6   DA     7      43.454  43.160  47.916  1.00  0.00           N  
ATOM    213  H61  DA     7      42.519  43.539  47.877  1.00  0.00           H  
ATOM    214  H62  DA     7      43.600  42.179  48.107  1.00  0.00           H  
ATOM    215  N1   DA     7      45.604  43.208  47.590  1.00  0.00           N  
ATOM    216  C2   DA     7      46.745  43.812  47.283  1.00  0.00           C  
ATOM    217  H2   DA     7      47.613  43.175  47.369  1.00  0.00           H  
ATOM    218  N3   DA     7      46.897  45.139  47.086  1.00  0.00           N  
ATOM    219  C4   DA     7      45.712  45.786  47.023  1.00  0.00           C  
ATOM    220  C3'  DA     7      45.545  50.070  46.998  1.00  0.00           C  
ATOM    221  H3'  DA     7      44.492  49.792  47.049  1.00  0.00           H  
ATOM    222  C2'  DA     7      46.344  49.376  45.889  1.00  0.00           C  
ATOM    223  H2'  DA     7      45.703  49.305  45.011  1.00  0.00           H  
ATOM    224 H2''  DA     7      47.276  49.906  45.690  1.00  0.00           H  
ATOM    225  O3'  DA     7      45.710  51.499  46.907  1.00  0.00           O  
ATOM    226  P    DG     8      45.064  52.273  45.686  1.00  0.00           P  
ATOM    227  OP1  DG     8      44.942  53.719  46.064  1.00  0.00           O  
ATOM    228  OP2  DG     8      43.839  51.518  45.413  1.00  0.00           O  
ATOM    229  O5'  DG     8      46.106  52.080  44.462  1.00  0.00           O  
ATOM    230  C5'  DG     8      45.716  52.124  43.131  1.00  0.00           C  
ATOM    231  H5'  DG     8      45.659  53.154  42.781  1.00  0.00           H  
ATOM    232 H5''  DG     8      44.713  51.701  43.079  1.00  0.00           H  
ATOM    233  C4'  DG     8      46.539  51.258  42.159  1.00  0.00           C  
ATOM    234  H4'  DG     8      47.541  51.664  42.018  1.00  0.00           H  
ATOM    235  O4'  DG     8      46.594  49.930  42.624  1.00  0.00           O  
ATOM    236  C1'  DG     8      46.534  49.036  41.561  1.00  0.00           C  
ATOM    237  H1'  DG     8      47.471  48.932  41.014  1.00  0.00           H  
ATOM    238  N9   DG     8      46.131  47.650  42.002  1.00  0.00           N  
ATOM    239  C8   DG     8      46.915  46.493  41.982  1.00  0.00           C  
ATOM    240  H8   DG     8      47.863  46.424  41.469  1.00  0.00           H  
ATOM    241  N7   DG     8      46.257  45.489  42.568  1.00  0.00           N  
ATOM    242  C5   DG     8      45.025  45.965  42.936  1.00  0.00           C  
ATOM    243  C6   DG     8      43.880  45.278  43.505  1.00  0.00           C  
ATOM    244  O6   DG     8      43.880  44.133  43.977  1.00  0.00           O  
ATOM    245  N1   DG     8      42.822  46.116  43.804  1.00  0.00           N  
ATOM    246  H1   DG     8      42.053  45.672  44.284  1.00  0.00           H  
ATOM    247  C2   DG     8      42.885  47.480  43.559  1.00  0.00           C  
ATOM    248  N2   DG     8      41.810  48.075  43.982  1.00  0.00           N  
ATOM    249  H21  DG     8      41.181  47.655  44.650  1.00  0.00           H  
ATOM    250  H22  DG     8      41.753  49.044  43.701  1.00  0.00           H  
ATOM    251  N3   DG     8      43.936  48.132  43.005  1.00  0.00           N  
ATOM    252  C4   DG     8      44.964  47.304  42.678  1.00  0.00           C  
ATOM    253  C3'  DG     8      45.856  51.112  40.799  1.00  0.00           C  
ATOM    254  H3'  DG     8      44.965  51.729  40.677  1.00  0.00           H  
ATOM    255  C2'  DG     8      45.514  49.661  40.637  1.00  0.00           C  
ATOM    256  H2'  DG     8      44.505  49.504  41.018  1.00  0.00           H  
ATOM    257 H2''  DG     8      45.598  49.285  39.618  1.00  0.00           H  
ATOM    258  O3'  DG     8      46.751  51.486  39.709  1.00  0.00           O  
ATOM    259  P    DG     9      46.374  51.448  38.180  1.00  0.00           P  
ATOM    260  OP1  DG     9      47.112  52.577  37.596  1.00  0.00           O  
ATOM    261  OP2  DG     9      44.840  51.476  38.078  1.00  0.00           O  
ATOM    262  O5'  DG     9      46.885  50.095  37.555  1.00  0.00           O  
ATOM    263  C5'  DG     9      48.123  49.409  37.868  1.00  0.00           C  
ATOM    264  H5'  DG     9      48.327  49.522  38.933  1.00  0.00           H  
ATOM    265 H5''  DG     9      49.001  49.826  37.374  1.00  0.00           H  
ATOM    266  C4'  DG     9      48.015  47.947  37.480  1.00  0.00           C  
ATOM    267  H4'  DG     9      49.045  47.596  37.421  1.00  0.00           H  
ATOM    268  O4'  DG     9      47.468  47.223  38.607  1.00  0.00           O  
ATOM    269  C1'  DG     9      46.575  46.354  37.939  1.00  0.00           C  
ATOM    270  H1'  DG     9      47.107  45.513  37.494  1.00  0.00           H  
ATOM    271  N9   DG     9      45.565  45.833  38.976  1.00  0.00           N  
ATOM    272  C8   DG     9      44.316  46.312  39.237  1.00  0.00           C  
ATOM    273  H8   DG     9      43.934  47.259  38.885  1.00  0.00           H  
ATOM    274  N7   DG     9      43.563  45.475  39.946  1.00  0.00           N  
ATOM    275  C5   DG     9      44.360  44.315  40.072  1.00  0.00           C  
ATOM    276  C6   DG     9      44.150  43.034  40.627  1.00  0.00           C  
ATOM    277  O6   DG     9      43.144  42.523  41.098  1.00  0.00           O  
ATOM    278  N1   DG     9      45.230  42.175  40.714  1.00  0.00           N  
ATOM    279  H1   DG     9      45.127  41.313  41.231  1.00  0.00           H  
ATOM    280  C2   DG     9      46.406  42.522  40.149  1.00  0.00           C  
ATOM    281  N2   DG     9      47.379  41.618  40.194  1.00  0.00           N  
ATOM    282  H21  DG     9      47.263  40.693  40.583  1.00  0.00           H  
ATOM    283  H22  DG     9      48.279  41.832  39.789  1.00  0.00           H  
ATOM    284  N3   DG     9      46.690  43.709  39.610  1.00  0.00           N  
ATOM    285  C4   DG     9      45.630  44.565  39.563  1.00  0.00           C  
ATOM    286  C3'  DG     9      47.170  47.724  36.210  1.00  0.00           C  
ATOM    287  H3'  DG     9      46.968  48.660  35.689  1.00  0.00           H  
ATOM    288  C2'  DG     9      45.919  47.113  36.796  1.00  0.00           C  
ATOM    289  H2'  DG     9      45.143  47.826  37.075  1.00  0.00           H  
ATOM    290 H2''  DG     9      45.420  46.385  36.157  1.00  0.00           H  
ATOM    291  O3'  DG     9      47.628  46.778  35.233  1.00  0.00           O  
ATOM    292  P    DG    10      47.649  47.038  33.649  1.00  0.00           P  
ATOM    293  OP1  DG    10      48.744  48.034  33.461  1.00  0.00           O  
ATOM    294  OP2  DG    10      46.261  47.298  33.151  1.00  0.00           O  
ATOM    295  O5'  DG    10      48.142  45.626  33.008  1.00  0.00           O  
ATOM    296  C5'  DG    10      47.518  44.348  33.257  1.00  0.00           C  
ATOM    297  H5'  DG    10      47.604  43.758  32.344  1.00  0.00           H  
ATOM    298 H5''  DG    10      46.550  44.532  33.723  1.00  0.00           H  
ATOM    299  C4'  DG    10      48.369  43.550  34.284  1.00  0.00           C  
ATOM    300  H4'  DG    10      49.431  43.788  34.226  1.00  0.00           H  
ATOM    301  O4'  DG    10      48.011  43.914  35.593  1.00  0.00           O  
ATOM    302  C1'  DG    10      47.630  42.766  36.315  1.00  0.00           C  
ATOM    303  H1'  DG    10      48.051  42.925  37.308  1.00  0.00           H  
ATOM    304  N9   DG    10      46.108  42.627  36.386  1.00  0.00           N  
ATOM    305  C8   DG    10      45.148  43.572  36.165  1.00  0.00           C  
ATOM    306  H8   DG    10      45.356  44.515  35.680  1.00  0.00           H  
ATOM    307  N7   DG    10      43.965  43.291  36.660  1.00  0.00           N  
ATOM    308  C5   DG    10      44.169  42.001  37.104  1.00  0.00           C  
ATOM    309  C6   DG    10      43.215  41.102  37.748  1.00  0.00           C  
ATOM    310  O6   DG    10      41.979  41.166  37.974  1.00  0.00           O  
ATOM    311  N1   DG    10      43.798  39.841  38.045  1.00  0.00           N  
ATOM    312  H1   DG    10      43.340  39.201  38.679  1.00  0.00           H  
ATOM    313  C2   DG    10      45.073  39.578  37.913  1.00  0.00           C  
ATOM    314  N2   DG    10      45.492  38.436  38.359  1.00  0.00           N  
ATOM    315  H21  DG    10      44.860  37.769  38.778  1.00  0.00           H  
ATOM    316  H22  DG    10      46.493  38.359  38.253  1.00  0.00           H  
ATOM    317  N3   DG    10      45.934  40.375  37.292  1.00  0.00           N  
ATOM    318  C4   DG    10      45.410  41.583  36.858  1.00  0.00           C  
ATOM    319  C3'  DG    10      48.180  42.043  34.202  1.00  0.00           C  
ATOM    320  H3'  DG    10      47.132  41.816  34.005  1.00  0.00           H  
ATOM    321  C2'  DG    10      48.411  41.711  35.666  1.00  0.00           C  
ATOM    322  H2'  DG    10      48.082  40.728  36.003  1.00  0.00           H  
ATOM    323 H2''  DG    10      49.453  41.832  35.962  1.00  0.00           H  
ATOM    324  O3'  DG    10      49.020  41.580  33.234  1.00  0.00           O  
ATOM    325  P    DT    11      50.126  40.389  33.420  1.00  0.00           P  
ATOM    326  OP1  DT    11      50.662  40.151  32.043  1.00  0.00           O  
ATOM    327  OP2  DT    11      49.355  39.296  34.014  1.00  0.00           O  
ATOM    328  O5'  DT    11      51.328  40.851  34.436  1.00  0.00           O  
ATOM    329  C5'  DT    11      51.992  42.052  34.202  1.00  0.00           C  
ATOM    330  H5'  DT    11      51.319  42.896  34.050  1.00  0.00           H  
ATOM    331 H5''  DT    11      52.511  41.844  33.267  1.00  0.00           H  
ATOM    332  C4'  DT    11      53.044  42.301  35.348  1.00  0.00           C  
ATOM    333  H4'  DT    11      53.624  41.428  35.648  1.00  0.00           H  
ATOM    334  O4'  DT    11      53.904  43.341  34.975  1.00  0.00           O  
ATOM    335  C1'  DT    11      54.289  44.078  36.155  1.00  0.00           C  
ATOM    336  H1'  DT    11      55.343  43.884  36.355  1.00  0.00           H  
ATOM    337  N1   DT    11      54.137  45.581  35.931  1.00  0.00           N  
ATOM    338  C6   DT    11      52.946  46.238  36.063  1.00  0.00           C  
ATOM    339  H6   DT    11      52.035  45.681  36.223  1.00  0.00           H  
ATOM    340  C5   DT    11      52.841  47.582  35.826  1.00  0.00           C  
ATOM    341  C7   DT    11      51.431  48.171  35.696  1.00  0.00           C  
ATOM    342  H71  DT    11      51.335  48.470  34.652  1.00  0.00           H  
ATOM    343  H72  DT    11      51.385  48.990  36.414  1.00  0.00           H  
ATOM    344  H73  DT    11      50.743  47.412  36.067  1.00  0.00           H  
ATOM    345  C4   DT    11      54.025  48.389  35.506  1.00  0.00           C  
ATOM    346  O4   DT    11      54.018  49.579  35.352  1.00  0.00           O  
ATOM    347  N3   DT    11      55.182  47.606  35.357  1.00  0.00           N  
ATOM    348  H3   DT    11      56.020  48.090  35.067  1.00  0.00           H  
ATOM    349  C2   DT    11      55.304  46.259  35.448  1.00  0.00           C  
ATOM    350  O2   DT    11      56.421  45.730  35.222  1.00  0.00           O  
ATOM    351  C3'  DT    11      52.293  42.719  36.704  1.00  0.00           C  
ATOM    352  H3'  DT    11      51.477  43.417  36.518  1.00  0.00           H  
ATOM    353  C2'  DT    11      53.449  43.505  37.324  1.00  0.00           C  
ATOM    354  H2'  DT    11      53.037  44.276  37.975  1.00  0.00           H  
ATOM    355 H2''  DT    11      54.147  42.914  37.917  1.00  0.00           H  
ATOM    356  O3'  DT    11      51.908  41.564  37.515  1.00  0.00           O  
ATOM    357  P    DT    12      51.058  41.716  38.868  1.00  0.00           P  
ATOM    358  OP1  DT    12      50.711  40.342  39.335  1.00  0.00           O  
ATOM    359  OP2  DT    12      49.996  42.712  38.663  1.00  0.00           O  
ATOM    360  O5'  DT    12      52.046  42.206  40.045  1.00  0.00           O  
ATOM    361  C5'  DT    12      51.681  41.985  41.417  1.00  0.00           C  
ATOM    362  H5'  DT    12      51.514  40.911  41.505  1.00  0.00           H  
ATOM    363 H5''  DT    12      50.723  42.459  41.632  1.00  0.00           H  
ATOM    364  C4'  DT    12      52.762  42.371  42.488  1.00  0.00           C  
ATOM    365  H4'  DT    12      52.236  42.422  43.441  1.00  0.00           H  
ATOM    366  O4'  DT    12      53.813  41.350  42.519  1.00  0.00           O  
ATOM    367  C1'  DT    12      55.093  41.875  42.038  1.00  0.00           C  
ATOM    368  H1'  DT    12      55.795  41.997  42.863  1.00  0.00           H  
ATOM    369  N1   DT    12      55.759  41.098  40.963  1.00  0.00           N  
ATOM    370  C6   DT    12      55.042  40.498  39.909  1.00  0.00           C  
ATOM    371  H6   DT    12      53.969  40.603  39.985  1.00  0.00           H  
ATOM    372  C5   DT    12      55.693  39.770  38.960  1.00  0.00           C  
ATOM    373  C7   DT    12      54.857  39.206  37.837  1.00  0.00           C  
ATOM    374  H71  DT    12      55.325  39.244  36.853  1.00  0.00           H  
ATOM    375  H72  DT    12      53.888  39.699  37.759  1.00  0.00           H  
ATOM    376  H73  DT    12      54.613  38.197  38.170  1.00  0.00           H  
ATOM    377  C4   DT    12      57.115  39.582  38.992  1.00  0.00           C  
ATOM    378  O4   DT    12      57.730  38.949  38.121  1.00  0.00           O  
ATOM    379  N3   DT    12      57.803  40.176  40.028  1.00  0.00           N  
ATOM    380  H3   DT    12      58.812  40.172  40.003  1.00  0.00           H  
ATOM    381  C2   DT    12      57.166  40.878  41.059  1.00  0.00           C  
ATOM    382  O2   DT    12      57.809  41.212  42.034  1.00  0.00           O  
ATOM    383  C3'  DT    12      53.479  43.734  42.285  1.00  0.00           C  
ATOM    384  H3'  DT    12      52.817  44.332  41.660  1.00  0.00           H  
ATOM    385  C2'  DT    12      54.768  43.280  41.586  1.00  0.00           C  
ATOM    386  H2'  DT    12      54.596  43.369  40.513  1.00  0.00           H  
ATOM    387 H2''  DT    12      55.647  43.853  41.882  1.00  0.00           H  
ATOM    388  O3'  DT    12      53.734  44.302  43.538  1.00  0.00           O  
ATOM    389  P    DA    13      54.331  45.819  43.663  1.00  0.00           P  
ATOM    390  OP1  DA    13      54.301  46.434  42.328  1.00  0.00           O  
ATOM    391  OP2  DA    13      55.630  45.807  44.378  1.00  0.00           O  
ATOM    392  O5'  DA    13      53.239  46.455  44.683  1.00  0.00           O  
ATOM    393  C5'  DA    13      53.331  46.151  46.094  1.00  0.00           C  
ATOM    394  H5'  DA    13      53.547  47.101  46.583  1.00  0.00           H  
ATOM    395 H5''  DA    13      54.214  45.597  46.411  1.00  0.00           H  
ATOM    396  C4'  DA    13      52.020  45.536  46.588  1.00  0.00           C  
ATOM    397  H4'  DA    13      52.114  45.477  47.673  1.00  0.00           H  
ATOM    398  O4'  DA    13      50.953  46.462  46.308  1.00  0.00           O  
ATOM    399  C1'  DA    13      49.948  45.887  45.498  1.00  0.00           C  
ATOM    400  H1'  DA    13      48.986  46.179  45.919  1.00  0.00           H  
ATOM    401  N9   DA    13      50.097  46.343  44.101  1.00  0.00           N  
ATOM    402  C8   DA    13      50.654  45.576  43.078  1.00  0.00           C  
ATOM    403  H8   DA    13      50.836  44.526  43.251  1.00  0.00           H  
ATOM    404  N7   DA    13      50.806  46.243  41.969  1.00  0.00           N  
ATOM    405  C5   DA    13      50.310  47.540  42.317  1.00  0.00           C  
ATOM    406  C6   DA    13      50.340  48.815  41.712  1.00  0.00           C  
ATOM    407  N6   DA    13      50.761  49.080  40.481  1.00  0.00           N  
ATOM    408  H61  DA    13      51.019  48.360  39.821  1.00  0.00           H  
ATOM    409  H62  DA    13      50.958  50.042  40.246  1.00  0.00           H  
ATOM    410  N1   DA    13      49.958  49.903  42.315  1.00  0.00           N  
ATOM    411  C2   DA    13      49.471  49.726  43.555  1.00  0.00           C  
ATOM    412  H2   DA    13      49.145  50.647  44.015  1.00  0.00           H  
ATOM    413  N3   DA    13      49.417  48.697  44.315  1.00  0.00           N  
ATOM    414  C4   DA    13      49.929  47.623  43.639  1.00  0.00           C  
ATOM    415  C3'  DA    13      51.607  44.177  46.052  1.00  0.00           C  
ATOM    416  H3'  DA    13      52.206  43.966  45.166  1.00  0.00           H  
ATOM    417  C2'  DA    13      50.076  44.319  45.751  1.00  0.00           C  
ATOM    418  H2'  DA    13      49.748  43.702  44.915  1.00  0.00           H  
ATOM    419 H2''  DA    13      49.365  43.979  46.505  1.00  0.00           H  
ATOM    420  O3'  DA    13      51.681  43.283  47.201  1.00  0.00           O  
ATOM    421  P    DG    14      52.907  42.307  47.404  1.00  0.00           P  
ATOM    422  OP1  DG    14      52.689  41.849  48.788  1.00  0.00           O  
ATOM    423  OP2  DG    14      54.128  43.006  47.077  1.00  0.00           O  
ATOM    424  O5'  DG    14      52.673  41.120  46.422  1.00  0.00           O  
ATOM    425  C5'  DG    14      51.375  40.583  46.112  1.00  0.00           C  
ATOM    426  H5'  DG    14      50.813  41.151  45.371  1.00  0.00           H  
ATOM    427 H5''  DG    14      50.864  40.574  47.074  1.00  0.00           H  
ATOM    428  C4'  DG    14      51.497  39.107  45.622  1.00  0.00           C  
ATOM    429  H4'  DG    14      52.197  38.569  46.261  1.00  0.00           H  
ATOM    430  O4'  DG    14      50.184  38.577  45.745  1.00  0.00           O  
ATOM    431  C1'  DG    14      49.588  38.299  44.496  1.00  0.00           C  
ATOM    432  H1'  DG    14      49.622  37.228  44.297  1.00  0.00           H  
ATOM    433  N9   DG    14      48.190  38.815  44.630  1.00  0.00           N  
ATOM    434  C8   DG    14      47.187  38.141  45.144  1.00  0.00           C  
ATOM    435  H8   DG    14      47.328  37.095  45.375  1.00  0.00           H  
ATOM    436  N7   DG    14      46.064  38.728  45.375  1.00  0.00           N  
ATOM    437  C5   DG    14      46.331  40.045  44.898  1.00  0.00           C  
ATOM    438  C6   DG    14      45.581  41.241  44.806  1.00  0.00           C  
ATOM    439  O6   DG    14      44.411  41.411  45.242  1.00  0.00           O  
ATOM    440  N1   DG    14      46.255  42.371  44.361  1.00  0.00           N  
ATOM    441  H1   DG    14      45.671  43.189  44.269  1.00  0.00           H  
ATOM    442  C2   DG    14      47.496  42.227  43.820  1.00  0.00           C  
ATOM    443  N2   DG    14      48.072  43.278  43.363  1.00  0.00           N  
ATOM    444  H21  DG    14      47.396  44.004  43.173  1.00  0.00           H  
ATOM    445  H22  DG    14      48.830  43.162  42.706  1.00  0.00           H  
ATOM    446  N3   DG    14      48.236  41.175  43.860  1.00  0.00           N  
ATOM    447  C4   DG    14      47.679  40.114  44.478  1.00  0.00           C  
ATOM    448  C3'  DG    14      51.880  38.973  44.106  1.00  0.00           C  
ATOM    449  H3'  DG    14      52.444  39.869  43.845  1.00  0.00           H  
ATOM    450  C2'  DG    14      50.497  38.975  43.426  1.00  0.00           C  
ATOM    451  H2'  DG    14      50.180  39.956  43.074  1.00  0.00           H  
ATOM    452 H2''  DG    14      50.437  38.233  42.629  1.00  0.00           H  
ATOM    453  O3'  DG    14      52.668  37.821  43.755  1.00  0.00           O  
ATOM    454  P    DG    15      52.287  36.311  44.160  1.00  0.00           P  
ATOM    455  OP1  DG    15      51.909  36.220  45.636  1.00  0.00           O  
ATOM    456  OP2  DG    15      53.395  35.482  43.743  1.00  0.00           O  
ATOM    457  O5'  DG    15      51.083  35.795  43.304  1.00  0.00           O  
ATOM    458  C5'  DG    15      50.440  34.607  43.683  1.00  0.00           C  
ATOM    459  H5'  DG    15      50.402  34.473  44.764  1.00  0.00           H  
ATOM    460 H5''  DG    15      50.910  33.689  43.329  1.00  0.00           H  
ATOM    461  C4'  DG    15      49.007  34.590  43.049  1.00  0.00           C  
ATOM    462  H4'  DG    15      48.328  33.814  43.400  1.00  0.00           H  
ATOM    463  O4'  DG    15      48.340  35.838  43.171  1.00  0.00           O  
ATOM    464  C1'  DG    15      47.554  35.964  41.979  1.00  0.00           C  
ATOM    465  H1'  DG    15      46.760  35.217  41.963  1.00  0.00           H  
ATOM    466  N9   DG    15      46.753  37.196  41.959  1.00  0.00           N  
ATOM    467  C8   DG    15      46.952  38.422  41.427  1.00  0.00           C  
ATOM    468  H8   DG    15      47.937  38.675  41.064  1.00  0.00           H  
ATOM    469  N7   DG    15      46.021  39.347  41.566  1.00  0.00           N  
ATOM    470  C5   DG    15      44.987  38.601  42.267  1.00  0.00           C  
ATOM    471  C6   DG    15      43.686  38.966  42.860  1.00  0.00           C  
ATOM    472  O6   DG    15      43.061  40.054  42.895  1.00  0.00           O  
ATOM    473  N1   DG    15      43.129  37.911  43.571  1.00  0.00           N  
ATOM    474  H1   DG    15      42.192  37.945  43.946  1.00  0.00           H  
ATOM    475  C2   DG    15      43.628  36.724  43.617  1.00  0.00           C  
ATOM    476  N2   DG    15      42.836  35.833  44.128  1.00  0.00           N  
ATOM    477  H21  DG    15      41.909  36.125  44.402  1.00  0.00           H  
ATOM    478  H22  DG    15      43.104  34.863  44.220  1.00  0.00           H  
ATOM    479  N3   DG    15      44.773  36.272  43.133  1.00  0.00           N  
ATOM    480  C4   DG    15      45.441  37.291  42.490  1.00  0.00           C  
ATOM    481  C3'  DG    15      49.174  34.398  41.440  1.00  0.00           C  
ATOM    482  H3'  DG    15      50.226  34.403  41.153  1.00  0.00           H  
ATOM    483  C2'  DG    15      48.522  35.643  40.851  1.00  0.00           C  
ATOM    484  H2'  DG    15      49.301  36.398  40.747  1.00  0.00           H  
ATOM    485 H2''  DG    15      48.027  35.492  39.891  1.00  0.00           H  
ATOM    486  O3'  DG    15      48.484  33.242  40.973  1.00  0.00           O  
ATOM    487  P    DG    16      48.914  31.689  41.328  1.00  0.00           P  
ATOM    488  OP1  DG    16      48.940  31.654  42.803  1.00  0.00           O  
ATOM    489  OP2  DG    16      50.160  31.399  40.614  1.00  0.00           O  
ATOM    490  O5'  DG    16      47.867  30.631  40.782  1.00  0.00           O  
ATOM    491  C5'  DG    16      47.084  30.705  39.586  1.00  0.00           C  
ATOM    492  H5'  DG    16      47.277  29.786  39.033  1.00  0.00           H  
ATOM    493 H5''  DG    16      47.407  31.569  39.004  1.00  0.00           H  
ATOM    494  C4'  DG    16      45.575  30.752  39.881  1.00  0.00           C  
ATOM    495  H4'  DG    16      45.447  30.074  40.724  1.00  0.00           H  
ATOM    496  O4'  DG    16      45.179  31.988  40.465  1.00  0.00           O  
ATOM    497  C1'  DG    16      43.962  32.330  39.858  1.00  0.00           C  
ATOM    498  H1'  DG    16      43.080  31.965  40.385  1.00  0.00           H  
ATOM    499  N9   DG    16      44.011  33.820  39.896  1.00  0.00           N  
ATOM    500  C8   DG    16      44.814  34.552  39.098  1.00  0.00           C  
ATOM    501  H8   DG    16      45.676  34.258  38.518  1.00  0.00           H  
ATOM    502  N7   DG    16      44.481  35.814  39.099  1.00  0.00           N  
ATOM    503  C5   DG    16      43.302  35.859  39.866  1.00  0.00           C  
ATOM    504  C6   DG    16      42.444  36.935  40.195  1.00  0.00           C  
ATOM    505  O6   DG    16      42.524  38.064  39.902  1.00  0.00           O  
ATOM    506  N1   DG    16      41.252  36.548  40.843  1.00  0.00           N  
ATOM    507  H1   DG    16      40.426  37.126  40.790  1.00  0.00           H  
ATOM    508  C2   DG    16      41.043  35.295  41.348  1.00  0.00           C  
ATOM    509  N2   DG    16      39.923  34.962  41.803  1.00  0.00           N  
ATOM    510  H21  DG    16      39.155  35.570  42.048  1.00  0.00           H  
ATOM    511  H22  DG    16      39.795  33.978  41.988  1.00  0.00           H  
ATOM    512  N3   DG    16      41.813  34.243  41.034  1.00  0.00           N  
ATOM    513  C4   DG    16      42.997  34.577  40.327  1.00  0.00           C  
ATOM    514  C3'  DG    16      44.674  30.493  38.668  1.00  0.00           C  
ATOM    515  H3'  DG    16      45.255  30.275  37.772  1.00  0.00           H  
ATOM    516  C2'  DG    16      43.967  31.768  38.466  1.00  0.00           C  
ATOM    517  H2'  DG    16      44.518  32.344  37.722  1.00  0.00           H  
ATOM    518 H2''  DG    16      42.969  31.707  38.031  1.00  0.00           H  
ATOM    519  O3'  DG    16      43.709  29.389  38.768  1.00  0.00           O  
ATOM    520  P   DT3    17      42.644  29.134  39.972  1.00  0.00           P  
ATOM    521  OP1 DT3    17      43.177  29.659  41.204  1.00  0.00           O  
ATOM    522  OP2 DT3    17      42.303  27.703  39.918  1.00  0.00           O  
ATOM    523  O5' DT3    17      41.425  29.987  39.562  1.00  0.00           O  
ATOM    524  C5' DT3    17      40.888  29.819  38.261  1.00  0.00           C  
ATOM    525  H5' DT3    17      40.768  28.748  38.096  1.00  0.00           H  
ATOM    526 H5'' DT3    17      41.613  30.151  37.518  1.00  0.00           H  
ATOM    527  C4' DT3    17      39.526  30.415  37.989  1.00  0.00           C  
ATOM    528  H4' DT3    17      38.752  29.876  38.536  1.00  0.00           H  
ATOM    529  O4' DT3    17      39.507  31.752  38.347  1.00  0.00           O  
ATOM    530  C1' DT3    17      38.899  32.486  37.394  1.00  0.00           C  
ATOM    531  H1' DT3    17      37.832  32.329  37.552  1.00  0.00           H  
ATOM    532  N1  DT3    17      39.302  33.890  37.659  1.00  0.00           N  
ATOM    533  C6  DT3    17      40.548  34.422  37.312  1.00  0.00           C  
ATOM    534  H6  DT3    17      41.320  33.765  36.940  1.00  0.00           H  
ATOM    535  C5  DT3    17      40.756  35.800  37.404  1.00  0.00           C  
ATOM    536  C7  DT3    17      42.069  36.339  36.794  1.00  0.00           C  
ATOM    537  H71 DT3    17      42.494  37.108  37.438  1.00  0.00           H  
ATOM    538  H72 DT3    17      41.744  36.835  35.880  1.00  0.00           H  
ATOM    539  H73 DT3    17      42.755  35.505  36.640  1.00  0.00           H  
ATOM    540  C4  DT3    17      39.703  36.711  37.937  1.00  0.00           C  
ATOM    541  O4  DT3    17      39.854  37.956  37.953  1.00  0.00           O  
ATOM    542  N3  DT3    17      38.558  36.086  38.352  1.00  0.00           N  
ATOM    543  H3  DT3    17      37.702  36.622  38.356  1.00  0.00           H  
ATOM    544  C2  DT3    17      38.308  34.718  38.216  1.00  0.00           C  
ATOM    545  O2  DT3    17      37.254  34.311  38.731  1.00  0.00           O  
ATOM    546  C3' DT3    17      39.227  30.386  36.480  1.00  0.00           C  
ATOM    547  H3' DT3    17      39.894  29.714  35.940  1.00  0.00           H  
ATOM    548  C2' DT3    17      39.313  31.872  36.055  1.00  0.00           C  
ATOM    549  H2' DT3    17      40.384  32.038  35.942  1.00  0.00           H  
ATOM    550 H2'' DT3    17      38.650  32.030  35.204  1.00  0.00           H  
ATOM    551  O3' DT3    17      37.872  29.922  36.341  1.00  0.00           O  
ATOM    552 HO3' DT3    17      37.987  29.030  36.007  1.00  0.00           H  
ATOM    553  K+   K+    18      41.209  40.760  40.629  1.00  0.00           K  
ATOM    554  K+   K+    19      42.004  41.989  44.103  1.00  0.00           K  
END
