# Supplementary material for: Complexity of Guanine Quadruplex Unfolding Pathways Revealed by Atomistic Pulling Simulations
Source: J Chem Inf Model. 2023 Jul 17;63(15):4716–31. doi: 10.1021/acs.jcim.3c00171 (PMC10428220; doi:10.1021/acs.jcim.3c00171)
Supplement: Supplementary file 2 — ci3c00171_si_002.zip [file ci3c00171_si_002.zip › coordinates/initial-coordinates/2jpz_t_lp-start_run2.pdb]

ATOM      1 HO5' DT5     1      39.360  43.268  33.069  1.00  0.00           H  
ATOM      2  O5' DT5     1      39.712  42.883  33.875  1.00  0.00           O  
ATOM      3  C5' DT5     1      40.078  43.984  34.775  1.00  0.00           C  
ATOM      4  H5' DT5     1      39.865  43.649  35.790  1.00  0.00           H  
ATOM      5 H5'' DT5     1      39.441  44.811  34.461  1.00  0.00           H  
ATOM      6  C4' DT5     1      41.597  44.360  34.669  1.00  0.00           C  
ATOM      7  H4' DT5     1      41.735  45.075  35.479  1.00  0.00           H  
ATOM      8  O4' DT5     1      42.397  43.281  34.773  1.00  0.00           O  
ATOM      9  C1' DT5     1      43.700  43.649  34.308  1.00  0.00           C  
ATOM     10  H1' DT5     1      44.206  44.259  35.057  1.00  0.00           H  
ATOM     11  N1  DT5     1      44.530  42.400  34.081  1.00  0.00           N  
ATOM     12  C6  DT5     1      43.934  41.192  33.684  1.00  0.00           C  
ATOM     13  H6  DT5     1      42.878  41.126  33.466  1.00  0.00           H  
ATOM     14  C5  DT5     1      44.752  40.108  33.521  1.00  0.00           C  
ATOM     15  C7  DT5     1      44.049  38.759  33.313  1.00  0.00           C  
ATOM     16  H71 DT5     1      44.407  38.016  34.025  1.00  0.00           H  
ATOM     17  H72 DT5     1      42.964  38.853  33.361  1.00  0.00           H  
ATOM     18  H73 DT5     1      44.325  38.349  32.342  1.00  0.00           H  
ATOM     19  C4  DT5     1      46.155  40.182  33.705  1.00  0.00           C  
ATOM     20  O4  DT5     1      46.963  39.337  33.546  1.00  0.00           O  
ATOM     21  N3  DT5     1      46.669  41.401  34.153  1.00  0.00           N  
ATOM     22  H3  DT5     1      47.653  41.501  33.947  1.00  0.00           H  
ATOM     23  C2  DT5     1      45.917  42.513  34.172  1.00  0.00           C  
ATOM     24  O2  DT5     1      46.481  43.630  33.935  1.00  0.00           O  
ATOM     25  C3' DT5     1      42.023  44.946  33.263  1.00  0.00           C  
ATOM     26  H3' DT5     1      41.465  44.391  32.509  1.00  0.00           H  
ATOM     27  C2' DT5     1      43.486  44.516  33.061  1.00  0.00           C  
ATOM     28  H2' DT5     1      43.750  43.851  32.239  1.00  0.00           H  
ATOM     29 H2'' DT5     1      44.164  45.369  33.080  1.00  0.00           H  
ATOM     30  O3' DT5     1      41.791  46.340  33.067  1.00  0.00           O  
ATOM     31  P    DG     2      42.165  47.539  34.006  1.00  0.00           P  
ATOM     32  OP1  DG     2      41.873  48.783  33.320  1.00  0.00           O  
ATOM     33  OP2  DG     2      43.505  47.265  34.535  1.00  0.00           O  
ATOM     34  O5'  DG     2      41.206  47.512  35.286  1.00  0.00           O  
ATOM     35  C5'  DG     2      39.810  47.808  35.116  1.00  0.00           C  
ATOM     36  H5'  DG     2      39.384  47.181  34.334  1.00  0.00           H  
ATOM     37 H5''  DG     2      39.702  48.826  34.743  1.00  0.00           H  
ATOM     38  C4'  DG     2      38.916  47.552  36.351  1.00  0.00           C  
ATOM     39  H4'  DG     2      37.874  47.783  36.131  1.00  0.00           H  
ATOM     40  O4'  DG     2      38.988  46.168  36.706  1.00  0.00           O  
ATOM     41  C1'  DG     2      38.834  46.018  38.126  1.00  0.00           C  
ATOM     42  H1'  DG     2      37.786  46.080  38.419  1.00  0.00           H  
ATOM     43  N9   DG     2      39.379  44.714  38.544  1.00  0.00           N  
ATOM     44  C8   DG     2      38.625  43.770  39.113  1.00  0.00           C  
ATOM     45  H8   DG     2      37.572  43.878  39.330  1.00  0.00           H  
ATOM     46  N7   DG     2      39.255  42.655  39.421  1.00  0.00           N  
ATOM     47  C5   DG     2      40.516  42.948  39.045  1.00  0.00           C  
ATOM     48  C6   DG     2      41.764  42.145  39.035  1.00  0.00           C  
ATOM     49  O6   DG     2      41.924  40.956  39.432  1.00  0.00           O  
ATOM     50  N1   DG     2      42.912  42.788  38.604  1.00  0.00           N  
ATOM     51  H1   DG     2      43.802  42.351  38.795  1.00  0.00           H  
ATOM     52  C2   DG     2      42.875  44.119  38.216  1.00  0.00           C  
ATOM     53  N2   DG     2      43.964  44.631  37.681  1.00  0.00           N  
ATOM     54  H21  DG     2      44.766  44.061  37.449  1.00  0.00           H  
ATOM     55  H22  DG     2      44.031  45.636  37.605  1.00  0.00           H  
ATOM     56  N3   DG     2      41.803  44.892  38.165  1.00  0.00           N  
ATOM     57  C4   DG     2      40.679  44.245  38.590  1.00  0.00           C  
ATOM     58  C3'  DG     2      39.485  48.326  37.622  1.00  0.00           C  
ATOM     59  H3'  DG     2      40.485  48.686  37.379  1.00  0.00           H  
ATOM     60  C2'  DG     2      39.581  47.252  38.705  1.00  0.00           C  
ATOM     61  H2'  DG     2      40.655  47.077  38.781  1.00  0.00           H  
ATOM     62 H2''  DG     2      39.205  47.508  39.696  1.00  0.00           H  
ATOM     63  O3'  DG     2      38.715  49.424  38.068  1.00  0.00           O  
ATOM     64  P    DG     3      37.144  49.521  38.119  1.00  0.00           P  
ATOM     65  OP1  DG     3      36.520  49.441  36.791  1.00  0.00           O  
ATOM     66  OP2  DG     3      36.878  50.730  38.940  1.00  0.00           O  
ATOM     67  O5'  DG     3      36.751  48.173  38.950  1.00  0.00           O  
ATOM     68  C5'  DG     3      36.548  48.168  40.368  1.00  0.00           C  
ATOM     69  H5'  DG     3      35.797  48.877  40.717  1.00  0.00           H  
ATOM     70 H5''  DG     3      37.402  48.488  40.966  1.00  0.00           H  
ATOM     71  C4'  DG     3      36.057  46.802  40.818  1.00  0.00           C  
ATOM     72  H4'  DG     3      35.269  46.608  40.090  1.00  0.00           H  
ATOM     73  O4'  DG     3      36.950  45.726  40.733  1.00  0.00           O  
ATOM     74  C1'  DG     3      36.878  45.008  41.923  1.00  0.00           C  
ATOM     75  H1'  DG     3      36.125  44.223  41.854  1.00  0.00           H  
ATOM     76  N9   DG     3      38.074  44.233  42.312  1.00  0.00           N  
ATOM     77  C8   DG     3      38.000  42.933  42.768  1.00  0.00           C  
ATOM     78  H8   DG     3      37.092  42.487  43.148  1.00  0.00           H  
ATOM     79  N7   DG     3      39.213  42.400  42.903  1.00  0.00           N  
ATOM     80  C5   DG     3      40.118  43.402  42.538  1.00  0.00           C  
ATOM     81  C6   DG     3      41.525  43.404  42.351  1.00  0.00           C  
ATOM     82  O6   DG     3      42.244  42.404  42.499  1.00  0.00           O  
ATOM     83  N1   DG     3      42.044  44.608  41.847  1.00  0.00           N  
ATOM     84  H1   DG     3      43.054  44.636  41.833  1.00  0.00           H  
ATOM     85  C2   DG     3      41.294  45.734  41.695  1.00  0.00           C  
ATOM     86  N2   DG     3      41.947  46.896  41.552  1.00  0.00           N  
ATOM     87  H21  DG     3      42.891  46.697  41.253  1.00  0.00           H  
ATOM     88  H22  DG     3      41.464  47.779  41.471  1.00  0.00           H  
ATOM     89  N3   DG     3      39.971  45.745  41.877  1.00  0.00           N  
ATOM     90  C4   DG     3      39.420  44.559  42.222  1.00  0.00           C  
ATOM     91  C3'  DG     3      35.460  46.815  42.236  1.00  0.00           C  
ATOM     92  H3'  DG     3      35.648  47.780  42.706  1.00  0.00           H  
ATOM     93  C2'  DG     3      36.451  45.971  43.031  1.00  0.00           C  
ATOM     94  H2'  DG     3      37.255  46.635  43.350  1.00  0.00           H  
ATOM     95 H2''  DG     3      36.029  45.369  43.836  1.00  0.00           H  
ATOM     96  O3'  DG     3      34.087  46.595  42.507  1.00  0.00           O  
ATOM     97  P    DG     4      33.313  45.257  42.450  1.00  0.00           P  
ATOM     98  OP1  DG     4      33.795  44.413  41.337  1.00  0.00           O  
ATOM     99  OP2  DG     4      31.886  45.593  42.518  1.00  0.00           O  
ATOM    100  O5'  DG     4      33.663  44.509  43.735  1.00  0.00           O  
ATOM    101  C5'  DG     4      33.580  45.091  45.068  1.00  0.00           C  
ATOM    102  H5'  DG     4      32.604  45.450  45.395  1.00  0.00           H  
ATOM    103 H5''  DG     4      34.297  45.910  45.026  1.00  0.00           H  
ATOM    104  C4'  DG     4      34.206  44.280  46.195  1.00  0.00           C  
ATOM    105  H4'  DG     4      33.621  43.384  46.399  1.00  0.00           H  
ATOM    106  O4'  DG     4      35.545  43.885  45.867  1.00  0.00           O  
ATOM    107  C1'  DG     4      36.378  44.168  47.010  1.00  0.00           C  
ATOM    108  H1'  DG     4      36.343  43.331  47.709  1.00  0.00           H  
ATOM    109  N9   DG     4      37.818  44.342  46.523  1.00  0.00           N  
ATOM    110  C8   DG     4      38.452  45.411  45.893  1.00  0.00           C  
ATOM    111  H8   DG     4      37.915  46.330  45.709  1.00  0.00           H  
ATOM    112  N7   DG     4      39.733  45.254  45.531  1.00  0.00           N  
ATOM    113  C5   DG     4      39.934  43.929  45.962  1.00  0.00           C  
ATOM    114  C6   DG     4      41.131  43.138  45.993  1.00  0.00           C  
ATOM    115  O6   DG     4      42.280  43.431  45.736  1.00  0.00           O  
ATOM    116  N1   DG     4      40.982  41.884  46.494  1.00  0.00           N  
ATOM    117  H1   DG     4      41.844  41.359  46.529  1.00  0.00           H  
ATOM    118  C2   DG     4      39.817  41.391  46.999  1.00  0.00           C  
ATOM    119  N2   DG     4      39.887  40.242  47.586  1.00  0.00           N  
ATOM    120  H21  DG     4      40.783  39.777  47.628  1.00  0.00           H  
ATOM    121  H22  DG     4      39.047  39.807  47.940  1.00  0.00           H  
ATOM    122  N3   DG     4      38.664  42.086  47.029  1.00  0.00           N  
ATOM    123  C4   DG     4      38.820  43.365  46.555  1.00  0.00           C  
ATOM    124  C3'  DG     4      34.221  44.947  47.570  1.00  0.00           C  
ATOM    125  H3'  DG     4      33.462  45.728  47.621  1.00  0.00           H  
ATOM    126  C2'  DG     4      35.689  45.409  47.643  1.00  0.00           C  
ATOM    127  H2'  DG     4      35.853  46.385  47.188  1.00  0.00           H  
ATOM    128 H2''  DG     4      35.985  45.511  48.687  1.00  0.00           H  
ATOM    129  O3'  DG     4      34.008  43.911  48.516  1.00  0.00           O  
ATOM    130  P    DT     5      33.882  44.328  50.108  1.00  0.00           P  
ATOM    131  OP1  DT     5      32.736  43.609  50.748  1.00  0.00           O  
ATOM    132  OP2  DT     5      34.001  45.786  50.293  1.00  0.00           O  
ATOM    133  O5'  DT     5      35.265  43.693  50.596  1.00  0.00           O  
ATOM    134  C5'  DT     5      36.090  44.309  51.596  1.00  0.00           C  
ATOM    135  H5'  DT     5      35.571  44.452  52.544  1.00  0.00           H  
ATOM    136 H5''  DT     5      36.341  45.314  51.258  1.00  0.00           H  
ATOM    137  C4'  DT     5      37.394  43.514  51.655  1.00  0.00           C  
ATOM    138  H4'  DT     5      37.193  42.507  52.021  1.00  0.00           H  
ATOM    139  O4'  DT     5      37.886  43.447  50.313  1.00  0.00           O  
ATOM    140  C1'  DT     5      39.283  43.580  50.283  1.00  0.00           C  
ATOM    141  H1'  DT     5      39.717  42.701  49.808  1.00  0.00           H  
ATOM    142  N1   DT     5      39.794  44.809  49.585  1.00  0.00           N  
ATOM    143  C6   DT     5      38.950  45.859  49.446  1.00  0.00           C  
ATOM    144  H6   DT     5      37.900  45.696  49.640  1.00  0.00           H  
ATOM    145  C5   DT     5      39.444  47.015  48.821  1.00  0.00           C  
ATOM    146  C7   DT     5      38.451  48.061  48.485  1.00  0.00           C  
ATOM    147  H71  DT     5      38.591  48.971  49.068  1.00  0.00           H  
ATOM    148  H72  DT     5      37.423  47.730  48.638  1.00  0.00           H  
ATOM    149  H73  DT     5      38.454  48.395  47.448  1.00  0.00           H  
ATOM    150  C4   DT     5      40.830  47.174  48.478  1.00  0.00           C  
ATOM    151  O4   DT     5      41.369  48.163  47.933  1.00  0.00           O  
ATOM    152  N3   DT     5      41.544  45.949  48.554  1.00  0.00           N  
ATOM    153  H3   DT     5      42.510  45.959  48.260  1.00  0.00           H  
ATOM    154  C2   DT     5      41.114  44.800  49.181  1.00  0.00           C  
ATOM    155  O2   DT     5      41.910  43.859  49.262  1.00  0.00           O  
ATOM    156  C3'  DT     5      38.470  44.297  52.442  1.00  0.00           C  
ATOM    157  H3'  DT     5      38.609  45.359  52.242  1.00  0.00           H  
ATOM    158  C2'  DT     5      39.647  43.647  51.794  1.00  0.00           C  
ATOM    159  H2'  DT     5      40.578  44.161  52.034  1.00  0.00           H  
ATOM    160 H2''  DT     5      39.757  42.655  52.232  1.00  0.00           H  
ATOM    161  O3'  DT     5      38.610  44.194  53.866  1.00  0.00           O  
ATOM    162  P    DT     6      38.447  45.536  54.739  1.00  0.00           P  
ATOM    163  OP1  DT     6      38.101  45.175  56.121  1.00  0.00           O  
ATOM    164  OP2  DT     6      37.512  46.449  54.021  1.00  0.00           O  
ATOM    165  O5'  DT     6      39.961  46.045  54.637  1.00  0.00           O  
ATOM    166  C5'  DT     6      40.226  47.471  54.678  1.00  0.00           C  
ATOM    167  H5'  DT     6      39.816  47.867  55.607  1.00  0.00           H  
ATOM    168 H5''  DT     6      39.705  47.898  53.821  1.00  0.00           H  
ATOM    169  C4'  DT     6      41.691  47.719  54.517  1.00  0.00           C  
ATOM    170  H4'  DT     6      41.841  48.795  54.606  1.00  0.00           H  
ATOM    171  O4'  DT     6      42.305  47.320  55.733  1.00  0.00           O  
ATOM    172  C1'  DT     6      43.332  46.454  55.384  1.00  0.00           C  
ATOM    173  H1'  DT     6      44.296  46.962  55.419  1.00  0.00           H  
ATOM    174  N1   DT     6      43.442  45.351  56.451  1.00  0.00           N  
ATOM    175  C6   DT     6      42.296  44.798  56.902  1.00  0.00           C  
ATOM    176  H6   DT     6      41.351  45.179  56.547  1.00  0.00           H  
ATOM    177  C5   DT     6      42.292  43.687  57.640  1.00  0.00           C  
ATOM    178  C7   DT     6      41.003  43.059  58.041  1.00  0.00           C  
ATOM    179  H71  DT     6      40.925  43.107  59.127  1.00  0.00           H  
ATOM    180  H72  DT     6      40.984  42.031  57.678  1.00  0.00           H  
ATOM    181  H73  DT     6      40.127  43.559  57.627  1.00  0.00           H  
ATOM    182  C4   DT     6      43.587  43.084  57.973  1.00  0.00           C  
ATOM    183  O4   DT     6      43.729  42.006  58.556  1.00  0.00           O  
ATOM    184  N3   DT     6      44.749  43.780  57.623  1.00  0.00           N  
ATOM    185  H3   DT     6      45.582  43.359  58.009  1.00  0.00           H  
ATOM    186  C2   DT     6      44.754  44.911  56.823  1.00  0.00           C  
ATOM    187  O2   DT     6      45.789  45.478  56.552  1.00  0.00           O  
ATOM    188  C3'  DT     6      42.397  47.018  53.375  1.00  0.00           C  
ATOM    189  H3'  DT     6      41.603  46.791  52.664  1.00  0.00           H  
ATOM    190  C2'  DT     6      42.977  45.781  54.053  1.00  0.00           C  
ATOM    191  H2'  DT     6      42.248  44.970  54.070  1.00  0.00           H  
ATOM    192 H2''  DT     6      43.894  45.421  53.587  1.00  0.00           H  
ATOM    193  O3'  DT     6      43.401  47.827  52.812  1.00  0.00           O  
ATOM    194  P    DA     7      43.165  49.061  51.848  1.00  0.00           P  
ATOM    195  OP1  DA     7      43.240  50.222  52.688  1.00  0.00           O  
ATOM    196  OP2  DA     7      41.965  48.768  51.057  1.00  0.00           O  
ATOM    197  O5'  DA     7      44.466  49.101  50.881  1.00  0.00           O  
ATOM    198  C5'  DA     7      45.472  50.065  51.030  1.00  0.00           C  
ATOM    199  H5'  DA     7      46.252  49.616  51.646  1.00  0.00           H  
ATOM    200 H5''  DA     7      45.082  50.942  51.547  1.00  0.00           H  
ATOM    201  C4'  DA     7      46.021  50.471  49.641  1.00  0.00           C  
ATOM    202  H4'  DA     7      46.556  51.416  49.730  1.00  0.00           H  
ATOM    203  O4'  DA     7      46.901  49.534  49.045  1.00  0.00           O  
ATOM    204  C1'  DA     7      46.462  49.187  47.743  1.00  0.00           C  
ATOM    205  H1'  DA     7      47.272  49.229  47.015  1.00  0.00           H  
ATOM    206  N9   DA     7      45.794  47.892  47.665  1.00  0.00           N  
ATOM    207  C8   DA     7      44.480  47.537  47.758  1.00  0.00           C  
ATOM    208  H8   DA     7      43.639  48.150  48.047  1.00  0.00           H  
ATOM    209  N7   DA     7      44.334  46.226  47.728  1.00  0.00           N  
ATOM    210  C5   DA     7      45.568  45.717  47.500  1.00  0.00           C  
ATOM    211  C6   DA     7      46.057  44.413  47.305  1.00  0.00           C  
ATOM    212  N6   DA     7      45.412  43.279  47.414  1.00  0.00           N  
ATOM    213  H61  DA     7      44.648  43.137  48.059  1.00  0.00           H  
ATOM    214  H62  DA     7      45.952  42.469  47.144  1.00  0.00           H  
ATOM    215  N1   DA     7      47.344  44.243  46.957  1.00  0.00           N  
ATOM    216  C2   DA     7      48.114  45.301  46.912  1.00  0.00           C  
ATOM    217  H2   DA     7      49.144  45.258  46.592  1.00  0.00           H  
ATOM    218  N3   DA     7      47.821  46.606  47.141  1.00  0.00           N  
ATOM    219  C4   DA     7      46.515  46.719  47.449  1.00  0.00           C  
ATOM    220  C3'  DA     7      44.894  50.802  48.591  1.00  0.00           C  
ATOM    221  H3'  DA     7      44.087  50.098  48.794  1.00  0.00           H  
ATOM    222  C2'  DA     7      45.532  50.349  47.244  1.00  0.00           C  
ATOM    223  H2'  DA     7      44.840  49.897  46.533  1.00  0.00           H  
ATOM    224 H2''  DA     7      46.199  51.079  46.787  1.00  0.00           H  
ATOM    225  O3'  DA     7      44.560  52.176  48.582  1.00  0.00           O  
ATOM    226  P    DG     8      43.467  52.785  47.524  1.00  0.00           P  
ATOM    227  OP1  DG     8      43.196  54.183  48.005  1.00  0.00           O  
ATOM    228  OP2  DG     8      42.296  51.939  47.252  1.00  0.00           O  
ATOM    229  O5'  DG     8      44.417  53.049  46.250  1.00  0.00           O  
ATOM    230  C5'  DG     8      43.950  52.766  44.927  1.00  0.00           C  
ATOM    231  H5'  DG     8      43.568  53.744  44.635  1.00  0.00           H  
ATOM    232 H5''  DG     8      43.144  52.035  44.997  1.00  0.00           H  
ATOM    233  C4'  DG     8      45.064  52.375  43.924  1.00  0.00           C  
ATOM    234  H4'  DG     8      45.799  53.177  43.858  1.00  0.00           H  
ATOM    235  O4'  DG     8      45.784  51.169  44.299  1.00  0.00           O  
ATOM    236  C1'  DG     8      45.810  50.259  43.222  1.00  0.00           C  
ATOM    237  H1'  DG     8      46.645  50.519  42.571  1.00  0.00           H  
ATOM    238  N9   DG     8      45.925  48.831  43.606  1.00  0.00           N  
ATOM    239  C8   DG     8      47.126  48.168  43.579  1.00  0.00           C  
ATOM    240  H8   DG     8      48.011  48.677  43.227  1.00  0.00           H  
ATOM    241  N7   DG     8      47.010  46.853  43.828  1.00  0.00           N  
ATOM    242  C5   DG     8      45.626  46.703  44.167  1.00  0.00           C  
ATOM    243  C6   DG     8      44.853  45.510  44.394  1.00  0.00           C  
ATOM    244  O6   DG     8      45.173  44.336  44.459  1.00  0.00           O  
ATOM    245  N1   DG     8      43.477  45.773  44.605  1.00  0.00           N  
ATOM    246  H1   DG     8      42.862  45.051  44.952  1.00  0.00           H  
ATOM    247  C2   DG     8      43.010  47.058  44.726  1.00  0.00           C  
ATOM    248  N2   DG     8      41.703  47.314  44.893  1.00  0.00           N  
ATOM    249  H21  DG     8      41.088  46.528  45.051  1.00  0.00           H  
ATOM    250  H22  DG     8      41.392  48.264  45.039  1.00  0.00           H  
ATOM    251  N3   DG     8      43.783  48.152  44.458  1.00  0.00           N  
ATOM    252  C4   DG     8      45.063  47.923  44.115  1.00  0.00           C  
ATOM    253  C3'  DG     8      44.408  52.084  42.564  1.00  0.00           C  
ATOM    254  H3'  DG     8      43.382  52.447  42.506  1.00  0.00           H  
ATOM    255  C2'  DG     8      44.497  50.449  42.524  1.00  0.00           C  
ATOM    256  H2'  DG     8      43.562  50.026  42.893  1.00  0.00           H  
ATOM    257 H2''  DG     8      44.526  50.100  41.492  1.00  0.00           H  
ATOM    258  O3'  DG     8      45.297  52.703  41.620  1.00  0.00           O  
ATOM    259  P    DG     9      45.113  52.544  40.076  1.00  0.00           P  
ATOM    260  OP1  DG     9      45.778  53.768  39.483  1.00  0.00           O  
ATOM    261  OP2  DG     9      43.733  52.203  39.768  1.00  0.00           O  
ATOM    262  O5'  DG     9      46.001  51.278  39.599  1.00  0.00           O  
ATOM    263  C5'  DG     9      47.411  51.186  39.900  1.00  0.00           C  
ATOM    264  H5'  DG     9      47.713  51.357  40.933  1.00  0.00           H  
ATOM    265 H5''  DG     9      47.839  51.949  39.249  1.00  0.00           H  
ATOM    266  C4'  DG     9      47.976  49.799  39.542  1.00  0.00           C  
ATOM    267  H4'  DG     9      49.054  49.705  39.671  1.00  0.00           H  
ATOM    268  O4'  DG     9      47.273  48.792  40.277  1.00  0.00           O  
ATOM    269  C1'  DG     9      47.422  47.639  39.517  1.00  0.00           C  
ATOM    270  H1'  DG     9      48.451  47.281  39.480  1.00  0.00           H  
ATOM    271  N9   DG     9      46.588  46.554  40.134  1.00  0.00           N  
ATOM    272  C8   DG     9      45.285  46.679  40.513  1.00  0.00           C  
ATOM    273  H8   DG     9      44.751  47.602  40.343  1.00  0.00           H  
ATOM    274  N7   DG     9      44.728  45.615  40.988  1.00  0.00           N  
ATOM    275  C5   DG     9      45.795  44.712  40.998  1.00  0.00           C  
ATOM    276  C6   DG     9      45.806  43.282  41.124  1.00  0.00           C  
ATOM    277  O6   DG     9      44.904  42.491  41.444  1.00  0.00           O  
ATOM    278  N1   DG     9      47.044  42.703  40.914  1.00  0.00           N  
ATOM    279  H1   DG     9      47.125  41.722  41.138  1.00  0.00           H  
ATOM    280  C2   DG     9      48.168  43.383  40.641  1.00  0.00           C  
ATOM    281  N2   DG     9      49.326  42.782  40.600  1.00  0.00           N  
ATOM    282  H21  DG     9      49.338  41.806  40.859  1.00  0.00           H  
ATOM    283  H22  DG     9      50.205  43.259  40.458  1.00  0.00           H  
ATOM    284  N3   DG     9      48.185  44.643  40.329  1.00  0.00           N  
ATOM    285  C4   DG     9      46.989  45.314  40.581  1.00  0.00           C  
ATOM    286  C3'  DG     9      47.712  49.435  38.040  1.00  0.00           C  
ATOM    287  H3'  DG     9      47.128  50.202  37.530  1.00  0.00           H  
ATOM    288  C2'  DG     9      46.976  48.082  38.069  1.00  0.00           C  
ATOM    289  H2'  DG     9      45.895  48.122  37.931  1.00  0.00           H  
ATOM    290 H2''  DG     9      47.483  47.447  37.343  1.00  0.00           H  
ATOM    291  O3'  DG     9      49.001  49.334  37.474  1.00  0.00           O  
ATOM    292  P    DG    10      49.189  49.060  35.919  1.00  0.00           P  
ATOM    293  OP1  DG    10      50.068  50.120  35.402  1.00  0.00           O  
ATOM    294  OP2  DG    10      47.893  48.943  35.232  1.00  0.00           O  
ATOM    295  O5'  DG    10      49.915  47.672  35.883  1.00  0.00           O  
ATOM    296  C5'  DG    10      49.952  46.794  34.767  1.00  0.00           C  
ATOM    297  H5'  DG    10      50.443  47.319  33.949  1.00  0.00           H  
ATOM    298 H5''  DG    10      48.941  46.467  34.526  1.00  0.00           H  
ATOM    299  C4'  DG    10      50.841  45.628  35.260  1.00  0.00           C  
ATOM    300  H4'  DG    10      51.818  45.935  35.635  1.00  0.00           H  
ATOM    301  O4'  DG    10      50.166  44.994  36.371  1.00  0.00           O  
ATOM    302  C1'  DG    10      50.015  43.665  36.060  1.00  0.00           C  
ATOM    303  H1'  DG    10      50.779  43.149  36.640  1.00  0.00           H  
ATOM    304  N9   DG    10      48.736  43.264  36.616  1.00  0.00           N  
ATOM    305  C8   DG    10      47.544  44.013  36.565  1.00  0.00           C  
ATOM    306  H8   DG    10      47.528  44.997  36.120  1.00  0.00           H  
ATOM    307  N7   DG    10      46.482  43.470  37.012  1.00  0.00           N  
ATOM    308  C5   DG    10      46.925  42.226  37.547  1.00  0.00           C  
ATOM    309  C6   DG    10      46.256  41.025  38.126  1.00  0.00           C  
ATOM    310  O6   DG    10      45.206  40.954  38.662  1.00  0.00           O  
ATOM    311  N1   DG    10      47.070  39.946  38.249  1.00  0.00           N  
ATOM    312  H1   DG    10      46.707  39.100  38.663  1.00  0.00           H  
ATOM    313  C2   DG    10      48.387  39.909  37.926  1.00  0.00           C  
ATOM    314  N2   DG    10      49.082  38.818  38.119  1.00  0.00           N  
ATOM    315  H21  DG    10      48.628  38.025  38.550  1.00  0.00           H  
ATOM    316  H22  DG    10      49.956  38.672  37.634  1.00  0.00           H  
ATOM    317  N3   DG    10      49.089  40.973  37.433  1.00  0.00           N  
ATOM    318  C4   DG    10      48.269  42.074  37.268  1.00  0.00           C  
ATOM    319  C3'  DG    10      51.202  44.531  34.272  1.00  0.00           C  
ATOM    320  H3'  DG    10      51.167  44.896  33.246  1.00  0.00           H  
ATOM    321  C2'  DG    10      50.014  43.609  34.532  1.00  0.00           C  
ATOM    322  H2'  DG    10      49.122  44.089  34.129  1.00  0.00           H  
ATOM    323 H2''  DG    10      50.122  42.604  34.124  1.00  0.00           H  
ATOM    324  O3'  DG    10      52.339  43.739  34.559  1.00  0.00           O  
ATOM    325  P    DT    11      53.474  43.295  33.563  1.00  0.00           P  
ATOM    326  OP1  DT    11      53.319  43.789  32.160  1.00  0.00           O  
ATOM    327  OP2  DT    11      53.771  41.849  33.855  1.00  0.00           O  
ATOM    328  O5'  DT    11      54.713  44.116  34.213  1.00  0.00           O  
ATOM    329  C5'  DT    11      55.023  45.508  33.741  1.00  0.00           C  
ATOM    330  H5'  DT    11      54.105  46.096  33.741  1.00  0.00           H  
ATOM    331 H5''  DT    11      55.533  45.327  32.795  1.00  0.00           H  
ATOM    332  C4'  DT    11      55.951  46.254  34.717  1.00  0.00           C  
ATOM    333  H4'  DT    11      56.837  45.642  34.885  1.00  0.00           H  
ATOM    334  O4'  DT    11      56.424  47.484  34.097  1.00  0.00           O  
ATOM    335  C1'  DT    11      56.821  48.363  35.090  1.00  0.00           C  
ATOM    336  H1'  DT    11      57.910  48.394  35.086  1.00  0.00           H  
ATOM    337  N1   DT    11      56.320  49.708  34.771  1.00  0.00           N  
ATOM    338  C6   DT    11      54.985  49.866  34.445  1.00  0.00           C  
ATOM    339  H6   DT    11      54.363  48.985  34.496  1.00  0.00           H  
ATOM    340  C5   DT    11      54.553  51.097  34.031  1.00  0.00           C  
ATOM    341  C7   DT    11      53.160  51.234  33.597  1.00  0.00           C  
ATOM    342  H71  DT    11      52.868  52.104  34.186  1.00  0.00           H  
ATOM    343  H72  DT    11      52.536  50.341  33.621  1.00  0.00           H  
ATOM    344  H73  DT    11      53.246  51.534  32.552  1.00  0.00           H  
ATOM    345  C4   DT    11      55.488  52.179  33.745  1.00  0.00           C  
ATOM    346  O4   DT    11      55.162  53.287  33.348  1.00  0.00           O  
ATOM    347  N3   DT    11      56.849  51.932  34.055  1.00  0.00           N  
ATOM    348  H3   DT    11      57.511  52.695  34.078  1.00  0.00           H  
ATOM    349  C2   DT    11      57.233  50.704  34.568  1.00  0.00           C  
ATOM    350  O2   DT    11      58.460  50.582  34.728  1.00  0.00           O  
ATOM    351  C3'  DT    11      55.328  46.617  35.972  1.00  0.00           C  
ATOM    352  H3'  DT    11      54.338  47.009  35.738  1.00  0.00           H  
ATOM    353  C2'  DT    11      56.256  47.773  36.418  1.00  0.00           C  
ATOM    354  H2'  DT    11      55.629  48.444  37.004  1.00  0.00           H  
ATOM    355 H2''  DT    11      57.087  47.520  37.077  1.00  0.00           H  
ATOM    356  O3'  DT    11      55.459  45.582  36.892  1.00  0.00           O  
ATOM    357  P    DT    12      54.507  45.575  38.138  1.00  0.00           P  
ATOM    358  OP1  DT    12      54.164  44.156  38.343  1.00  0.00           O  
ATOM    359  OP2  DT    12      53.439  46.553  38.013  1.00  0.00           O  
ATOM    360  O5'  DT    12      55.439  45.954  39.342  1.00  0.00           O  
ATOM    361  C5'  DT    12      55.084  45.965  40.712  1.00  0.00           C  
ATOM    362  H5'  DT    12      55.296  44.978  41.124  1.00  0.00           H  
ATOM    363 H5''  DT    12      54.064  46.295  40.910  1.00  0.00           H  
ATOM    364  C4'  DT    12      56.038  46.963  41.418  1.00  0.00           C  
ATOM    365  H4'  DT    12      55.744  47.096  42.459  1.00  0.00           H  
ATOM    366  O4'  DT    12      57.352  46.369  41.393  1.00  0.00           O  
ATOM    367  C1'  DT    12      58.370  47.255  40.878  1.00  0.00           C  
ATOM    368  H1'  DT    12      58.895  47.760  41.689  1.00  0.00           H  
ATOM    369  N1   DT    12      59.341  46.445  40.147  1.00  0.00           N  
ATOM    370  C6   DT    12      59.024  45.808  38.931  1.00  0.00           C  
ATOM    371  H6   DT    12      58.017  45.868  38.545  1.00  0.00           H  
ATOM    372  C5   DT    12      59.995  45.203  38.203  1.00  0.00           C  
ATOM    373  C7   DT    12      59.623  44.419  36.915  1.00  0.00           C  
ATOM    374  H71  DT    12      60.409  44.491  36.163  1.00  0.00           H  
ATOM    375  H72  DT    12      58.757  44.962  36.536  1.00  0.00           H  
ATOM    376  H73  DT    12      59.429  43.380  37.179  1.00  0.00           H  
ATOM    377  C4   DT    12      61.313  45.124  38.805  1.00  0.00           C  
ATOM    378  O4   DT    12      62.242  44.568  38.263  1.00  0.00           O  
ATOM    379  N3   DT    12      61.534  45.607  40.033  1.00  0.00           N  
ATOM    380  H3   DT    12      62.416  45.323  40.436  1.00  0.00           H  
ATOM    381  C2   DT    12      60.630  46.326  40.707  1.00  0.00           C  
ATOM    382  O2   DT    12      60.896  46.786  41.823  1.00  0.00           O  
ATOM    383  C3'  DT    12      56.071  48.357  40.647  1.00  0.00           C  
ATOM    384  H3'  DT    12      55.408  48.480  39.791  1.00  0.00           H  
ATOM    385  C2'  DT    12      57.523  48.303  40.152  1.00  0.00           C  
ATOM    386  H2'  DT    12      57.578  48.041  39.095  1.00  0.00           H  
ATOM    387 H2''  DT    12      58.044  49.260  40.194  1.00  0.00           H  
ATOM    388  O3'  DT    12      56.001  49.496  41.524  1.00  0.00           O  
ATOM    389  P    DA    13      54.588  50.189  41.774  1.00  0.00           P  
ATOM    390  OP1  DA    13      53.813  50.265  40.494  1.00  0.00           O  
ATOM    391  OP2  DA    13      54.750  51.540  42.313  1.00  0.00           O  
ATOM    392  O5'  DA    13      53.796  49.287  42.801  1.00  0.00           O  
ATOM    393  C5'  DA    13      54.366  49.124  44.091  1.00  0.00           C  
ATOM    394  H5'  DA    13      54.507  50.035  44.672  1.00  0.00           H  
ATOM    395 H5''  DA    13      55.315  48.593  44.010  1.00  0.00           H  
ATOM    396  C4'  DA    13      53.506  48.227  45.004  1.00  0.00           C  
ATOM    397  H4'  DA    13      54.183  47.927  45.805  1.00  0.00           H  
ATOM    398  O4'  DA    13      52.404  48.935  45.538  1.00  0.00           O  
ATOM    399  C1'  DA    13      51.159  48.474  45.066  1.00  0.00           C  
ATOM    400  H1'  DA    13      50.654  48.097  45.955  1.00  0.00           H  
ATOM    401  N9   DA    13      50.376  49.588  44.391  1.00  0.00           N  
ATOM    402  C8   DA    13      50.278  49.987  43.086  1.00  0.00           C  
ATOM    403  H8   DA    13      50.801  49.444  42.313  1.00  0.00           H  
ATOM    404  N7   DA    13      49.603  51.106  42.860  1.00  0.00           N  
ATOM    405  C5   DA    13      49.225  51.514  44.146  1.00  0.00           C  
ATOM    406  C6   DA    13      48.672  52.683  44.750  1.00  0.00           C  
ATOM    407  N6   DA    13      48.188  53.637  43.945  1.00  0.00           N  
ATOM    408  H61  DA    13      48.271  53.566  42.941  1.00  0.00           H  
ATOM    409  H62  DA    13      47.999  54.570  44.281  1.00  0.00           H  
ATOM    410  N1   DA    13      48.499  52.819  46.068  1.00  0.00           N  
ATOM    411  C2   DA    13      48.836  51.753  46.765  1.00  0.00           C  
ATOM    412  H2   DA    13      48.634  51.824  47.824  1.00  0.00           H  
ATOM    413  N3   DA    13      49.364  50.597  46.422  1.00  0.00           N  
ATOM    414  C4   DA    13      49.604  50.543  45.085  1.00  0.00           C  
ATOM    415  C3'  DA    13      52.850  46.889  44.423  1.00  0.00           C  
ATOM    416  H3'  DA    13      53.339  46.585  43.497  1.00  0.00           H  
ATOM    417  C2'  DA    13      51.383  47.285  44.105  1.00  0.00           C  
ATOM    418  H2'  DA    13      51.229  47.577  43.066  1.00  0.00           H  
ATOM    419 H2''  DA    13      50.724  46.515  44.506  1.00  0.00           H  
ATOM    420  O3'  DA    13      52.874  45.861  45.335  1.00  0.00           O  
ATOM    421  P    DG    14      54.245  45.044  45.742  1.00  0.00           P  
ATOM    422  OP1  DG    14      53.793  43.921  46.570  1.00  0.00           O  
ATOM    423  OP2  DG    14      55.241  46.023  46.292  1.00  0.00           O  
ATOM    424  O5'  DG    14      54.774  44.328  44.341  1.00  0.00           O  
ATOM    425  C5'  DG    14      53.807  43.635  43.505  1.00  0.00           C  
ATOM    426  H5'  DG    14      54.128  43.971  42.520  1.00  0.00           H  
ATOM    427 H5''  DG    14      52.759  43.917  43.607  1.00  0.00           H  
ATOM    428  C4'  DG    14      53.958  42.133  43.543  1.00  0.00           C  
ATOM    429  H4'  DG    14      54.934  41.804  43.899  1.00  0.00           H  
ATOM    430  O4'  DG    14      52.981  41.724  44.426  1.00  0.00           O  
ATOM    431  C1'  DG    14      52.283  40.549  43.911  1.00  0.00           C  
ATOM    432  H1'  DG    14      52.862  39.672  44.202  1.00  0.00           H  
ATOM    433  N9   DG    14      50.857  40.420  44.337  1.00  0.00           N  
ATOM    434  C8   DG    14      50.311  39.395  45.045  1.00  0.00           C  
ATOM    435  H8   DG    14      50.789  38.439  45.199  1.00  0.00           H  
ATOM    436  N7   DG    14      49.035  39.561  45.426  1.00  0.00           N  
ATOM    437  C5   DG    14      48.781  40.842  44.893  1.00  0.00           C  
ATOM    438  C6   DG    14      47.599  41.672  44.976  1.00  0.00           C  
ATOM    439  O6   DG    14      46.532  41.386  45.434  1.00  0.00           O  
ATOM    440  N1   DG    14      47.687  42.929  44.333  1.00  0.00           N  
ATOM    441  H1   DG    14      46.924  43.551  44.559  1.00  0.00           H  
ATOM    442  C2   DG    14      48.880  43.409  43.843  1.00  0.00           C  
ATOM    443  N2   DG    14      48.876  44.676  43.487  1.00  0.00           N  
ATOM    444  H21  DG    14      48.023  45.212  43.548  1.00  0.00           H  
ATOM    445  H22  DG    14      49.757  44.961  43.084  1.00  0.00           H  
ATOM    446  N3   DG    14      49.981  42.686  43.844  1.00  0.00           N  
ATOM    447  C4   DG    14      49.875  41.376  44.333  1.00  0.00           C  
ATOM    448  C3'  DG    14      53.777  41.381  42.176  1.00  0.00           C  
ATOM    449  H3'  DG    14      53.678  42.163  41.423  1.00  0.00           H  
ATOM    450  C2'  DG    14      52.401  40.720  42.390  1.00  0.00           C  
ATOM    451  H2'  DG    14      51.611  41.399  42.070  1.00  0.00           H  
ATOM    452 H2''  DG    14      52.340  39.794  41.819  1.00  0.00           H  
ATOM    453  O3'  DG    14      54.819  40.440  41.704  1.00  0.00           O  
ATOM    454  P    DG    15      55.272  39.056  42.417  1.00  0.00           P  
ATOM    455  OP1  DG    15      55.606  39.324  43.861  1.00  0.00           O  
ATOM    456  OP2  DG    15      56.328  38.320  41.579  1.00  0.00           O  
ATOM    457  O5'  DG    15      54.039  38.147  42.203  1.00  0.00           O  
ATOM    458  C5'  DG    15      53.920  36.832  42.639  1.00  0.00           C  
ATOM    459  H5'  DG    15      54.119  36.753  43.707  1.00  0.00           H  
ATOM    460 H5''  DG    15      54.713  36.240  42.180  1.00  0.00           H  
ATOM    461  C4'  DG    15      52.565  36.269  42.189  1.00  0.00           C  
ATOM    462  H4'  DG    15      52.407  35.279  42.616  1.00  0.00           H  
ATOM    463  O4'  DG    15      51.505  37.004  42.632  1.00  0.00           O  
ATOM    464  C1'  DG    15      50.474  36.888  41.676  1.00  0.00           C  
ATOM    465  H1'  DG    15      50.100  35.865  41.717  1.00  0.00           H  
ATOM    466  N9   DG    15      49.416  37.961  41.790  1.00  0.00           N  
ATOM    467  C8   DG    15      49.305  39.210  41.190  1.00  0.00           C  
ATOM    468  H8   DG    15      50.162  39.622  40.677  1.00  0.00           H  
ATOM    469  N7   DG    15      48.214  39.900  41.482  1.00  0.00           N  
ATOM    470  C5   DG    15      47.582  38.982  42.318  1.00  0.00           C  
ATOM    471  C6   DG    15      46.261  39.064  42.972  1.00  0.00           C  
ATOM    472  O6   DG    15      45.470  39.949  42.979  1.00  0.00           O  
ATOM    473  N1   DG    15      45.838  38.044  43.677  1.00  0.00           N  
ATOM    474  H1   DG    15      45.032  38.248  44.250  1.00  0.00           H  
ATOM    475  C2   DG    15      46.568  36.908  43.754  1.00  0.00           C  
ATOM    476  N2   DG    15      45.936  35.959  44.351  1.00  0.00           N  
ATOM    477  H21  DG    15      44.948  36.040  44.542  1.00  0.00           H  
ATOM    478  H22  DG    15      46.224  34.991  44.367  1.00  0.00           H  
ATOM    479  N3   DG    15      47.745  36.720  43.092  1.00  0.00           N  
ATOM    480  C4   DG    15      48.204  37.788  42.414  1.00  0.00           C  
ATOM    481  C3'  DG    15      52.461  36.146  40.683  1.00  0.00           C  
ATOM    482  H3'  DG    15      53.317  36.450  40.081  1.00  0.00           H  
ATOM    483  C2'  DG    15      51.319  37.027  40.467  1.00  0.00           C  
ATOM    484  H2'  DG    15      51.754  38.023  40.389  1.00  0.00           H  
ATOM    485 H2''  DG    15      50.830  36.719  39.542  1.00  0.00           H  
ATOM    486  O3'  DG    15      52.093  34.826  40.279  1.00  0.00           O  
ATOM    487  P    DG    16      53.199  33.726  39.949  1.00  0.00           P  
ATOM    488  OP1  DG    16      54.050  33.497  41.107  1.00  0.00           O  
ATOM    489  OP2  DG    16      53.763  34.080  38.583  1.00  0.00           O  
ATOM    490  O5'  DG    16      52.269  32.369  39.770  1.00  0.00           O  
ATOM    491  C5'  DG    16      51.407  32.187  38.676  1.00  0.00           C  
ATOM    492  H5'  DG    16      52.018  31.852  37.838  1.00  0.00           H  
ATOM    493 H5''  DG    16      51.059  33.174  38.371  1.00  0.00           H  
ATOM    494  C4'  DG    16      50.237  31.256  39.024  1.00  0.00           C  
ATOM    495  H4'  DG    16      50.593  30.404  39.604  1.00  0.00           H  
ATOM    496  O4'  DG    16      49.253  31.944  39.847  1.00  0.00           O  
ATOM    497  C1'  DG    16      48.198  32.560  39.074  1.00  0.00           C  
ATOM    498  H1'  DG    16      47.243  32.159  39.414  1.00  0.00           H  
ATOM    499  N9   DG    16      48.028  34.029  39.092  1.00  0.00           N  
ATOM    500  C8   DG    16      48.554  35.037  38.362  1.00  0.00           C  
ATOM    501  H8   DG    16      49.415  34.900  37.724  1.00  0.00           H  
ATOM    502  N7   DG    16      47.945  36.207  38.554  1.00  0.00           N  
ATOM    503  C5   DG    16      46.890  35.942  39.442  1.00  0.00           C  
ATOM    504  C6   DG    16      45.897  36.787  40.040  1.00  0.00           C  
ATOM    505  O6   DG    16      45.768  37.986  40.005  1.00  0.00           O  
ATOM    506  N1   DG    16      44.990  36.090  40.887  1.00  0.00           N  
ATOM    507  H1   DG    16      44.212  36.558  41.330  1.00  0.00           H  
ATOM    508  C2   DG    16      45.140  34.765  41.174  1.00  0.00           C  
ATOM    509  N2   DG    16      44.181  34.263  41.978  1.00  0.00           N  
ATOM    510  H21  DG    16      43.371  34.796  42.263  1.00  0.00           H  
ATOM    511  H22  DG    16      44.089  33.266  42.117  1.00  0.00           H  
ATOM    512  N3   DG    16      46.138  34.038  40.784  1.00  0.00           N  
ATOM    513  C4   DG    16      46.979  34.617  39.816  1.00  0.00           C  
ATOM    514  C3'  DG    16      49.393  30.845  37.829  1.00  0.00           C  
ATOM    515  H3'  DG    16      49.901  30.722  36.873  1.00  0.00           H  
ATOM    516  C2'  DG    16      48.397  31.986  37.653  1.00  0.00           C  
ATOM    517  H2'  DG    16      48.838  32.831  37.125  1.00  0.00           H  
ATOM    518 H2''  DG    16      47.406  31.682  37.315  1.00  0.00           H  
ATOM    519  O3'  DG    16      48.685  29.588  37.926  1.00  0.00           O  
ATOM    520  P   DT3    17      47.952  28.941  39.137  1.00  0.00           P  
ATOM    521  OP1 DT3    17      48.775  29.029  40.359  1.00  0.00           O  
ATOM    522  OP2 DT3    17      47.538  27.619  38.598  1.00  0.00           O  
ATOM    523  O5' DT3    17      46.615  29.938  39.302  1.00  0.00           O  
ATOM    524  C5' DT3    17      45.527  29.690  38.596  1.00  0.00           C  
ATOM    525  H5' DT3    17      45.125  28.732  38.927  1.00  0.00           H  
ATOM    526 H5'' DT3    17      45.712  29.661  37.523  1.00  0.00           H  
ATOM    527  C4' DT3    17      44.424  30.687  38.862  1.00  0.00           C  
ATOM    528  H4' DT3    17      44.157  30.585  39.913  1.00  0.00           H  
ATOM    529  O4' DT3    17      44.791  32.078  38.612  1.00  0.00           O  
ATOM    530  C1' DT3    17      43.532  32.720  38.256  1.00  0.00           C  
ATOM    531  H1' DT3    17      42.974  32.809  39.188  1.00  0.00           H  
ATOM    532  N1  DT3    17      43.771  34.034  37.622  1.00  0.00           N  
ATOM    533  C6  DT3    17      44.781  34.221  36.703  1.00  0.00           C  
ATOM    534  H6  DT3    17      45.265  33.346  36.296  1.00  0.00           H  
ATOM    535  C5  DT3    17      45.188  35.526  36.471  1.00  0.00           C  
ATOM    536  C7  DT3    17      46.406  35.653  35.573  1.00  0.00           C  
ATOM    537  H71 DT3    17      45.948  35.952  34.630  1.00  0.00           H  
ATOM    538  H72 DT3    17      47.056  34.779  35.537  1.00  0.00           H  
ATOM    539  H73 DT3    17      46.917  36.571  35.863  1.00  0.00           H  
ATOM    540  C4  DT3    17      44.564  36.703  37.077  1.00  0.00           C  
ATOM    541  O4  DT3    17      44.826  37.896  36.789  1.00  0.00           O  
ATOM    542  N3  DT3    17      43.522  36.399  37.878  1.00  0.00           N  
ATOM    543  H3  DT3    17      43.096  37.219  38.285  1.00  0.00           H  
ATOM    544  C2  DT3    17      43.092  35.104  38.253  1.00  0.00           C  
ATOM    545  O2  DT3    17      42.180  34.915  39.124  1.00  0.00           O  
ATOM    546  C3' DT3    17      43.150  30.422  38.070  1.00  0.00           C  
ATOM    547  H3' DT3    17      43.287  29.637  37.326  1.00  0.00           H  
ATOM    548  C2' DT3    17      42.855  31.718  37.340  1.00  0.00           C  
ATOM    549  H2' DT3    17      43.303  31.576  36.356  1.00  0.00           H  
ATOM    550 H2'' DT3    17      41.785  31.924  37.307  1.00  0.00           H  
ATOM    551  O3' DT3    17      42.099  30.136  38.981  1.00  0.00           O  
ATOM    552 HO3' DT3    17      41.294  30.139  38.457  1.00  0.00           H  
ATOM    553  K+   K+    18      43.890  40.074  40.904  1.00  0.00           K  
ATOM    554  K+   K+    19      44.133  41.699  44.334  1.00  0.00           K  
END
