# Supplementary material for: Complexity of Guanine Quadruplex Unfolding Pathways Revealed by Atomistic Pulling Simulations
Source: J Chem Inf Model. 2023 Jul 17;63(15):4716–31. doi: 10.1021/acs.jcim.3c00171 (PMC10428220; doi:10.1021/acs.jcim.3c00171)
Supplement: Supplementary file 2 — ci3c00171_si_002.zip [file ci3c00171_si_002.zip › coordinates/initial-coordinates/2jpz_t_lp-start_run3.pdb]

ATOM      1 HO5' DT5     1      37.711  37.143  38.121  1.00  0.00           H  
ATOM      2  O5' DT5     1      37.305  37.429  37.299  1.00  0.00           O  
ATOM      3  C5' DT5     1      37.409  38.857  37.272  1.00  0.00           C  
ATOM      4  H5' DT5     1      37.247  39.312  38.249  1.00  0.00           H  
ATOM      5 H5'' DT5     1      36.801  39.244  36.455  1.00  0.00           H  
ATOM      6  C4' DT5     1      38.800  39.310  36.808  1.00  0.00           C  
ATOM      7  H4' DT5     1      38.885  40.378  37.006  1.00  0.00           H  
ATOM      8  O4' DT5     1      39.881  38.643  37.501  1.00  0.00           O  
ATOM      9  C1' DT5     1      41.062  38.921  36.657  1.00  0.00           C  
ATOM     10  H1' DT5     1      41.392  39.948  36.811  1.00  0.00           H  
ATOM     11  N1  DT5     1      42.196  38.040  36.992  1.00  0.00           N  
ATOM     12  C6  DT5     1      42.040  37.142  38.076  1.00  0.00           C  
ATOM     13  H6  DT5     1      41.182  37.139  38.732  1.00  0.00           H  
ATOM     14  C5  DT5     1      43.003  36.231  38.421  1.00  0.00           C  
ATOM     15  C7  DT5     1      42.774  35.269  39.552  1.00  0.00           C  
ATOM     16  H71 DT5     1      43.673  35.236  40.168  1.00  0.00           H  
ATOM     17  H72 DT5     1      41.921  35.456  40.204  1.00  0.00           H  
ATOM     18  H73 DT5     1      42.649  34.295  39.080  1.00  0.00           H  
ATOM     19  C4  DT5     1      44.284  36.204  37.687  1.00  0.00           C  
ATOM     20  O4  DT5     1      45.233  35.415  37.906  1.00  0.00           O  
ATOM     21  N3  DT5     1      44.377  37.110  36.654  1.00  0.00           N  
ATOM     22  H3  DT5     1      45.224  37.175  36.108  1.00  0.00           H  
ATOM     23  C2  DT5     1      43.406  38.043  36.305  1.00  0.00           C  
ATOM     24  O2  DT5     1      43.676  38.763  35.372  1.00  0.00           O  
ATOM     25  C3' DT5     1      38.979  39.103  35.328  1.00  0.00           C  
ATOM     26  H3' DT5     1      38.453  38.197  35.030  1.00  0.00           H  
ATOM     27  C2' DT5     1      40.465  38.760  35.206  1.00  0.00           C  
ATOM     28  H2' DT5     1      40.611  37.740  34.851  1.00  0.00           H  
ATOM     29 H2'' DT5     1      40.975  39.342  34.439  1.00  0.00           H  
ATOM     30  O3' DT5     1      38.591  40.162  34.419  1.00  0.00           O  
ATOM     31  P    DG     2      38.987  41.683  34.509  1.00  0.00           P  
ATOM     32  OP1  DG     2      38.681  42.225  33.139  1.00  0.00           O  
ATOM     33  OP2  DG     2      40.394  41.853  34.971  1.00  0.00           O  
ATOM     34  O5'  DG     2      38.005  42.463  35.503  1.00  0.00           O  
ATOM     35  C5'  DG     2      36.564  42.341  35.511  1.00  0.00           C  
ATOM     36  H5'  DG     2      36.234  41.328  35.282  1.00  0.00           H  
ATOM     37 H5''  DG     2      36.151  43.028  34.772  1.00  0.00           H  
ATOM     38  C4'  DG     2      35.936  42.734  36.862  1.00  0.00           C  
ATOM     39  H4'  DG     2      34.863  42.572  36.768  1.00  0.00           H  
ATOM     40  O4'  DG     2      36.388  41.843  37.874  1.00  0.00           O  
ATOM     41  C1'  DG     2      36.341  42.391  39.161  1.00  0.00           C  
ATOM     42  H1'  DG     2      35.298  42.425  39.474  1.00  0.00           H  
ATOM     43  N9   DG     2      37.009  41.647  40.205  1.00  0.00           N  
ATOM     44  C8   DG     2      36.322  40.893  41.158  1.00  0.00           C  
ATOM     45  H8   DG     2      35.245  40.922  41.227  1.00  0.00           H  
ATOM     46  N7   DG     2      37.091  40.042  41.767  1.00  0.00           N  
ATOM     47  C5   DG     2      38.364  40.331  41.250  1.00  0.00           C  
ATOM     48  C6   DG     2      39.648  39.713  41.492  1.00  0.00           C  
ATOM     49  O6   DG     2      39.937  38.749  42.164  1.00  0.00           O  
ATOM     50  N1   DG     2      40.682  40.269  40.807  1.00  0.00           N  
ATOM     51  H1   DG     2      41.626  39.939  40.949  1.00  0.00           H  
ATOM     52  C2   DG     2      40.530  41.115  39.790  1.00  0.00           C  
ATOM     53  N2   DG     2      41.601  41.597  39.162  1.00  0.00           N  
ATOM     54  H21  DG     2      42.527  41.235  39.341  1.00  0.00           H  
ATOM     55  H22  DG     2      41.615  42.093  38.282  1.00  0.00           H  
ATOM     56  N3   DG     2      39.426  41.656  39.391  1.00  0.00           N  
ATOM     57  C4   DG     2      38.363  41.296  40.223  1.00  0.00           C  
ATOM     58  C3'  DG     2      36.251  44.060  37.472  1.00  0.00           C  
ATOM     59  H3'  DG     2      36.986  44.502  36.799  1.00  0.00           H  
ATOM     60  C2'  DG     2      36.826  43.814  38.932  1.00  0.00           C  
ATOM     61  H2'  DG     2      37.911  43.902  38.866  1.00  0.00           H  
ATOM     62 H2''  DG     2      36.370  44.414  39.720  1.00  0.00           H  
ATOM     63  O3'  DG     2      35.234  45.078  37.506  1.00  0.00           O  
ATOM     64  P    DG     3      33.726  44.897  37.980  1.00  0.00           P  
ATOM     65  OP1  DG     3      33.033  44.053  36.983  1.00  0.00           O  
ATOM     66  OP2  DG     3      33.264  46.274  38.035  1.00  0.00           O  
ATOM     67  O5'  DG     3      33.740  44.180  39.481  1.00  0.00           O  
ATOM     68  C5'  DG     3      33.470  44.959  40.673  1.00  0.00           C  
ATOM     69  H5'  DG     3      32.687  45.713  40.591  1.00  0.00           H  
ATOM     70 H5''  DG     3      34.334  45.584  40.897  1.00  0.00           H  
ATOM     71  C4'  DG     3      33.164  44.101  41.898  1.00  0.00           C  
ATOM     72  H4'  DG     3      32.177  43.682  41.702  1.00  0.00           H  
ATOM     73  O4'  DG     3      34.161  43.186  42.152  1.00  0.00           O  
ATOM     74  C1'  DG     3      34.430  43.243  43.529  1.00  0.00           C  
ATOM     75  H1'  DG     3      33.601  42.732  44.018  1.00  0.00           H  
ATOM     76  N9   DG     3      35.588  42.540  44.065  1.00  0.00           N  
ATOM     77  C8   DG     3      35.595  41.447  44.863  1.00  0.00           C  
ATOM     78  H8   DG     3      34.713  40.926  45.203  1.00  0.00           H  
ATOM     79  N7   DG     3      36.804  40.974  45.098  1.00  0.00           N  
ATOM     80  C5   DG     3      37.614  41.832  44.353  1.00  0.00           C  
ATOM     81  C6   DG     3      39.049  41.870  44.182  1.00  0.00           C  
ATOM     82  O6   DG     3      39.901  41.078  44.608  1.00  0.00           O  
ATOM     83  N1   DG     3      39.531  42.834  43.344  1.00  0.00           N  
ATOM     84  H1   DG     3      40.526  42.856  43.170  1.00  0.00           H  
ATOM     85  C2   DG     3      38.746  43.617  42.644  1.00  0.00           C  
ATOM     86  N2   DG     3      39.343  44.439  41.893  1.00  0.00           N  
ATOM     87  H21  DG     3      40.331  44.233  41.848  1.00  0.00           H  
ATOM     88  H22  DG     3      38.885  45.048  41.230  1.00  0.00           H  
ATOM     89  N3   DG     3      37.416  43.795  42.921  1.00  0.00           N  
ATOM     90  C4   DG     3      36.880  42.863  43.783  1.00  0.00           C  
ATOM     91  C3'  DG     3      32.982  45.074  43.089  1.00  0.00           C  
ATOM     92  H3'  DG     3      33.075  46.131  42.841  1.00  0.00           H  
ATOM     93  C2'  DG     3      34.236  44.657  43.887  1.00  0.00           C  
ATOM     94  H2'  DG     3      35.126  45.210  43.586  1.00  0.00           H  
ATOM     95 H2''  DG     3      34.026  44.790  44.948  1.00  0.00           H  
ATOM     96  O3'  DG     3      31.764  44.966  43.812  1.00  0.00           O  
ATOM     97  P    DG     4      30.856  43.751  44.369  1.00  0.00           P  
ATOM     98  OP1  DG     4      30.835  42.531  43.503  1.00  0.00           O  
ATOM     99  OP2  DG     4      29.558  44.383  44.777  1.00  0.00           O  
ATOM    100  O5'  DG     4      31.643  43.336  45.693  1.00  0.00           O  
ATOM    101  C5'  DG     4      31.952  44.192  46.709  1.00  0.00           C  
ATOM    102  H5'  DG     4      31.057  44.544  47.223  1.00  0.00           H  
ATOM    103 H5''  DG     4      32.418  45.043  46.211  1.00  0.00           H  
ATOM    104  C4'  DG     4      32.807  43.543  47.832  1.00  0.00           C  
ATOM    105  H4'  DG     4      32.357  42.669  48.303  1.00  0.00           H  
ATOM    106  O4'  DG     4      34.091  43.337  47.168  1.00  0.00           O  
ATOM    107  C1'  DG     4      35.153  43.630  48.054  1.00  0.00           C  
ATOM    108  H1'  DG     4      35.231  42.858  48.820  1.00  0.00           H  
ATOM    109  N9   DG     4      36.543  43.859  47.519  1.00  0.00           N  
ATOM    110  C8   DG     4      36.910  44.635  46.444  1.00  0.00           C  
ATOM    111  H8   DG     4      36.197  45.286  45.960  1.00  0.00           H  
ATOM    112  N7   DG     4      38.255  44.572  46.197  1.00  0.00           N  
ATOM    113  C5   DG     4      38.703  43.569  47.073  1.00  0.00           C  
ATOM    114  C6   DG     4      39.950  42.984  47.315  1.00  0.00           C  
ATOM    115  O6   DG     4      41.033  43.239  46.894  1.00  0.00           O  
ATOM    116  N1   DG     4      39.973  42.020  48.243  1.00  0.00           N  
ATOM    117  H1   DG     4      40.858  41.560  48.399  1.00  0.00           H  
ATOM    118  C2   DG     4      38.937  41.649  48.986  1.00  0.00           C  
ATOM    119  N2   DG     4      39.221  40.814  49.965  1.00  0.00           N  
ATOM    120  H21  DG     4      40.144  40.414  50.058  1.00  0.00           H  
ATOM    121  H22  DG     4      38.558  40.739  50.723  1.00  0.00           H  
ATOM    122  N3   DG     4      37.773  42.236  48.889  1.00  0.00           N  
ATOM    123  C4   DG     4      37.625  43.149  47.898  1.00  0.00           C  
ATOM    124  C3'  DG     4      33.139  44.485  49.036  1.00  0.00           C  
ATOM    125  H3'  DG     4      32.521  45.383  49.041  1.00  0.00           H  
ATOM    126  C2'  DG     4      34.608  44.877  48.789  1.00  0.00           C  
ATOM    127  H2'  DG     4      34.702  45.751  48.144  1.00  0.00           H  
ATOM    128 H2''  DG     4      35.081  45.160  49.729  1.00  0.00           H  
ATOM    129  O3'  DG     4      32.969  43.767  50.279  1.00  0.00           O  
ATOM    130  P    DT     5      32.935  44.500  51.701  1.00  0.00           P  
ATOM    131  OP1  DT     5      32.010  43.725  52.477  1.00  0.00           O  
ATOM    132  OP2  DT     5      32.708  45.936  51.452  1.00  0.00           O  
ATOM    133  O5'  DT     5      34.378  44.290  52.218  1.00  0.00           O  
ATOM    134  C5'  DT     5      35.110  45.294  52.952  1.00  0.00           C  
ATOM    135  H5'  DT     5      34.725  45.463  53.957  1.00  0.00           H  
ATOM    136 H5''  DT     5      35.023  46.235  52.409  1.00  0.00           H  
ATOM    137  C4'  DT     5      36.558  44.851  53.031  1.00  0.00           C  
ATOM    138  H4'  DT     5      36.619  44.025  53.739  1.00  0.00           H  
ATOM    139  O4'  DT     5      37.047  44.342  51.788  1.00  0.00           O  
ATOM    140  C1'  DT     5      38.302  44.958  51.650  1.00  0.00           C  
ATOM    141  H1'  DT     5      38.997  44.119  51.608  1.00  0.00           H  
ATOM    142  N1   DT     5      38.422  45.679  50.255  1.00  0.00           N  
ATOM    143  C6   DT     5      37.580  46.662  49.822  1.00  0.00           C  
ATOM    144  H6   DT     5      36.650  46.842  50.340  1.00  0.00           H  
ATOM    145  C5   DT     5      37.851  47.354  48.704  1.00  0.00           C  
ATOM    146  C7   DT     5      36.832  48.497  48.309  1.00  0.00           C  
ATOM    147  H71  DT     5      37.412  49.374  48.019  1.00  0.00           H  
ATOM    148  H72  DT     5      36.213  48.667  49.190  1.00  0.00           H  
ATOM    149  H73  DT     5      36.284  48.211  47.412  1.00  0.00           H  
ATOM    150  C4   DT     5      39.178  47.288  48.056  1.00  0.00           C  
ATOM    151  O4   DT     5      39.656  48.058  47.247  1.00  0.00           O  
ATOM    152  N3   DT     5      39.969  46.259  48.595  1.00  0.00           N  
ATOM    153  H3   DT     5      40.914  46.165  48.252  1.00  0.00           H  
ATOM    154  C2   DT     5      39.641  45.445  49.661  1.00  0.00           C  
ATOM    155  O2   DT     5      40.441  44.581  50.033  1.00  0.00           O  
ATOM    156  C3'  DT     5      37.378  45.965  53.678  1.00  0.00           C  
ATOM    157  H3'  DT     5      36.954  46.969  53.677  1.00  0.00           H  
ATOM    158  C2'  DT     5      38.594  45.932  52.815  1.00  0.00           C  
ATOM    159  H2'  DT     5      38.895  46.917  52.457  1.00  0.00           H  
ATOM    160 H2''  DT     5      39.494  45.531  53.284  1.00  0.00           H  
ATOM    161  O3'  DT     5      37.800  45.620  54.934  1.00  0.00           O  
ATOM    162  P    DT     6      38.369  46.714  55.938  1.00  0.00           P  
ATOM    163  OP1  DT     6      38.676  46.022  57.213  1.00  0.00           O  
ATOM    164  OP2  DT     6      37.381  47.817  56.010  1.00  0.00           O  
ATOM    165  O5'  DT     6      39.721  47.179  55.231  1.00  0.00           O  
ATOM    166  C5'  DT     6      39.942  48.475  54.728  1.00  0.00           C  
ATOM    167  H5'  DT     6      39.587  49.194  55.466  1.00  0.00           H  
ATOM    168 H5''  DT     6      39.299  48.729  53.885  1.00  0.00           H  
ATOM    169  C4'  DT     6      41.361  48.787  54.288  1.00  0.00           C  
ATOM    170  H4'  DT     6      41.503  49.851  54.101  1.00  0.00           H  
ATOM    171  O4'  DT     6      42.192  48.377  55.364  1.00  0.00           O  
ATOM    172  C1'  DT     6      43.321  47.749  54.823  1.00  0.00           C  
ATOM    173  H1'  DT     6      44.062  48.514  54.591  1.00  0.00           H  
ATOM    174  N1   DT     6      44.052  46.739  55.707  1.00  0.00           N  
ATOM    175  C6   DT     6      43.566  46.477  56.974  1.00  0.00           C  
ATOM    176  H6   DT     6      42.695  47.033  57.289  1.00  0.00           H  
ATOM    177  C5   DT     6      44.200  45.617  57.816  1.00  0.00           C  
ATOM    178  C7   DT     6      43.689  45.452  59.209  1.00  0.00           C  
ATOM    179  H71  DT     6      44.533  45.635  59.875  1.00  0.00           H  
ATOM    180  H72  DT     6      43.283  44.443  59.276  1.00  0.00           H  
ATOM    181  H73  DT     6      42.989  46.265  59.402  1.00  0.00           H  
ATOM    182  C4   DT     6      45.459  45.025  57.373  1.00  0.00           C  
ATOM    183  O4   DT     6      46.084  44.200  58.031  1.00  0.00           O  
ATOM    184  N3   DT     6      46.021  45.586  56.280  1.00  0.00           N  
ATOM    185  H3   DT     6      46.901  45.193  55.978  1.00  0.00           H  
ATOM    186  C2   DT     6      45.280  46.225  55.294  1.00  0.00           C  
ATOM    187  O2   DT     6      45.925  46.543  54.293  1.00  0.00           O  
ATOM    188  C3'  DT     6      41.713  48.029  52.951  1.00  0.00           C  
ATOM    189  H3'  DT     6      40.920  47.421  52.514  1.00  0.00           H  
ATOM    190  C2'  DT     6      42.787  47.097  53.478  1.00  0.00           C  
ATOM    191  H2'  DT     6      42.244  46.226  53.843  1.00  0.00           H  
ATOM    192 H2''  DT     6      43.583  46.835  52.781  1.00  0.00           H  
ATOM    193  O3'  DT     6      42.189  48.888  51.898  1.00  0.00           O  
ATOM    194  P    DA     7      41.114  49.699  51.007  1.00  0.00           P  
ATOM    195  OP1  DA     7      40.883  50.996  51.660  1.00  0.00           O  
ATOM    196  OP2  DA     7      39.942  48.879  50.694  1.00  0.00           O  
ATOM    197  O5'  DA     7      41.904  49.923  49.706  1.00  0.00           O  
ATOM    198  C5'  DA     7      42.492  51.200  49.300  1.00  0.00           C  
ATOM    199  H5'  DA     7      43.125  51.679  50.047  1.00  0.00           H  
ATOM    200 H5''  DA     7      41.791  52.034  49.268  1.00  0.00           H  
ATOM    201  C4'  DA     7      43.315  51.104  47.956  1.00  0.00           C  
ATOM    202  H4'  DA     7      43.909  52.017  47.937  1.00  0.00           H  
ATOM    203  O4'  DA     7      44.295  50.151  47.944  1.00  0.00           O  
ATOM    204  C1'  DA     7      44.231  49.364  46.707  1.00  0.00           C  
ATOM    205  H1'  DA     7      45.177  49.378  46.167  1.00  0.00           H  
ATOM    206  N9   DA     7      43.886  48.007  47.097  1.00  0.00           N  
ATOM    207  C8   DA     7      42.807  47.511  47.700  1.00  0.00           C  
ATOM    208  H8   DA     7      41.907  48.055  47.946  1.00  0.00           H  
ATOM    209  N7   DA     7      42.892  46.277  48.062  1.00  0.00           N  
ATOM    210  C5   DA     7      44.085  45.858  47.472  1.00  0.00           C  
ATOM    211  C6   DA     7      44.827  44.668  47.440  1.00  0.00           C  
ATOM    212  N6   DA     7      44.526  43.525  48.117  1.00  0.00           N  
ATOM    213  H61  DA     7      43.664  43.545  48.644  1.00  0.00           H  
ATOM    214  H62  DA     7      45.079  42.713  47.883  1.00  0.00           H  
ATOM    215  N1   DA     7      46.029  44.592  46.929  1.00  0.00           N  
ATOM    216  C2   DA     7      46.520  45.690  46.368  1.00  0.00           C  
ATOM    217  H2   DA     7      47.540  45.704  46.014  1.00  0.00           H  
ATOM    218  N3   DA     7      45.964  46.909  46.253  1.00  0.00           N  
ATOM    219  C4   DA     7      44.730  46.908  46.868  1.00  0.00           C  
ATOM    220  C3'  DA     7      42.413  50.920  46.731  1.00  0.00           C  
ATOM    221  H3'  DA     7      41.425  50.567  47.026  1.00  0.00           H  
ATOM    222  C2'  DA     7      43.214  50.033  45.817  1.00  0.00           C  
ATOM    223  H2'  DA     7      42.459  49.453  45.288  1.00  0.00           H  
ATOM    224 H2''  DA     7      43.808  50.546  45.060  1.00  0.00           H  
ATOM    225  O3'  DA     7      42.357  52.163  46.076  1.00  0.00           O  
ATOM    226  P    DG     8      41.494  52.500  44.810  1.00  0.00           P  
ATOM    227  OP1  DG     8      41.102  53.922  44.686  1.00  0.00           O  
ATOM    228  OP2  DG     8      40.370  51.566  44.726  1.00  0.00           O  
ATOM    229  O5'  DG     8      42.621  52.134  43.633  1.00  0.00           O  
ATOM    230  C5'  DG     8      42.196  51.185  42.645  1.00  0.00           C  
ATOM    231  H5'  DG     8      41.368  51.614  42.081  1.00  0.00           H  
ATOM    232 H5''  DG     8      41.811  50.314  43.175  1.00  0.00           H  
ATOM    233  C4'  DG     8      43.456  50.800  41.777  1.00  0.00           C  
ATOM    234  H4'  DG     8      43.974  51.718  41.498  1.00  0.00           H  
ATOM    235  O4'  DG     8      44.319  49.804  42.351  1.00  0.00           O  
ATOM    236  C1'  DG     8      44.237  48.559  41.596  1.00  0.00           C  
ATOM    237  H1'  DG     8      45.015  48.625  40.835  1.00  0.00           H  
ATOM    238  N9   DG     8      44.395  47.452  42.594  1.00  0.00           N  
ATOM    239  C8   DG     8      45.555  46.712  42.763  1.00  0.00           C  
ATOM    240  H8   DG     8      46.511  46.992  42.346  1.00  0.00           H  
ATOM    241  N7   DG     8      45.447  45.582  43.433  1.00  0.00           N  
ATOM    242  C5   DG     8      44.096  45.588  43.769  1.00  0.00           C  
ATOM    243  C6   DG     8      43.293  44.663  44.567  1.00  0.00           C  
ATOM    244  O6   DG     8      43.676  43.579  45.069  1.00  0.00           O  
ATOM    245  N1   DG     8      42.064  45.079  44.823  1.00  0.00           N  
ATOM    246  H1   DG     8      41.467  44.474  45.369  1.00  0.00           H  
ATOM    247  C2   DG     8      41.542  46.228  44.375  1.00  0.00           C  
ATOM    248  N2   DG     8      40.359  46.616  44.740  1.00  0.00           N  
ATOM    249  H21  DG     8      39.824  46.048  45.381  1.00  0.00           H  
ATOM    250  H22  DG     8      40.106  47.520  44.369  1.00  0.00           H  
ATOM    251  N3   DG     8      42.179  47.147  43.647  1.00  0.00           N  
ATOM    252  C4   DG     8      43.457  46.722  43.339  1.00  0.00           C  
ATOM    253  C3'  DG     8      42.866  50.140  40.514  1.00  0.00           C  
ATOM    254  H3'  DG     8      41.812  50.398  40.409  1.00  0.00           H  
ATOM    255  C2'  DG     8      42.908  48.622  40.821  1.00  0.00           C  
ATOM    256  H2'  DG     8      42.107  48.509  41.552  1.00  0.00           H  
ATOM    257 H2''  DG     8      42.860  47.958  39.959  1.00  0.00           H  
ATOM    258  O3'  DG     8      43.509  50.647  39.380  1.00  0.00           O  
ATOM    259  P    DG     9      43.075  50.267  37.914  1.00  0.00           P  
ATOM    260  OP1  DG     9      43.783  51.177  37.005  1.00  0.00           O  
ATOM    261  OP2  DG     9      41.601  50.213  37.978  1.00  0.00           O  
ATOM    262  O5'  DG     9      43.567  48.826  37.801  1.00  0.00           O  
ATOM    263  C5'  DG     9      44.959  48.521  37.675  1.00  0.00           C  
ATOM    264  H5'  DG     9      45.548  49.014  38.448  1.00  0.00           H  
ATOM    265 H5''  DG     9      45.259  48.861  36.683  1.00  0.00           H  
ATOM    266  C4'  DG     9      45.276  47.011  37.787  1.00  0.00           C  
ATOM    267  H4'  DG     9      46.295  46.776  37.480  1.00  0.00           H  
ATOM    268  O4'  DG     9      45.043  46.519  39.140  1.00  0.00           O  
ATOM    269  C1'  DG     9      44.993  45.147  39.083  1.00  0.00           C  
ATOM    270  H1'  DG     9      46.009  44.755  39.029  1.00  0.00           H  
ATOM    271  N9   DG     9      44.152  44.708  40.223  1.00  0.00           N  
ATOM    272  C8   DG     9      42.838  44.936  40.406  1.00  0.00           C  
ATOM    273  H8   DG     9      42.331  45.732  39.883  1.00  0.00           H  
ATOM    274  N7   DG     9      42.261  44.148  41.311  1.00  0.00           N  
ATOM    275  C5   DG     9      43.329  43.341  41.734  1.00  0.00           C  
ATOM    276  C6   DG     9      43.355  42.148  42.550  1.00  0.00           C  
ATOM    277  O6   DG     9      42.428  41.651  43.101  1.00  0.00           O  
ATOM    278  N1   DG     9      44.607  41.549  42.614  1.00  0.00           N  
ATOM    279  H1   DG     9      44.595  40.634  43.041  1.00  0.00           H  
ATOM    280  C2   DG     9      45.661  41.952  41.805  1.00  0.00           C  
ATOM    281  N2   DG     9      46.753  41.321  41.879  1.00  0.00           N  
ATOM    282  H21  DG     9      46.832  40.421  42.330  1.00  0.00           H  
ATOM    283  H22  DG     9      47.612  41.736  41.548  1.00  0.00           H  
ATOM    284  N3   DG     9      45.667  43.049  41.097  1.00  0.00           N  
ATOM    285  C4   DG     9      44.488  43.702  41.035  1.00  0.00           C  
ATOM    286  C3'  DG     9      44.476  46.032  36.887  1.00  0.00           C  
ATOM    287  H3'  DG     9      43.506  46.527  36.832  1.00  0.00           H  
ATOM    288  C2'  DG     9      44.313  44.762  37.724  1.00  0.00           C  
ATOM    289  H2'  DG     9      43.230  44.638  37.756  1.00  0.00           H  
ATOM    290 H2''  DG     9      44.840  43.860  37.412  1.00  0.00           H  
ATOM    291  O3'  DG     9      45.105  45.928  35.568  1.00  0.00           O  
ATOM    292  P    DG    10      45.177  44.561  34.721  1.00  0.00           P  
ATOM    293  OP1  DG    10      45.488  44.998  33.361  1.00  0.00           O  
ATOM    294  OP2  DG    10      43.910  43.842  34.943  1.00  0.00           O  
ATOM    295  O5'  DG    10      46.374  43.672  35.192  1.00  0.00           O  
ATOM    296  C5'  DG    10      46.420  42.312  34.877  1.00  0.00           C  
ATOM    297  H5'  DG    10      46.695  42.229  33.825  1.00  0.00           H  
ATOM    298 H5''  DG    10      45.486  41.779  35.049  1.00  0.00           H  
ATOM    299  C4'  DG    10      47.433  41.536  35.772  1.00  0.00           C  
ATOM    300  H4'  DG    10      48.397  41.899  35.417  1.00  0.00           H  
ATOM    301  O4'  DG    10      47.315  41.807  37.166  1.00  0.00           O  
ATOM    302  C1'  DG    10      47.573  40.557  37.882  1.00  0.00           C  
ATOM    303  H1'  DG    10      48.369  40.694  38.614  1.00  0.00           H  
ATOM    304  N9   DG    10      46.276  40.256  38.573  1.00  0.00           N  
ATOM    305  C8   DG    10      45.054  40.885  38.563  1.00  0.00           C  
ATOM    306  H8   DG    10      44.770  41.729  37.953  1.00  0.00           H  
ATOM    307  N7   DG    10      44.128  40.437  39.350  1.00  0.00           N  
ATOM    308  C5   DG    10      44.814  39.321  39.922  1.00  0.00           C  
ATOM    309  C6   DG    10      44.302  38.332  40.881  1.00  0.00           C  
ATOM    310  O6   DG    10      43.207  38.331  41.447  1.00  0.00           O  
ATOM    311  N1   DG    10      45.219  37.289  41.093  1.00  0.00           N  
ATOM    312  H1   DG    10      44.951  36.525  41.696  1.00  0.00           H  
ATOM    313  C2   DG    10      46.404  37.224  40.468  1.00  0.00           C  
ATOM    314  N2   DG    10      47.165  36.180  40.716  1.00  0.00           N  
ATOM    315  H21  DG    10      46.961  35.532  41.464  1.00  0.00           H  
ATOM    316  H22  DG    10      48.089  36.327  40.336  1.00  0.00           H  
ATOM    317  N3   DG    10      46.878  38.152  39.592  1.00  0.00           N  
ATOM    318  C4   DG    10      46.081  39.165  39.378  1.00  0.00           C  
ATOM    319  C3'  DG    10      47.360  40.047  35.609  1.00  0.00           C  
ATOM    320  H3'  DG    10      46.315  39.755  35.716  1.00  0.00           H  
ATOM    321  C2'  DG    10      48.015  39.466  36.886  1.00  0.00           C  
ATOM    322  H2'  DG    10      47.624  38.475  37.116  1.00  0.00           H  
ATOM    323 H2''  DG    10      49.104  39.447  36.947  1.00  0.00           H  
ATOM    324  O3'  DG    10      47.915  39.751  34.325  1.00  0.00           O  
ATOM    325  P    DT    11      49.395  39.165  34.132  1.00  0.00           P  
ATOM    326  OP1  DT    11      49.561  39.006  32.693  1.00  0.00           O  
ATOM    327  OP2  DT    11      49.482  37.940  34.973  1.00  0.00           O  
ATOM    328  O5'  DT    11      50.460  40.216  34.679  1.00  0.00           O  
ATOM    329  C5'  DT    11      50.835  41.351  33.958  1.00  0.00           C  
ATOM    330  H5'  DT    11      50.017  42.021  33.693  1.00  0.00           H  
ATOM    331 H5''  DT    11      51.453  41.100  33.096  1.00  0.00           H  
ATOM    332  C4'  DT    11      51.801  42.189  34.815  1.00  0.00           C  
ATOM    333  H4'  DT    11      52.811  41.787  34.889  1.00  0.00           H  
ATOM    334  O4'  DT    11      51.793  43.558  34.353  1.00  0.00           O  
ATOM    335  C1'  DT    11      52.300  44.438  35.342  1.00  0.00           C  
ATOM    336  H1'  DT    11      53.374  44.518  35.170  1.00  0.00           H  
ATOM    337  N1   DT    11      51.771  45.785  35.206  1.00  0.00           N  
ATOM    338  C6   DT    11      50.403  46.090  35.502  1.00  0.00           C  
ATOM    339  H6   DT    11      49.800  45.418  36.094  1.00  0.00           H  
ATOM    340  C5   DT    11      49.898  47.346  35.159  1.00  0.00           C  
ATOM    341  C7   DT    11      48.467  47.592  35.621  1.00  0.00           C  
ATOM    342  H71  DT    11      47.781  47.542  34.775  1.00  0.00           H  
ATOM    343  H72  DT    11      48.367  48.564  36.105  1.00  0.00           H  
ATOM    344  H73  DT    11      48.103  46.836  36.316  1.00  0.00           H  
ATOM    345  C4   DT    11      50.690  48.299  34.527  1.00  0.00           C  
ATOM    346  O4   DT    11      50.402  49.510  34.278  1.00  0.00           O  
ATOM    347  N3   DT    11      52.009  47.897  34.255  1.00  0.00           N  
ATOM    348  H3   DT    11      52.616  48.638  33.935  1.00  0.00           H  
ATOM    349  C2   DT    11      52.573  46.684  34.486  1.00  0.00           C  
ATOM    350  O2   DT    11      53.766  46.530  34.224  1.00  0.00           O  
ATOM    351  C3'  DT    11      51.269  42.348  36.239  1.00  0.00           C  
ATOM    352  H3'  DT    11      50.180  42.346  36.289  1.00  0.00           H  
ATOM    353  C2'  DT    11      51.913  43.684  36.680  1.00  0.00           C  
ATOM    354  H2'  DT    11      51.256  44.364  37.223  1.00  0.00           H  
ATOM    355 H2''  DT    11      52.785  43.579  37.325  1.00  0.00           H  
ATOM    356  O3'  DT    11      51.650  41.333  37.177  1.00  0.00           O  
ATOM    357  P    DT    12      51.332  41.397  38.764  1.00  0.00           P  
ATOM    358  OP1  DT    12      51.014  39.981  39.142  1.00  0.00           O  
ATOM    359  OP2  DT    12      50.333  42.430  39.031  1.00  0.00           O  
ATOM    360  O5'  DT    12      52.687  41.810  39.403  1.00  0.00           O  
ATOM    361  C5'  DT    12      52.718  42.242  40.727  1.00  0.00           C  
ATOM    362  H5'  DT    12      52.696  41.327  41.320  1.00  0.00           H  
ATOM    363 H5''  DT    12      51.788  42.782  40.905  1.00  0.00           H  
ATOM    364  C4'  DT    12      53.990  43.069  41.057  1.00  0.00           C  
ATOM    365  H4'  DT    12      53.991  43.331  42.115  1.00  0.00           H  
ATOM    366  O4'  DT    12      55.126  42.188  40.885  1.00  0.00           O  
ATOM    367  C1'  DT    12      56.177  42.970  40.319  1.00  0.00           C  
ATOM    368  H1'  DT    12      56.630  43.655  41.036  1.00  0.00           H  
ATOM    369  N1   DT    12      57.224  42.039  39.771  1.00  0.00           N  
ATOM    370  C6   DT    12      57.042  41.381  38.574  1.00  0.00           C  
ATOM    371  H6   DT    12      56.114  41.508  38.036  1.00  0.00           H  
ATOM    372  C5   DT    12      58.033  40.580  38.022  1.00  0.00           C  
ATOM    373  C7   DT    12      57.846  39.931  36.686  1.00  0.00           C  
ATOM    374  H71  DT    12      56.843  40.127  36.306  1.00  0.00           H  
ATOM    375  H72  DT    12      57.967  38.857  36.822  1.00  0.00           H  
ATOM    376  H73  DT    12      58.581  40.345  35.997  1.00  0.00           H  
ATOM    377  C4   DT    12      59.232  40.300  38.806  1.00  0.00           C  
ATOM    378  O4   DT    12      60.070  39.548  38.498  1.00  0.00           O  
ATOM    379  N3   DT    12      59.399  41.074  39.930  1.00  0.00           N  
ATOM    380  H3   DT    12      60.324  41.017  40.331  1.00  0.00           H  
ATOM    381  C2   DT    12      58.509  42.046  40.377  1.00  0.00           C  
ATOM    382  O2   DT    12      58.962  42.858  41.163  1.00  0.00           O  
ATOM    383  C3'  DT    12      54.137  44.206  40.075  1.00  0.00           C  
ATOM    384  H3'  DT    12      53.265  44.289  39.427  1.00  0.00           H  
ATOM    385  C2'  DT    12      55.460  43.856  39.374  1.00  0.00           C  
ATOM    386  H2'  DT    12      55.070  43.398  38.465  1.00  0.00           H  
ATOM    387 H2''  DT    12      56.070  44.717  39.105  1.00  0.00           H  
ATOM    388  O3'  DT    12      54.191  45.501  40.730  1.00  0.00           O  
ATOM    389  P    DA    13      53.895  46.883  39.992  1.00  0.00           P  
ATOM    390  OP1  DA    13      52.724  46.608  39.177  1.00  0.00           O  
ATOM    391  OP2  DA    13      55.155  47.338  39.335  1.00  0.00           O  
ATOM    392  O5'  DA    13      53.474  47.979  41.095  1.00  0.00           O  
ATOM    393  C5'  DA    13      54.333  48.383  42.090  1.00  0.00           C  
ATOM    394  H5'  DA    13      54.423  49.468  42.139  1.00  0.00           H  
ATOM    395 H5''  DA    13      55.343  47.976  42.036  1.00  0.00           H  
ATOM    396  C4'  DA    13      53.770  47.927  43.519  1.00  0.00           C  
ATOM    397  H4'  DA    13      54.548  48.295  44.189  1.00  0.00           H  
ATOM    398  O4'  DA    13      52.510  48.598  43.824  1.00  0.00           O  
ATOM    399  C1'  DA    13      51.543  47.619  44.216  1.00  0.00           C  
ATOM    400  H1'  DA    13      51.560  47.535  45.303  1.00  0.00           H  
ATOM    401  N9   DA    13      50.231  48.096  43.814  1.00  0.00           N  
ATOM    402  C8   DA    13      49.441  47.775  42.763  1.00  0.00           C  
ATOM    403  H8   DA    13      49.816  47.144  41.971  1.00  0.00           H  
ATOM    404  N7   DA    13      48.347  48.537  42.678  1.00  0.00           N  
ATOM    405  C5   DA    13      48.366  49.256  43.920  1.00  0.00           C  
ATOM    406  C6   DA    13      47.447  50.119  44.579  1.00  0.00           C  
ATOM    407  N6   DA    13      46.458  50.794  44.057  1.00  0.00           N  
ATOM    408  H61  DA    13      46.063  50.393  43.219  1.00  0.00           H  
ATOM    409  H62  DA    13      45.963  51.422  44.674  1.00  0.00           H  
ATOM    410  N1   DA    13      47.681  50.563  45.823  1.00  0.00           N  
ATOM    411  C2   DA    13      48.750  50.068  46.431  1.00  0.00           C  
ATOM    412  H2   DA    13      48.951  50.319  47.462  1.00  0.00           H  
ATOM    413  N3   DA    13      49.704  49.188  45.989  1.00  0.00           N  
ATOM    414  C4   DA    13      49.455  48.894  44.641  1.00  0.00           C  
ATOM    415  C3'  DA    13      53.424  46.354  43.747  1.00  0.00           C  
ATOM    416  H3'  DA    13      53.897  45.790  42.944  1.00  0.00           H  
ATOM    417  C2'  DA    13      51.909  46.252  43.672  1.00  0.00           C  
ATOM    418  H2'  DA    13      51.631  46.012  42.646  1.00  0.00           H  
ATOM    419 H2''  DA    13      51.500  45.423  44.249  1.00  0.00           H  
ATOM    420  O3'  DA    13      53.906  45.936  44.999  1.00  0.00           O  
ATOM    421  P    DG    14      55.093  44.888  45.061  1.00  0.00           P  
ATOM    422  OP1  DG    14      55.543  44.967  46.464  1.00  0.00           O  
ATOM    423  OP2  DG    14      56.055  45.092  43.953  1.00  0.00           O  
ATOM    424  O5'  DG    14      54.449  43.403  44.856  1.00  0.00           O  
ATOM    425  C5'  DG    14      53.240  43.005  45.496  1.00  0.00           C  
ATOM    426  H5'  DG    14      52.400  43.510  45.019  1.00  0.00           H  
ATOM    427 H5''  DG    14      53.289  43.425  46.501  1.00  0.00           H  
ATOM    428  C4'  DG    14      52.996  41.529  45.747  1.00  0.00           C  
ATOM    429  H4'  DG    14      53.813  41.066  46.299  1.00  0.00           H  
ATOM    430  O4'  DG    14      51.729  41.397  46.484  1.00  0.00           O  
ATOM    431  C1'  DG    14      51.066  40.236  46.070  1.00  0.00           C  
ATOM    432  H1'  DG    14      51.512  39.382  46.580  1.00  0.00           H  
ATOM    433  N9   DG    14      49.644  40.182  46.323  1.00  0.00           N  
ATOM    434  C8   DG    14      49.062  39.226  47.103  1.00  0.00           C  
ATOM    435  H8   DG    14      49.591  38.426  47.599  1.00  0.00           H  
ATOM    436  N7   DG    14      47.787  39.448  47.203  1.00  0.00           N  
ATOM    437  C5   DG    14      47.558  40.613  46.444  1.00  0.00           C  
ATOM    438  C6   DG    14      46.361  41.270  46.090  1.00  0.00           C  
ATOM    439  O6   DG    14      45.228  41.148  46.566  1.00  0.00           O  
ATOM    440  N1   DG    14      46.552  42.279  45.119  1.00  0.00           N  
ATOM    441  H1   DG    14      45.854  42.998  45.249  1.00  0.00           H  
ATOM    442  C2   DG    14      47.725  42.660  44.637  1.00  0.00           C  
ATOM    443  N2   DG    14      47.732  43.849  44.002  1.00  0.00           N  
ATOM    444  H21  DG    14      46.956  44.463  43.800  1.00  0.00           H  
ATOM    445  H22  DG    14      48.665  44.025  43.657  1.00  0.00           H  
ATOM    446  N3   DG    14      48.864  42.125  45.044  1.00  0.00           N  
ATOM    447  C4   DG    14      48.709  41.021  45.859  1.00  0.00           C  
ATOM    448  C3'  DG    14      52.825  40.662  44.413  1.00  0.00           C  
ATOM    449  H3'  DG    14      52.871  41.349  43.568  1.00  0.00           H  
ATOM    450  C2'  DG    14      51.405  40.065  44.569  1.00  0.00           C  
ATOM    451  H2'  DG    14      50.825  40.798  44.010  1.00  0.00           H  
ATOM    452 H2''  DG    14      51.233  39.060  44.184  1.00  0.00           H  
ATOM    453  O3'  DG    14      53.846  39.754  44.240  1.00  0.00           O  
ATOM    454  P    DG    15      54.207  38.412  44.965  1.00  0.00           P  
ATOM    455  OP1  DG    15      54.418  38.671  46.427  1.00  0.00           O  
ATOM    456  OP2  DG    15      55.315  37.836  44.183  1.00  0.00           O  
ATOM    457  O5'  DG    15      52.886  37.526  44.755  1.00  0.00           O  
ATOM    458  C5'  DG    15      52.387  36.667  45.751  1.00  0.00           C  
ATOM    459  H5'  DG    15      52.291  37.178  46.709  1.00  0.00           H  
ATOM    460 H5''  DG    15      53.112  35.935  46.107  1.00  0.00           H  
ATOM    461  C4'  DG    15      51.108  35.929  45.426  1.00  0.00           C  
ATOM    462  H4'  DG    15      51.077  35.115  46.151  1.00  0.00           H  
ATOM    463  O4'  DG    15      49.944  36.681  45.543  1.00  0.00           O  
ATOM    464  C1'  DG    15      49.059  36.171  44.571  1.00  0.00           C  
ATOM    465  H1'  DG    15      48.733  35.195  44.930  1.00  0.00           H  
ATOM    466  N9   DG    15      47.876  36.965  44.336  1.00  0.00           N  
ATOM    467  C8   DG    15      47.660  37.921  43.470  1.00  0.00           C  
ATOM    468  H8   DG    15      48.387  38.250  42.743  1.00  0.00           H  
ATOM    469  N7   DG    15      46.531  38.572  43.531  1.00  0.00           N  
ATOM    470  C5   DG    15      45.950  37.952  44.626  1.00  0.00           C  
ATOM    471  C6   DG    15      44.641  38.138  45.211  1.00  0.00           C  
ATOM    472  O6   DG    15      43.761  38.898  44.833  1.00  0.00           O  
ATOM    473  N1   DG    15      44.349  37.226  46.237  1.00  0.00           N  
ATOM    474  H1   DG    15      43.629  37.550  46.867  1.00  0.00           H  
ATOM    475  C2   DG    15      45.223  36.318  46.728  1.00  0.00           C  
ATOM    476  N2   DG    15      44.856  35.550  47.740  1.00  0.00           N  
ATOM    477  H21  DG    15      44.070  35.850  48.298  1.00  0.00           H  
ATOM    478  H22  DG    15      45.518  34.803  47.896  1.00  0.00           H  
ATOM    479  N3   DG    15      46.430  36.143  46.189  1.00  0.00           N  
ATOM    480  C4   DG    15      46.768  36.950  45.166  1.00  0.00           C  
ATOM    481  C3'  DG    15      51.151  35.344  44.009  1.00  0.00           C  
ATOM    482  H3'  DG    15      52.036  35.687  43.474  1.00  0.00           H  
ATOM    483  C2'  DG    15      49.919  35.998  43.366  1.00  0.00           C  
ATOM    484  H2'  DG    15      50.267  36.845  42.776  1.00  0.00           H  
ATOM    485 H2''  DG    15      49.385  35.301  42.720  1.00  0.00           H  
ATOM    486  O3'  DG    15      51.066  33.939  43.963  1.00  0.00           O  
ATOM    487  P    DG    16      52.330  33.102  44.293  1.00  0.00           P  
ATOM    488  OP1  DG    16      53.030  33.672  45.440  1.00  0.00           O  
ATOM    489  OP2  DG    16      53.106  32.770  43.141  1.00  0.00           O  
ATOM    490  O5'  DG    16      51.751  31.699  44.791  1.00  0.00           O  
ATOM    491  C5'  DG    16      50.833  30.989  44.008  1.00  0.00           C  
ATOM    492  H5'  DG    16      51.421  30.170  43.596  1.00  0.00           H  
ATOM    493 H5''  DG    16      50.311  31.556  43.237  1.00  0.00           H  
ATOM    494  C4'  DG    16      49.690  30.554  44.981  1.00  0.00           C  
ATOM    495  H4'  DG    16      50.261  30.182  45.831  1.00  0.00           H  
ATOM    496  O4'  DG    16      48.801  31.642  45.253  1.00  0.00           O  
ATOM    497  C1'  DG    16      47.462  31.371  44.792  1.00  0.00           C  
ATOM    498  H1'  DG    16      46.893  31.019  45.652  1.00  0.00           H  
ATOM    499  N9   DG    16      46.856  32.595  44.250  1.00  0.00           N  
ATOM    500  C8   DG    16      47.315  33.311  43.194  1.00  0.00           C  
ATOM    501  H8   DG    16      48.315  33.186  42.806  1.00  0.00           H  
ATOM    502  N7   DG    16      46.633  34.319  42.974  1.00  0.00           N  
ATOM    503  C5   DG    16      45.441  34.177  43.700  1.00  0.00           C  
ATOM    504  C6   DG    16      44.179  34.873  43.734  1.00  0.00           C  
ATOM    505  O6   DG    16      43.739  35.861  43.081  1.00  0.00           O  
ATOM    506  N1   DG    16      43.189  34.245  44.486  1.00  0.00           N  
ATOM    507  H1   DG    16      42.242  34.595  44.499  1.00  0.00           H  
ATOM    508  C2   DG    16      43.512  33.209  45.320  1.00  0.00           C  
ATOM    509  N2   DG    16      42.441  32.696  45.980  1.00  0.00           N  
ATOM    510  H21  DG    16      41.529  33.125  45.910  1.00  0.00           H  
ATOM    511  H22  DG    16      42.564  31.979  46.679  1.00  0.00           H  
ATOM    512  N3   DG    16      44.682  32.608  45.445  1.00  0.00           N  
ATOM    513  C4   DG    16      45.618  33.068  44.546  1.00  0.00           C  
ATOM    514  C3'  DG    16      48.799  29.398  44.321  1.00  0.00           C  
ATOM    515  H3'  DG    16      49.369  28.974  43.494  1.00  0.00           H  
ATOM    516  C2'  DG    16      47.645  30.218  43.810  1.00  0.00           C  
ATOM    517  H2'  DG    16      47.900  30.656  42.846  1.00  0.00           H  
ATOM    518 H2''  DG    16      46.725  29.640  43.722  1.00  0.00           H  
ATOM    519  O3'  DG    16      48.604  28.379  45.294  1.00  0.00           O  
ATOM    520  P   DT3    17      47.656  28.429  46.628  1.00  0.00           P  
ATOM    521  OP1 DT3    17      48.018  29.548  47.486  1.00  0.00           O  
ATOM    522  OP2 DT3    17      47.726  27.020  47.138  1.00  0.00           O  
ATOM    523  O5' DT3    17      46.157  28.599  46.066  1.00  0.00           O  
ATOM    524  C5' DT3    17      45.422  27.562  45.447  1.00  0.00           C  
ATOM    525  H5' DT3    17      46.012  26.660  45.610  1.00  0.00           H  
ATOM    526 H5'' DT3    17      45.274  27.820  44.398  1.00  0.00           H  
ATOM    527  C4' DT3    17      44.067  27.335  46.013  1.00  0.00           C  
ATOM    528  H4' DT3    17      44.209  27.030  47.049  1.00  0.00           H  
ATOM    529  O4' DT3    17      43.308  28.592  45.927  1.00  0.00           O  
ATOM    530  C1' DT3    17      42.383  28.412  44.892  1.00  0.00           C  
ATOM    531  H1' DT3    17      41.405  28.214  45.331  1.00  0.00           H  
ATOM    532  N1  DT3    17      42.283  29.643  44.073  1.00  0.00           N  
ATOM    533  C6  DT3    17      43.221  30.027  43.152  1.00  0.00           C  
ATOM    534  H6  DT3    17      44.148  29.486  43.028  1.00  0.00           H  
ATOM    535  C5  DT3    17      43.084  31.184  42.440  1.00  0.00           C  
ATOM    536  C7  DT3    17      44.193  31.582  41.467  1.00  0.00           C  
ATOM    537  H71 DT3    17      43.875  31.656  40.427  1.00  0.00           H  
ATOM    538  H72 DT3    17      45.031  30.885  41.455  1.00  0.00           H  
ATOM    539  H73 DT3    17      44.529  32.598  41.674  1.00  0.00           H  
ATOM    540  C4  DT3    17      41.914  32.043  42.605  1.00  0.00           C  
ATOM    541  O4  DT3    17      41.724  33.131  42.093  1.00  0.00           O  
ATOM    542  N3  DT3    17      40.981  31.575  43.518  1.00  0.00           N  
ATOM    543  H3  DT3    17      40.268  32.276  43.657  1.00  0.00           H  
ATOM    544  C2  DT3    17      41.068  30.369  44.154  1.00  0.00           C  
ATOM    545  O2  DT3    17      40.089  29.903  44.759  1.00  0.00           O  
ATOM    546  C3' DT3    17      43.334  26.307  45.185  1.00  0.00           C  
ATOM    547  H3' DT3    17      44.041  25.548  44.850  1.00  0.00           H  
ATOM    548  C2' DT3    17      42.747  27.184  44.146  1.00  0.00           C  
ATOM    549  H2' DT3    17      43.447  27.281  43.316  1.00  0.00           H  
ATOM    550 H2'' DT3    17      41.795  26.945  43.671  1.00  0.00           H  
ATOM    551  O3' DT3    17      42.273  25.711  45.928  1.00  0.00           O  
ATOM    552 HO3' DT3    17      41.719  25.332  45.243  1.00  0.00           H  
ATOM    553  K+   K+    18      41.743  37.557  43.543  1.00  0.00           K  
ATOM    554  K+   K+    19      42.638  41.142  45.773  1.00  0.00           K  
END
