# Supplementary material for: Complexity of Guanine Quadruplex Unfolding Pathways Revealed by Atomistic Pulling Simulations
Source: J Chem Inf Model. 2023 Jul 17;63(15):4716–31. doi: 10.1021/acs.jcim.3c00171 (PMC10428220; doi:10.1021/acs.jcim.3c00171)
Supplement: Supplementary file 2 — ci3c00171_si_002.zip [file ci3c00171_si_002.zip › coordinates/intermediates/3-hairpin.pdb]

ATOM      1 HO5' DT5 X   1      76.137  69.028  69.064  0.00  0.00            
ATOM      2  O5' DT5 X   1      76.794  68.448  68.679  0.00  0.00            
ATOM      3  C5' DT5 X   1      76.619  67.131  69.123  0.00  0.00            
ATOM      4  H5' DT5 X   1      76.876  67.011  70.170  0.00  0.00            
ATOM      5 H5'' DT5 X   1      77.313  66.520  68.546  0.00  0.00            
ATOM      6  C4' DT5 X   1      75.256  66.620  68.759  0.00  0.00            
ATOM      7  H4' DT5 X   1      75.276  65.562  69.048  0.00  0.00            
ATOM      8  O4' DT5 X   1      74.435  67.352  69.636  0.00  0.00            
ATOM      9  C1' DT5 X   1      73.370  67.980  68.918  0.00  0.00            
ATOM     10  H1' DT5 X   1      72.533  67.294  68.837  0.00  0.00            
ATOM     11  N1  DT5 X   1      72.977  69.380  69.233  0.00  0.00            
ATOM     12  C6  DT5 X   1      71.648  69.614  69.392  0.00  0.00            
ATOM     13  H6  DT5 X   1      70.926  68.897  69.040  0.00  0.00            
ATOM     14  C5  DT5 X   1      71.174  70.677  70.131  0.00  0.00            
ATOM     15  C7  DT5 X   1      69.700  70.702  70.565  0.00  0.00            
ATOM     16  H71 DT5 X   1      69.659  70.260  71.549  0.00  0.00            
ATOM     17  H72 DT5 X   1      69.557  71.773  70.718  0.00  0.00            
ATOM     18  H73 DT5 X   1      69.092  70.133  69.859  0.00  0.00            
ATOM     19  C4  DT5 X   1      72.176  71.637  70.587  0.00  0.00            
ATOM     20  O4  DT5 X   1      72.023  72.603  71.361  0.00  0.00            
ATOM     21  N3  DT5 X   1      73.438  71.530  70.087  0.00  0.00            
ATOM     22  H3  DT5 X   1      74.152  72.088  70.531  0.00  0.00            
ATOM     23  C2  DT5 X   1      73.898  70.319  69.630  0.00  0.00            
ATOM     24  O2  DT5 X   1      75.069  70.156  69.602  0.00  0.00            
ATOM     25  C3' DT5 X   1      74.702  66.615  67.328  0.00  0.00            
ATOM     26  H3' DT5 X   1      75.582  66.595  66.683  0.00  0.00            
ATOM     27  C2' DT5 X   1      73.916  67.921  67.439  0.00  0.00            
ATOM     28  H2' DT5 X   1      74.528  68.803  67.232  0.00  0.00            
ATOM     29 H2'' DT5 X   1      73.036  67.861  66.814  0.00  0.00            
ATOM     30  O3' DT5 X   1      73.845  65.448  67.091  0.00  0.00            
ATOM     31  P   DG  X   2      73.615  64.774  65.640  0.00  0.00            
ATOM     32  OP1 DG  X   2      74.551  63.609  65.565  0.00  0.00            
ATOM     33  OP2 DG  X   2      73.713  65.837  64.650  0.00  0.00            
ATOM     34  O5' DG  X   2      72.108  64.235  65.649  0.00  0.00            
ATOM     35  C5' DG  X   2      71.451  63.761  64.434  0.00  0.00            
ATOM     36  H5' DG  X   2      71.744  62.731  64.228  0.00  0.00            
ATOM     37 H5'' DG  X   2      71.684  64.466  63.634  0.00  0.00            
ATOM     38  C4' DG  X   2      70.006  63.665  64.688  0.00  0.00            
ATOM     39  H4' DG  X   2      69.670  63.474  63.665  0.00  0.00            
ATOM     40  O4' DG  X   2      69.607  62.751  65.682  0.00  0.00            
ATOM     41  C1' DG  X   2      68.568  63.262  66.535  0.00  0.00            
ATOM     42  H1' DG  X   2      67.553  63.083  66.193  0.00  0.00            
ATOM     43  N9  DG  X   2      68.583  62.633  67.870  0.00  0.00            
ATOM     44  C8  DG  X   2      67.598  61.962  68.522  0.00  0.00            
ATOM     45  H8  DG  X   2      66.672  61.673  68.059  0.00  0.00            
ATOM     46  N7  DG  X   2      67.799  61.744  69.771  0.00  0.00            
ATOM     47  C5  DG  X   2      69.079  62.313  69.975  0.00  0.00            
ATOM     48  C6  DG  X   2      69.897  62.538  71.150  0.00  0.00            
ATOM     49  O6  DG  X   2      69.588  62.256  72.318  0.00  0.00            
ATOM     50  N1  DG  X   2      71.130  63.133  70.885  0.00  0.00            
ATOM     51  H1  DG  X   2      71.552  63.473  71.746  0.00  0.00            
ATOM     52  C2  DG  X   2      71.527  63.595  69.645  0.00  0.00            
ATOM     53  N2  DG  X   2      72.671  64.200  69.471  0.00  0.00            
ATOM     54  H21 DG  X   2      73.321  64.450  70.209  0.00  0.00            
ATOM     55  H22 DG  X   2      72.934  64.444  68.525  0.00  0.00            
ATOM     56  N3  DG  X   2      70.771  63.412  68.628  0.00  0.00            
ATOM     57  C4  DG  X   2      69.567  62.796  68.773  0.00  0.00            
ATOM     58  C3' DG  X   2      69.243  64.943  64.980  0.00  0.00            
ATOM     59  H3' DG  X   2      69.919  65.797  65.002  0.00  0.00            
ATOM     60  C2' DG  X   2      68.707  64.751  66.410  0.00  0.00            
ATOM     61  H2' DG  X   2      69.398  65.092  67.176  0.00  0.00            
ATOM     62 H2'' DG  X   2      67.767  65.267  66.591  0.00  0.00            
ATOM     63  O3' DG  X   2      68.197  65.099  64.055  0.00  0.00            
ATOM     64  P   DG  X   3      68.510  65.558  62.576  0.00  0.00            
ATOM     65  OP1 DG  X   3      69.925  65.905  62.370  0.00  0.00            
ATOM     66  OP2 DG  X   3      67.520  66.570  62.313  0.00  0.00            
ATOM     67  O5' DG  X   3      68.154  64.249  61.743  0.00  0.00            
ATOM     68  C5' DG  X   3      66.747  63.741  61.750  0.00  0.00            
ATOM     69  H5' DG  X   3      66.181  64.111  60.896  0.00  0.00            
ATOM     70 H5'' DG  X   3      66.189  64.125  62.596  0.00  0.00            
ATOM     71  C4' DG  X   3      66.649  62.182  61.954  0.00  0.00            
ATOM     72  H4' DG  X   3      65.578  61.975  61.823  0.00  0.00            
ATOM     73  O4' DG  X   3      67.338  61.438  60.969  0.00  0.00            
ATOM     74  C1' DG  X   3      67.675  60.205  61.594  0.00  0.00            
ATOM     75  H1' DG  X   3      66.812  59.572  61.814  0.00  0.00            
ATOM     76  N9  DG  X   3      68.698  59.455  60.894  0.00  0.00            
ATOM     77  C8  DG  X   3      70.052  59.285  61.063  0.00  0.00            
ATOM     78  H8  DG  X   3      70.583  59.715  61.891  0.00  0.00            
ATOM     79  N7  DG  X   3      70.619  58.730  60.059  0.00  0.00            
ATOM     80  C5  DG  X   3      69.580  58.187  59.320  0.00  0.00            
ATOM     81  C6  DG  X   3      69.537  57.258  58.198  0.00  0.00            
ATOM     82  O6  DG  X   3      70.421  56.718  57.568  0.00  0.00            
ATOM     83  N1  DG  X   3      68.243  56.877  57.792  0.00  0.00            
ATOM     84  H1  DG  X   3      68.156  56.170  57.090  0.00  0.00            
ATOM     85  C2  DG  X   3      67.129  57.485  58.375  0.00  0.00            
ATOM     86  N2  DG  X   3      66.062  57.104  57.846  0.00  0.00            
ATOM     87  H21 DG  X   3      66.173  56.458  57.069  0.00  0.00            
ATOM     88  H22 DG  X   3      65.179  57.253  58.309  0.00  0.00            
ATOM     89  N3  DG  X   3      67.141  58.294  59.409  0.00  0.00            
ATOM     90  C4  DG  X   3      68.408  58.525  59.916  0.00  0.00            
ATOM     91  C3' DG  X   3      66.996  61.606  63.374  0.00  0.00            
ATOM     92  H3' DG  X   3      67.215  62.334  64.164  0.00  0.00            
ATOM     93  C2' DG  X   3      68.155  60.680  62.993  0.00  0.00            
ATOM     94  H2' DG  X   3      69.030  61.324  62.863  0.00  0.00            
ATOM     95 H2'' DG  X   3      68.212  59.906  63.758  0.00  0.00            
ATOM     96  O3' DG  X   3      66.009  60.734  63.857  0.00  0.00            
ATOM     97  P   DG  X   4      65.462  60.733  65.286  0.00  0.00            
ATOM     98  OP1 DG  X   4      64.859  62.052  65.605  0.00  0.00            
ATOM     99  OP2 DG  X   4      66.626  60.325  66.001  0.00  0.00            
ATOM    100  O5' DG  X   4      64.309  59.626  65.374  0.00  0.00            
ATOM    101  C5' DG  X   4      63.157  59.673  64.602  0.00  0.00            
ATOM    102  H5' DG  X   4      63.280  60.438  63.834  0.00  0.00            
ATOM    103 H5'' DG  X   4      62.313  60.053  65.163  0.00  0.00            
ATOM    104  C4' DG  X   4      62.802  58.385  63.889  0.00  0.00            
ATOM    105  H4' DG  X   4      61.833  58.475  63.384  0.00  0.00            
ATOM    106  O4' DG  X   4      63.849  58.063  62.944  0.00  0.00            
ATOM    107  C1' DG  X   4      64.341  56.788  63.197  0.00  0.00            
ATOM    108  H1' DG  X   4      63.867  55.971  62.662  0.00  0.00            
ATOM    109  N9  DG  X   4      65.765  56.704  62.835  0.00  0.00            
ATOM    110  C8  DG  X   4      66.865  57.116  63.564  0.00  0.00            
ATOM    111  H8  DG  X   4      66.744  57.822  64.370  0.00  0.00            
ATOM    112  N7  DG  X   4      68.050  56.820  63.127  0.00  0.00            
ATOM    113  C5  DG  X   4      67.696  56.018  62.009  0.00  0.00            
ATOM    114  C6  DG  X   4      68.496  55.215  61.083  0.00  0.00            
ATOM    115  O6  DG  X   4      69.756  55.002  60.974  0.00  0.00            
ATOM    116  N1  DG  X   4      67.766  54.504  60.201  0.00  0.00            
ATOM    117  H1  DG  X   4      68.220  53.821  59.589  0.00  0.00            
ATOM    118  C2  DG  X   4      66.454  54.455  60.082  0.00  0.00            
ATOM    119  N2  DG  X   4      65.973  53.714  59.146  0.00  0.00            
ATOM    120  H21 DG  X   4      66.671  53.075  58.770  0.00  0.00            
ATOM    121  H22 DG  X   4      64.980  53.687  58.962  0.00  0.00            
ATOM    122  N3  DG  X   4      65.662  55.257  60.868  0.00  0.00            
ATOM    123  C4  DG  X   4      66.334  55.959  61.852  0.00  0.00            
ATOM    124  C3' DG  X   4      62.735  57.193  64.880  0.00  0.00            
ATOM    125  H3' DG  X   4      62.761  57.502  65.927  0.00  0.00            
ATOM    126  C2' DG  X   4      64.036  56.549  64.694  0.00  0.00            
ATOM    127  H2' DG  X   4      64.804  56.959  65.339  0.00  0.00            
ATOM    128 H2'' DG  X   4      63.994  55.460  64.804  0.00  0.00            
ATOM    129  O3' DG  X   4      61.616  56.334  64.605  0.00  0.00            
ATOM    130  P   DT  X   5      61.365  54.908  65.262  0.00  0.00            
ATOM    131  OP1 DT  X   5      59.971  54.567  64.927  0.00  0.00            
ATOM    132  OP2 DT  X   5      61.808  54.892  66.695  0.00  0.00            
ATOM    133  O5' DT  X   5      62.297  53.836  64.425  0.00  0.00            
ATOM    134  C5' DT  X   5      62.047  53.524  63.082  0.00  0.00            
ATOM    135  H5' DT  X   5      62.102  54.439  62.483  0.00  0.00            
ATOM    136 H5'' DT  X   5      61.028  53.107  63.012  0.00  0.00            
ATOM    137  C4' DT  X   5      62.956  52.445  62.586  0.00  0.00            
ATOM    138  H4' DT  X   5      62.561  52.254  61.594  0.00  0.00            
ATOM    139  O4' DT  X   5      64.275  52.894  62.681  0.00  0.00            
ATOM    140  C1' DT  X   5      65.058  51.771  63.078  0.00  0.00            
ATOM    141  H1' DT  X   5      65.067  51.154  62.173  0.00  0.00            
ATOM    142  N1  DT  X   5      66.300  52.422  63.442  0.00  0.00            
ATOM    143  C6  DT  X   5      66.315  53.132  64.626  0.00  0.00            
ATOM    144  H6  DT  X   5      65.404  53.171  65.211  0.00  0.00            
ATOM    145  C5  DT  X   5      67.409  53.762  65.063  0.00  0.00            
ATOM    146  C7  DT  X   5      67.354  54.672  66.317  0.00  0.00            
ATOM    147  H71 DT  X   5      67.724  55.672  66.062  0.00  0.00            
ATOM    148  H72 DT  X   5      66.371  54.700  66.793  0.00  0.00            
ATOM    149  H73 DT  X   5      67.930  54.182  67.102  0.00  0.00            
ATOM    150  C4  DT  X   5      68.608  53.573  64.285  0.00  0.00            
ATOM    151  O4  DT  X   5      69.690  54.072  64.604  0.00  0.00            
ATOM    152  N3  DT  X   5      68.553  52.793  63.123  0.00  0.00            
ATOM    153  H3  DT  X   5      69.417  52.584  62.640  0.00  0.00            
ATOM    154  C2  DT  X   5      67.448  52.282  62.655  0.00  0.00            
ATOM    155  O2  DT  X   5      67.443  51.733  61.539  0.00  0.00            
ATOM    156  C3' DT  X   5      62.906  51.161  63.408  0.00  0.00            
ATOM    157  H3' DT  X   5      62.098  51.083  64.122  0.00  0.00            
ATOM    158  C2' DT  X   5      64.269  51.046  64.137  0.00  0.00            
ATOM    159  H2' DT  X   5      64.141  51.602  65.054  0.00  0.00            
ATOM    160 H2'' DT  X   5      64.747  50.069  64.277  0.00  0.00            
ATOM    161  O3' DT  X   5      62.696  50.112  62.420  0.00  0.00            
ATOM    162  P   DT  X   6      62.400  48.552  62.678  0.00  0.00            
ATOM    163  OP1 DT  X   6      61.377  48.344  63.656  0.00  0.00            
ATOM    164  OP2 DT  X   6      63.747  47.922  62.881  0.00  0.00            
ATOM    165  O5' DT  X   6      61.959  48.017  61.219  0.00  0.00            
ATOM    166  C5' DT  X   6      62.860  48.174  60.103  0.00  0.00            
ATOM    167  H5' DT  X   6      63.179  47.232  59.686  0.00  0.00            
ATOM    168 H5'' DT  X   6      63.832  48.571  60.364  0.00  0.00            
ATOM    169  C4' DT  X   6      62.366  48.800  58.836  0.00  0.00            
ATOM    170  H4' DT  X   6      63.153  48.869  58.092  0.00  0.00            
ATOM    171  O4' DT  X   6      61.209  48.188  58.229  0.00  0.00            
ATOM    172  C1' DT  X   6      60.076  49.002  58.341  0.00  0.00            
ATOM    173  H1' DT  X   6      59.858  49.363  57.331  0.00  0.00            
ATOM    174  N1  DT  X   6      58.866  48.138  58.658  0.00  0.00            
ATOM    175  C6  DT  X   6      58.356  48.135  59.866  0.00  0.00            
ATOM    176  H6  DT  X   6      58.856  48.665  60.674  0.00  0.00            
ATOM    177  C5  DT  X   6      57.196  47.471  60.241  0.00  0.00            
ATOM    178  C7  DT  X   6      56.588  47.579  61.670  0.00  0.00            
ATOM    179  H71 DT  X   6      57.239  47.940  62.456  0.00  0.00            
ATOM    180  H72 DT  X   6      55.685  48.184  61.709  0.00  0.00            
ATOM    181  H73 DT  X   6      56.229  46.600  61.984  0.00  0.00            
ATOM    182  C4  DT  X   6      56.534  46.669  59.258  0.00  0.00            
ATOM    183  O4  DT  X   6      55.542  45.945  59.520  0.00  0.00            
ATOM    184  N3  DT  X   6      57.094  46.702  58.008  0.00  0.00            
ATOM    185  H3  DT  X   6      56.734  46.183  57.229  0.00  0.00            
ATOM    186  C2  DT  X   6      58.205  47.386  57.695  0.00  0.00            
ATOM    187  O2  DT  X   6      58.616  47.279  56.519  0.00  0.00            
ATOM    188  C3' DT  X   6      61.900  50.229  59.001  0.00  0.00            
ATOM    189  H3' DT  X   6      62.304  50.569  59.952  0.00  0.00            
ATOM    190  C2' DT  X   6      60.424  50.142  59.246  0.00  0.00            
ATOM    191  H2' DT  X   6      60.283  49.910  60.300  0.00  0.00            
ATOM    192 H2'' DT  X   6      59.874  51.036  58.957  0.00  0.00            
ATOM    193  O3' DT  X   6      62.096  50.920  57.792  0.00  0.00            
ATOM    194  P   DA  X   7      63.368  51.826  57.574  0.00  0.00            
ATOM    195  OP1 DA  X   7      64.677  51.066  57.849  0.00  0.00            
ATOM    196  OP2 DA  X   7      63.093  53.031  58.348  0.00  0.00            
ATOM    197  O5' DA  X   7      63.351  52.263  56.070  0.00  0.00            
ATOM    198  C5' DA  X   7      63.409  51.365  55.017  0.00  0.00            
ATOM    199  H5' DA  X   7      63.520  50.328  55.344  0.00  0.00            
ATOM    200 H5'' DA  X   7      64.288  51.685  54.460  0.00  0.00            
ATOM    201  C4' DA  X   7      62.233  51.480  54.074  0.00  0.00            
ATOM    202  H4' DA  X   7      62.430  50.983  53.125  0.00  0.00            
ATOM    203  O4' DA  X   7      61.146  50.688  54.579  0.00  0.00            
ATOM    204  C1' DA  X   7      60.001  51.431  54.551  0.00  0.00            
ATOM    205  H1' DA  X   7      59.496  51.260  53.601  0.00  0.00            
ATOM    206  N9  DA  X   7      59.029  51.073  55.590  0.00  0.00            
ATOM    207  C8  DA  X   7      58.755  51.712  56.809  0.00  0.00            
ATOM    208  H8  DA  X   7      59.428  52.440  57.232  0.00  0.00            
ATOM    209  N7  DA  X   7      57.667  51.340  57.390  0.00  0.00            
ATOM    210  C5  DA  X   7      57.168  50.360  56.516  0.00  0.00            
ATOM    211  C6  DA  X   7      55.943  49.633  56.562  0.00  0.00            
ATOM    212  N6  DA  X   7      54.999  49.676  57.587  0.00  0.00            
ATOM    213  H61 DA  X   7      54.221  49.041  57.495  0.00  0.00            
ATOM    214  H62 DA  X   7      55.149  50.264  58.390  0.00  0.00            
ATOM    215  N1  DA  X   7      55.744  48.694  55.643  0.00  0.00            
ATOM    216  C2  DA  X   7      56.588  48.611  54.640  0.00  0.00            
ATOM    217  H2  DA  X   7      56.321  47.824  53.951  0.00  0.00            
ATOM    218  N3  DA  X   7      57.700  49.336  54.396  0.00  0.00            
ATOM    219  C4  DA  X   7      57.971  50.206  55.414  0.00  0.00            
ATOM    220  C3' DA  X   7      61.772  52.886  53.880  0.00  0.00            
ATOM    221  H3' DA  X   7      62.424  53.663  54.273  0.00  0.00            
ATOM    222  C2' DA  X   7      60.485  52.935  54.721  0.00  0.00            
ATOM    223  H2' DA  X   7      60.710  53.205  55.735  0.00  0.00            
ATOM    224 H2'' DA  X   7      59.733  53.567  54.247  0.00  0.00            
ATOM    225  O3' DA  X   7      61.578  53.233  52.550  0.00  0.00            
ATOM    226  P   DG  X   8      62.629  53.902  51.617  0.00  0.00            
ATOM    227  OP1 DG  X   8      63.790  54.346  52.435  0.00  0.00            
ATOM    228  OP2 DG  X   8      61.880  54.851  50.801  0.00  0.00            
ATOM    229  O5' DG  X   8      63.030  52.756  50.620  0.00  0.00            
ATOM    230  C5' DG  X   8      62.198  52.163  49.679  0.00  0.00            
ATOM    231  H5' DG  X   8      62.209  52.806  48.793  0.00  0.00            
ATOM    232 H5'' DG  X   8      61.226  52.031  50.135  0.00  0.00            
ATOM    233  C4' DG  X   8      62.518  50.771  49.205  0.00  0.00            
ATOM    234  H4' DG  X   8      61.825  50.590  48.378  0.00  0.00            
ATOM    235  O4' DG  X   8      63.924  50.687  48.913  0.00  0.00            
ATOM    236  C1' DG  X   8      64.402  49.516  49.615  0.00  0.00            
ATOM    237  H1' DG  X   8      64.188  48.629  49.026  0.00  0.00            
ATOM    238  N9  DG  X   8      65.836  49.636  49.891  0.00  0.00            
ATOM    239  C8  DG  X   8      66.737  48.709  49.574  0.00  0.00            
ATOM    240  H8  DG  X   8      66.501  47.862  48.945  0.00  0.00            
ATOM    241  N7  DG  X   8      67.943  48.860  50.003  0.00  0.00            
ATOM    242  C5  DG  X   8      67.809  50.036  50.786  0.00  0.00            
ATOM    243  C6  DG  X   8      68.827  50.778  51.533  0.00  0.00            
ATOM    244  O6  DG  X   8      70.030  50.606  51.685  0.00  0.00            
ATOM    245  N1  DG  X   8      68.289  51.949  52.102  0.00  0.00            
ATOM    246  H1  DG  X   8      68.836  52.548  52.718  0.00  0.00            
ATOM    247  C2  DG  X   8      66.987  52.232  52.081  0.00  0.00            
ATOM    248  N2  DG  X   8      66.613  53.265  52.808  0.00  0.00            
ATOM    249  H21 DG  X   8      67.208  53.874  53.354  0.00  0.00            
ATOM    250  H22 DG  X   8      65.612  53.380  52.844  0.00  0.00            
ATOM    251  N3  DG  X   8      66.107  51.660  51.300  0.00  0.00            
ATOM    252  C4  DG  X   8      66.554  50.527  50.682  0.00  0.00            
ATOM    253  C3' DG  X   8      62.172  49.678  50.320  0.00  0.00            
ATOM    254  H3' DG  X   8      61.481  50.120  51.038  0.00  0.00            
ATOM    255  C2' DG  X   8      63.593  49.451  50.899  0.00  0.00            
ATOM    256  H2' DG  X   8      63.830  50.269  51.598  0.00  0.00            
ATOM    257 H2'' DG  X   8      63.675  48.435  51.286  0.00  0.00            
ATOM    258  O3' DG  X   8      61.530  48.520  49.770  0.00  0.00            
ATOM    259  P   DG  X   9      61.101  47.244  50.638  0.00  0.00            
ATOM    260  OP1 DG  X   9      60.043  46.552  49.891  0.00  0.00            
ATOM    261  OP2 DG  X   9      60.830  47.734  51.978  0.00  0.00            
ATOM    262  O5' DG  X   9      62.341  46.314  50.876  0.00  0.00            
ATOM    263  C5' DG  X   9      62.937  45.658  49.761  0.00  0.00            
ATOM    264  H5' DG  X   9      63.069  46.271  48.874  0.00  0.00            
ATOM    265 H5'' DG  X   9      62.557  44.683  49.436  0.00  0.00            
ATOM    266  C4' DG  X   9      64.297  45.139  50.184  0.00  0.00            
ATOM    267  H4' DG  X   9      64.865  44.766  49.337  0.00  0.00            
ATOM    268  O4' DG  X   9      65.038  46.228  50.653  0.00  0.00            
ATOM    269  C1' DG  X   9      65.976  45.811  51.611  0.00  0.00            
ATOM    270  H1' DG  X   9      66.869  45.552  51.049  0.00  0.00            
ATOM    271  N9  DG  X   9      66.227  46.911  52.638  0.00  0.00            
ATOM    272  C8  DG  X   9      65.362  47.762  53.295  0.00  0.00            
ATOM    273  H8  DG  X   9      64.320  47.604  53.103  0.00  0.00            
ATOM    274  N7  DG  X   9      65.928  48.741  54.008  0.00  0.00            
ATOM    275  C5  DG  X   9      67.288  48.428  53.848  0.00  0.00            
ATOM    276  C6  DG  X   9      68.455  48.920  54.495  0.00  0.00            
ATOM    277  O6  DG  X   9      68.591  49.977  55.194  0.00  0.00            
ATOM    278  N1  DG  X   9      69.627  48.115  54.263  0.00  0.00            
ATOM    279  H1  DG  X   9      70.445  48.275  54.829  0.00  0.00            
ATOM    280  C2  DG  X   9      69.640  47.099  53.471  0.00  0.00            
ATOM    281  N2  DG  X   9      70.851  46.505  53.347  0.00  0.00            
ATOM    282  H21 DG  X   9      71.726  46.823  53.740  0.00  0.00            
ATOM    283  H22 DG  X   9      70.943  45.809  52.611  0.00  0.00            
ATOM    284  N3  DG  X   9      68.630  46.727  52.741  0.00  0.00            
ATOM    285  C4  DG  X   9      67.430  47.381  52.985  0.00  0.00            
ATOM    286  C3' DG  X   9      64.180  44.027  51.235  0.00  0.00            
ATOM    287  H3' DG  X   9      63.238  44.176  51.749  0.00  0.00            
ATOM    288  C2' DG  X   9      65.363  44.512  52.162  0.00  0.00            
ATOM    289  H2' DG  X   9      65.118  44.719  53.204  0.00  0.00            
ATOM    290 H2'' DG  X   9      66.107  43.717  52.167  0.00  0.00            
ATOM    291  O3' DG  X   9      64.351  42.675  50.804  0.00  0.00            
ATOM    292  P   DG  X  10      63.331  41.911  49.906  0.00  0.00            
ATOM    293  OP1 DG  X  10      61.970  41.928  50.518  0.00  0.00            
ATOM    294  OP2 DG  X  10      63.935  40.593  49.658  0.00  0.00            
ATOM    295  O5' DG  X  10      63.174  42.549  48.483  0.00  0.00            
ATOM    296  C5' DG  X  10      64.258  42.567  47.525  0.00  0.00            
ATOM    297  H5' DG  X  10      64.936  41.732  47.692  0.00  0.00            
ATOM    298 H5'' DG  X  10      64.800  43.499  47.339  0.00  0.00            
ATOM    299  C4' DG  X  10      63.618  42.212  46.129  0.00  0.00            
ATOM    300  H4' DG  X  10      64.408  41.920  45.428  0.00  0.00            
ATOM    301  O4' DG  X  10      62.796  41.007  46.222  0.00  0.00            
ATOM    302  C1' DG  X  10      61.672  41.355  45.467  0.00  0.00            
ATOM    303  H1' DG  X  10      61.855  41.167  44.396  0.00  0.00            
ATOM    304  N9  DG  X  10      60.471  40.540  45.753  0.00  0.00            
ATOM    305  C8  DG  X  10      59.248  40.897  46.350  0.00  0.00            
ATOM    306  H8  DG  X  10      59.040  41.870  46.776  0.00  0.00            
ATOM    307  N7  DG  X  10      58.322  39.951  46.233  0.00  0.00            
ATOM    308  C5  DG  X  10      59.051  38.881  45.770  0.00  0.00            
ATOM    309  C6  DG  X  10      58.594  37.546  45.499  0.00  0.00            
ATOM    310  O6  DG  X  10      57.489  37.071  45.641  0.00  0.00            
ATOM    311  N1  DG  X  10      59.603  36.699  45.150  0.00  0.00            
ATOM    312  H1  DG  X  10      59.330  35.864  44.671  0.00  0.00            
ATOM    313  C2  DG  X  10      60.878  37.085  44.966  0.00  0.00            
ATOM    314  N2  DG  X  10      61.751  36.139  44.800  0.00  0.00            
ATOM    315  H21 DG  X  10      61.437  35.177  44.823  0.00  0.00            
ATOM    316  H22 DG  X  10      62.729  36.365  44.742  0.00  0.00            
ATOM    317  N3  DG  X  10      61.344  38.340  45.138  0.00  0.00            
ATOM    318  C4  DG  X  10      60.344  39.207  45.497  0.00  0.00            
ATOM    319  C3' DG  X  10      62.820  43.371  45.432  0.00  0.00            
ATOM    320  H3' DG  X  10      62.944  44.267  46.042  0.00  0.00            
ATOM    321  C2' DG  X  10      61.334  42.863  45.540  0.00  0.00            
ATOM    322  H2' DG  X  10      60.810  42.858  46.499  0.00  0.00            
ATOM    323 H2'' DG  X  10      60.818  43.143  44.626  0.00  0.00            
ATOM    324  O3' DG  X  10      63.177  43.532  44.074  0.00  0.00            
ATOM    325  P   DT  X  11      63.299  45.088  43.509  0.00  0.00            
ATOM    326  OP1 DT  X  11      64.240  45.802  44.448  0.00  0.00            
ATOM    327  OP2 DT  X  11      61.963  45.619  43.396  0.00  0.00            
ATOM    328  O5' DT  X  11      63.915  44.899  42.010  0.00  0.00            
ATOM    329  C5' DT  X  11      63.434  43.998  41.006  0.00  0.00            
ATOM    330  H5' DT  X  11      62.361  43.970  40.813  0.00  0.00            
ATOM    331 H5'' DT  X  11      63.577  43.002  41.412  0.00  0.00            
ATOM    332  C4' DT  X  11      64.172  44.101  39.663  0.00  0.00            
ATOM    333  H4' DT  X  11      63.684  43.412  38.946  0.00  0.00            
ATOM    334  O4' DT  X  11      64.236  45.408  39.161  0.00  0.00            
ATOM    335  C1' DT  X  11      65.464  45.599  38.479  0.00  0.00            
ATOM    336  H1' DT  X  11      65.219  45.339  37.445  0.00  0.00            
ATOM    337  N1  DT  X  11      65.936  47.042  38.509  0.00  0.00            
ATOM    338  C6  DT  X  11      66.552  47.495  39.606  0.00  0.00            
ATOM    339  H6  DT  X  11      66.690  46.923  40.498  0.00  0.00            
ATOM    340  C5  DT  X  11      66.866  48.848  39.729  0.00  0.00            
ATOM    341  C7  DT  X  11      67.495  49.313  41.095  0.00  0.00            
ATOM    342  H71 DT  X  11      68.347  49.896  40.767  0.00  0.00            
ATOM    343  H72 DT  X  11      66.770  49.933  41.622  0.00  0.00            
ATOM    344  H73 DT  X  11      67.970  48.531  41.694  0.00  0.00            
ATOM    345  C4  DT  X  11      66.673  49.818  38.644  0.00  0.00            
ATOM    346  O4  DT  X  11      67.145  51.010  38.576  0.00  0.00            
ATOM    347  N3  DT  X  11      65.978  49.265  37.580  0.00  0.00            
ATOM    348  H3  DT  X  11      65.892  49.838  36.746  0.00  0.00            
ATOM    349  C2  DT  X  11      65.664  47.932  37.436  0.00  0.00            
ATOM    350  O2  DT  X  11      65.108  47.540  36.358  0.00  0.00            
ATOM    351  C3' DT  X  11      65.608  43.611  39.844  0.00  0.00            
ATOM    352  H3' DT  X  11      65.825  43.701  40.899  0.00  0.00            
ATOM    353  C2' DT  X  11      66.459  44.620  39.031  0.00  0.00            
ATOM    354  H2' DT  X  11      67.158  45.100  39.726  0.00  0.00            
ATOM    355 H2'' DT  X  11      66.947  44.205  38.147  0.00  0.00            
ATOM    356  O3' DT  X  11      65.697  42.307  39.303  0.00  0.00            
ATOM    357  P   DT  X  12      66.782  41.379  39.893  0.00  0.00            
ATOM    358  OP1 DT  X  12      67.896  42.179  40.399  0.00  0.00            
ATOM    359  OP2 DT  X  12      67.079  40.391  38.777  0.00  0.00            
ATOM    360  O5' DT  X  12      66.125  40.494  40.982  0.00  0.00            
ATOM    361  C5' DT  X  12      66.106  40.815  42.389  0.00  0.00            
ATOM    362  H5' DT  X  12      65.762  41.834  42.526  0.00  0.00            
ATOM    363 H5'' DT  X  12      67.113  40.815  42.813  0.00  0.00            
ATOM    364  C4' DT  X  12      65.072  39.955  43.083  0.00  0.00            
ATOM    365  H4' DT  X  12      65.219  40.005  44.161  0.00  0.00            
ATOM    366  O4' DT  X  12      63.754  40.414  42.771  0.00  0.00            
ATOM    367  C1' DT  X  12      63.020  39.355  42.182  0.00  0.00            
ATOM    368  H1' DT  X  12      62.445  38.838  42.945  0.00  0.00            
ATOM    369  N1  DT  X  12      62.207  39.930  40.990  0.00  0.00            
ATOM    370  C6  DT  X  12      62.787  40.174  39.798  0.00  0.00            
ATOM    371  H6  DT  X  12      63.845  40.059  39.662  0.00  0.00            
ATOM    372  C5  DT  X  12      62.018  40.601  38.807  0.00  0.00            
ATOM    373  C7  DT  X  12      62.625  40.954  37.504  0.00  0.00            
ATOM    374  H71 DT  X  12      62.485  42.011  37.267  0.00  0.00            
ATOM    375  H72 DT  X  12      63.696  40.750  37.508  0.00  0.00            
ATOM    376  H73 DT  X  12      62.165  40.365  36.696  0.00  0.00            
ATOM    377  C4  DT  X  12      60.558  40.824  38.929  0.00  0.00            
ATOM    378  O4  DT  X  12      59.772  41.172  38.068  0.00  0.00            
ATOM    379  N3  DT  X  12      60.079  40.711  40.187  0.00  0.00            
ATOM    380  H3  DT  X  12      59.201  41.138  40.418  0.00  0.00            
ATOM    381  C2  DT  X  12      60.830  40.235  41.269  0.00  0.00            
ATOM    382  O2  DT  X  12      60.408  40.332  42.406  0.00  0.00            
ATOM    383  C3' DT  X  12      65.087  38.413  42.836  0.00  0.00            
ATOM    384  H3' DT  X  12      66.062  38.165  42.432  0.00  0.00            
ATOM    385  C2' DT  X  12      64.069  38.338  41.763  0.00  0.00            
ATOM    386  H2' DT  X  12      64.654  38.524  40.862  0.00  0.00            
ATOM    387 H2'' DT  X  12      63.655  37.335  41.748  0.00  0.00            
ATOM    388  O3' DT  X  12      64.931  37.813  44.134  0.00  0.00            
ATOM    389  P   DA  X  13      65.295  36.327  44.441  0.00  0.00            
ATOM    390  OP1 DA  X  13      65.089  35.998  45.827  0.00  0.00            
ATOM    391  OP2 DA  X  13      66.619  36.011  43.952  0.00  0.00            
ATOM    392  O5' DA  X  13      64.195  35.533  43.565  0.00  0.00            
ATOM    393  C5' DA  X  13      64.124  34.083  43.618  0.00  0.00            
ATOM    394  H5' DA  X  13      63.469  33.836  44.441  0.00  0.00            
ATOM    395 H5'' DA  X  13      65.137  33.679  43.615  0.00  0.00            
ATOM    396  C4' DA  X  13      63.605  33.529  42.271  0.00  0.00            
ATOM    397  H4' DA  X  13      63.595  32.461  42.490  0.00  0.00            
ATOM    398  O4' DA  X  13      62.367  34.079  41.966  0.00  0.00            
ATOM    399  C1' DA  X  13      62.313  34.337  40.575  0.00  0.00            
ATOM    400  H1' DA  X  13      62.010  33.411  40.078  0.00  0.00            
ATOM    401  N9  DA  X  13      61.422  35.440  40.310  0.00  0.00            
ATOM    402  C8  DA  X  13      60.922  36.345  41.251  0.00  0.00            
ATOM    403  H8  DA  X  13      61.079  36.405  42.318  0.00  0.00            
ATOM    404  N7  DA  X  13      60.058  37.195  40.707  0.00  0.00            
ATOM    405  C5  DA  X  13      60.138  36.905  39.368  0.00  0.00            
ATOM    406  C6  DA  X  13      59.585  37.451  38.153  0.00  0.00            
ATOM    407  N6  DA  X  13      58.878  38.516  38.065  0.00  0.00            
ATOM    408  H61 DA  X  13      58.571  38.837  37.147  0.00  0.00            
ATOM    409  H62 DA  X  13      58.408  38.950  38.839  0.00  0.00            
ATOM    410  N1  DA  X  13      59.867  37.022  36.881  0.00  0.00            
ATOM    411  C2  DA  X  13      60.682  35.996  36.807  0.00  0.00            
ATOM    412  H2  DA  X  13      60.858  35.589  35.817  0.00  0.00            
ATOM    413  N3  DA  X  13      61.361  35.368  37.751  0.00  0.00            
ATOM    414  C4  DA  X  13      61.030  35.887  39.082  0.00  0.00            
ATOM    415  C3' DA  X  13      64.607  33.716  41.163  0.00  0.00            
ATOM    416  H3' DA  X  13      65.469  34.264  41.525  0.00  0.00            
ATOM    417  C2' DA  X  13      63.797  34.574  40.259  0.00  0.00            
ATOM    418  H2' DA  X  13      63.972  35.645  40.347  0.00  0.00            
ATOM    419 H2'' DA  X  13      64.072  34.257  39.257  0.00  0.00            
ATOM    420  O3' DA  X  13      64.913  32.532  40.528  0.00  0.00            
ATOM    421  P   DG  X  14      66.185  31.583  40.915  0.00  0.00            
ATOM    422  OP1 DG  X  14      67.342  32.451  40.999  0.00  0.00            
ATOM    423  OP2 DG  X  14      66.267  30.396  39.964  0.00  0.00            
ATOM    424  O5' DG  X  14      65.952  31.034  42.404  0.00  0.00            
ATOM    425  C5' DG  X  14      65.022  30.010  42.608  0.00  0.00            
ATOM    426  H5' DG  X  14      65.316  29.176  41.970  0.00  0.00            
ATOM    427 H5'' DG  X  14      64.082  30.351  42.140  0.00  0.00            
ATOM    428  C4' DG  X  14      64.807  29.691  44.084  0.00  0.00            
ATOM    429  H4' DG  X  14      65.776  29.491  44.550  0.00  0.00            
ATOM    430  O4' DG  X  14      64.210  30.873  44.694  0.00  0.00            
ATOM    431  C1' DG  X  14      62.993  30.521  45.377  0.00  0.00            
ATOM    432  H1' DG  X  14      63.111  30.441  46.456  0.00  0.00            
ATOM    433  N9  DG  X  14      61.972  31.573  45.084  0.00  0.00            
ATOM    434  C8  DG  X  14      61.760  32.619  45.949  0.00  0.00            
ATOM    435  H8  DG  X  14      62.176  32.659  46.932  0.00  0.00            
ATOM    436  N7  DG  X  14      60.986  33.520  45.434  0.00  0.00            
ATOM    437  C5  DG  X  14      60.629  33.017  44.204  0.00  0.00            
ATOM    438  C6  DG  X  14      59.700  33.534  43.184  0.00  0.00            
ATOM    439  O6  DG  X  14      59.024  34.580  43.217  0.00  0.00            
ATOM    440  N1  DG  X  14      59.628  32.704  42.142  0.00  0.00            
ATOM    441  H1  DG  X  14      59.143  33.155  41.386  0.00  0.00            
ATOM    442  C2  DG  X  14      60.430  31.627  41.928  0.00  0.00            
ATOM    443  N2  DG  X  14      60.524  31.108  40.701  0.00  0.00            
ATOM    444  H21 DG  X  14      60.117  31.518  39.864  0.00  0.00            
ATOM    445  H22 DG  X  14      61.365  30.572  40.592  0.00  0.00            
ATOM    446  N3  DG  X  14      61.228  31.119  42.830  0.00  0.00            
ATOM    447  C4  DG  X  14      61.282  31.859  43.923  0.00  0.00            
ATOM    448  C3' DG  X  14      63.939  28.438  44.359  0.00  0.00            
ATOM    449  H3' DG  X  14      63.749  27.780  43.507  0.00  0.00            
ATOM    450  C2' DG  X  14      62.685  29.056  44.954  0.00  0.00            
ATOM    451  H2' DG  X  14      61.815  28.935  44.289  0.00  0.00            
ATOM    452 H2'' DG  X  14      62.312  28.551  45.844  0.00  0.00            
ATOM    453  O3' DG  X  14      64.601  27.681  45.445  0.00  0.00            
ATOM    454  P   DG  X  15      64.167  26.212  45.924  0.00  0.00            
ATOM    455  OP1 DG  X  15      65.321  25.584  46.541  0.00  0.00            
ATOM    456  OP2 DG  X  15      63.514  25.509  44.840  0.00  0.00            
ATOM    457  O5' DG  X  15      63.103  26.636  47.078  0.00  0.00            
ATOM    458  C5' DG  X  15      63.600  27.229  48.295  0.00  0.00            
ATOM    459  H5' DG  X  15      64.402  27.921  48.036  0.00  0.00            
ATOM    460 H5'' DG  X  15      64.084  26.467  48.904  0.00  0.00            
ATOM    461  C4' DG  X  15      62.517  28.019  49.056  0.00  0.00            
ATOM    462  H4' DG  X  15      63.059  28.429  49.904  0.00  0.00            
ATOM    463  O4' DG  X  15      61.940  29.130  48.396  0.00  0.00            
ATOM    464  C1' DG  X  15      60.811  29.530  49.221  0.00  0.00            
ATOM    465  H1' DG  X  15      61.235  29.850  50.172  0.00  0.00            
ATOM    466  N9  DG  X  15      59.964  30.519  48.516  0.00  0.00            
ATOM    467  C8  DG  X  15      59.863  31.842  48.937  0.00  0.00            
ATOM    468  H8  DG  X  15      60.365  32.222  49.816  0.00  0.00            
ATOM    469  N7  DG  X  15      59.255  32.562  48.091  0.00  0.00            
ATOM    470  C5  DG  X  15      58.843  31.711  47.064  0.00  0.00            
ATOM    471  C6  DG  X  15      58.152  31.856  45.794  0.00  0.00            
ATOM    472  O6  DG  X  15      57.518  32.828  45.306  0.00  0.00            
ATOM    473  N1  DG  X  15      57.995  30.708  44.976  0.00  0.00            
ATOM    474  H1  DG  X  15      57.559  30.898  44.091  0.00  0.00            
ATOM    475  C2  DG  X  15      58.576  29.544  45.246  0.00  0.00            
ATOM    476  N2  DG  X  15      58.766  28.607  44.291  0.00  0.00            
ATOM    477  H21 DG  X  15      58.340  28.837  43.396  0.00  0.00            
ATOM    478  H22 DG  X  15      59.301  27.760  44.290  0.00  0.00            
ATOM    479  N3  DG  X  15      59.285  29.377  46.367  0.00  0.00            
ATOM    480  C4  DG  X  15      59.364  30.465  47.276  0.00  0.00            
ATOM    481  C3' DG  X  15      61.321  27.156  49.603  0.00  0.00            
ATOM    482  H3' DG  X  15      61.016  26.319  48.985  0.00  0.00            
ATOM    483  C2' DG  X  15      60.114  28.138  49.544  0.00  0.00            
ATOM    484  H2' DG  X  15      59.502  27.818  48.697  0.00  0.00            
ATOM    485 H2'' DG  X  15      59.569  28.213  50.482  0.00  0.00            
ATOM    486  O3' DG  X  15      61.676  26.760  50.971  0.00  0.00            
ATOM    487  P   DG  X  16      60.824  25.550  51.675  0.00  0.00            
ATOM    488  OP1 DG  X  16      61.695  25.045  52.785  0.00  0.00            
ATOM    489  OP2 DG  X  16      60.394  24.520  50.710  0.00  0.00            
ATOM    490  O5' DG  X  16      59.591  26.199  52.359  0.00  0.00            
ATOM    491  C5' DG  X  16      59.764  27.049  53.480  0.00  0.00            
ATOM    492  H5' DG  X  16      60.567  27.762  53.251  0.00  0.00            
ATOM    493 H5'' DG  X  16      60.022  26.488  54.380  0.00  0.00            
ATOM    494  C4' DG  X  16      58.433  27.883  53.704  0.00  0.00            
ATOM    495  H4' DG  X  16      58.564  28.501  54.597  0.00  0.00            
ATOM    496  O4' DG  X  16      58.159  28.762  52.551  0.00  0.00            
ATOM    497  C1' DG  X  16      56.813  28.590  52.134  0.00  0.00            
ATOM    498  H1' DG  X  16      56.098  29.211  52.671  0.00  0.00            
ATOM    499  N9  DG  X  16      56.738  28.928  50.722  0.00  0.00            
ATOM    500  C8  DG  X  16      56.716  28.049  49.670  0.00  0.00            
ATOM    501  H8  DG  X  16      56.786  26.981  49.878  0.00  0.00            
ATOM    502  N7  DG  X  16      56.444  28.608  48.519  0.00  0.00            
ATOM    503  C5  DG  X  16      56.192  29.920  48.872  0.00  0.00            
ATOM    504  C6  DG  X  16      55.844  31.082  48.148  0.00  0.00            
ATOM    505  O6  DG  X  16      55.484  31.240  47.013  0.00  0.00            
ATOM    506  N1  DG  X  16      55.819  32.318  48.888  0.00  0.00            
ATOM    507  H1  DG  X  16      55.566  33.172  48.415  0.00  0.00            
ATOM    508  C2  DG  X  16      56.209  32.400  50.132  0.00  0.00            
ATOM    509  N2  DG  X  16      56.112  33.535  50.764  0.00  0.00            
ATOM    510  H21 DG  X  16      56.068  34.360  50.177  0.00  0.00            
ATOM    511  H22 DG  X  16      56.358  33.615  51.739  0.00  0.00            
ATOM    512  N3  DG  X  16      56.437  31.388  50.907  0.00  0.00            
ATOM    513  C4  DG  X  16      56.493  30.193  50.216  0.00  0.00            
ATOM    514  C3' DG  X  16      57.191  27.017  53.892  0.00  0.00            
ATOM    515  H3' DG  X  16      57.351  25.970  54.118  0.00  0.00            
ATOM    516  C2' DG  X  16      56.528  27.132  52.511  0.00  0.00            
ATOM    517  H2' DG  X  16      57.090  26.509  51.817  0.00  0.00            
ATOM    518 H2'' DG  X  16      55.468  26.885  52.420  0.00  0.00            
ATOM    519  O3' DG  X  16      56.331  27.669  54.770  0.00  0.00            
ATOM    520  P   DT  X  17      55.299  26.760  55.575  0.00  0.00            
ATOM    521  OP1 DT  X  17      55.764  26.525  56.999  0.00  0.00            
ATOM    522  OP2 DT  X  17      54.821  25.690  54.681  0.00  0.00            
ATOM    523  O5' DT  X  17      54.155  27.915  55.733  0.00  0.00            
ATOM    524  C5' DT  X  17      53.080  27.735  56.593  0.00  0.00            
ATOM    525  H5' DT  X  17      53.356  27.936  57.627  0.00  0.00            
ATOM    526 H5'' DT  X  17      52.745  26.693  56.517  0.00  0.00            
ATOM    527  C4' DT  X  17      51.948  28.655  56.213  0.00  0.00            
ATOM    528  H4' DT  X  17      51.090  28.456  56.859  0.00  0.00            
ATOM    529  O4' DT  X  17      52.544  29.981  56.442  0.00  0.00            
ATOM    530  C1' DT  X  17      52.420  30.640  55.169  0.00  0.00            
ATOM    531  H1' DT  X  17      51.458  31.164  55.220  0.00  0.00            
ATOM    532  N1  DT  X  17      53.620  31.544  54.871  0.00  0.00            
ATOM    533  C6  DT  X  17      54.895  31.083  54.975  0.00  0.00            
ATOM    534  H6  DT  X  17      55.009  30.158  55.511  0.00  0.00            
ATOM    535  C5  DT  X  17      55.912  31.925  54.481  0.00  0.00            
ATOM    536  C7  DT  X  17      57.259  31.344  54.674  0.00  0.00            
ATOM    537  H71 DT  X  17      57.803  31.450  53.724  0.00  0.00            
ATOM    538  H72 DT  X  17      57.778  31.924  55.431  0.00  0.00            
ATOM    539  H73 DT  X  17      57.239  30.297  54.973  0.00  0.00            
ATOM    540  C4  DT  X  17      55.695  33.299  53.933  0.00  0.00            
ATOM    541  O4  DT  X  17      56.615  34.061  53.572  0.00  0.00            
ATOM    542  N3  DT  X  17      54.411  33.600  53.821  0.00  0.00            
ATOM    543  H3  DT  X  17      54.168  34.445  53.318  0.00  0.00            
ATOM    544  C2  DT  X  17      53.364  32.838  54.335  0.00  0.00            
ATOM    545  O2  DT  X  17      52.229  33.301  54.239  0.00  0.00            
ATOM    546  C3' DT  X  17      51.515  28.621  54.760  0.00  0.00            
ATOM    547  H3' DT  X  17      51.785  27.620  54.424  0.00  0.00            
ATOM    548  C2' DT  X  17      52.316  29.749  54.018  0.00  0.00            
ATOM    549  H2' DT  X  17      53.323  29.473  53.694  0.00  0.00            
ATOM    550 H2'' DT  X  17      51.661  30.099  53.225  0.00  0.00            
ATOM    551  O3' DT  X  17      50.141  28.892  54.650  0.00  0.00            
ATOM    552  P   DT  X  18      48.991  27.797  54.888  0.00  0.00            
ATOM    553  OP1 DT  X  18      47.665  28.408  54.754  0.00  0.00            
ATOM    554  OP2 DT  X  18      49.375  26.899  56.029  0.00  0.00            
ATOM    555  O5' DT  X  18      49.277  26.858  53.651  0.00  0.00            
ATOM    556  C5' DT  X  18      48.346  25.870  53.284  0.00  0.00            
ATOM    557  H5' DT  X  18      47.381  26.373  53.116  0.00  0.00            
ATOM    558 H5'' DT  X  18      48.304  25.237  54.170  0.00  0.00            
ATOM    559  C4' DT  X  18      48.750  25.071  52.014  0.00  0.00            
ATOM    560  H4' DT  X  18      48.081  24.245  51.772  0.00  0.00            
ATOM    561  O4' DT  X  18      48.578  25.932  50.940  0.00  0.00            
ATOM    562  C1' DT  X  18      49.785  26.042  50.189  0.00  0.00            
ATOM    563  H1' DT  X  18      49.809  25.217  49.505  0.00  0.00            
ATOM    564  N1  DT  X  18      49.825  27.376  49.387  0.00  0.00            
ATOM    565  C6  DT  X  18      49.930  28.523  50.126  0.00  0.00            
ATOM    566  H6  DT  X  18      50.097  28.503  51.183  0.00  0.00            
ATOM    567  C5  DT  X  18      49.514  29.696  49.593  0.00  0.00            
ATOM    568  C7  DT  X  18      49.502  30.883  50.453  0.00  0.00            
ATOM    569  H71 DT  X  18      50.293  31.566  50.174  0.00  0.00            
ATOM    570  H72 DT  X  18      48.556  31.396  50.274  0.00  0.00            
ATOM    571  H73 DT  X  18      49.660  30.683  51.522  0.00  0.00            
ATOM    572  C4  DT  X  18      49.181  29.833  48.207  0.00  0.00            
ATOM    573  O4  DT  X  18      48.816  30.836  47.624  0.00  0.00            
ATOM    574  N3  DT  X  18      49.227  28.637  47.536  0.00  0.00            
ATOM    575  H3  DT  X  18      48.772  28.697  46.643  0.00  0.00            
ATOM    576  C2  DT  X  18      49.543  27.383  48.031  0.00  0.00            
ATOM    577  O2  DT  X  18      49.318  26.337  47.394  0.00  0.00            
ATOM    578  C3' DT  X  18      50.174  24.640  52.035  0.00  0.00            
ATOM    579  H3' DT  X  18      50.520  24.631  53.069  0.00  0.00            
ATOM    580  C2' DT  X  18      50.924  25.788  51.263  0.00  0.00            
ATOM    581  H2' DT  X  18      51.062  26.555  52.024  0.00  0.00            
ATOM    582 H2'' DT  X  18      51.892  25.411  50.960  0.00  0.00            
ATOM    583  O3' DT  X  18      50.289  23.375  51.323  0.00  0.00            
ATOM    584  P   DA  X  19      51.673  22.643  51.297  0.00  0.00            
ATOM    585  OP1 DA  X  19      51.319  21.199  51.145  0.00  0.00            
ATOM    586  OP2 DA  X  19      52.352  23.017  52.553  0.00  0.00            
ATOM    587  O5' DA  X  19      52.399  23.327  50.049  0.00  0.00            
ATOM    588  C5' DA  X  19      52.049  23.074  48.717  0.00  0.00            
ATOM    589  H5' DA  X  19      50.959  23.007  48.715  0.00  0.00            
ATOM    590 H5'' DA  X  19      52.367  22.132  48.260  0.00  0.00            
ATOM    591  C4' DA  X  19      52.487  24.128  47.731  0.00  0.00            
ATOM    592  H4' DA  X  19      52.021  24.027  46.749  0.00  0.00            
ATOM    593  O4' DA  X  19      52.166  25.400  48.136  0.00  0.00            
ATOM    594  C1' DA  X  19      53.270  26.145  48.041  0.00  0.00            
ATOM    595  H1' DA  X  19      53.201  26.526  47.009  0.00  0.00            
ATOM    596  N9  DA  X  19      53.249  27.323  48.962  0.00  0.00            
ATOM    597  C8  DA  X  19      53.511  27.346  50.328  0.00  0.00            
ATOM    598  H8  DA  X  19      53.894  26.472  50.839  0.00  0.00            
ATOM    599  N7  DA  X  19      53.602  28.541  50.856  0.00  0.00            
ATOM    600  C5  DA  X  19      53.120  29.349  49.807  0.00  0.00            
ATOM    601  C6  DA  X  19      52.782  30.737  49.761  0.00  0.00            
ATOM    602  N6  DA  X  19      52.943  31.576  50.771  0.00  0.00            
ATOM    603  H61 DA  X  19      52.764  32.554  50.576  0.00  0.00            
ATOM    604  H62 DA  X  19      53.309  31.216  51.639  0.00  0.00            
ATOM    605  N1  DA  X  19      52.519  31.326  48.570  0.00  0.00            
ATOM    606  C2  DA  X  19      52.506  30.547  47.527  0.00  0.00            
ATOM    607  H2  DA  X  19      52.238  31.027  46.587  0.00  0.00            
ATOM    608  N3  DA  X  19      52.583  29.206  47.447  0.00  0.00            
ATOM    609  C4  DA  X  19      52.976  28.639  48.645  0.00  0.00            
ATOM    610  C3' DA  X  19      53.982  24.094  47.397  0.00  0.00            
ATOM    611  H3' DA  X  19      54.363  23.129  47.739  0.00  0.00            
ATOM    612  C2' DA  X  19      54.478  25.224  48.180  0.00  0.00            
ATOM    613  H2' DA  X  19      54.657  24.973  49.219  0.00  0.00            
ATOM    614 H2'' DA  X  19      55.368  25.695  47.741  0.00  0.00            
ATOM    615  O3' DA  X  19      54.138  24.193  45.963  0.00  0.00            
ATOM    616  P   DG  X  20      54.881  23.000  45.081  0.00  0.00            
ATOM    617  OP1 DG  X  20      53.967  21.865  45.076  0.00  0.00            
ATOM    618  OP2 DG  X  20      56.221  22.853  45.641  0.00  0.00            
ATOM    619  O5' DG  X  20      54.994  23.639  43.634  0.00  0.00            
ATOM    620  C5' DG  X  20      54.489  22.936  42.498  0.00  0.00            
ATOM    621  H5' DG  X  20      53.411  22.881  42.616  0.00  0.00            
ATOM    622 H5'' DG  X  20      54.935  21.939  42.489  0.00  0.00            
ATOM    623  C4' DG  X  20      54.844  23.778  41.245  0.00  0.00            
ATOM    624  H4' DG  X  20      54.422  23.338  40.345  0.00  0.00            
ATOM    625  O4' DG  X  20      54.169  25.075  41.405  0.00  0.00            
ATOM    626  C1' DG  X  20      54.984  26.056  40.843  0.00  0.00            
ATOM    627  H1' DG  X  20      54.996  26.137  39.762  0.00  0.00            
ATOM    628  N9  DG  X  20      54.775  27.449  41.365  0.00  0.00            
ATOM    629  C8  DG  X  20      54.216  28.409  40.586  0.00  0.00            
ATOM    630  H8  DG  X  20      54.039  28.349  39.519  0.00  0.00            
ATOM    631  N7  DG  X  20      53.790  29.422  41.204  0.00  0.00            
ATOM    632  C5  DG  X  20      53.995  29.094  42.574  0.00  0.00            
ATOM    633  C6  DG  X  20      53.880  29.854  43.790  0.00  0.00            
ATOM    634  O6  DG  X  20      53.388  30.933  44.079  0.00  0.00            
ATOM    635  N1  DG  X  20      54.492  29.267  44.905  0.00  0.00            
ATOM    636  H1  DG  X  20      54.433  29.734  45.802  0.00  0.00            
ATOM    637  C2  DG  X  20      55.038  28.039  44.846  0.00  0.00            
ATOM    638  N2  DG  X  20      55.558  27.612  45.952  0.00  0.00            
ATOM    639  H21 DG  X  20      55.491  28.049  46.869  0.00  0.00            
ATOM    640  H22 DG  X  20      56.381  27.046  45.913  0.00  0.00            
ATOM    641  N3  DG  X  20      55.154  27.251  43.741  0.00  0.00            
ATOM    642  C4  DG  X  20      54.663  27.889  42.663  0.00  0.00            
ATOM    643  C3' DG  X  20      56.308  24.034  40.949  0.00  0.00            
ATOM    644  H3' DG  X  20      56.930  23.282  41.435  0.00  0.00            
ATOM    645  C2' DG  X  20      56.355  25.578  41.295  0.00  0.00            
ATOM    646  H2' DG  X  20      56.579  25.887  42.299  0.00  0.00            
ATOM    647 H2'' DG  X  20      57.061  26.076  40.649  0.00  0.00            
ATOM    648  O3' DG  X  20      56.467  23.994  39.616  0.00  0.00            
ATOM    649  P   DG  X  21      57.864  24.106  38.853  0.00  0.00            
ATOM    650  OP1 DG  X  21      57.731  23.116  37.743  0.00  0.00            
ATOM    651  OP2 DG  X  21      58.921  23.891  39.847  0.00  0.00            
ATOM    652  O5' DG  X  21      58.047  25.493  38.308  0.00  0.00            
ATOM    653  C5' DG  X  21      57.266  26.099  37.235  0.00  0.00            
ATOM    654  H5' DG  X  21      56.242  26.026  37.593  0.00  0.00            
ATOM    655 H5'' DG  X  21      57.564  25.554  36.335  0.00  0.00            
ATOM    656  C4' DG  X  21      57.674  27.630  37.056  0.00  0.00            
ATOM    657  H4' DG  X  21      57.366  28.020  36.087  0.00  0.00            
ATOM    658  O4' DG  X  21      57.068  28.306  38.130  0.00  0.00            
ATOM    659  C1' DG  X  21      57.989  29.285  38.547  0.00  0.00            
ATOM    660  H1' DG  X  21      58.011  30.018  37.740  0.00  0.00            
ATOM    661  N9  DG  X  21      57.555  29.942  39.789  0.00  0.00            
ATOM    662  C8  DG  X  21      57.789  29.434  41.079  0.00  0.00            
ATOM    663  H8  DG  X  21      58.406  28.569  41.227  0.00  0.00            
ATOM    664  N7  DG  X  21      57.359  30.240  42.020  0.00  0.00            
ATOM    665  C5  DG  X  21      56.642  31.159  41.254  0.00  0.00            
ATOM    666  C6  DG  X  21      55.861  32.298  41.627  0.00  0.00            
ATOM    667  O6  DG  X  21      55.657  32.796  42.766  0.00  0.00            
ATOM    668  N1  DG  X  21      55.162  32.866  40.653  0.00  0.00            
ATOM    669  H1  DG  X  21      54.493  33.554  40.988  0.00  0.00            
ATOM    670  C2  DG  X  21      55.242  32.565  39.344  0.00  0.00            
ATOM    671  N2  DG  X  21      54.436  33.214  38.552  0.00  0.00            
ATOM    672  H21 DG  X  21      53.600  33.592  38.972  0.00  0.00            
ATOM    673  H22 DG  X  21      54.254  32.755  37.668  0.00  0.00            
ATOM    674  N3  DG  X  21      56.070  31.646  38.858  0.00  0.00            
ATOM    675  C4  DG  X  21      56.670  30.978  39.864  0.00  0.00            
ATOM    676  C3' DG  X  21      59.186  27.781  37.230  0.00  0.00            
ATOM    677  H3' DG  X  21      59.724  26.845  37.349  0.00  0.00            
ATOM    678  C2' DG  X  21      59.314  28.513  38.572  0.00  0.00            
ATOM    679  H2' DG  X  21      59.401  27.810  39.407  0.00  0.00            
ATOM    680 H2'' DG  X  21      60.199  29.168  38.532  0.00  0.00            
ATOM    681  O3' DG  X  21      59.765  28.586  36.194  0.00  0.00            
ATOM    682  P   DG  X  22      61.187  28.118  35.505  0.00  0.00            
ATOM    683  OP1 DG  X  22      61.218  26.685  35.106  0.00  0.00            
ATOM    684  OP2 DG  X  22      62.248  28.642  36.383  0.00  0.00            
ATOM    685  O5' DG  X  22      61.201  28.988  34.227  0.00  0.00            
ATOM    686  C5' DG  X  22      60.225  28.834  33.234  0.00  0.00            
ATOM    687  H5' DG  X  22      59.526  28.093  33.611  0.00  0.00            
ATOM    688 H5'' DG  X  22      60.692  28.529  32.299  0.00  0.00            
ATOM    689  C4' DG  X  22      59.513  30.157  32.964  0.00  0.00            
ATOM    690  H4' DG  X  22      58.910  29.966  32.075  0.00  0.00            
ATOM    691  O4' DG  X  22      58.799  30.572  34.092  0.00  0.00            
ATOM    692  C1' DG  X  22      59.217  31.918  34.464  0.00  0.00            
ATOM    693  H1' DG  X  22      58.496  32.610  34.030  0.00  0.00            
ATOM    694  N9  DG  X  22      59.169  32.170  35.913  0.00  0.00            
ATOM    695  C8  DG  X  22      60.038  31.663  36.894  0.00  0.00            
ATOM    696  H8  DG  X  22      60.680  30.815  36.680  0.00  0.00            
ATOM    697  N7  DG  X  22      59.686  32.021  38.106  0.00  0.00            
ATOM    698  C5  DG  X  22      58.746  33.054  37.883  0.00  0.00            
ATOM    699  C6  DG  X  22      58.105  33.967  38.766  0.00  0.00            
ATOM    700  O6  DG  X  22      58.154  34.078  39.964  0.00  0.00            
ATOM    701  N1  DG  X  22      57.350  34.868  38.130  0.00  0.00            
ATOM    702  H1  DG  X  22      56.825  35.529  38.693  0.00  0.00            
ATOM    703  C2  DG  X  22      56.919  34.754  36.828  0.00  0.00            
ATOM    704  N2  DG  X  22      56.075  35.725  36.324  0.00  0.00            
ATOM    705  H21 DG  X  22      55.779  36.518  36.852  0.00  0.00            
ATOM    706  H22 DG  X  22      55.820  35.606  35.349  0.00  0.00            
ATOM    707  N3  DG  X  22      57.449  33.940  35.946  0.00  0.00            
ATOM    708  C4  DG  X  22      58.394  33.141  36.538  0.00  0.00            
ATOM    709  C3' DG  X  22      60.309  31.388  32.511  0.00  0.00            
ATOM    710  H3' DG  X  22      61.244  31.050  32.088  0.00  0.00            
ATOM    711  C2' DG  X  22      60.575  32.191  33.810  0.00  0.00            
ATOM    712  H2' DG  X  22      61.417  31.810  34.380  0.00  0.00            
ATOM    713 H2'' DG  X  22      60.706  33.260  33.589  0.00  0.00            
ATOM    714  O3' DG  X  22      59.702  32.349  31.792  0.00  0.00            
ATOM    715  P   DT3 X  23      59.328  32.104  30.260  0.00  0.00            
ATOM    716  OP1 DT3 X  23      60.512  31.516  29.696  0.00  0.00            
ATOM    717  OP2 DT3 X  23      58.871  33.397  29.707  0.00  0.00            
ATOM    718  O5' DT3 X  23      58.114  31.097  30.288  0.00  0.00            
ATOM    719  C5' DT3 X  23      58.147  29.950  29.457  0.00  0.00            
ATOM    720  H5' DT3 X  23      57.508  29.180  29.874  0.00  0.00            
ATOM    721 H5'' DT3 X  23      59.139  29.505  29.375  0.00  0.00            
ATOM    722  C4' DT3 X  23      57.822  30.336  28.039  0.00  0.00            
ATOM    723  H4' DT3 X  23      58.542  31.058  27.691  0.00  0.00            
ATOM    724  O4' DT3 X  23      57.882  29.259  27.057  0.00  0.00            
ATOM    725  C1' DT3 X  23      56.507  29.007  26.651  0.00  0.00            
ATOM    726  H1' DT3 X  23      56.319  29.488  25.690  0.00  0.00            
ATOM    727  N1  DT3 X  23      56.226  27.515  26.648  0.00  0.00            
ATOM    728  C6  DT3 X  23      56.378  26.775  27.742  0.00  0.00            
ATOM    729  H6  DT3 X  23      56.561  27.224  28.706  0.00  0.00            
ATOM    730  C5  DT3 X  23      56.284  25.414  27.675  0.00  0.00            
ATOM    731  C7  DT3 X  23      56.460  24.536  28.950  0.00  0.00            
ATOM    732  H71 DT3 X  23      56.780  25.174  29.770  0.00  0.00            
ATOM    733  H72 DT3 X  23      55.557  23.982  29.209  0.00  0.00            
ATOM    734  H73 DT3 X  23      57.229  23.838  28.633  0.00  0.00            
ATOM    735  C4  DT3 X  23      56.017  24.762  26.375  0.00  0.00            
ATOM    736  O4  DT3 X  23      55.941  23.590  26.186  0.00  0.00            
ATOM    737  N3  DT3 X  23      55.795  25.602  25.341  0.00  0.00            
ATOM    738  H3  DT3 X  23      55.634  25.124  24.468  0.00  0.00            
ATOM    739  C2  DT3 X  23      56.008  26.973  25.386  0.00  0.00            
ATOM    740  O2  DT3 X  23      56.008  27.675  24.400  0.00  0.00            
ATOM    741  C3' DT3 X  23      56.457  30.998  27.986  0.00  0.00            
ATOM    742  H3' DT3 X  23      56.098  31.523  28.867  0.00  0.00            
ATOM    743  C2' DT3 X  23      55.569  29.750  27.670  0.00  0.00            
ATOM    744  H2' DT3 X  23      55.517  29.147  28.577  0.00  0.00            
ATOM    745 H2'' DT3 X  23      54.601  30.041  27.274  0.00  0.00            
ATOM    746  O3' DT3 X  23      56.404  31.879  26.889  0.00  0.00            
ATOM    747 HO3' DT3 X  23      55.782  32.596  26.993  0.00  0.00            
ATOM    748  K+  K+  X  24     56.880  35.538  42.073  0.00  0.00            
ATOM    749  K+  K+  X  25     55.025  33.163  45.254  0.00  0.00            
END
