# Supplementary material for: Complexity of Guanine Quadruplex Unfolding Pathways Revealed by Atomistic Pulling Simulations
Source: J Chem Inf Model. 2023 Jul 17;63(15):4716–31. doi: 10.1021/acs.jcim.3c00171 (PMC10428220; doi:10.1021/acs.jcim.3c00171)
Supplement: Supplementary file 2 — ci3c00171_si_002.zip [file ci3c00171_si_002.zip › coordinates/intermediates/3-triplex.pdb]

ATOM      1 HO5' DT5 X   1      54.717  56.570  72.451  0.00  0.00            
ATOM      2  O5' DT5 X   1      55.038  56.130  71.657  0.00  0.00            
ATOM      3  C5' DT5 X   1      54.134  55.092  71.352  0.00  0.00            
ATOM      4  H5' DT5 X   1      53.340  55.154  72.097  0.00  0.00            
ATOM      5 H5'' DT5 X   1      54.678  54.150  71.424  0.00  0.00            
ATOM      6  C4' DT5 X   1      53.513  55.192  69.898  0.00  0.00            
ATOM      7  H4' DT5 X   1      52.858  54.315  69.863  0.00  0.00            
ATOM      8  O4' DT5 X   1      52.821  56.424  69.732  0.00  0.00            
ATOM      9  C1' DT5 X   1      53.181  57.080  68.537  0.00  0.00            
ATOM     10  H1' DT5 X   1      52.303  56.909  67.914  0.00  0.00            
ATOM     11  N1  DT5 X   1      53.538  58.571  68.744  0.00  0.00            
ATOM     12  C6  DT5 X   1      54.505  58.884  69.627  0.00  0.00            
ATOM     13  H6  DT5 X   1      54.978  58.147  70.247  0.00  0.00            
ATOM     14  C5  DT5 X   1      54.892  60.193  69.786  0.00  0.00            
ATOM     15  C7  DT5 X   1      55.817  60.550  71.008  0.00  0.00            
ATOM     16  H71 DT5 X   1      56.722  61.112  70.787  0.00  0.00            
ATOM     17  H72 DT5 X   1      55.257  61.180  71.688  0.00  0.00            
ATOM     18  H73 DT5 X   1      55.959  59.665  71.627  0.00  0.00            
ATOM     19  C4  DT5 X   1      54.302  61.249  69.052  0.00  0.00            
ATOM     20  O4  DT5 X   1      54.638  62.439  69.192  0.00  0.00            
ATOM     21  N3  DT5 X   1      53.305  60.846  68.141  0.00  0.00            
ATOM     22  H3  DT5 X   1      52.852  61.482  67.502  0.00  0.00            
ATOM     23  C2  DT5 X   1      52.848  59.528  68.031  0.00  0.00            
ATOM     24  O2  DT5 X   1      52.012  59.303  67.099  0.00  0.00            
ATOM     25  C3' DT5 X   1      54.379  54.993  68.514  0.00  0.00            
ATOM     26  H3' DT5 X   1      55.366  54.681  68.853  0.00  0.00            
ATOM     27  C2' DT5 X   1      54.401  56.448  67.940  0.00  0.00            
ATOM     28  H2' DT5 X   1      55.372  56.875  68.201  0.00  0.00            
ATOM     29 H2'' DT5 X   1      54.397  56.427  66.850  0.00  0.00            
ATOM     30  O3' DT5 X   1      53.840  54.106  67.480  0.00  0.00            
ATOM     31  P   DG  X   2      54.090  52.475  67.527  0.00  0.00            
ATOM     32  OP1 DG  X   2      53.113  51.911  66.527  0.00  0.00            
ATOM     33  OP2 DG  X   2      54.050  52.059  68.941  0.00  0.00            
ATOM     34  O5' DG  X   2      55.583  52.350  66.897  0.00  0.00            
ATOM     35  C5' DG  X   2      55.894  53.017  65.672  0.00  0.00            
ATOM     36  H5' DG  X   2      56.459  53.944  65.736  0.00  0.00            
ATOM     37 H5'' DG  X   2      54.978  53.246  65.124  0.00  0.00            
ATOM     38  C4' DG  X   2      56.745  52.222  64.694  0.00  0.00            
ATOM     39  H4' DG  X   2      56.663  52.753  63.738  0.00  0.00            
ATOM     40  O4' DG  X   2      58.092  52.179  65.222  0.00  0.00            
ATOM     41  C1' DG  X   2      58.504  50.857  65.187  0.00  0.00            
ATOM     42  H1' DG  X   2      58.948  50.655  64.221  0.00  0.00            
ATOM     43  N9  DG  X   2      59.497  50.592  66.295  0.00  0.00            
ATOM     44  C8  DG  X   2      59.317  50.236  67.618  0.00  0.00            
ATOM     45  H8  DG  X   2      58.354  50.126  68.054  0.00  0.00            
ATOM     46  N7  DG  X   2      60.423  50.196  68.294  0.00  0.00            
ATOM     47  C5  DG  X   2      61.440  50.381  67.338  0.00  0.00            
ATOM     48  C6  DG  X   2      62.848  50.194  67.438  0.00  0.00            
ATOM     49  O6  DG  X   2      63.521  49.940  68.454  0.00  0.00            
ATOM     50  N1  DG  X   2      63.536  50.418  66.249  0.00  0.00            
ATOM     51  H1  DG  X   2      64.545  50.403  66.355  0.00  0.00            
ATOM     52  C2  DG  X   2      62.903  50.551  65.104  0.00  0.00            
ATOM     53  N2  DG  X   2      63.620  50.786  64.056  0.00  0.00            
ATOM     54  H21 DG  X   2      64.560  50.509  63.854  0.00  0.00            
ATOM     55  H22 DG  X   2      63.065  50.821  63.202  0.00  0.00            
ATOM     56  N3  DG  X   2      61.565  50.717  64.945  0.00  0.00            
ATOM     57  C4  DG  X   2      60.867  50.502  66.094  0.00  0.00            
ATOM     58  C3' DG  X   2      56.227  50.744  64.566  0.00  0.00            
ATOM     59  H3' DG  X   2      55.224  50.684  64.991  0.00  0.00            
ATOM     60  C2' DG  X   2      57.258  50.016  65.409  0.00  0.00            
ATOM     61  H2' DG  X   2      56.973  50.068  66.467  0.00  0.00            
ATOM     62 H2'' DG  X   2      57.444  48.992  65.090  0.00  0.00            
ATOM     63  O3' DG  X   2      56.243  50.390  63.189  0.00  0.00            
ATOM     64  P   DG  X   3      54.919  50.639  62.309  0.00  0.00            
ATOM     65  OP1 DG  X   3      54.234  51.887  62.703  0.00  0.00            
ATOM     66  OP2 DG  X   3      54.131  49.384  62.387  0.00  0.00            
ATOM     67  O5' DG  X   3      55.547  50.782  60.891  0.00  0.00            
ATOM     68  C5' DG  X   3      56.165  49.751  60.205  0.00  0.00            
ATOM     69  H5' DG  X   3      55.404  49.081  59.787  0.00  0.00            
ATOM     70 H5'' DG  X   3      56.778  49.215  60.924  0.00  0.00            
ATOM     71  C4' DG  X   3      57.004  50.216  59.095  0.00  0.00            
ATOM     72  H4' DG  X   3      57.855  50.745  59.524  0.00  0.00            
ATOM     73  O4' DG  X   3      57.502  49.096  58.399  0.00  0.00            
ATOM     74  C1' DG  X   3      57.190  49.164  56.976  0.00  0.00            
ATOM     75  H1' DG  X   3      57.996  49.664  56.426  0.00  0.00            
ATOM     76  N9  DG  X   3      57.046  47.788  56.359  0.00  0.00            
ATOM     77  C8  DG  X   3      56.139  46.805  56.503  0.00  0.00            
ATOM     78  H8  DG  X   3      55.286  46.826  57.159  0.00  0.00            
ATOM     79  N7  DG  X   3      56.287  45.727  55.785  0.00  0.00            
ATOM     80  C5  DG  X   3      57.492  46.013  55.109  0.00  0.00            
ATOM     81  C6  DG  X   3      58.263  45.220  54.210  0.00  0.00            
ATOM     82  O6  DG  X   3      58.049  44.087  53.740  0.00  0.00            
ATOM     83  N1  DG  X   3      59.329  45.819  53.730  0.00  0.00            
ATOM     84  H1  DG  X   3      59.830  45.319  53.008  0.00  0.00            
ATOM     85  C2  DG  X   3      59.694  47.101  54.140  0.00  0.00            
ATOM     86  N2  DG  X   3      60.799  47.439  53.513  0.00  0.00            
ATOM     87  H21 DG  X   3      61.309  46.790  52.922  0.00  0.00            
ATOM     88  H22 DG  X   3      61.094  48.388  53.635  0.00  0.00            
ATOM     89  N3  DG  X   3      59.114  47.894  55.029  0.00  0.00            
ATOM     90  C4  DG  X   3      57.947  47.264  55.469  0.00  0.00            
ATOM     91  C3' DG  X   3      56.285  51.069  58.022  0.00  0.00            
ATOM     92  H3' DG  X   3      55.396  51.588  58.353  0.00  0.00            
ATOM     93  C2' DG  X   3      55.884  49.901  56.982  0.00  0.00            
ATOM     94  H2' DG  X   3      55.128  49.230  57.394  0.00  0.00            
ATOM     95 H2'' DG  X   3      55.521  50.234  56.006  0.00  0.00            
ATOM     96  O3' DG  X   3      57.352  51.939  57.580  0.00  0.00            
ATOM     97  P   DG  X   4      57.185  52.726  56.201  0.00  0.00            
ATOM     98  OP1 DG  X   4      57.890  53.965  56.453  0.00  0.00            
ATOM     99  OP2 DG  X   4      55.767  52.831  55.822  0.00  0.00            
ATOM    100  O5' DG  X   4      57.945  51.832  55.144  0.00  0.00            
ATOM    101  C5' DG  X   4      59.333  51.585  55.254  0.00  0.00            
ATOM    102  H5' DG  X   4      59.576  50.597  55.615  0.00  0.00            
ATOM    103 H5'' DG  X   4      59.703  52.240  56.040  0.00  0.00            
ATOM    104  C4' DG  X   4      60.053  51.927  53.904  0.00  0.00            
ATOM    105  H4' DG  X   4      61.102  52.094  54.159  0.00  0.00            
ATOM    106  O4' DG  X   4      59.961  50.779  53.055  0.00  0.00            
ATOM    107  C1' DG  X   4      58.857  50.968  52.227  0.00  0.00            
ATOM    108  H1' DG  X   4      59.190  50.616  51.252  0.00  0.00            
ATOM    109  N9  DG  X   4      57.660  50.087  52.509  0.00  0.00            
ATOM    110  C8  DG  X   4      56.447  50.201  53.212  0.00  0.00            
ATOM    111  H8  DG  X   4      56.260  51.157  53.661  0.00  0.00            
ATOM    112  N7  DG  X   4      55.789  49.026  53.340  0.00  0.00            
ATOM    113  C5  DG  X   4      56.549  48.164  52.532  0.00  0.00            
ATOM    114  C6  DG  X   4      56.274  46.810  51.974  0.00  0.00            
ATOM    115  O6  DG  X   4      55.279  46.148  52.215  0.00  0.00            
ATOM    116  N1  DG  X   4      57.256  46.287  51.194  0.00  0.00            
ATOM    117  H1  DG  X   4      56.965  45.532  50.590  0.00  0.00            
ATOM    118  C2  DG  X   4      58.331  46.957  50.834  0.00  0.00            
ATOM    119  N2  DG  X   4      59.173  46.423  49.963  0.00  0.00            
ATOM    120  H21 DG  X   4      58.862  45.669  49.369  0.00  0.00            
ATOM    121  H22 DG  X   4      60.067  46.837  49.784  0.00  0.00            
ATOM    122  N3  DG  X   4      58.637  48.178  51.153  0.00  0.00            
ATOM    123  C4  DG  X   4      57.675  48.743  52.063  0.00  0.00            
ATOM    124  C3' DG  X   4      59.604  53.172  53.090  0.00  0.00            
ATOM    125  H3' DG  X   4      59.085  53.931  53.679  0.00  0.00            
ATOM    126  C2' DG  X   4      58.556  52.528  52.110  0.00  0.00            
ATOM    127  H2' DG  X   4      57.555  52.728  52.503  0.00  0.00            
ATOM    128 H2'' DG  X   4      58.564  52.898  51.087  0.00  0.00            
ATOM    129  O3' DG  X   4      60.731  53.679  52.461  0.00  0.00            
ATOM    130  P   DT  X   5      61.228  55.189  52.729  0.00  0.00            
ATOM    131  OP1 DT  X   5      60.084  56.104  52.583  0.00  0.00            
ATOM    132  OP2 DT  X   5      62.463  55.344  51.934  0.00  0.00            
ATOM    133  O5' DT  X   5      61.669  55.092  54.302  0.00  0.00            
ATOM    134  C5' DT  X   5      62.933  54.518  54.675  0.00  0.00            
ATOM    135  H5' DT  X   5      63.778  55.212  54.543  0.00  0.00            
ATOM    136 H5'' DT  X   5      63.121  53.612  54.095  0.00  0.00            
ATOM    137  C4' DT  X   5      62.893  54.043  56.099  0.00  0.00            
ATOM    138  H4' DT  X   5      62.383  54.772  56.739  0.00  0.00            
ATOM    139  O4' DT  X   5      62.046  52.878  56.206  0.00  0.00            
ATOM    140  C1' DT  X   5      62.616  52.014  57.108  0.00  0.00            
ATOM    141  H1' DT  X   5      62.533  52.544  58.062  0.00  0.00            
ATOM    142  N1  DT  X   5      61.928  50.708  57.087  0.00  0.00            
ATOM    143  C6  DT  X   5      62.555  49.638  56.501  0.00  0.00            
ATOM    144  H6  DT  X   5      63.390  49.747  55.814  0.00  0.00            
ATOM    145  C5  DT  X   5      62.256  48.373  56.832  0.00  0.00            
ATOM    146  C7  DT  X   5      63.014  47.242  56.197  0.00  0.00            
ATOM    147  H71 DT  X   5      63.889  46.903  56.735  0.00  0.00            
ATOM    148  H72 DT  X   5      62.349  46.385  56.092  0.00  0.00            
ATOM    149  H73 DT  X   5      63.361  47.551  55.216  0.00  0.00            
ATOM    150  C4  DT  X   5      61.130  48.139  57.808  0.00  0.00            
ATOM    151  O4  DT  X   5      60.771  47.005  58.207  0.00  0.00            
ATOM    152  N3  DT  X   5      60.453  49.248  58.263  0.00  0.00            
ATOM    153  H3  DT  X   5      59.580  49.137  58.730  0.00  0.00            
ATOM    154  C2  DT  X   5      60.882  50.502  57.973  0.00  0.00            
ATOM    155  O2  DT  X   5      60.254  51.401  58.531  0.00  0.00            
ATOM    156  C3' DT  X   5      64.167  53.702  56.770  0.00  0.00            
ATOM    157  H3' DT  X   5      65.052  53.991  56.192  0.00  0.00            
ATOM    158  C2' DT  X   5      64.118  52.142  56.785  0.00  0.00            
ATOM    159  H2' DT  X   5      64.441  51.741  55.820  0.00  0.00            
ATOM    160 H2'' DT  X   5      64.732  51.797  57.611  0.00  0.00            
ATOM    161  O3' DT  X   5      64.182  54.185  58.125  0.00  0.00            
ATOM    162  P   DT  X   6      65.500  54.505  58.899  0.00  0.00            
ATOM    163  OP1 DT  X   6      65.249  55.487  60.008  0.00  0.00            
ATOM    164  OP2 DT  X   6      66.567  54.829  57.902  0.00  0.00            
ATOM    165  O5' DT  X   6      65.999  53.148  59.475  0.00  0.00            
ATOM    166  C5' DT  X   6      65.310  52.542  60.508  0.00  0.00            
ATOM    167  H5' DT  X   6      64.300  52.314  60.174  0.00  0.00            
ATOM    168 H5'' DT  X   6      65.459  53.219  61.362  0.00  0.00            
ATOM    169  C4' DT  X   6      65.791  51.181  60.764  0.00  0.00            
ATOM    170  H4' DT  X   6      65.104  50.763  61.504  0.00  0.00            
ATOM    171  O4' DT  X   6      65.803  50.420  59.611  0.00  0.00            
ATOM    172  C1' DT  X   6      67.183  50.139  59.271  0.00  0.00            
ATOM    173  H1' DT  X   6      67.386  49.090  59.543  0.00  0.00            
ATOM    174  N1  DT  X   6      67.262  50.304  57.780  0.00  0.00            
ATOM    175  C6  DT  X   6      67.423  51.567  57.158  0.00  0.00            
ATOM    176  H6  DT  X   6      67.455  52.502  57.689  0.00  0.00            
ATOM    177  C5  DT  X   6      67.521  51.633  55.798  0.00  0.00            
ATOM    178  C7  DT  X   6      67.902  52.954  55.097  0.00  0.00            
ATOM    179  H71 DT  X   6      68.052  53.721  55.861  0.00  0.00            
ATOM    180  H72 DT  X   6      68.766  52.882  54.433  0.00  0.00            
ATOM    181  H73 DT  X   6      66.956  53.285  54.689  0.00  0.00            
ATOM    182  C4  DT  X   6      67.399  50.455  54.959  0.00  0.00            
ATOM    183  O4  DT  X   6      67.455  50.423  53.730  0.00  0.00            
ATOM    184  N3  DT  X   6      67.118  49.274  55.679  0.00  0.00            
ATOM    185  H3  DT  X   6      67.096  48.429  55.127  0.00  0.00            
ATOM    186  C2  DT  X   6      67.120  49.116  56.961  0.00  0.00            
ATOM    187  O2  DT  X   6      66.821  48.023  57.460  0.00  0.00            
ATOM    188  C3' DT  X   6      67.187  51.150  61.432  0.00  0.00            
ATOM    189  H3' DT  X   6      67.469  52.073  61.934  0.00  0.00            
ATOM    190  C2' DT  X   6      68.103  51.063  60.237  0.00  0.00            
ATOM    191  H2' DT  X   6      68.182  52.017  59.698  0.00  0.00            
ATOM    192 H2'' DT  X   6      69.110  50.688  60.337  0.00  0.00            
ATOM    193  O3' DT  X   6      67.566  50.137  62.334  0.00  0.00            
ATOM    194  P   DA  X   7      66.868  50.044  63.731  0.00  0.00            
ATOM    195  OP1 DA  X   7      66.284  51.381  64.094  0.00  0.00            
ATOM    196  OP2 DA  X   7      67.719  49.339  64.712  0.00  0.00            
ATOM    197  O5' DA  X   7      65.615  49.168  63.373  0.00  0.00            
ATOM    198  C5' DA  X   7      65.607  47.798  63.426  0.00  0.00            
ATOM    199  H5' DA  X   7      65.469  47.399  64.439  0.00  0.00            
ATOM    200 H5'' DA  X   7      66.537  47.419  62.995  0.00  0.00            
ATOM    201  C4' DA  X   7      64.519  47.265  62.475  0.00  0.00            
ATOM    202  H4' DA  X   7      64.471  46.208  62.755  0.00  0.00            
ATOM    203  O4' DA  X   7      63.239  47.666  62.844  0.00  0.00            
ATOM    204  C1' DA  X   7      62.576  47.698  61.600  0.00  0.00            
ATOM    205  H1' DA  X   7      62.301  46.658  61.469  0.00  0.00            
ATOM    206  N9  DA  X   7      61.361  48.515  61.616  0.00  0.00            
ATOM    207  C8  DA  X   7      60.098  48.073  61.723  0.00  0.00            
ATOM    208  H8  DA  X   7      59.881  47.015  61.752  0.00  0.00            
ATOM    209  N7  DA  X   7      59.172  48.990  61.809  0.00  0.00            
ATOM    210  C5  DA  X   7      59.910  50.154  61.672  0.00  0.00            
ATOM    211  C6  DA  X   7      59.638  51.495  61.627  0.00  0.00            
ATOM    212  N6  DA  X   7      58.439  51.984  61.845  0.00  0.00            
ATOM    213  H61 DA  X   7      58.364  52.967  62.055  0.00  0.00            
ATOM    214  H62 DA  X   7      57.645  51.401  62.077  0.00  0.00            
ATOM    215  N1  DA  X   7      60.634  52.449  61.513  0.00  0.00            
ATOM    216  C2  DA  X   7      61.851  51.991  61.494  0.00  0.00            
ATOM    217  H2  DA  X   7      62.675  52.686  61.472  0.00  0.00            
ATOM    218  N3  DA  X   7      62.285  50.768  61.428  0.00  0.00            
ATOM    219  C4  DA  X   7      61.259  49.885  61.492  0.00  0.00            
ATOM    220  C3' DA  X   7      64.828  47.369  61.036  0.00  0.00            
ATOM    221  H3' DA  X   7      65.722  47.973  60.935  0.00  0.00            
ATOM    222  C2' DA  X   7      63.635  48.081  60.482  0.00  0.00            
ATOM    223  H2' DA  X   7      63.741  49.170  60.402  0.00  0.00            
ATOM    224 H2'' DA  X   7      63.347  47.593  59.555  0.00  0.00            
ATOM    225  O3' DA  X   7      65.045  46.151  60.329  0.00  0.00            
ATOM    226  P   DG  X   8      66.389  45.315  60.484  0.00  0.00            
ATOM    227  OP1 DG  X   8      66.077  44.105  61.325  0.00  0.00            
ATOM    228  OP2 DG  X   8      67.502  46.201  60.772  0.00  0.00            
ATOM    229  O5' DG  X   8      66.664  44.799  59.061  0.00  0.00            
ATOM    230  C5' DG  X   8      65.932  43.806  58.337  0.00  0.00            
ATOM    231  H5' DG  X   8      64.863  44.033  58.339  0.00  0.00            
ATOM    232 H5'' DG  X   8      66.114  42.921  58.946  0.00  0.00            
ATOM    233  C4' DG  X   8      66.410  43.659  56.861  0.00  0.00            
ATOM    234  H4' DG  X   8      67.376  43.195  57.000  0.00  0.00            
ATOM    235  O4' DG  X   8      65.588  42.768  56.235  0.00  0.00            
ATOM    236  C1' DG  X   8      65.548  43.255  54.890  0.00  0.00            
ATOM    237  H1' DG  X   8      66.519  43.045  54.447  0.00  0.00            
ATOM    238  N9  DG  X   8      64.399  42.714  54.109  0.00  0.00            
ATOM    239  C8  DG  X   8      64.382  41.982  52.906  0.00  0.00            
ATOM    240  H8  DG  X   8      65.314  41.841  52.362  0.00  0.00            
ATOM    241  N7  DG  X   8      63.252  41.594  52.433  0.00  0.00            
ATOM    242  C5  DG  X   8      62.428  41.939  53.495  0.00  0.00            
ATOM    243  C6  DG  X   8      60.955  41.639  53.680  0.00  0.00            
ATOM    244  O6  DG  X   8      60.175  40.927  53.033  0.00  0.00            
ATOM    245  N1  DG  X   8      60.383  42.283  54.701  0.00  0.00            
ATOM    246  H1  DG  X   8      59.392  42.120  54.867  0.00  0.00            
ATOM    247  C2  DG  X   8      61.123  43.037  55.588  0.00  0.00            
ATOM    248  N2  DG  X   8      60.520  43.501  56.670  0.00  0.00            
ATOM    249  H21 DG  X   8      59.596  43.270  57.007  0.00  0.00            
ATOM    250  H22 DG  X   8      60.988  43.926  57.458  0.00  0.00            
ATOM    251  N3  DG  X   8      62.454  43.209  55.533  0.00  0.00            
ATOM    252  C4  DG  X   8      63.037  42.665  54.432  0.00  0.00            
ATOM    253  C3' DG  X   8      66.411  44.992  56.107  0.00  0.00            
ATOM    254  H3' DG  X   8      65.972  45.771  56.737  0.00  0.00            
ATOM    255  C2' DG  X   8      65.426  44.787  54.994  0.00  0.00            
ATOM    256  H2' DG  X   8      64.406  45.055  55.246  0.00  0.00            
ATOM    257 H2'' DG  X   8      65.754  45.145  54.012  0.00  0.00            
ATOM    258  O3' DG  X   8      67.745  45.280  55.722  0.00  0.00            
ATOM    259  P   DG  X   9      68.227  45.944  54.338  0.00  0.00            
ATOM    260  OP1 DG  X   9      69.647  46.258  54.553  0.00  0.00            
ATOM    261  OP2 DG  X   9      67.325  47.076  53.962  0.00  0.00            
ATOM    262  O5' DG  X   9      68.077  44.854  53.188  0.00  0.00            
ATOM    263  C5' DG  X   9      68.992  43.866  52.982  0.00  0.00            
ATOM    264  H5' DG  X   9      68.734  43.095  53.719  0.00  0.00            
ATOM    265 H5'' DG  X   9      70.023  44.162  53.155  0.00  0.00            
ATOM    266  C4' DG  X   9      68.794  42.995  51.720  0.00  0.00            
ATOM    267  H4' DG  X   9      69.328  42.063  51.852  0.00  0.00            
ATOM    268  O4' DG  X   9      67.474  42.701  51.515  0.00  0.00            
ATOM    269  C1' DG  X   9      67.132  42.849  50.122  0.00  0.00            
ATOM    270  H1' DG  X   9      67.601  42.090  49.512  0.00  0.00            
ATOM    271  N9  DG  X   9      65.644  42.966  49.943  0.00  0.00            
ATOM    272  C8  DG  X   9      64.818  44.003  50.228  0.00  0.00            
ATOM    273  H8  DG  X   9      65.103  45.024  50.460  0.00  0.00            
ATOM    274  N7  DG  X   9      63.548  43.768  49.963  0.00  0.00            
ATOM    275  C5  DG  X   9      63.572  42.375  49.697  0.00  0.00            
ATOM    276  C6  DG  X   9      62.478  41.398  49.381  0.00  0.00            
ATOM    277  O6  DG  X   9      61.258  41.485  49.373  0.00  0.00            
ATOM    278  N1  DG  X   9      62.953  40.162  48.976  0.00  0.00            
ATOM    279  H1  DG  X   9      62.311  39.462  48.619  0.00  0.00            
ATOM    280  C2  DG  X   9      64.251  39.824  48.926  0.00  0.00            
ATOM    281  N2  DG  X   9      64.655  38.630  48.810  0.00  0.00            
ATOM    282  H21 DG  X   9      64.063  37.871  48.524  0.00  0.00            
ATOM    283  H22 DG  X   9      65.644  38.525  48.866  0.00  0.00            
ATOM    284  N3  DG  X   9      65.234  40.662  49.303  0.00  0.00            
ATOM    285  C4  DG  X   9      64.870  41.936  49.519  0.00  0.00            
ATOM    286  C3' DG  X   9      69.196  43.790  50.444  0.00  0.00            
ATOM    287  H3' DG  X   9      69.670  44.740  50.707  0.00  0.00            
ATOM    288  C2' DG  X   9      67.801  44.133  49.873  0.00  0.00            
ATOM    289  H2' DG  X   9      67.343  44.990  50.362  0.00  0.00            
ATOM    290 H2'' DG  X   9      67.728  44.393  48.830  0.00  0.00            
ATOM    291  O3' DG  X   9      70.055  42.958  49.677  0.00  0.00            
ATOM    292  P   DG  X  10      71.585  43.090  49.814  0.00  0.00            
ATOM    293  OP1 DG  X  10      72.056  42.650  51.121  0.00  0.00            
ATOM    294  OP2 DG  X  10      71.935  44.445  49.493  0.00  0.00            
ATOM    295  O5' DG  X  10      72.247  42.225  48.626  0.00  0.00            
ATOM    296  C5' DG  X  10      72.669  40.863  48.662  0.00  0.00            
ATOM    297  H5' DG  X  10      72.291  40.434  49.604  0.00  0.00            
ATOM    298 H5'' DG  X  10      73.727  40.648  48.770  0.00  0.00            
ATOM    299  C4' DG  X  10      72.101  40.085  47.496  0.00  0.00            
ATOM    300  H4' DG  X  10      72.545  39.092  47.548  0.00  0.00            
ATOM    301  O4' DG  X  10      70.742  40.111  47.359  0.00  0.00            
ATOM    302  C1' DG  X  10      70.412  40.580  46.052  0.00  0.00            
ATOM    303  H1' DG  X  10      70.420  39.654  45.471  0.00  0.00            
ATOM    304  N9  DG  X  10      69.015  41.139  46.119  0.00  0.00            
ATOM    305  C8  DG  X  10      68.489  42.307  46.585  0.00  0.00            
ATOM    306  H8  DG  X  10      69.141  43.096  46.940  0.00  0.00            
ATOM    307  N7  DG  X  10      67.219  42.403  46.547  0.00  0.00            
ATOM    308  C5  DG  X  10      66.866  41.200  45.977  0.00  0.00            
ATOM    309  C6  DG  X  10      65.564  40.575  45.696  0.00  0.00            
ATOM    310  O6  DG  X  10      64.396  41.043  45.835  0.00  0.00            
ATOM    311  N1  DG  X  10      65.639  39.289  45.209  0.00  0.00            
ATOM    312  H1  DG  X  10      64.818  38.791  44.919  0.00  0.00            
ATOM    313  C2  DG  X  10      66.787  38.661  45.011  0.00  0.00            
ATOM    314  N2  DG  X  10      66.692  37.487  44.572  0.00  0.00            
ATOM    315  H21 DG  X  10      65.802  37.149  44.270  0.00  0.00            
ATOM    316  H22 DG  X  10      67.520  36.921  44.442  0.00  0.00            
ATOM    317  N3  DG  X  10      67.957  39.118  45.393  0.00  0.00            
ATOM    318  C4  DG  X  10      67.932  40.372  45.850  0.00  0.00            
ATOM    319  C3' DG  X  10      72.562  40.648  46.113  0.00  0.00            
ATOM    320  H3' DG  X  10      73.415  41.314  46.181  0.00  0.00            
ATOM    321  C2' DG  X  10      71.470  41.560  45.658  0.00  0.00            
ATOM    322  H2' DG  X  10      71.372  42.486  46.219  0.00  0.00            
ATOM    323 H2'' DG  X  10      71.386  41.610  44.567  0.00  0.00            
ATOM    324  O3' DG  X  10      72.751  39.608  45.134  0.00  0.00            
ATOM    325  P   DT  X  11      74.036  38.641  45.211  0.00  0.00            
ATOM    326  OP1 DT  X  11      74.953  39.146  46.281  0.00  0.00            
ATOM    327  OP2 DT  X  11      74.603  38.715  43.873  0.00  0.00            
ATOM    328  O5' DT  X  11      73.555  37.187  45.553  0.00  0.00            
ATOM    329  C5' DT  X  11      73.226  36.259  44.530  0.00  0.00            
ATOM    330  H5' DT  X  11      74.021  35.515  44.601  0.00  0.00            
ATOM    331 H5'' DT  X  11      73.183  36.609  43.506  0.00  0.00            
ATOM    332  C4' DT  X  11      71.950  35.560  44.910  0.00  0.00            
ATOM    333  H4' DT  X  11      71.719  34.734  44.226  0.00  0.00            
ATOM    334  O4' DT  X  11      71.990  35.103  46.274  0.00  0.00            
ATOM    335  C1' DT  X  11      70.757  35.326  46.896  0.00  0.00            
ATOM    336  H1' DT  X  11      70.094  34.507  46.580  0.00  0.00            
ATOM    337  N1  DT  X  11      71.030  35.419  48.366  0.00  0.00            
ATOM    338  C6  DT  X  11      72.033  36.357  48.723  0.00  0.00            
ATOM    339  H6  DT  X  11      72.640  36.876  47.991  0.00  0.00            
ATOM    340  C5  DT  X  11      72.089  36.769  49.959  0.00  0.00            
ATOM    341  C7  DT  X  11      73.092  37.757  50.405  0.00  0.00            
ATOM    342  H71 DT  X  11      73.718  38.126  49.584  0.00  0.00            
ATOM    343  H72 DT  X  11      72.495  38.614  50.713  0.00  0.00            
ATOM    344  H73 DT  X  11      73.595  37.433  51.311  0.00  0.00            
ATOM    345  C4  DT  X  11      71.280  36.183  51.000  0.00  0.00            
ATOM    346  O4  DT  X  11      71.225  36.535  52.157  0.00  0.00            
ATOM    347  N3  DT  X  11      70.406  35.185  50.615  0.00  0.00            
ATOM    348  H3  DT  X  11      69.899  34.654  51.298  0.00  0.00            
ATOM    349  C2  DT  X  11      70.281  34.803  49.328  0.00  0.00            
ATOM    350  O2  DT  X  11      69.527  33.854  48.983  0.00  0.00            
ATOM    351  C3' DT  X  11      70.735  36.497  44.914  0.00  0.00            
ATOM    352  H3' DT  X  11      71.082  37.523  44.736  0.00  0.00            
ATOM    353  C2' DT  X  11      70.198  36.543  46.281  0.00  0.00            
ATOM    354  H2' DT  X  11      70.590  37.436  46.754  0.00  0.00            
ATOM    355 H2'' DT  X  11      69.107  36.550  46.304  0.00  0.00            
ATOM    356  O3' DT  X  11      69.638  36.135  44.041  0.00  0.00            
ATOM    357  P   DT  X  12      69.725  35.989  42.483  0.00  0.00            
ATOM    358  OP1 DT  X  12      70.249  34.665  42.359  0.00  0.00            
ATOM    359  OP2 DT  X  12      70.475  37.160  41.986  0.00  0.00            
ATOM    360  O5' DT  X  12      68.258  36.053  41.994  0.00  0.00            
ATOM    361  C5' DT  X  12      67.231  35.142  42.368  0.00  0.00            
ATOM    362  H5' DT  X  12      66.937  35.364  43.394  0.00  0.00            
ATOM    363 H5'' DT  X  12      67.666  34.159  42.320  0.00  0.00            
ATOM    364  C4' DT  X  12      65.896  35.182  41.540  0.00  0.00            
ATOM    365  H4' DT  X  12      65.240  34.358  41.835  0.00  0.00            
ATOM    366  O4' DT  X  12      65.311  36.469  41.924  0.00  0.00            
ATOM    367  C1' DT  X  12      65.092  37.239  40.775  0.00  0.00            
ATOM    368  H1' DT  X  12      64.053  37.132  40.451  0.00  0.00            
ATOM    369  N1  DT  X  12      65.349  38.679  40.923  0.00  0.00            
ATOM    370  C6  DT  X  12      66.418  39.080  41.655  0.00  0.00            
ATOM    371  H6  DT  X  12      67.061  38.331  42.096  0.00  0.00            
ATOM    372  C5  DT  X  12      66.795  40.399  41.724  0.00  0.00            
ATOM    373  C7  DT  X  12      68.173  40.747  42.388  0.00  0.00            
ATOM    374  H71 DT  X  12      67.970  41.218  43.342  0.00  0.00            
ATOM    375  H72 DT  X  12      68.767  39.835  42.490  0.00  0.00            
ATOM    376  H73 DT  X  12      68.691  41.438  41.724  0.00  0.00            
ATOM    377  C4  DT  X  12      66.044  41.436  41.009  0.00  0.00            
ATOM    378  O4  DT  X  12      66.361  42.634  40.979  0.00  0.00            
ATOM    379  N3  DT  X  12      64.996  40.965  40.248  0.00  0.00            
ATOM    380  H3  DT  X  12      64.523  41.672  39.699  0.00  0.00            
ATOM    381  C2  DT  X  12      64.659  39.605  40.110  0.00  0.00            
ATOM    382  O2  DT  X  12      63.792  39.302  39.288  0.00  0.00            
ATOM    383  C3' DT  X  12      66.194  35.215  40.041  0.00  0.00            
ATOM    384  H3' DT  X  12      67.193  34.828  39.921  0.00  0.00            
ATOM    385  C2' DT  X  12      66.194  36.703  39.777  0.00  0.00            
ATOM    386  H2' DT  X  12      67.176  37.169  39.957  0.00  0.00            
ATOM    387 H2'' DT  X  12      65.972  37.014  38.752  0.00  0.00            
ATOM    388  O3' DT  X  12      65.223  34.394  39.394  0.00  0.00            
ATOM    389  P   DA  X  13      65.595  33.530  38.154  0.00  0.00            
ATOM    390  OP1 DA  X  13      66.105  32.151  38.531  0.00  0.00            
ATOM    391  OP2 DA  X  13      66.385  34.376  37.200  0.00  0.00            
ATOM    392  O5' DA  X  13      64.208  33.251  37.440  0.00  0.00            
ATOM    393  C5' DA  X  13      64.175  33.087  36.011  0.00  0.00            
ATOM    394  H5' DA  X  13      64.582  32.181  35.572  0.00  0.00            
ATOM    395 H5'' DA  X  13      64.692  33.940  35.555  0.00  0.00            
ATOM    396  C4' DA  X  13      62.738  33.221  35.572  0.00  0.00            
ATOM    397  H4' DA  X  13      62.502  34.245  35.860  0.00  0.00            
ATOM    398  O4' DA  X  13      62.565  33.219  34.201  0.00  0.00            
ATOM    399  C1' DA  X  13      61.206  33.094  33.984  0.00  0.00            
ATOM    400  H1' DA  X  13      60.810  34.079  34.223  0.00  0.00            
ATOM    401  N9  DA  X  13      60.762  32.823  32.595  0.00  0.00            
ATOM    402  C8  DA  X  13      59.930  33.641  31.882  0.00  0.00            
ATOM    403  H8  DA  X  13      59.543  34.567  32.271  0.00  0.00            
ATOM    404  N7  DA  X  13      59.735  33.280  30.644  0.00  0.00            
ATOM    405  C5  DA  X  13      60.379  32.056  30.580  0.00  0.00            
ATOM    406  C6  DA  X  13      60.527  30.946  29.692  0.00  0.00            
ATOM    407  N6  DA  X  13      59.883  30.819  28.549  0.00  0.00            
ATOM    408  H61 DA  X  13      60.010  29.934  28.099  0.00  0.00            
ATOM    409  H62 DA  X  13      59.147  31.491  28.389  0.00  0.00            
ATOM    410  N1  DA  X  13      61.290  29.905  29.976  0.00  0.00            
ATOM    411  C2  DA  X  13      61.913  29.902  31.149  0.00  0.00            
ATOM    412  H2  DA  X  13      62.527  29.051  31.401  0.00  0.00            
ATOM    413  N3  DA  X  13      61.863  30.822  32.070  0.00  0.00            
ATOM    414  C4  DA  X  13      61.111  31.863  31.706  0.00  0.00            
ATOM    415  C3' DA  X  13      61.668  32.224  36.216  0.00  0.00            
ATOM    416  H3' DA  X  13      62.101  31.254  36.468  0.00  0.00            
ATOM    417  C2' DA  X  13      60.784  32.066  34.962  0.00  0.00            
ATOM    418  H2' DA  X  13      60.991  31.071  34.563  0.00  0.00            
ATOM    419 H2'' DA  X  13      59.713  31.995  35.167  0.00  0.00            
ATOM    420  O3' DA  X  13      60.987  32.958  37.235  0.00  0.00            
ATOM    421  P   DG  X  14      59.957  32.233  38.236  0.00  0.00            
ATOM    422  OP1 DG  X  14      59.793  30.899  37.708  0.00  0.00            
ATOM    423  OP2 DG  X  14      58.850  33.123  38.562  0.00  0.00            
ATOM    424  O5' DG  X  14      60.829  32.061  39.573  0.00  0.00            
ATOM    425  C5' DG  X  14      61.994  31.194  39.548  0.00  0.00            
ATOM    426  H5' DG  X  14      62.780  31.463  38.849  0.00  0.00            
ATOM    427 H5'' DG  X  14      61.739  30.154  39.377  0.00  0.00            
ATOM    428  C4' DG  X  14      62.678  31.323  40.880  0.00  0.00            
ATOM    429  H4' DG  X  14      63.635  30.807  40.811  0.00  0.00            
ATOM    430  O4' DG  X  14      62.922  32.657  41.359  0.00  0.00            
ATOM    431  C1' DG  X  14      62.855  32.651  42.738  0.00  0.00            
ATOM    432  H1' DG  X  14      63.569  31.930  43.129  0.00  0.00            
ATOM    433  N9  DG  X  14      63.039  33.976  43.426  0.00  0.00            
ATOM    434  C8  DG  X  14      63.965  34.320  44.378  0.00  0.00            
ATOM    435  H8  DG  X  14      64.578  33.551  44.829  0.00  0.00            
ATOM    436  N7  DG  X  14      64.081  35.593  44.676  0.00  0.00            
ATOM    437  C5  DG  X  14      63.119  36.170  43.845  0.00  0.00            
ATOM    438  C6  DG  X  14      62.778  37.539  43.550  0.00  0.00            
ATOM    439  O6  DG  X  14      63.221  38.542  44.043  0.00  0.00            
ATOM    440  N1  DG  X  14      61.854  37.746  42.633  0.00  0.00            
ATOM    441  H1  DG  X  14      61.571  38.696  42.442  0.00  0.00            
ATOM    442  C2  DG  X  14      61.182  36.753  41.949  0.00  0.00            
ATOM    443  N2  DG  X  14      60.520  37.157  40.921  0.00  0.00            
ATOM    444  H21 DG  X  14      60.548  38.103  40.582  0.00  0.00            
ATOM    445  H22 DG  X  14      60.189  36.353  40.397  0.00  0.00            
ATOM    446  N3  DG  X  14      61.434  35.443  42.083  0.00  0.00            
ATOM    447  C4  DG  X  14      62.447  35.206  43.071  0.00  0.00            
ATOM    448  C3' DG  X  14      61.758  30.689  41.982  0.00  0.00            
ATOM    449  H3' DG  X  14      60.827  30.261  41.631  0.00  0.00            
ATOM    450  C2' DG  X  14      61.529  31.911  42.978  0.00  0.00            
ATOM    451  H2' DG  X  14      60.695  32.522  42.638  0.00  0.00            
ATOM    452 H2'' DG  X  14      61.382  31.592  44.011  0.00  0.00            
ATOM    453  O3' DG  X  14      62.559  29.701  42.576  0.00  0.00            
ATOM    454  P   DG  X  15      62.007  28.704  43.643  0.00  0.00            
ATOM    455  OP1 DG  X  15      63.060  27.680  43.828  0.00  0.00            
ATOM    456  OP2 DG  X  15      60.697  28.297  43.199  0.00  0.00            
ATOM    457  O5' DG  X  15      62.035  29.547  44.984  0.00  0.00            
ATOM    458  C5' DG  X  15      63.265  30.015  45.457  0.00  0.00            
ATOM    459  H5' DG  X  15      63.912  30.685  44.884  0.00  0.00            
ATOM    460 H5'' DG  X  15      63.888  29.205  45.818  0.00  0.00            
ATOM    461  C4' DG  X  15      63.062  30.789  46.788  0.00  0.00            
ATOM    462  H4' DG  X  15      64.059  30.728  47.244  0.00  0.00            
ATOM    463  O4' DG  X  15      62.951  32.198  46.634  0.00  0.00            
ATOM    464  C1' DG  X  15      62.477  32.743  47.856  0.00  0.00            
ATOM    465  H1' DG  X  15      63.262  32.596  48.581  0.00  0.00            
ATOM    466  N9  DG  X  15      62.215  34.225  47.890  0.00  0.00            
ATOM    467  C8  DG  X  15      62.936  35.089  48.695  0.00  0.00            
ATOM    468  H8  DG  X  15      63.610  34.802  49.472  0.00  0.00            
ATOM    469  N7  DG  X  15      62.704  36.378  48.481  0.00  0.00            
ATOM    470  C5  DG  X  15      61.810  36.363  47.466  0.00  0.00            
ATOM    471  C6  DG  X  15      61.230  37.491  46.842  0.00  0.00            
ATOM    472  O6  DG  X  15      61.566  38.660  46.943  0.00  0.00            
ATOM    473  N1  DG  X  15      60.384  37.215  45.780  0.00  0.00            
ATOM    474  H1  DG  X  15      59.961  37.912  45.201  0.00  0.00            
ATOM    475  C2  DG  X  15      60.108  35.884  45.492  0.00  0.00            
ATOM    476  N2  DG  X  15      59.091  35.641  44.649  0.00  0.00            
ATOM    477  H21 DG  X  15      58.618  36.399  44.188  0.00  0.00            
ATOM    478  H22 DG  X  15      58.886  34.651  44.507  0.00  0.00            
ATOM    479  N3  DG  X  15      60.599  34.776  46.045  0.00  0.00            
ATOM    480  C4  DG  X  15      61.485  35.091  47.047  0.00  0.00            
ATOM    481  C3' DG  X  15      61.815  30.395  47.695  0.00  0.00            
ATOM    482  H3' DG  X  15      61.016  30.023  47.054  0.00  0.00            
ATOM    483  C2' DG  X  15      61.280  31.832  48.098  0.00  0.00            
ATOM    484  H2' DG  X  15      60.465  32.000  47.382  0.00  0.00            
ATOM    485 H2'' DG  X  15      60.796  31.974  49.064  0.00  0.00            
ATOM    486  O3' DG  X  15      62.224  29.543  48.796  0.00  0.00            
ATOM    487  P   DG  X  16      61.115  29.020  49.825  0.00  0.00            
ATOM    488  OP1 DG  X  16      61.624  27.803  50.480  0.00  0.00            
ATOM    489  OP2 DG  X  16      59.798  29.001  49.168  0.00  0.00            
ATOM    490  O5' DG  X  16      61.055  30.101  50.964  0.00  0.00            
ATOM    491  C5' DG  X  16      62.212  30.403  51.767  0.00  0.00            
ATOM    492  H5' DG  X  16      63.076  30.451  51.102  0.00  0.00            
ATOM    493 H5'' DG  X  16      62.343  29.559  52.457  0.00  0.00            
ATOM    494  C4' DG  X  16      62.135  31.711  52.534  0.00  0.00            
ATOM    495  H4' DG  X  16      63.093  31.820  53.038  0.00  0.00            
ATOM    496  O4' DG  X  16      62.086  32.873  51.743  0.00  0.00            
ATOM    497  C1' DG  X  16      61.188  33.754  52.279  0.00  0.00            
ATOM    498  H1' DG  X  16      61.717  34.298  53.057  0.00  0.00            
ATOM    499  N9  DG  X  16      60.549  34.699  51.376  0.00  0.00            
ATOM    500  C8  DG  X  16      59.542  34.365  50.464  0.00  0.00            
ATOM    501  H8  DG  X  16      59.127  33.376  50.311  0.00  0.00            
ATOM    502  N7  DG  X  16      59.131  35.371  49.752  0.00  0.00            
ATOM    503  C5  DG  X  16      59.875  36.492  50.285  0.00  0.00            
ATOM    504  C6  DG  X  16      59.855  37.859  49.941  0.00  0.00            
ATOM    505  O6  DG  X  16      59.102  38.496  49.221  0.00  0.00            
ATOM    506  N1  DG  X  16      60.665  38.632  50.708  0.00  0.00            
ATOM    507  H1  DG  X  16      60.520  39.633  50.718  0.00  0.00            
ATOM    508  C2  DG  X  16      61.658  38.103  51.449  0.00  0.00            
ATOM    509  N2  DG  X  16      62.499  38.854  52.016  0.00  0.00            
ATOM    510  H21 DG  X  16      62.535  39.852  51.866  0.00  0.00            
ATOM    511  H22 DG  X  16      63.173  38.456  52.644  0.00  0.00            
ATOM    512  N3  DG  X  16      61.738  36.796  51.822  0.00  0.00            
ATOM    513  C4  DG  X  16      60.857  36.035  51.175  0.00  0.00            
ATOM    514  C3' DG  X  16      61.030  31.766  53.498  0.00  0.00            
ATOM    515  H3' DG  X  16      60.435  30.861  53.583  0.00  0.00            
ATOM    516  C2' DG  X  16      60.159  32.887  53.042  0.00  0.00            
ATOM    517  H2' DG  X  16      59.370  32.485  52.412  0.00  0.00            
ATOM    518 H2'' DG  X  16      59.667  33.358  53.885  0.00  0.00            
ATOM    519  O3' DG  X  16      61.685  32.014  54.679  0.00  0.00            
ATOM    520  P   DT  X  17      61.076  31.732  56.108  0.00  0.00            
ATOM    521  OP1 DT  X  17      62.251  31.684  56.985  0.00  0.00            
ATOM    522  OP2 DT  X  17      60.289  30.506  56.076  0.00  0.00            
ATOM    523  O5' DT  X  17      60.231  33.010  56.491  0.00  0.00            
ATOM    524  C5' DT  X  17      59.614  33.147  57.787  0.00  0.00            
ATOM    525  H5' DT  X  17      60.370  33.080  58.562  0.00  0.00            
ATOM    526 H5'' DT  X  17      58.969  32.270  57.782  0.00  0.00            
ATOM    527  C4' DT  X  17      58.759  34.326  58.180  0.00  0.00            
ATOM    528  H4' DT  X  17      58.342  34.158  59.170  0.00  0.00            
ATOM    529  O4' DT  X  17      59.556  35.581  58.182  0.00  0.00            
ATOM    530  C1' DT  X  17      59.067  36.474  57.201  0.00  0.00            
ATOM    531  H1' DT  X  17      58.377  37.144  57.741  0.00  0.00            
ATOM    532  N1  DT  X  17      60.244  37.121  56.541  0.00  0.00            
ATOM    533  C6  DT  X  17      61.273  36.339  55.964  0.00  0.00            
ATOM    534  H6  DT  X  17      61.216  35.272  56.144  0.00  0.00            
ATOM    535  C5  DT  X  17      62.300  37.028  55.423  0.00  0.00            
ATOM    536  C7  DT  X  17      63.368  36.167  54.867  0.00  0.00            
ATOM    537  H71 DT  X  17      63.686  36.585  53.905  0.00  0.00            
ATOM    538  H72 DT  X  17      64.174  36.179  55.602  0.00  0.00            
ATOM    539  H73 DT  X  17      63.073  35.127  54.746  0.00  0.00            
ATOM    540  C4  DT  X  17      62.338  38.467  55.319  0.00  0.00            
ATOM    541  O4  DT  X  17      63.205  39.096  54.718  0.00  0.00            
ATOM    542  N3  DT  X  17      61.339  39.169  55.967  0.00  0.00            
ATOM    543  H3  DT  X  17      61.364  40.180  56.037  0.00  0.00            
ATOM    544  C2  DT  X  17      60.232  38.551  56.547  0.00  0.00            
ATOM    545  O2  DT  X  17      59.413  39.271  57.085  0.00  0.00            
ATOM    546  C3' DT  X  17      57.605  34.523  57.262  0.00  0.00            
ATOM    547  H3' DT  X  17      57.283  33.679  56.669  0.00  0.00            
ATOM    548  C2' DT  X  17      58.166  35.530  56.275  0.00  0.00            
ATOM    549  H2' DT  X  17      58.957  35.090  55.644  0.00  0.00            
ATOM    550 H2'' DT  X  17      57.443  36.109  55.706  0.00  0.00            
ATOM    551  O3' DT  X  17      56.485  35.156  57.860  0.00  0.00            
ATOM    552  P   DT  X  18      55.178  34.337  58.241  0.00  0.00            
ATOM    553  OP1 DT  X  18      54.350  35.319  59.027  0.00  0.00            
ATOM    554  OP2 DT  X  18      55.498  33.091  58.855  0.00  0.00            
ATOM    555  O5' DT  X  18      54.345  34.068  56.819  0.00  0.00            
ATOM    556  C5' DT  X  18      52.991  33.455  56.797  0.00  0.00            
ATOM    557  H5' DT  X  18      52.303  34.173  57.247  0.00  0.00            
ATOM    558 H5'' DT  X  18      53.093  32.510  57.327  0.00  0.00            
ATOM    559  C4' DT  X  18      52.407  33.205  55.467  0.00  0.00            
ATOM    560  H4' DT  X  18      51.493  32.612  55.597  0.00  0.00            
ATOM    561  O4' DT  X  18      52.088  34.400  54.683  0.00  0.00            
ATOM    562  C1' DT  X  18      53.025  34.534  53.587  0.00  0.00            
ATOM    563  H1' DT  X  18      52.489  34.367  52.645  0.00  0.00            
ATOM    564  N1  DT  X  18      53.443  35.942  53.685  0.00  0.00            
ATOM    565  C6  DT  X  18      54.250  36.438  54.775  0.00  0.00            
ATOM    566  H6  DT  X  18      54.652  35.723  55.474  0.00  0.00            
ATOM    567  C5  DT  X  18      54.667  37.745  54.724  0.00  0.00            
ATOM    568  C7  DT  X  18      55.614  38.250  55.785  0.00  0.00            
ATOM    569  H71 DT  X  18      56.489  38.620  55.256  0.00  0.00            
ATOM    570  H72 DT  X  18      55.146  39.078  56.324  0.00  0.00            
ATOM    571  H73 DT  X  18      55.866  37.446  56.474  0.00  0.00            
ATOM    572  C4  DT  X  18      54.058  38.690  53.792  0.00  0.00            
ATOM    573  O4  DT  X  18      54.326  39.857  53.602  0.00  0.00            
ATOM    574  N3  DT  X  18      53.039  38.218  53.021  0.00  0.00            
ATOM    575  H3  DT  X  18      52.596  38.754  52.293  0.00  0.00            
ATOM    576  C2  DT  X  18      52.843  36.847  52.783  0.00  0.00            
ATOM    577  O2  DT  X  18      51.986  36.533  51.931  0.00  0.00            
ATOM    578  C3' DT  X  18      53.397  32.391  54.610  0.00  0.00            
ATOM    579  H3' DT  X  18      54.151  31.893  55.229  0.00  0.00            
ATOM    580  C2' DT  X  18      54.108  33.510  53.883  0.00  0.00            
ATOM    581  H2' DT  X  18      54.967  33.891  54.434  0.00  0.00            
ATOM    582 H2'' DT  X  18      54.510  33.049  52.979  0.00  0.00            
ATOM    583  O3' DT  X  18      52.677  31.487  53.775  0.00  0.00            
ATOM    584  P   DA  X  19      53.287  30.473  52.698  0.00  0.00            
ATOM    585  OP1 DA  X  19      52.285  29.544  52.182  0.00  0.00            
ATOM    586  OP2 DA  X  19      54.581  29.991  53.280  0.00  0.00            
ATOM    587  O5' DA  X  19      53.799  31.338  51.422  0.00  0.00            
ATOM    588  C5' DA  X  19      52.908  32.196  50.689  0.00  0.00            
ATOM    589  H5' DA  X  19      52.288  32.806  51.360  0.00  0.00            
ATOM    590 H5'' DA  X  19      52.248  31.653  50.031  0.00  0.00            
ATOM    591  C4' DA  X  19      53.599  33.334  49.871  0.00  0.00            
ATOM    592  H4' DA  X  19      52.784  33.632  49.214  0.00  0.00            
ATOM    593  O4' DA  X  19      54.030  34.320  50.774  0.00  0.00            
ATOM    594  C1' DA  X  19      55.315  34.839  50.346  0.00  0.00            
ATOM    595  H1' DA  X  19      55.143  35.572  49.558  0.00  0.00            
ATOM    596  N9  DA  X  19      56.143  35.464  51.375  0.00  0.00            
ATOM    597  C8  DA  X  19      56.904  34.819  52.305  0.00  0.00            
ATOM    598  H8  DA  X  19      56.837  33.740  52.435  0.00  0.00            
ATOM    599  N7  DA  X  19      57.644  35.572  53.042  0.00  0.00            
ATOM    600  C5  DA  X  19      57.364  36.808  52.528  0.00  0.00            
ATOM    601  C6  DA  X  19      57.830  38.139  52.858  0.00  0.00            
ATOM    602  N6  DA  X  19      58.867  38.421  53.661  0.00  0.00            
ATOM    603  H61 DA  X  19      59.303  39.327  53.524  0.00  0.00            
ATOM    604  H62 DA  X  19      59.381  37.631  54.011  0.00  0.00            
ATOM    605  N1  DA  X  19      57.350  39.225  52.204  0.00  0.00            
ATOM    606  C2  DA  X  19      56.373  38.962  51.291  0.00  0.00            
ATOM    607  H2  DA  X  19      55.921  39.830  50.840  0.00  0.00            
ATOM    608  N3  DA  X  19      55.889  37.791  50.880  0.00  0.00            
ATOM    609  C4  DA  X  19      56.469  36.754  51.524  0.00  0.00            
ATOM    610  C3' DA  X  19      54.692  32.958  48.871  0.00  0.00            
ATOM    611  H3' DA  X  19      54.896  31.877  48.883  0.00  0.00            
ATOM    612  C2' DA  X  19      55.822  33.619  49.661  0.00  0.00            
ATOM    613  H2' DA  X  19      56.124  32.905  50.430  0.00  0.00            
ATOM    614 H2'' DA  X  19      56.617  33.857  48.953  0.00  0.00            
ATOM    615  O3' DA  X  19      54.492  33.476  47.605  0.00  0.00            
ATOM    616  P   DG  X  20      55.195  32.740  46.336  0.00  0.00            
ATOM    617  OP1 DG  X  20      54.827  31.312  46.328  0.00  0.00            
ATOM    618  OP2 DG  X  20      56.626  33.023  46.421  0.00  0.00            
ATOM    619  O5' DG  X  20      54.577  33.500  44.985  0.00  0.00            
ATOM    620  C5' DG  X  20      53.250  33.564  44.547  0.00  0.00            
ATOM    621  H5' DG  X  20      52.577  33.826  45.361  0.00  0.00            
ATOM    622 H5'' DG  X  20      52.976  32.582  44.175  0.00  0.00            
ATOM    623  C4' DG  X  20      52.952  34.685  43.524  0.00  0.00            
ATOM    624  H4' DG  X  20      51.922  34.489  43.241  0.00  0.00            
ATOM    625  O4' DG  X  20      53.046  36.020  44.072  0.00  0.00            
ATOM    626  C1' DG  X  20      53.905  36.777  43.219  0.00  0.00            
ATOM    627  H1' DG  X  20      53.302  37.253  42.441  0.00  0.00            
ATOM    628  N9  DG  X  20      54.668  37.910  43.932  0.00  0.00            
ATOM    629  C8  DG  X  20      54.466  39.229  43.748  0.00  0.00            
ATOM    630  H8  DG  X  20      53.883  39.625  42.931  0.00  0.00            
ATOM    631  N7  DG  X  20      55.256  39.922  44.485  0.00  0.00            
ATOM    632  C5  DG  X  20      55.887  39.047  45.358  0.00  0.00            
ATOM    633  C6  DG  X  20      56.842  39.281  46.391  0.00  0.00            
ATOM    634  O6  DG  X  20      57.396  40.332  46.803  0.00  0.00            
ATOM    635  N1  DG  X  20      57.222  38.086  47.074  0.00  0.00            
ATOM    636  H1  DG  X  20      57.978  38.078  47.739  0.00  0.00            
ATOM    637  C2  DG  X  20      56.807  36.845  46.704  0.00  0.00            
ATOM    638  N2  DG  X  20      57.367  35.868  47.377  0.00  0.00            
ATOM    639  H21 DG  X  20      58.064  36.011  48.089  0.00  0.00            
ATOM    640  H22 DG  X  20      57.324  34.915  47.066  0.00  0.00            
ATOM    641  N3  DG  X  20      55.941  36.579  45.642  0.00  0.00            
ATOM    642  C4  DG  X  20      55.521  37.765  44.968  0.00  0.00            
ATOM    643  C3' DG  X  20      53.888  34.578  42.320  0.00  0.00            
ATOM    644  H3' DG  X  20      54.452  33.645  42.343  0.00  0.00            
ATOM    645  C2' DG  X  20      54.794  35.785  42.493  0.00  0.00            
ATOM    646  H2' DG  X  20      55.659  35.626  43.150  0.00  0.00            
ATOM    647 H2'' DG  X  20      55.012  36.284  41.550  0.00  0.00            
ATOM    648  O3' DG  X  20      53.116  34.770  41.054  0.00  0.00            
ATOM    649  P   DG  X  21      53.871  34.412  39.672  0.00  0.00            
ATOM    650  OP1 DG  X  21      52.745  34.130  38.738  0.00  0.00            
ATOM    651  OP2 DG  X  21      54.904  33.369  39.918  0.00  0.00            
ATOM    652  O5' DG  X  21      54.602  35.672  39.023  0.00  0.00            
ATOM    653  C5' DG  X  21      53.852  36.700  38.389  0.00  0.00            
ATOM    654  H5' DG  X  21      52.930  36.911  38.922  0.00  0.00            
ATOM    655 H5'' DG  X  21      53.595  36.332  37.391  0.00  0.00            
ATOM    656  C4' DG  X  21      54.589  38.015  38.340  0.00  0.00            
ATOM    657  H4' DG  X  21      54.027  38.804  37.849  0.00  0.00            
ATOM    658  O4' DG  X  21      54.953  38.317  39.729  0.00  0.00            
ATOM    659  C1' DG  X  21      56.266  38.688  39.593  0.00  0.00            
ATOM    660  H1' DG  X  21      56.234  39.746  39.352  0.00  0.00            
ATOM    661  N9  DG  X  21      56.999  38.556  40.848  0.00  0.00            
ATOM    662  C8  DG  X  21      57.379  37.450  41.491  0.00  0.00            
ATOM    663  H8  DG  X  21      57.185  36.458  41.120  0.00  0.00            
ATOM    664  N7  DG  X  21      58.145  37.666  42.503  0.00  0.00            
ATOM    665  C5  DG  X  21      58.252  39.066  42.580  0.00  0.00            
ATOM    666  C6  DG  X  21      58.953  39.970  43.435  0.00  0.00            
ATOM    667  O6  DG  X  21      59.736  39.715  44.352  0.00  0.00            
ATOM    668  N1  DG  X  21      58.581  41.321  43.260  0.00  0.00            
ATOM    669  H1  DG  X  21      58.931  41.926  43.986  0.00  0.00            
ATOM    670  C2  DG  X  21      57.749  41.776  42.231  0.00  0.00            
ATOM    671  N2  DG  X  21      57.577  43.046  42.137  0.00  0.00            
ATOM    672  H21 DG  X  21      58.017  43.650  42.814  0.00  0.00            
ATOM    673  H22 DG  X  21      57.053  43.331  41.322  0.00  0.00            
ATOM    674  N3  DG  X  21      57.179  40.951  41.426  0.00  0.00            
ATOM    675  C4  DG  X  21      57.421  39.652  41.630  0.00  0.00            
ATOM    676  C3' DG  X  21      55.863  37.840  37.459  0.00  0.00            
ATOM    677  H3' DG  X  21      55.842  36.983  36.797  0.00  0.00            
ATOM    678  C2' DG  X  21      56.938  37.863  38.435  0.00  0.00            
ATOM    679  H2' DG  X  21      57.181  36.834  38.706  0.00  0.00            
ATOM    680 H2'' DG  X  21      57.813  38.303  37.955  0.00  0.00            
ATOM    681  O3' DG  X  21      55.955  39.021  36.628  0.00  0.00            
ATOM    682  P   DG  X  22      56.713  39.002  35.182  0.00  0.00            
ATOM    683  OP1 DG  X  22      56.003  39.999  34.378  0.00  0.00            
ATOM    684  OP2 DG  X  22      56.917  37.657  34.716  0.00  0.00            
ATOM    685  O5' DG  X  22      58.165  39.617  35.434  0.00  0.00            
ATOM    686  C5' DG  X  22      58.983  40.042  34.434  0.00  0.00            
ATOM    687  H5' DG  X  22      58.561  40.889  33.873  0.00  0.00            
ATOM    688 H5'' DG  X  22      59.243  39.293  33.693  0.00  0.00            
ATOM    689  C4' DG  X  22      60.363  40.549  34.937  0.00  0.00            
ATOM    690  H4' DG  X  22      60.711  41.209  34.132  0.00  0.00            
ATOM    691  O4' DG  X  22      60.252  41.390  36.018  0.00  0.00            
ATOM    692  C1' DG  X  22      61.457  41.381  36.785  0.00  0.00            
ATOM    693  H1' DG  X  22      61.804  42.387  36.577  0.00  0.00            
ATOM    694  N9  DG  X  22      61.219  41.267  38.234  0.00  0.00            
ATOM    695  C8  DG  X  22      60.749  40.065  38.834  0.00  0.00            
ATOM    696  H8  DG  X  22      60.517  39.200  38.231  0.00  0.00            
ATOM    697  N7  DG  X  22      60.782  40.127  40.123  0.00  0.00            
ATOM    698  C5  DG  X  22      61.337  41.327  40.425  0.00  0.00            
ATOM    699  C6  DG  X  22      61.693  41.878  41.691  0.00  0.00            
ATOM    700  O6  DG  X  22      61.544  41.460  42.845  0.00  0.00            
ATOM    701  N1  DG  X  22      62.341  43.073  41.563  0.00  0.00            
ATOM    702  H1  DG  X  22      62.678  43.479  42.421  0.00  0.00            
ATOM    703  C2  DG  X  22      62.411  43.771  40.437  0.00  0.00            
ATOM    704  N2  DG  X  22      63.067  44.959  40.568  0.00  0.00            
ATOM    705  H21 DG  X  22      63.384  45.266  41.477  0.00  0.00            
ATOM    706  H22 DG  X  22      63.105  45.561  39.763  0.00  0.00            
ATOM    707  N3  DG  X  22      62.155  43.301  39.200  0.00  0.00            
ATOM    708  C4  DG  X  22      61.627  42.004  39.260  0.00  0.00            
ATOM    709  C3' DG  X  22      61.385  39.477  35.313  0.00  0.00            
ATOM    710  H3' DG  X  22      60.718  38.786  35.836  0.00  0.00            
ATOM    711  C2' DG  X  22      62.304  40.241  36.220  0.00  0.00            
ATOM    712  H2' DG  X  22      62.696  39.606  37.019  0.00  0.00            
ATOM    713 H2'' DG  X  22      63.090  40.680  35.590  0.00  0.00            
ATOM    714  O3' DG  X  22      62.106  38.733  34.284  0.00  0.00            
ATOM    715  P   DT3 X  23      62.247  37.112  34.351  0.00  0.00            
ATOM    716  OP1 DT3 X  23      60.855  36.628  34.118  0.00  0.00            
ATOM    717  OP2 DT3 X  23      63.008  36.730  35.589  0.00  0.00            
ATOM    718  O5' DT3 X  23      63.162  36.915  33.088  0.00  0.00            
ATOM    719  C5' DT3 X  23      62.744  36.136  31.923  0.00  0.00            
ATOM    720  H5' DT3 X  23      62.633  36.768  31.046  0.00  0.00            
ATOM    721 H5'' DT3 X  23      61.741  35.733  32.071  0.00  0.00            
ATOM    722  C4' DT3 X  23      63.650  34.967  31.609  0.00  0.00            
ATOM    723  H4' DT3 X  23      63.761  34.325  32.476  0.00  0.00            
ATOM    724  O4' DT3 X  23      62.970  34.182  30.663  0.00  0.00            
ATOM    725  C1' DT3 X  23      64.070  33.499  29.956  0.00  0.00            
ATOM    726  H1' DT3 X  23      64.442  32.713  30.596  0.00  0.00            
ATOM    727  N1  DT3 X  23      63.633  32.729  28.701  0.00  0.00            
ATOM    728  C6  DT3 X  23      62.751  33.195  27.781  0.00  0.00            
ATOM    729  H6  DT3 X  23      62.235  34.120  27.990  0.00  0.00            
ATOM    730  C5  DT3 X  23      62.353  32.486  26.696  0.00  0.00            
ATOM    731  C7  DT3 X  23      61.170  33.025  25.804  0.00  0.00            
ATOM    732  H71 DT3 X  23      61.566  32.982  24.777  0.00  0.00            
ATOM    733  H72 DT3 X  23      60.316  32.350  25.866  0.00  0.00            
ATOM    734  H73 DT3 X  23      60.924  34.010  26.193  0.00  0.00            
ATOM    735  C4  DT3 X  23      62.806  31.082  26.512  0.00  0.00            
ATOM    736  O4  DT3 X  23      62.476  30.265  25.619  0.00  0.00            
ATOM    737  N3  DT3 X  23      63.758  30.666  27.492  0.00  0.00            
ATOM    738  H3  DT3 X  23      64.102  29.714  27.513  0.00  0.00            
ATOM    739  C2  DT3 X  23      64.126  31.444  28.556  0.00  0.00            
ATOM    740  O2  DT3 X  23      64.919  30.898  29.376  0.00  0.00            
ATOM    741  C3' DT3 X  23      64.996  35.414  30.992  0.00  0.00            
ATOM    742  H3' DT3 X  23      64.933  36.451  30.662  0.00  0.00            
ATOM    743  C2' DT3 X  23      65.088  34.600  29.701  0.00  0.00            
ATOM    744  H2' DT3 X  23      64.846  35.133  28.794  0.00  0.00            
ATOM    745 H2'' DT3 X  23      66.046  34.113  29.511  0.00  0.00            
ATOM    746  O3' DT3 X  23      66.019  35.167  31.970  0.00  0.00            
ATOM    747 HO3' DT3 X  23      65.990  35.943  32.533  0.00  0.00            
ATOM    748  K+  K+  X  24      61.938  40.922  45.332  0.00  0.00            
ATOM    749  K+  K+  X  25      58.019  42.198  51.849  0.00  0.00            
END
