# Supplementary material for: Complexity of Guanine Quadruplex Unfolding Pathways Revealed by Atomistic Pulling Simulations
Source: J Chem Inf Model. 2023 Jul 17;63(15):4716–31. doi: 10.1021/acs.jcim.3c00171 (PMC10428220; doi:10.1021/acs.jcim.3c00171)
Supplement: Supplementary file 2 — ci3c00171_si_002.zip [file ci3c00171_si_002.zip › coordinates/intermediates/5-hairpin.pdb]

ATOM      1 HO5' DT5 X   1      40.241  55.381  20.690  0.00  0.00            
ATOM      2  O5' DT5 X   1      39.628  56.026  21.044  0.00  0.00            
ATOM      3  C5' DT5 X   1      40.020  56.417  22.373  0.00  0.00            
ATOM      4  H5' DT5 X   1      39.407  57.282  22.628  0.00  0.00            
ATOM      5 H5'' DT5 X   1      41.095  56.630  22.378  0.00  0.00            
ATOM      6  C4' DT5 X   1      39.734  55.465  23.482  0.00  0.00            
ATOM      7  H4' DT5 X   1      39.818  56.124  24.333  0.00  0.00            
ATOM      8  O4' DT5 X   1      38.446  54.936  23.363  0.00  0.00            
ATOM      9  C1' DT5 X   1      38.506  53.652  23.926  0.00  0.00            
ATOM     10  H1' DT5 X   1      38.573  53.756  25.000  0.00  0.00            
ATOM     11  N1  DT5 X   1      37.237  52.922  23.509  0.00  0.00            
ATOM     12  C6  DT5 X   1      36.944  52.295  22.268  0.00  0.00            
ATOM     13  H6  DT5 X   1      37.657  52.203  21.467  0.00  0.00            
ATOM     14  C5  DT5 X   1      35.669  51.887  21.992  0.00  0.00            
ATOM     15  C7  DT5 X   1      35.516  51.132  20.681  0.00  0.00            
ATOM     16  H71 DT5 X   1      35.267  50.082  20.812  0.00  0.00            
ATOM     17  H72 DT5 X   1      34.745  51.591  20.066  0.00  0.00            
ATOM     18  H73 DT5 X   1      36.368  51.280  20.006  0.00  0.00            
ATOM     19  C4  DT5 X   1      34.546  52.101  22.933  0.00  0.00            
ATOM     20  O4  DT5 X   1      33.408  51.788  22.671  0.00  0.00            
ATOM     21  N3  DT5 X   1      34.912  52.643  24.092  0.00  0.00            
ATOM     22  H3  DT5 X   1      34.182  53.086  24.628  0.00  0.00            
ATOM     23  C2  DT5 X   1      36.171  53.098  24.413  0.00  0.00            
ATOM     24  O2  DT5 X   1      36.377  53.679  25.492  0.00  0.00            
ATOM     25  C3' DT5 X   1      40.759  54.320  23.508  0.00  0.00            
ATOM     26  H3' DT5 X   1      41.407  54.353  22.634  0.00  0.00            
ATOM     27  C2' DT5 X   1      39.845  53.137  23.489  0.00  0.00            
ATOM     28  H2' DT5 X   1      39.855  52.773  22.465  0.00  0.00            
ATOM     29 H2'' DT5 X   1      40.210  52.269  24.049  0.00  0.00            
ATOM     30  O3' DT5 X   1      41.410  54.410  24.734  0.00  0.00            
ATOM     31  P   DG  X   2      42.631  55.299  25.274  0.00  0.00            
ATOM     32  OP1 DG  X   2      42.398  56.739  24.979  0.00  0.00            
ATOM     33  OP2 DG  X   2      43.843  54.732  24.686  0.00  0.00            
ATOM     34  O5' DG  X   2      42.423  55.095  26.820  0.00  0.00            
ATOM     35  C5' DG  X   2      42.763  53.898  27.554  0.00  0.00            
ATOM     36  H5' DG  X   2      43.834  53.762  27.432  0.00  0.00            
ATOM     37 H5'' DG  X   2      42.249  53.021  27.179  0.00  0.00            
ATOM     38  C4' DG  X   2      42.561  53.992  29.062  0.00  0.00            
ATOM     39  H4' DG  X   2      43.462  54.450  29.486  0.00  0.00            
ATOM     40  O4' DG  X   2      41.447  54.767  29.499  0.00  0.00            
ATOM     41  C1' DG  X   2      41.058  54.200  30.734  0.00  0.00            
ATOM     42  H1' DG  X   2      41.805  54.428  31.505  0.00  0.00            
ATOM     43  N9  DG  X   2      39.707  54.516  31.187  0.00  0.00            
ATOM     44  C8  DG  X   2      38.639  53.678  31.351  0.00  0.00            
ATOM     45  H8  DG  X   2      38.609  52.636  31.090  0.00  0.00            
ATOM     46  N7  DG  X   2      37.557  54.334  31.741  0.00  0.00            
ATOM     47  C5  DG  X   2      37.942  55.674  31.891  0.00  0.00            
ATOM     48  C6  DG  X   2      37.202  56.857  32.283  0.00  0.00            
ATOM     49  O6  DG  X   2      36.035  56.933  32.678  0.00  0.00            
ATOM     50  N1  DG  X   2      38.001  58.007  32.230  0.00  0.00            
ATOM     51  H1  DG  X   2      37.642  58.870  32.588  0.00  0.00            
ATOM     52  C2  DG  X   2      39.305  58.047  31.855  0.00  0.00            
ATOM     53  N2  DG  X   2      39.936  59.197  31.889  0.00  0.00            
ATOM     54  H21 DG  X   2      39.390  60.052  32.012  0.00  0.00            
ATOM     55  H22 DG  X   2      40.938  59.254  31.745  0.00  0.00            
ATOM     56  N3  DG  X   2      39.993  56.988  31.459  0.00  0.00            
ATOM     57  C4  DG  X   2      39.263  55.807  31.534  0.00  0.00            
ATOM     58  C3' DG  X   2      42.490  52.632  29.761  0.00  0.00            
ATOM     59  H3' DG  X   2      42.491  51.856  28.991  0.00  0.00            
ATOM     60  C2' DG  X   2      41.188  52.676  30.407  0.00  0.00            
ATOM     61  H2' DG  X   2      40.408  52.368  29.708  0.00  0.00            
ATOM     62 H2'' DG  X   2      41.296  52.046  31.290  0.00  0.00            
ATOM     63  O3' DG  X   2      43.467  52.444  30.697  0.00  0.00            
ATOM     64  P   DG  X   3      44.790  51.662  30.214  0.00  0.00            
ATOM     65  OP1 DG  X   3      45.789  52.637  29.833  0.00  0.00            
ATOM     66  OP2 DG  X   3      44.389  50.620  29.240  0.00  0.00            
ATOM     67  O5' DG  X   3      45.404  50.927  31.525  0.00  0.00            
ATOM     68  C5' DG  X   3      44.624  50.048  32.360  0.00  0.00            
ATOM     69  H5' DG  X   3      43.777  50.707  32.560  0.00  0.00            
ATOM     70 H5'' DG  X   3      44.265  49.145  31.852  0.00  0.00            
ATOM     71  C4' DG  X   3      45.394  49.736  33.652  0.00  0.00            
ATOM     72  H4' DG  X   3      46.308  49.250  33.328  0.00  0.00            
ATOM     73  O4' DG  X   3      44.618  48.814  34.392  0.00  0.00            
ATOM     74  C1' DG  X   3      43.886  49.569  35.231  0.00  0.00            
ATOM     75  H1' DG  X   3      43.046  50.033  34.698  0.00  0.00            
ATOM     76  N9  DG  X   3      43.215  48.645  36.158  0.00  0.00            
ATOM     77  C8  DG  X   3      43.739  47.727  37.102  0.00  0.00            
ATOM     78  H8  DG  X   3      44.776  47.693  37.372  0.00  0.00            
ATOM     79  N7  DG  X   3      42.883  47.020  37.747  0.00  0.00            
ATOM     80  C5  DG  X   3      41.651  47.440  37.254  0.00  0.00            
ATOM     81  C6  DG  X   3      40.295  47.301  37.785  0.00  0.00            
ATOM     82  O6  DG  X   3      39.907  46.596  38.654  0.00  0.00            
ATOM     83  N1  DG  X   3      39.394  47.996  37.064  0.00  0.00            
ATOM     84  H1  DG  X   3      38.414  48.073  37.311  0.00  0.00            
ATOM     85  C2  DG  X   3      39.690  48.887  36.104  0.00  0.00            
ATOM     86  N2  DG  X   3      38.761  49.740  35.818  0.00  0.00            
ATOM     87  H21 DG  X   3      37.889  49.671  36.312  0.00  0.00            
ATOM     88  H22 DG  X   3      39.093  50.521  35.283  0.00  0.00            
ATOM     89  N3  DG  X   3      40.944  49.234  35.742  0.00  0.00            
ATOM     90  C4  DG  X   3      41.860  48.490  36.398  0.00  0.00            
ATOM     91  C3' DG  X   3      45.592  50.950  34.541  0.00  0.00            
ATOM     92  H3' DG  X   3      45.293  51.883  34.051  0.00  0.00            
ATOM     93  C2' DG  X   3      44.825  50.591  35.814  0.00  0.00            
ATOM     94  H2' DG  X   3      44.267  51.459  36.199  0.00  0.00            
ATOM     95 H2'' DG  X   3      45.447  50.216  36.626  0.00  0.00            
ATOM     96  O3' DG  X   3      46.932  51.063  34.912  0.00  0.00            
ATOM     97  P   DG  X   4      47.831  52.442  34.716  0.00  0.00            
ATOM     98  OP1 DG  X   4      48.031  52.621  33.284  0.00  0.00            
ATOM     99  OP2 DG  X   4      49.011  52.333  35.564  0.00  0.00            
ATOM    100  O5' DG  X   4      47.091  53.683  35.332  0.00  0.00            
ATOM    101  C5' DG  X   4      46.203  54.460  34.540  0.00  0.00            
ATOM    102  H5' DG  X   4      45.606  53.858  33.841  0.00  0.00            
ATOM    103 H5'' DG  X   4      46.759  55.168  33.926  0.00  0.00            
ATOM    104  C4' DG  X   4      45.193  55.262  35.393  0.00  0.00            
ATOM    105  H4' DG  X   4      44.542  55.897  34.782  0.00  0.00            
ATOM    106  O4' DG  X   4      44.312  54.418  36.146  0.00  0.00            
ATOM    107  C1' DG  X   4      44.520  54.707  37.545  0.00  0.00            
ATOM    108  H1' DG  X   4      43.685  55.364  37.815  0.00  0.00            
ATOM    109  N9  DG  X   4      44.342  53.414  38.249  0.00  0.00            
ATOM    110  C8  DG  X   4      45.294  52.529  38.689  0.00  0.00            
ATOM    111  H8  DG  X   4      46.365  52.703  38.629  0.00  0.00            
ATOM    112  N7  DG  X   4      44.801  51.428  39.179  0.00  0.00            
ATOM    113  C5  DG  X   4      43.435  51.608  39.044  0.00  0.00            
ATOM    114  C6  DG  X   4      42.298  50.820  39.487  0.00  0.00            
ATOM    115  O6  DG  X   4      42.292  49.857  40.244  0.00  0.00            
ATOM    116  N1  DG  X   4      41.087  51.275  38.959  0.00  0.00            
ATOM    117  H1  DG  X   4      40.248  50.943  39.394  0.00  0.00            
ATOM    118  C2  DG  X   4      40.918  52.442  38.304  0.00  0.00            
ATOM    119  N2  DG  X   4      39.668  52.921  38.107  0.00  0.00            
ATOM    120  H21 DG  X   4      38.987  52.256  38.447  0.00  0.00            
ATOM    121  H22 DG  X   4      39.488  53.881  37.871  0.00  0.00            
ATOM    122  N3  DG  X   4      41.945  53.280  38.120  0.00  0.00            
ATOM    123  C4  DG  X   4      43.184  52.759  38.383  0.00  0.00            
ATOM    124  C3' DG  X   4      45.835  56.195  36.261  0.00  0.00            
ATOM    125  H3' DG  X   4      46.901  56.345  36.082  0.00  0.00            
ATOM    126  C2' DG  X   4      45.827  55.437  37.587  0.00  0.00            
ATOM    127  H2' DG  X   4      46.664  54.765  37.753  0.00  0.00            
ATOM    128 H2'' DG  X   4      45.825  56.212  38.357  0.00  0.00            
ATOM    129  O3' DG  X   4      45.089  57.413  36.376  0.00  0.00            
ATOM    130  P   DT  X   5      45.249  58.588  35.294  0.00  0.00            
ATOM    131  OP1 DT  X   5      46.366  58.276  34.375  0.00  0.00            
ATOM    132  OP2 DT  X   5      45.368  59.818  36.193  0.00  0.00            
ATOM    133  O5' DT  X   5      43.882  58.534  34.583  0.00  0.00            
ATOM    134  C5' DT  X   5      42.821  59.499  34.722  0.00  0.00            
ATOM    135  H5' DT  X   5      42.501  59.814  33.725  0.00  0.00            
ATOM    136 H5'' DT  X   5      43.200  60.399  35.210  0.00  0.00            
ATOM    137  C4' DT  X   5      41.583  59.039  35.470  0.00  0.00            
ATOM    138  H4' DT  X   5      40.882  59.879  35.490  0.00  0.00            
ATOM    139  O4' DT  X   5      41.049  57.989  34.765  0.00  0.00            
ATOM    140  C1' DT  X   5      40.597  57.007  35.732  0.00  0.00            
ATOM    141  H1' DT  X   5      39.704  57.456  36.161  0.00  0.00            
ATOM    142  N1  DT  X   5      40.361  55.709  35.107  0.00  0.00            
ATOM    143  C6  DT  X   5      41.345  54.902  34.760  0.00  0.00            
ATOM    144  H6  DT  X   5      42.362  55.288  34.826  0.00  0.00            
ATOM    145  C5  DT  X   5      41.189  53.633  34.402  0.00  0.00            
ATOM    146  C7  DT  X   5      42.309  52.743  34.090  0.00  0.00            
ATOM    147  H71 DT  X   5      42.011  51.911  33.460  0.00  0.00            
ATOM    148  H72 DT  X   5      43.108  53.278  33.580  0.00  0.00            
ATOM    149  H73 DT  X   5      42.802  52.344  34.980  0.00  0.00            
ATOM    150  C4  DT  X   5      39.794  53.105  34.398  0.00  0.00            
ATOM    151  O4  DT  X   5      39.455  51.918  34.126  0.00  0.00            
ATOM    152  N3  DT  X   5      38.795  53.987  34.776  0.00  0.00            
ATOM    153  H3  DT  X   5      37.863  53.814  34.438  0.00  0.00            
ATOM    154  C2  DT  X   5      39.042  55.292  35.056  0.00  0.00            
ATOM    155  O2  DT  X   5      38.077  56.037  35.169  0.00  0.00            
ATOM    156  C3' DT  X   5      41.887  58.582  36.919  0.00  0.00            
ATOM    157  H3' DT  X   5      42.942  58.673  37.151  0.00  0.00            
ATOM    158  C2' DT  X   5      41.556  57.090  36.877  0.00  0.00            
ATOM    159  H2' DT  X   5      42.393  56.407  36.721  0.00  0.00            
ATOM    160 H2'' DT  X   5      41.001  56.761  37.765  0.00  0.00            
ATOM    161  O3' DT  X   5      41.222  59.432  37.824  0.00  0.00            
ATOM    162  P   DT  X   6      39.664  59.474  38.258  0.00  0.00            
ATOM    163  OP1 DT  X   6      38.875  59.613  37.028  0.00  0.00            
ATOM    164  OP2 DT  X   6      39.493  60.460  39.340  0.00  0.00            
ATOM    165  O5' DT  X   6      39.358  58.064  38.941  0.00  0.00            
ATOM    166  C5' DT  X   6      38.188  57.367  38.739  0.00  0.00            
ATOM    167  H5' DT  X   6      38.165  56.939  37.755  0.00  0.00            
ATOM    168 H5'' DT  X   6      37.374  58.063  38.932  0.00  0.00            
ATOM    169  C4' DT  X   6      38.069  56.231  39.754  0.00  0.00            
ATOM    170  H4' DT  X   6      37.131  55.700  39.612  0.00  0.00            
ATOM    171  O4' DT  X   6      39.067  55.249  39.539  0.00  0.00            
ATOM    172  C1' DT  X   6      39.465  54.789  40.773  0.00  0.00            
ATOM    173  H1' DT  X   6      39.199  53.752  40.994  0.00  0.00            
ATOM    174  N1  DT  X   6      40.919  55.045  40.960  0.00  0.00            
ATOM    175  C6  DT  X   6      41.380  56.324  40.742  0.00  0.00            
ATOM    176  H6  DT  X   6      40.773  57.184  40.494  0.00  0.00            
ATOM    177  C5  DT  X   6      42.762  56.502  40.690  0.00  0.00            
ATOM    178  C7  DT  X   6      43.424  57.837  40.366  0.00  0.00            
ATOM    179  H71 DT  X   6      44.000  58.177  41.220  0.00  0.00            
ATOM    180  H72 DT  X   6      44.121  57.650  39.528  0.00  0.00            
ATOM    181  H73 DT  X   6      42.780  58.633  39.996  0.00  0.00            
ATOM    182  C4  DT  X   6      43.696  55.380  41.010  0.00  0.00            
ATOM    183  O4  DT  X   6      44.963  55.442  41.027  0.00  0.00            
ATOM    184  N3  DT  X   6      43.106  54.226  41.358  0.00  0.00            
ATOM    185  H3  DT  X   6      43.690  53.410  41.399  0.00  0.00            
ATOM    186  C2  DT  X   6      41.729  53.998  41.346  0.00  0.00            
ATOM    187  O2  DT  X   6      41.305  52.920  41.729  0.00  0.00            
ATOM    188  C3' DT  X   6      38.058  56.690  41.199  0.00  0.00            
ATOM    189  H3' DT  X   6      38.580  57.638  41.343  0.00  0.00            
ATOM    190  C2' DT  X   6      38.660  55.543  41.887  0.00  0.00            
ATOM    191  H2' DT  X   6      39.194  55.821  42.791  0.00  0.00            
ATOM    192 H2'' DT  X   6      37.875  54.838  42.186  0.00  0.00            
ATOM    193  O3' DT  X   6      36.709  56.882  41.637  0.00  0.00            
ATOM    194  P   DA  X   7      36.408  57.497  43.143  0.00  0.00            
ATOM    195  OP1 DA  X   7      34.999  57.846  43.281  0.00  0.00            
ATOM    196  OP2 DA  X   7      37.412  58.520  43.533  0.00  0.00            
ATOM    197  O5' DA  X   7      36.674  56.293  44.113  0.00  0.00            
ATOM    198  C5' DA  X   7      35.891  55.128  44.056  0.00  0.00            
ATOM    199  H5' DA  X   7      35.779  54.733  43.051  0.00  0.00            
ATOM    200 H5'' DA  X   7      34.883  55.352  44.417  0.00  0.00            
ATOM    201  C4' DA  X   7      36.514  53.950  44.828  0.00  0.00            
ATOM    202  H4' DA  X   7      35.866  53.110  44.604  0.00  0.00            
ATOM    203  O4' DA  X   7      37.848  53.653  44.434  0.00  0.00            
ATOM    204  C1' DA  X   7      38.420  53.114  45.601  0.00  0.00            
ATOM    205  H1' DA  X   7      37.993  52.113  45.712  0.00  0.00            
ATOM    206  N9  DA  X   7      39.881  52.965  45.466  0.00  0.00            
ATOM    207  C8  DA  X   7      40.689  51.869  45.545  0.00  0.00            
ATOM    208  H8  DA  X   7      40.354  50.931  45.958  0.00  0.00            
ATOM    209  N7  DA  X   7      41.946  52.083  45.241  0.00  0.00            
ATOM    210  C5  DA  X   7      42.030  53.447  44.975  0.00  0.00            
ATOM    211  C6  DA  X   7      43.002  54.400  44.719  0.00  0.00            
ATOM    212  N6  DA  X   7      44.303  54.195  44.718  0.00  0.00            
ATOM    213  H61 DA  X   7      44.873  54.987  44.446  0.00  0.00            
ATOM    214  H62 DA  X   7      44.527  53.213  44.793  0.00  0.00            
ATOM    215  N1  DA  X   7      42.783  55.696  44.492  0.00  0.00            
ATOM    216  C2  DA  X   7      41.503  56.019  44.639  0.00  0.00            
ATOM    217  H2  DA  X   7      41.299  57.074  44.745  0.00  0.00            
ATOM    218  N3  DA  X   7      40.418  55.329  44.926  0.00  0.00            
ATOM    219  C4  DA  X   7      40.785  53.994  45.152  0.00  0.00            
ATOM    220  C3' DA  X   7      36.428  54.130  46.351  0.00  0.00            
ATOM    221  H3' DA  X   7      36.228  55.160  46.652  0.00  0.00            
ATOM    222  C2' DA  X   7      37.833  53.778  46.819  0.00  0.00            
ATOM    223  H2' DA  X   7      38.394  54.690  47.007  0.00  0.00            
ATOM    224 H2'' DA  X   7      37.920  53.128  47.695  0.00  0.00            
ATOM    225  O3' DA  X   7      35.549  53.219  46.972  0.00  0.00            
ATOM    226  P   DG  X   8      34.044  53.619  47.460  0.00  0.00            
ATOM    227  OP1 DG  X   8      33.999  55.056  47.785  0.00  0.00            
ATOM    228  OP2 DG  X   8      33.566  52.669  48.505  0.00  0.00            
ATOM    229  O5' DG  X   8      33.136  53.278  46.215  0.00  0.00            
ATOM    230  C5' DG  X   8      32.410  54.241  45.454  0.00  0.00            
ATOM    231  H5' DG  X   8      32.937  55.196  45.415  0.00  0.00            
ATOM    232 H5'' DG  X   8      31.445  54.289  45.956  0.00  0.00            
ATOM    233  C4' DG  X   8      32.105  53.867  43.979  0.00  0.00            
ATOM    234  H4' DG  X   8      31.441  54.663  43.600  0.00  0.00            
ATOM    235  O4' DG  X   8      33.283  53.993  43.194  0.00  0.00            
ATOM    236  C1' DG  X   8      33.179  53.095  42.131  0.00  0.00            
ATOM    237  H1' DG  X   8      32.545  53.293  41.272  0.00  0.00            
ATOM    238  N9  DG  X   8      34.512  52.728  41.504  0.00  0.00            
ATOM    239  C8  DG  X   8      34.912  53.150  40.246  0.00  0.00            
ATOM    240  H8  DG  X   8      34.351  53.793  39.580  0.00  0.00            
ATOM    241  N7  DG  X   8      36.074  52.756  39.972  0.00  0.00            
ATOM    242  C5  DG  X   8      36.487  51.958  41.016  0.00  0.00            
ATOM    243  C6  DG  X   8      37.696  51.139  41.217  0.00  0.00            
ATOM    244  O6  DG  X   8      38.588  51.007  40.424  0.00  0.00            
ATOM    245  N1  DG  X   8      37.764  50.497  42.465  0.00  0.00            
ATOM    246  H1  DG  X   8      38.598  49.956  42.624  0.00  0.00            
ATOM    247  C2  DG  X   8      36.730  50.565  43.331  0.00  0.00            
ATOM    248  N2  DG  X   8      36.969  49.854  44.421  0.00  0.00            
ATOM    249  H21 DG  X   8      37.791  49.281  44.564  0.00  0.00            
ATOM    250  H22 DG  X   8      36.184  49.673  45.027  0.00  0.00            
ATOM    251  N3  DG  X   8      35.505  51.133  43.122  0.00  0.00            
ATOM    252  C4  DG  X   8      35.511  51.935  41.982  0.00  0.00            
ATOM    253  C3' DG  X   8      31.395  52.556  43.605  0.00  0.00            
ATOM    254  H3' DG  X   8      31.200  52.041  44.544  0.00  0.00            
ATOM    255  C2' DG  X   8      32.535  51.886  42.811  0.00  0.00            
ATOM    256  H2' DG  X   8      33.150  51.405  43.586  0.00  0.00            
ATOM    257 H2'' DG  X   8      32.279  51.155  42.045  0.00  0.00            
ATOM    258  O3' DG  X   8      30.230  52.715  42.840  0.00  0.00            
ATOM    259  P   DG  X   9      29.460  51.598  42.061  0.00  0.00            
ATOM    260  OP1 DG  X   9      28.103  52.026  41.733  0.00  0.00            
ATOM    261  OP2 DG  X   9      29.701  50.302  42.690  0.00  0.00            
ATOM    262  O5' DG  X   9      30.168  51.541  40.661  0.00  0.00            
ATOM    263  C5' DG  X   9      30.067  52.756  39.856  0.00  0.00            
ATOM    264  H5' DG  X   9      30.485  53.643  40.344  0.00  0.00            
ATOM    265 H5'' DG  X   9      29.026  53.025  39.688  0.00  0.00            
ATOM    266  C4' DG  X   9      30.831  52.590  38.508  0.00  0.00            
ATOM    267  H4' DG  X   9      30.774  53.459  37.855  0.00  0.00            
ATOM    268  O4' DG  X   9      32.168  52.239  38.715  0.00  0.00            
ATOM    269  C1' DG  X   9      32.628  51.396  37.615  0.00  0.00            
ATOM    270  H1' DG  X   9      32.785  52.077  36.777  0.00  0.00            
ATOM    271  N9  DG  X   9      33.967  50.693  37.918  0.00  0.00            
ATOM    272  C8  DG  X   9      35.100  50.738  37.115  0.00  0.00            
ATOM    273  H8  DG  X   9      35.097  51.297  36.197  0.00  0.00            
ATOM    274  N7  DG  X   9      36.036  49.948  37.504  0.00  0.00            
ATOM    275  C5  DG  X   9      35.621  49.463  38.740  0.00  0.00            
ATOM    276  C6  DG  X   9      36.388  48.616  39.636  0.00  0.00            
ATOM    277  O6  DG  X   9      37.453  48.064  39.496  0.00  0.00            
ATOM    278  N1  DG  X   9      35.630  48.308  40.761  0.00  0.00            
ATOM    279  H1  DG  X   9      36.100  47.557  41.252  0.00  0.00            
ATOM    280  C2  DG  X   9      34.344  48.791  41.049  0.00  0.00            
ATOM    281  N2  DG  X   9      33.694  48.454  42.154  0.00  0.00            
ATOM    282  H21 DG  X   9      34.244  48.069  42.929  0.00  0.00            
ATOM    283  H22 DG  X   9      32.745  48.745  42.353  0.00  0.00            
ATOM    284  N3  DG  X   9      33.620  49.498  40.179  0.00  0.00            
ATOM    285  C4  DG  X   9      34.309  49.846  39.021  0.00  0.00            
ATOM    286  C3' DG  X   9      30.225  51.463  37.562  0.00  0.00            
ATOM    287  H3' DG  X   9      29.375  51.065  38.097  0.00  0.00            
ATOM    288  C2' DG  X   9      31.461  50.569  37.429  0.00  0.00            
ATOM    289  H2' DG  X   9      31.528  49.808  38.218  0.00  0.00            
ATOM    290 H2'' DG  X   9      31.471  50.024  36.489  0.00  0.00            
ATOM    291  O3' DG  X   9      29.782  52.008  36.340  0.00  0.00            
ATOM    292  P   DG  X  10      29.227  51.212  35.088  0.00  0.00            
ATOM    293  OP1 DG  X  10      28.595  52.262  34.262  0.00  0.00            
ATOM    294  OP2 DG  X  10      28.461  50.064  35.563  0.00  0.00            
ATOM    295  O5' DG  X  10      30.625  50.790  34.375  0.00  0.00            
ATOM    296  C5' DG  X  10      31.491  51.759  33.889  0.00  0.00            
ATOM    297  H5' DG  X  10      31.561  52.609  34.566  0.00  0.00            
ATOM    298 H5'' DG  X  10      31.092  52.220  32.978  0.00  0.00            
ATOM    299  C4' DG  X  10      32.847  51.190  33.428  0.00  0.00            
ATOM    300  H4' DG  X  10      33.348  52.057  33.007  0.00  0.00            
ATOM    301  O4' DG  X  10      33.545  50.484  34.450  0.00  0.00            
ATOM    302  C1' DG  X  10      34.184  49.438  33.742  0.00  0.00            
ATOM    303  H1' DG  X  10      35.052  49.793  33.191  0.00  0.00            
ATOM    304  N9  DG  X  10      34.823  48.435  34.702  0.00  0.00            
ATOM    305  C8  DG  X  10      36.101  48.011  34.710  0.00  0.00            
ATOM    306  H8  DG  X  10      36.815  48.255  33.937  0.00  0.00            
ATOM    307  N7  DG  X  10      36.404  47.111  35.619  0.00  0.00            
ATOM    308  C5  DG  X  10      35.171  46.947  36.320  0.00  0.00            
ATOM    309  C6  DG  X  10      34.816  46.163  37.450  0.00  0.00            
ATOM    310  O6  DG  X  10      35.571  45.416  38.102  0.00  0.00            
ATOM    311  N1  DG  X  10      33.477  46.234  37.813  0.00  0.00            
ATOM    312  H1  DG  X  10      33.250  45.595  38.557  0.00  0.00            
ATOM    313  C2  DG  X  10      32.607  46.930  37.111  0.00  0.00            
ATOM    314  N2  DG  X  10      31.408  47.116  37.564  0.00  0.00            
ATOM    315  H21 DG  X  10      31.089  46.878  38.483  0.00  0.00            
ATOM    316  H22 DG  X  10      30.832  47.778  37.047  0.00  0.00            
ATOM    317  N3  DG  X  10      32.871  47.673  36.019  0.00  0.00            
ATOM    318  C4  DG  X  10      34.152  47.654  35.642  0.00  0.00            
ATOM    319  C3' DG  X  10      32.559  50.102  32.304  0.00  0.00            
ATOM    320  H3' DG  X  10      31.480  50.047  32.189  0.00  0.00            
ATOM    321  C2' DG  X  10      33.187  48.773  32.843  0.00  0.00            
ATOM    322  H2' DG  X  10      32.440  48.244  33.431  0.00  0.00            
ATOM    323 H2'' DG  X  10      33.578  48.163  32.038  0.00  0.00            
ATOM    324  O3' DG  X  10      33.235  50.399  31.133  0.00  0.00            
ATOM    325  P   DT  X  11      32.738  51.472  30.068  0.00  0.00            
ATOM    326  OP1 DT  X  11      32.473  52.769  30.700  0.00  0.00            
ATOM    327  OP2 DT  X  11      31.588  50.825  29.404  0.00  0.00            
ATOM    328  O5' DT  X  11      33.813  51.558  28.929  0.00  0.00            
ATOM    329  C5' DT  X  11      34.044  50.442  28.123  0.00  0.00            
ATOM    330  H5' DT  X  11      33.543  50.568  27.157  0.00  0.00            
ATOM    331 H5'' DT  X  11      33.648  49.596  28.678  0.00  0.00            
ATOM    332  C4' DT  X  11      35.554  50.172  27.861  0.00  0.00            
ATOM    333  H4' DT  X  11      35.584  49.333  27.159  0.00  0.00            
ATOM    334  O4' DT  X  11      36.200  51.310  27.411  0.00  0.00            
ATOM    335  C1' DT  X  11      37.484  51.392  27.980  0.00  0.00            
ATOM    336  H1' DT  X  11      38.118  50.658  27.495  0.00  0.00            
ATOM    337  N1  DT  X  11      37.938  52.829  27.893  0.00  0.00            
ATOM    338  C6  DT  X  11      37.268  53.961  28.390  0.00  0.00            
ATOM    339  H6  DT  X  11      36.384  53.813  28.975  0.00  0.00            
ATOM    340  C5  DT  X  11      37.741  55.253  28.199  0.00  0.00            
ATOM    341  C7  DT  X  11      36.941  56.413  28.627  0.00  0.00            
ATOM    342  H71 DT  X  11      36.237  56.160  29.420  0.00  0.00            
ATOM    343  H72 DT  X  11      37.542  57.171  29.134  0.00  0.00            
ATOM    344  H73 DT  X  11      36.347  56.902  27.850  0.00  0.00            
ATOM    345  C4  DT  X  11      39.004  55.448  27.443  0.00  0.00            
ATOM    346  O4  DT  X  11      39.548  56.480  27.142  0.00  0.00            
ATOM    347  N3  DT  X  11      39.576  54.298  27.074  0.00  0.00            
ATOM    348  H3  DT  X  11      40.496  54.440  26.690  0.00  0.00            
ATOM    349  C2  DT  X  11      39.163  53.009  27.231  0.00  0.00            
ATOM    350  O2  DT  X  11      39.910  52.118  26.833  0.00  0.00            
ATOM    351  C3' DT  X  11      36.234  49.835  29.230  0.00  0.00            
ATOM    352  H3' DT  X  11      35.581  49.902  30.093  0.00  0.00            
ATOM    353  C2' DT  X  11      37.250  50.983  29.412  0.00  0.00            
ATOM    354  H2' DT  X  11      36.658  51.738  29.923  0.00  0.00            
ATOM    355 H2'' DT  X  11      38.146  50.635  29.928  0.00  0.00            
ATOM    356  O3' DT  X  11      37.045  48.657  29.218  0.00  0.00            
ATOM    357  P   DT  X  12      36.939  47.646  30.419  0.00  0.00            
ATOM    358  OP1 DT  X  12      35.606  47.066  30.591  0.00  0.00            
ATOM    359  OP2 DT  X  12      37.603  48.298  31.624  0.00  0.00            
ATOM    360  O5' DT  X  12      37.777  46.320  29.901  0.00  0.00            
ATOM    361  C5' DT  X  12      37.308  45.524  28.838  0.00  0.00            
ATOM    362  H5' DT  X  12      37.546  46.204  28.027  0.00  0.00            
ATOM    363 H5'' DT  X  12      36.246  45.307  28.964  0.00  0.00            
ATOM    364  C4' DT  X  12      38.101  44.224  28.812  0.00  0.00            
ATOM    365  H4' DT  X  12      37.552  43.572  28.137  0.00  0.00            
ATOM    366  O4' DT  X  12      39.460  44.480  28.489  0.00  0.00            
ATOM    367  C1' DT  X  12      40.193  43.597  29.330  0.00  0.00            
ATOM    368  H1' DT  X  12      40.091  42.582  28.927  0.00  0.00            
ATOM    369  N1  DT  X  12      41.604  44.088  29.288  0.00  0.00            
ATOM    370  C6  DT  X  12      41.881  45.337  29.695  0.00  0.00            
ATOM    371  H6  DT  X  12      41.033  45.968  29.918  0.00  0.00            
ATOM    372  C5  DT  X  12      43.183  45.755  29.827  0.00  0.00            
ATOM    373  C7  DT  X  12      43.414  47.218  30.310  0.00  0.00            
ATOM    374  H71 DT  X  12      42.516  47.528  30.838  0.00  0.00            
ATOM    375  H72 DT  X  12      44.217  47.217  31.048  0.00  0.00            
ATOM    376  H73 DT  X  12      43.589  47.990  29.561  0.00  0.00            
ATOM    377  C4  DT  X  12      44.303  44.832  29.581  0.00  0.00            
ATOM    378  O4  DT  X  12      45.542  45.035  29.732  0.00  0.00            
ATOM    379  N3  DT  X  12      43.916  43.533  29.274  0.00  0.00            
ATOM    380  H3  DT  X  12      44.620  42.841  29.074  0.00  0.00            
ATOM    381  C2  DT  X  12      42.615  43.163  29.055  0.00  0.00            
ATOM    382  O2  DT  X  12      42.403  42.066  28.516  0.00  0.00            
ATOM    383  C3' DT  X  12      38.020  43.573  30.158  0.00  0.00            
ATOM    384  H3' DT  X  12      37.289  44.124  30.750  0.00  0.00            
ATOM    385  C2' DT  X  12      39.513  43.663  30.647  0.00  0.00            
ATOM    386  H2' DT  X  12      39.744  44.588  31.188  0.00  0.00            
ATOM    387 H2'' DT  X  12      39.888  42.802  31.186  0.00  0.00            
ATOM    388  O3' DT  X  12      37.630  42.152  30.008  0.00  0.00            
ATOM    389  P   DA  X  13      37.417  41.303  31.323  0.00  0.00            
ATOM    390  OP1 DA  X  13      36.537  40.206  30.889  0.00  0.00            
ATOM    391  OP2 DA  X  13      36.991  42.204  32.415  0.00  0.00            
ATOM    392  O5' DA  X  13      38.854  40.701  31.670  0.00  0.00            
ATOM    393  C5' DA  X  13      39.495  39.720  30.914  0.00  0.00            
ATOM    394  H5' DA  X  13      39.679  40.095  29.902  0.00  0.00            
ATOM    395 H5'' DA  X  13      38.878  38.834  30.826  0.00  0.00            
ATOM    396  C4' DA  X  13      40.897  39.454  31.421  0.00  0.00            
ATOM    397  H4' DA  X  13      41.313  38.655  30.811  0.00  0.00            
ATOM    398  O4' DA  X  13      41.748  40.549  31.202  0.00  0.00            
ATOM    399  C1' DA  X  13      42.720  40.580  32.182  0.00  0.00            
ATOM    400  H1' DA  X  13      43.469  39.814  31.969  0.00  0.00            
ATOM    401  N9  DA  X  13      43.491  41.761  32.519  0.00  0.00            
ATOM    402  C8  DA  X  13      44.848  41.912  32.320  0.00  0.00            
ATOM    403  H8  DA  X  13      45.481  41.096  31.986  0.00  0.00            
ATOM    404  N7  DA  X  13      45.289  43.131  32.574  0.00  0.00            
ATOM    405  C5  DA  X  13      44.159  43.821  32.971  0.00  0.00            
ATOM    406  C6  DA  X  13      43.873  45.220  33.360  0.00  0.00            
ATOM    407  N6  DA  X  13      44.794  46.169  33.449  0.00  0.00            
ATOM    408  H61 DA  X  13      44.628  46.964  34.060  0.00  0.00            
ATOM    409  H62 DA  X  13      45.676  46.059  32.977  0.00  0.00            
ATOM    410  N1  DA  X  13      42.695  45.580  33.841  0.00  0.00            
ATOM    411  C2  DA  X  13      41.778  44.637  33.882  0.00  0.00            
ATOM    412  H2  DA  X  13      40.789  44.842  34.255  0.00  0.00            
ATOM    413  N3  DA  X  13      41.841  43.330  33.560  0.00  0.00            
ATOM    414  C4  DA  X  13      43.090  42.987  33.085  0.00  0.00            
ATOM    415  C3' DA  X  13      40.959  39.115  32.904  0.00  0.00            
ATOM    416  H3' DA  X  13      39.959  39.287  33.332  0.00  0.00            
ATOM    417  C2' DA  X  13      41.991  40.018  33.469  0.00  0.00            
ATOM    418  H2' DA  X  13      41.535  40.833  34.028  0.00  0.00            
ATOM    419 H2'' DA  X  13      42.657  39.571  34.207  0.00  0.00            
ATOM    420  O3' DA  X  13      41.290  37.750  32.953  0.00  0.00            
ATOM    421  P   DG  X  14      40.644  36.648  34.074  0.00  0.00            
ATOM    422  OP1 DG  X  14      40.908  35.251  33.615  0.00  0.00            
ATOM    423  OP2 DG  X  14      39.208  37.006  34.272  0.00  0.00            
ATOM    424  O5' DG  X  14      41.381  36.938  35.403  0.00  0.00            
ATOM    425  C5' DG  X  14      42.722  36.475  35.604  0.00  0.00            
ATOM    426  H5' DG  X  14      43.247  36.805  34.707  0.00  0.00            
ATOM    427 H5'' DG  X  14      42.710  35.387  35.702  0.00  0.00            
ATOM    428  C4' DG  X  14      43.399  37.127  36.889  0.00  0.00            
ATOM    429  H4' DG  X  14      44.383  36.664  36.862  0.00  0.00            
ATOM    430  O4' DG  X  14      43.582  38.465  36.623  0.00  0.00            
ATOM    431  C1' DG  X  14      43.509  39.189  37.825  0.00  0.00            
ATOM    432  H1' DG  X  14      44.428  39.631  38.210  0.00  0.00            
ATOM    433  N9  DG  X  14      42.475  40.261  37.616  0.00  0.00            
ATOM    434  C8  DG  X  14      41.145  40.134  37.307  0.00  0.00            
ATOM    435  H8  DG  X  14      40.624  39.196  37.162  0.00  0.00            
ATOM    436  N7  DG  X  14      40.590  41.247  36.925  0.00  0.00            
ATOM    437  C5  DG  X  14      41.649  42.173  36.971  0.00  0.00            
ATOM    438  C6  DG  X  14      41.680  43.584  36.883  0.00  0.00            
ATOM    439  O6  DG  X  14      40.752  44.400  36.702  0.00  0.00            
ATOM    440  N1  DG  X  14      42.932  44.153  37.068  0.00  0.00            
ATOM    441  H1  DG  X  14      42.942  45.153  37.073  0.00  0.00            
ATOM    442  C2  DG  X  14      44.076  43.407  37.262  0.00  0.00            
ATOM    443  N2  DG  X  14      45.247  44.026  37.324  0.00  0.00            
ATOM    444  H21 DG  X  14      45.256  45.046  37.255  0.00  0.00            
ATOM    445  H22 DG  X  14      46.051  43.454  37.548  0.00  0.00            
ATOM    446  N3  DG  X  14      44.115  42.128  37.463  0.00  0.00            
ATOM    447  C4  DG  X  14      42.837  41.563  37.379  0.00  0.00            
ATOM    448  C3' DG  X  14      42.643  36.917  38.234  0.00  0.00            
ATOM    449  H3' DG  X  14      41.560  36.930  38.171  0.00  0.00            
ATOM    450  C2' DG  X  14      43.052  38.235  38.920  0.00  0.00            
ATOM    451  H2' DG  X  14      42.168  38.622  39.428  0.00  0.00            
ATOM    452 H2'' DG  X  14      43.723  38.155  39.774  0.00  0.00            
ATOM    453  O3' DG  X  14      43.151  35.735  38.839  0.00  0.00            
ATOM    454  P   DG  X  15      42.592  35.255  40.291  0.00  0.00            
ATOM    455  OP1 DG  X  15      42.725  33.810  40.257  0.00  0.00            
ATOM    456  OP2 DG  X  15      41.262  35.816  40.612  0.00  0.00            
ATOM    457  O5' DG  X  15      43.551  35.840  41.413  0.00  0.00            
ATOM    458  C5' DG  X  15      45.000  35.638  41.336  0.00  0.00            
ATOM    459  H5' DG  X  15      45.360  35.770  40.318  0.00  0.00            
ATOM    460 H5'' DG  X  15      45.284  34.670  41.710  0.00  0.00            
ATOM    461  C4' DG  X  15      45.806  36.655  42.137  0.00  0.00            
ATOM    462  H4' DG  X  15      46.865  36.546  41.911  0.00  0.00            
ATOM    463  O4' DG  X  15      45.389  37.960  41.665  0.00  0.00            
ATOM    464  C1' DG  X  15      44.926  38.711  42.827  0.00  0.00            
ATOM    465  H1' DG  X  15      45.733  39.235  43.327  0.00  0.00            
ATOM    466  N9  DG  X  15      43.955  39.634  42.352  0.00  0.00            
ATOM    467  C8  DG  X  15      42.561  39.495  42.238  0.00  0.00            
ATOM    468  H8  DG  X  15      42.122  38.631  42.706  0.00  0.00            
ATOM    469  N7  DG  X  15      41.883  40.385  41.556  0.00  0.00            
ATOM    470  C5  DG  X  15      42.933  41.318  41.259  0.00  0.00            
ATOM    471  C6  DG  X  15      42.888  42.569  40.598  0.00  0.00            
ATOM    472  O6  DG  X  15      41.949  43.216  40.036  0.00  0.00            
ATOM    473  N1  DG  X  15      44.106  43.295  40.654  0.00  0.00            
ATOM    474  H1  DG  X  15      44.060  44.286  40.490  0.00  0.00            
ATOM    475  C2  DG  X  15      45.254  42.786  41.202  0.00  0.00            
ATOM    476  N2  DG  X  15      46.258  43.610  41.293  0.00  0.00            
ATOM    477  H21 DG  X  15      46.168  44.580  41.023  0.00  0.00            
ATOM    478  H22 DG  X  15      47.096  43.331  41.772  0.00  0.00            
ATOM    479  N3  DG  X  15      45.333  41.541  41.689  0.00  0.00            
ATOM    480  C4  DG  X  15      44.179  40.838  41.688  0.00  0.00            
ATOM    481  C3' DG  X  15      45.530  36.519  43.637  0.00  0.00            
ATOM    482  H3' DG  X  15      45.053  35.599  43.972  0.00  0.00            
ATOM    483  C2' DG  X  15      44.508  37.605  43.859  0.00  0.00            
ATOM    484  H2' DG  X  15      43.516  37.167  43.708  0.00  0.00            
ATOM    485 H2'' DG  X  15      44.551  38.004  44.866  0.00  0.00            
ATOM    486  O3' DG  X  15      46.731  36.679  44.309  0.00  0.00            
ATOM    487  P   DG  X  16      46.825  36.688  45.838  0.00  0.00            
ATOM    488  OP1 DG  X  16      48.177  36.205  46.122  0.00  0.00            
ATOM    489  OP2 DG  X  16      45.693  35.950  46.355  0.00  0.00            
ATOM    490  O5' DG  X  16      46.716  38.191  46.247  0.00  0.00            
ATOM    491  C5' DG  X  16      47.799  39.037  46.232  0.00  0.00            
ATOM    492  H5' DG  X  16      48.118  39.170  45.206  0.00  0.00            
ATOM    493 H5'' DG  X  16      48.551  38.467  46.761  0.00  0.00            
ATOM    494  C4' DG  X  16      47.505  40.333  46.917  0.00  0.00            
ATOM    495  H4' DG  X  16      48.385  40.972  46.935  0.00  0.00            
ATOM    496  O4' DG  X  16      46.509  40.999  46.082  0.00  0.00            
ATOM    497  C1' DG  X  16      45.375  41.290  46.832  0.00  0.00            
ATOM    498  H1' DG  X  16      45.537  42.268  47.288  0.00  0.00            
ATOM    499  N9  DG  X  16      44.160  41.313  46.006  0.00  0.00            
ATOM    500  C8  DG  X  16      43.123  40.400  45.997  0.00  0.00            
ATOM    501  H8  DG  X  16      43.166  39.412  46.423  0.00  0.00            
ATOM    502  N7  DG  X  16      42.155  40.693  45.178  0.00  0.00            
ATOM    503  C5  DG  X  16      42.510  41.980  44.741  0.00  0.00            
ATOM    504  C6  DG  X  16      41.747  42.854  43.901  0.00  0.00            
ATOM    505  O6  DG  X  16      40.573  42.703  43.469  0.00  0.00            
ATOM    506  N1  DG  X  16      42.258  44.098  43.746  0.00  0.00            
ATOM    507  H1  DG  X  16      41.672  44.845  43.411  0.00  0.00            
ATOM    508  C2  DG  X  16      43.505  44.434  44.234  0.00  0.00            
ATOM    509  N2  DG  X  16      43.928  45.656  43.872  0.00  0.00            
ATOM    510  H21 DG  X  16      43.307  46.240  43.347  0.00  0.00            
ATOM    511  H22 DG  X  16      44.773  46.016  44.291  0.00  0.00            
ATOM    512  N3  DG  X  16      44.278  43.622  44.934  0.00  0.00            
ATOM    513  C4  DG  X  16      43.673  42.407  45.270  0.00  0.00            
ATOM    514  C3' DG  X  16      46.907  40.060  48.304  0.00  0.00            
ATOM    515  H3' DG  X  16      47.062  39.012  48.552  0.00  0.00            
ATOM    516  C2' DG  X  16      45.448  40.276  48.017  0.00  0.00            
ATOM    517  H2' DG  X  16      44.944  39.388  47.643  0.00  0.00            
ATOM    518 H2'' DG  X  16      44.996  40.652  48.934  0.00  0.00            
ATOM    519  O3' DG  X  16      47.429  40.968  49.240  0.00  0.00            
ATOM    520  P   DT  X  17      47.813  40.496  50.687  0.00  0.00            
ATOM    521  OP1 DT  X  17      49.129  39.746  50.613  0.00  0.00            
ATOM    522  OP2 DT  X  17      46.600  39.757  51.167  0.00  0.00            
ATOM    523  O5' DT  X  17      47.907  41.815  51.566  0.00  0.00            
ATOM    524  C5' DT  X  17      49.162  42.308  52.024  0.00  0.00            
ATOM    525  H5' DT  X  17      49.607  43.036  51.361  0.00  0.00            
ATOM    526 H5'' DT  X  17      49.895  41.499  52.019  0.00  0.00            
ATOM    527  C4' DT  X  17      49.157  42.893  53.433  0.00  0.00            
ATOM    528  H4' DT  X  17      50.223  43.023  53.650  0.00  0.00            
ATOM    529  O4' DT  X  17      48.431  44.102  53.568  0.00  0.00            
ATOM    530  C1' DT  X  17      47.483  44.112  54.721  0.00  0.00            
ATOM    531  H1' DT  X  17      48.078  44.432  55.587  0.00  0.00            
ATOM    532  N1  DT  X  17      46.304  44.948  54.507  0.00  0.00            
ATOM    533  C6  DT  X  17      45.710  44.986  53.283  0.00  0.00            
ATOM    534  H6  DT  X  17      46.188  44.489  52.451  0.00  0.00            
ATOM    535  C5  DT  X  17      44.596  45.730  53.088  0.00  0.00            
ATOM    536  C7  DT  X  17      43.858  45.743  51.761  0.00  0.00            
ATOM    537  H71 DT  X  17      42.868  45.344  51.999  0.00  0.00            
ATOM    538  H72 DT  X  17      43.828  46.758  51.392  0.00  0.00            
ATOM    539  H73 DT  X  17      44.399  45.054  51.113  0.00  0.00            
ATOM    540  C4  DT  X  17      43.981  46.480  54.175  0.00  0.00            
ATOM    541  O4  DT  X  17      42.912  47.038  54.204  0.00  0.00            
ATOM    542  N3  DT  X  17      44.737  46.504  55.325  0.00  0.00            
ATOM    543  H3  DT  X  17      44.119  46.690  56.110  0.00  0.00            
ATOM    544  C2  DT  X  17      45.791  45.750  55.574  0.00  0.00            
ATOM    545  O2  DT  X  17      46.190  45.527  56.687  0.00  0.00            
ATOM    546  C3' DT  X  17      48.560  41.947  54.532  0.00  0.00            
ATOM    547  H3' DT  X  17      48.400  40.924  54.203  0.00  0.00            
ATOM    548  C2' DT  X  17      47.231  42.640  54.946  0.00  0.00            
ATOM    549  H2' DT  X  17      46.529  42.347  54.161  0.00  0.00            
ATOM    550 H2'' DT  X  17      46.804  42.416  55.928  0.00  0.00            
ATOM    551  O3' DT  X  17      49.327  41.957  55.733  0.00  0.00            
ATOM    552  P   DT  X  18      50.342  40.825  56.092  0.00  0.00            
ATOM    553  OP1 DT  X  18      51.365  40.837  55.055  0.00  0.00            
ATOM    554  OP2 DT  X  18      49.609  39.549  56.289  0.00  0.00            
ATOM    555  O5' DT  X  18      51.021  41.298  57.480  0.00  0.00            
ATOM    556  C5' DT  X  18      51.961  42.382  57.602  0.00  0.00            
ATOM    557  H5' DT  X  18      51.443  43.324  57.481  0.00  0.00            
ATOM    558 H5'' DT  X  18      52.656  42.344  56.744  0.00  0.00            
ATOM    559  C4' DT  X  18      52.732  42.424  58.900  0.00  0.00            
ATOM    560  H4' DT  X  18      53.574  43.118  58.852  0.00  0.00            
ATOM    561  O4' DT  X  18      51.882  42.757  60.018  0.00  0.00            
ATOM    562  C1' DT  X  18      51.908  41.728  60.984  0.00  0.00            
ATOM    563  H1' DT  X  18      52.577  41.959  61.818  0.00  0.00            
ATOM    564  N1  DT  X  18      50.458  41.458  61.313  0.00  0.00            
ATOM    565  C6  DT  X  18      49.573  40.998  60.414  0.00  0.00            
ATOM    566  H6  DT  X  18      49.828  40.891  59.370  0.00  0.00            
ATOM    567  C5  DT  X  18      48.275  40.928  60.712  0.00  0.00            
ATOM    568  C7  DT  X  18      47.208  40.511  59.673  0.00  0.00            
ATOM    569  H71 DT  X  18      46.427  41.257  59.557  0.00  0.00            
ATOM    570  H72 DT  X  18      47.687  40.252  58.731  0.00  0.00            
ATOM    571  H73 DT  X  18      46.752  39.591  60.018  0.00  0.00            
ATOM    572  C4  DT  X  18      47.846  41.146  62.072  0.00  0.00            
ATOM    573  O4  DT  X  18      46.709  40.896  62.457  0.00  0.00            
ATOM    574  N3  DT  X  18      48.783  41.667  62.920  0.00  0.00            
ATOM    575  H3  DT  X  18      48.541  42.048  63.819  0.00  0.00            
ATOM    576  C2  DT  X  18      50.101  41.915  62.599  0.00  0.00            
ATOM    577  O2  DT  X  18      50.856  42.420  63.396  0.00  0.00            
ATOM    578  C3' DT  X  18      53.489  41.151  59.305  0.00  0.00            
ATOM    579  H3' DT  X  18      53.576  40.517  58.414  0.00  0.00            
ATOM    580  C2' DT  X  18      52.484  40.423  60.352  0.00  0.00            
ATOM    581  H2' DT  X  18      51.777  39.743  59.858  0.00  0.00            
ATOM    582 H2'' DT  X  18      52.995  39.879  61.138  0.00  0.00            
ATOM    583  O3' DT  X  18      54.749  41.490  59.903  0.00  0.00            
ATOM    584  P   DA  X  19      55.794  40.325  60.325  0.00  0.00            
ATOM    585  OP1 DA  X  19      57.128  40.912  60.526  0.00  0.00            
ATOM    586  OP2 DA  X  19      55.593  39.232  59.432  0.00  0.00            
ATOM    587  O5' DA  X  19      55.240  39.933  61.756  0.00  0.00            
ATOM    588  C5' DA  X  19      55.512  40.725  62.927  0.00  0.00            
ATOM    589  H5' DA  X  19      55.036  41.691  62.853  0.00  0.00            
ATOM    590 H5'' DA  X  19      56.551  40.885  63.213  0.00  0.00            
ATOM    591  C4' DA  X  19      54.792  40.046  64.088  0.00  0.00            
ATOM    592  H4' DA  X  19      55.043  40.621  64.985  0.00  0.00            
ATOM    593  O4' DA  X  19      53.398  40.102  63.919  0.00  0.00            
ATOM    594  C1' DA  X  19      52.894  38.949  64.466  0.00  0.00            
ATOM    595  H1' DA  X  19      52.777  38.992  65.544  0.00  0.00            
ATOM    596  N9  DA  X  19      51.583  38.723  63.947  0.00  0.00            
ATOM    597  C8  DA  X  19      51.188  38.035  62.818  0.00  0.00            
ATOM    598  H8  DA  X  19      51.870  37.745  62.033  0.00  0.00            
ATOM    599  N7  DA  X  19      49.892  37.812  62.792  0.00  0.00            
ATOM    600  C5  DA  X  19      49.397  38.398  63.916  0.00  0.00            
ATOM    601  C6  DA  X  19      48.141  38.539  64.548  0.00  0.00            
ATOM    602  N6  DA  X  19      46.950  38.064  64.177  0.00  0.00            
ATOM    603  H61 DA  X  19      46.138  38.107  64.786  0.00  0.00            
ATOM    604  H62 DA  X  19      46.962  37.710  63.233  0.00  0.00            
ATOM    605  N1  DA  X  19      47.996  39.055  65.749  0.00  0.00            
ATOM    606  C2  DA  X  19      49.087  39.612  66.315  0.00  0.00            
ATOM    607  H2  DA  X  19      49.009  39.997  67.318  0.00  0.00            
ATOM    608  N3  DA  X  19      50.259  39.680  65.790  0.00  0.00            
ATOM    609  C4  DA  X  19      50.370  39.096  64.589  0.00  0.00            
ATOM    610  C3' DA  X  19      55.297  38.636  64.338  0.00  0.00            
ATOM    611  H3' DA  X  19      55.987  38.511  63.512  0.00  0.00            
ATOM    612  C2' DA  X  19      53.976  37.920  64.164  0.00  0.00            
ATOM    613  H2' DA  X  19      53.925  37.560  63.142  0.00  0.00            
ATOM    614 H2'' DA  X  19      53.891  37.028  64.804  0.00  0.00            
ATOM    615  O3' DA  X  19      55.712  38.401  65.684  0.00  0.00            
ATOM    616  P   DG  X  20      56.789  37.313  66.015  0.00  0.00            
ATOM    617  OP1 DG  X  20      58.131  37.740  65.449  0.00  0.00            
ATOM    618  OP2 DG  X  20      56.232  36.010  65.766  0.00  0.00            
ATOM    619  O5' DG  X  20      56.818  37.556  67.607  0.00  0.00            
ATOM    620  C5' DG  X  20      57.171  38.821  68.181  0.00  0.00            
ATOM    621  H5' DG  X  20      56.448  39.594  67.908  0.00  0.00            
ATOM    622 H5'' DG  X  20      58.183  38.991  67.820  0.00  0.00            
ATOM    623  C4' DG  X  20      57.181  38.615  69.649  0.00  0.00            
ATOM    624  H4' DG  X  20      57.666  39.516  70.032  0.00  0.00            
ATOM    625  O4' DG  X  20      55.946  38.623  70.267  0.00  0.00            
ATOM    626  C1' DG  X  20      56.191  37.939  71.505  0.00  0.00            
ATOM    627  H1' DG  X  20      56.739  38.556  72.224  0.00  0.00            
ATOM    628  N9  DG  X  20      54.904  37.721  72.153  0.00  0.00            
ATOM    629  C8  DG  X  20      54.415  38.424  73.242  0.00  0.00            
ATOM    630  H8  DG  X  20      54.968  39.244  73.663  0.00  0.00            
ATOM    631  N7  DG  X  20      53.132  38.108  73.530  0.00  0.00            
ATOM    632  C5  DG  X  20      52.850  37.229  72.532  0.00  0.00            
ATOM    633  C6  DG  X  20      51.572  36.573  72.288  0.00  0.00            
ATOM    634  O6  DG  X  20      50.507  36.783  72.834  0.00  0.00            
ATOM    635  N1  DG  X  20      51.578  35.656  71.284  0.00  0.00            
ATOM    636  H1  DG  X  20      50.730  35.149  71.055  0.00  0.00            
ATOM    637  C2  DG  X  20      52.648  35.526  70.424  0.00  0.00            
ATOM    638  N2  DG  X  20      52.481  34.726  69.391  0.00  0.00            
ATOM    639  H21 DG  X  20      51.562  34.626  68.994  0.00  0.00            
ATOM    640  H22 DG  X  20      53.210  34.501  68.738  0.00  0.00            
ATOM    641  N3  DG  X  20      53.839  36.061  70.626  0.00  0.00            
ATOM    642  C4  DG  X  20      53.850  36.922  71.677  0.00  0.00            
ATOM    643  C3' DG  X  20      58.058  37.451  70.168  0.00  0.00            
ATOM    644  H3' DG  X  20      58.354  36.733  69.421  0.00  0.00            
ATOM    645  C2' DG  X  20      57.018  36.743  71.041  0.00  0.00            
ATOM    646  H2' DG  X  20      56.593  35.969  70.408  0.00  0.00            
ATOM    647 H2'' DG  X  20      57.515  36.269  71.890  0.00  0.00            
ATOM    648  O3' DG  X  20      59.134  37.992  70.918  0.00  0.00            
ATOM    649  P   DG  X  21      60.259  37.053  71.571  0.00  0.00            
ATOM    650  OP1 DG  X  21      61.455  37.833  71.802  0.00  0.00            
ATOM    651  OP2 DG  X  21      60.333  35.778  70.872  0.00  0.00            
ATOM    652  O5' DG  X  21      59.671  36.756  73.011  0.00  0.00            
ATOM    653  C5' DG  X  21      59.670  37.765  74.033  0.00  0.00            
ATOM    654  H5' DG  X  21      59.391  38.698  73.543  0.00  0.00            
ATOM    655 H5'' DG  X  21      60.668  37.824  74.454  0.00  0.00            
ATOM    656  C4' DG  X  21      58.579  37.433  75.133  0.00  0.00            
ATOM    657  H4' DG  X  21      58.500  38.324  75.750  0.00  0.00            
ATOM    658  O4' DG  X  21      57.302  37.120  74.574  0.00  0.00            
ATOM    659  C1' DG  X  21      56.727  36.157  75.402  0.00  0.00            
ATOM    660  H1' DG  X  21      56.342  36.692  76.256  0.00  0.00            
ATOM    661  N9  DG  X  21      55.616  35.449  74.825  0.00  0.00            
ATOM    662  C8  DG  X  21      54.359  35.434  75.417  0.00  0.00            
ATOM    663  H8  DG  X  21      54.105  35.959  76.328  0.00  0.00            
ATOM    664  N7  DG  X  21      53.475  34.690  74.817  0.00  0.00            
ATOM    665  C5  DG  X  21      54.126  34.189  73.717  0.00  0.00            
ATOM    666  C6  DG  X  21      53.745  33.366  72.644  0.00  0.00            
ATOM    667  O6  DG  X  21      52.673  32.820  72.409  0.00  0.00            
ATOM    668  N1  DG  X  21      54.713  33.080  71.707  0.00  0.00            
ATOM    669  H1  DG  X  21      54.374  32.686  70.841  0.00  0.00            
ATOM    670  C2  DG  X  21      56.024  33.495  71.809  0.00  0.00            
ATOM    671  N2  DG  X  21      56.861  33.196  70.869  0.00  0.00            
ATOM    672  H21 DG  X  21      56.628  32.733  69.998  0.00  0.00            
ATOM    673  H22 DG  X  21      57.849  33.357  71.065  0.00  0.00            
ATOM    674  N3  DG  X  21      56.428  34.229  72.832  0.00  0.00            
ATOM    675  C4  DG  X  21      55.452  34.581  73.730  0.00  0.00            
ATOM    676  C3' DG  X  21      59.033  36.251  75.962  0.00  0.00            
ATOM    677  H3' DG  X  21      59.936  35.776  75.566  0.00  0.00            
ATOM    678  C2' DG  X  21      57.901  35.224  75.648  0.00  0.00            
ATOM    679  H2' DG  X  21      58.234  34.689  74.766  0.00  0.00            
ATOM    680 H2'' DG  X  21      57.708  34.485  76.414  0.00  0.00            
ATOM    681  O3' DG  X  21      59.121  36.579  77.299  0.00  0.00            
ATOM    682  P   DG  X  22      59.556  35.567  78.491  0.00  0.00            
ATOM    683  OP1 DG  X  22      60.075  36.362  79.562  0.00  0.00            
ATOM    684  OP2 DG  X  22      60.480  34.534  77.932  0.00  0.00            
ATOM    685  O5' DG  X  22      58.153  34.865  78.942  0.00  0.00            
ATOM    686  C5' DG  X  22      57.059  35.645  79.347  0.00  0.00            
ATOM    687  H5' DG  X  22      56.879  36.476  78.664  0.00  0.00            
ATOM    688 H5'' DG  X  22      57.211  36.019  80.364  0.00  0.00            
ATOM    689  C4' DG  X  22      55.751  34.849  79.414  0.00  0.00            
ATOM    690  H4' DG  X  22      54.948  35.503  79.754  0.00  0.00            
ATOM    691  O4' DG  X  22      55.271  34.293  78.181  0.00  0.00            
ATOM    692  C1' DG  X  22      54.587  33.105  78.456  0.00  0.00            
ATOM    693  H1' DG  X  22      53.623  33.369  78.911  0.00  0.00            
ATOM    694  N9  DG  X  22      54.322  32.245  77.303  0.00  0.00            
ATOM    695  C8  DG  X  22      53.059  31.986  76.777  0.00  0.00            
ATOM    696  H8  DG  X  22      52.152  32.140  77.345  0.00  0.00            
ATOM    697  N7  DG  X  22      53.088  31.352  75.625  0.00  0.00            
ATOM    698  C5  DG  X  22      54.436  31.247  75.317  0.00  0.00            
ATOM    699  C6  DG  X  22      55.099  30.843  74.114  0.00  0.00            
ATOM    700  O6  DG  X  22      54.753  30.229  73.115  0.00  0.00            
ATOM    701  N1  DG  X  22      56.488  30.914  74.176  0.00  0.00            
ATOM    702  H1  DG  X  22      56.943  30.281  73.533  0.00  0.00            
ATOM    703  C2  DG  X  22      57.096  31.578  75.129  0.00  0.00            
ATOM    704  N2  DG  X  22      58.413  31.700  75.006  0.00  0.00            
ATOM    705  H21 DG  X  22      58.903  31.404  74.168  0.00  0.00            
ATOM    706  H22 DG  X  22      58.898  32.050  75.822  0.00  0.00            
ATOM    707  N3  DG  X  22      56.466  32.069  76.240  0.00  0.00            
ATOM    708  C4  DG  X  22      55.172  31.854  76.283  0.00  0.00            
ATOM    709  C3' DG  X  22      55.879  33.682  80.374  0.00  0.00            
ATOM    710  H3' DG  X  22      56.922  33.569  80.653  0.00  0.00            
ATOM    711  C2' DG  X  22      55.421  32.445  79.578  0.00  0.00            
ATOM    712  H2' DG  X  22      56.290  31.886  79.224  0.00  0.00            
ATOM    713 H2'' DG  X  22      54.783  31.741  80.114  0.00  0.00            
ATOM    714  O3' DG  X  22      54.937  33.861  81.434  0.00  0.00            
ATOM    715  P   DT3 X  23      55.008  33.051  82.785  0.00  0.00            
ATOM    716  OP1 DT3 X  23      54.988  31.652  82.579  0.00  0.00            
ATOM    717  OP2 DT3 X  23      53.977  33.665  83.662  0.00  0.00            
ATOM    718  O5' DT3 X  23      56.414  33.338  83.353  0.00  0.00            
ATOM    719  C5' DT3 X  23      56.858  34.708  83.759  0.00  0.00            
ATOM    720  H5' DT3 X  23      56.380  34.790  84.745  0.00  0.00            
ATOM    721 H5'' DT3 X  23      56.374  35.452  83.128  0.00  0.00            
ATOM    722  C4' DT3 X  23      58.317  34.967  83.745  0.00  0.00            
ATOM    723  H4' DT3 X  23      58.546  35.997  84.000  0.00  0.00            
ATOM    724  O4' DT3 X  23      59.013  34.091  84.698  0.00  0.00            
ATOM    725  C1' DT3 X  23      60.103  33.553  83.970  0.00  0.00            
ATOM    726  H1' DT3 X  23      60.993  34.192  83.988  0.00  0.00            
ATOM    727  N1  DT3 X  23      60.426  32.262  84.676  0.00  0.00            
ATOM    728  C6  DT3 X  23      59.434  31.318  84.911  0.00  0.00            
ATOM    729  H6  DT3 X  23      58.411  31.448  84.609  0.00  0.00            
ATOM    730  C5  DT3 X  23      59.775  30.186  85.526  0.00  0.00            
ATOM    731  C7  DT3 X  23      58.720  29.179  85.792  0.00  0.00            
ATOM    732  H71 DT3 X  23      58.896  28.930  86.846  0.00  0.00            
ATOM    733  H72 DT3 X  23      57.709  29.560  85.720  0.00  0.00            
ATOM    734  H73 DT3 X  23      58.829  28.244  85.241  0.00  0.00            
ATOM    735  C4  DT3 X  23      61.130  29.843  85.964  0.00  0.00            
ATOM    736  O4  DT3 X  23      61.495  28.813  86.515  0.00  0.00            
ATOM    737  N3  DT3 X  23      62.135  30.839  85.742  0.00  0.00            
ATOM    738  H3  DT3 X  23      63.051  30.698  86.150  0.00  0.00            
ATOM    739  C2  DT3 X  23      61.787  32.035  85.079  0.00  0.00            
ATOM    740  O2  DT3 X  23      62.638  32.937  84.924  0.00  0.00            
ATOM    741  C3' DT3 X  23      59.044  34.711  82.379  0.00  0.00            
ATOM    742  H3' DT3 X  23      58.296  34.814  81.596  0.00  0.00            
ATOM    743  C2' DT3 X  23      59.659  33.377  82.485  0.00  0.00            
ATOM    744  H2' DT3 X  23      58.833  32.670  82.433  0.00  0.00            
ATOM    745 H2'' DT3 X  23      60.453  33.073  81.799  0.00  0.00            
ATOM    746  O3' DT3 X  23      60.122  35.612  82.085  0.00  0.00            
ATOM    747 HO3' DT3 X  23      60.042  35.883  81.166  0.00  0.00            
END
