# Supplementary material for: Complexity of Guanine Quadruplex Unfolding Pathways Revealed by Atomistic Pulling Simulations
Source: J Chem Inf Model. 2023 Jul 17;63(15):4716–31. doi: 10.1021/acs.jcim.3c00171 (PMC10428220; doi:10.1021/acs.jcim.3c00171)
Supplement: Supplementary file 2 — ci3c00171_si_002.zip [file ci3c00171_si_002.zip › coordinates/intermediates/5-triplex.pdb]

ATOM      1 HO5' DT5 X   1      45.349  36.501  77.509  0.00  0.00            
ATOM      2  O5' DT5 X   1      44.760  37.252  77.502  0.00  0.00            
ATOM      3  C5' DT5 X   1      45.259  38.230  76.565  0.00  0.00            
ATOM      4  H5' DT5 X   1      46.350  38.210  76.483  0.00  0.00            
ATOM      5 H5'' DT5 X   1      45.058  39.268  76.843  0.00  0.00            
ATOM      6  C4' DT5 X   1      44.609  37.784  75.165  0.00  0.00            
ATOM      7  H4' DT5 X   1      45.196  38.251  74.374  0.00  0.00            
ATOM      8  O4' DT5 X   1      44.818  36.405  75.054  0.00  0.00            
ATOM      9  C1' DT5 X   1      43.612  35.911  74.540  0.00  0.00            
ATOM     10  H1' DT5 X   1      43.650  35.931  73.450  0.00  0.00            
ATOM     11  N1  DT5 X   1      43.316  34.567  75.015  0.00  0.00            
ATOM     12  C6  DT5 X   1      43.646  34.135  76.284  0.00  0.00            
ATOM     13  H6  DT5 X   1      44.142  34.828  76.944  0.00  0.00            
ATOM     14  C5  DT5 X   1      43.391  32.861  76.730  0.00  0.00            
ATOM     15  C7  DT5 X   1      43.729  32.377  78.158  0.00  0.00            
ATOM     16  H71 DT5 X   1      43.976  33.282  78.719  0.00  0.00            
ATOM     17  H72 DT5 X   1      42.935  31.744  78.556  0.00  0.00            
ATOM     18  H73 DT5 X   1      44.657  31.825  78.290  0.00  0.00            
ATOM     19  C4  DT5 X   1      42.767  31.880  75.786  0.00  0.00            
ATOM     20  O4  DT5 X   1      42.603  30.698  76.014  0.00  0.00            
ATOM     21  N3  DT5 X   1      42.417  32.343  74.537  0.00  0.00            
ATOM     22  H3  DT5 X   1      42.092  31.700  73.819  0.00  0.00            
ATOM     23  C2  DT5 X   1      42.632  33.656  74.101  0.00  0.00            
ATOM     24  O2  DT5 X   1      42.241  33.957  72.991  0.00  0.00            
ATOM     25  C3' DT5 X   1      43.151  38.177  75.047  0.00  0.00            
ATOM     26  H3' DT5 X   1      42.895  38.749  75.931  0.00  0.00            
ATOM     27  C2' DT5 X   1      42.490  36.869  74.980  0.00  0.00            
ATOM     28  H2' DT5 X   1      42.111  36.600  75.965  0.00  0.00            
ATOM     29 H2'' DT5 X   1      41.604  36.905  74.353  0.00  0.00            
ATOM     30  O3' DT5 X   1      42.951  38.889  73.862  0.00  0.00            
ATOM     31  P   DG  X   2      42.522  40.428  73.993  0.00  0.00            
ATOM     32  OP1 DG  X   2      43.526  41.109  74.858  0.00  0.00            
ATOM     33  OP2 DG  X   2      41.138  40.455  74.473  0.00  0.00            
ATOM     34  O5' DG  X   2      42.574  41.052  72.520  0.00  0.00            
ATOM     35  C5' DG  X   2      41.501  40.801  71.669  0.00  0.00            
ATOM     36  H5' DG  X   2      40.569  41.259  71.976  0.00  0.00            
ATOM     37 H5'' DG  X   2      41.319  39.731  71.707  0.00  0.00            
ATOM     38  C4' DG  X   2      41.733  41.085  70.163  0.00  0.00            
ATOM     39  H4' DG  X   2      40.827  40.891  69.594  0.00  0.00            
ATOM     40  O4' DG  X   2      41.895  42.476  70.047  0.00  0.00            
ATOM     41  C1' DG  X   2      42.814  42.694  68.977  0.00  0.00            
ATOM     42  H1' DG  X   2      42.331  42.354  68.059  0.00  0.00            
ATOM     43  N9  DG  X   2      43.416  44.024  68.914  0.00  0.00            
ATOM     44  C8  DG  X   2      44.737  44.363  68.897  0.00  0.00            
ATOM     45  H8  DG  X   2      45.455  43.570  69.065  0.00  0.00            
ATOM     46  N7  DG  X   2      45.050  45.644  68.772  0.00  0.00            
ATOM     47  C5  DG  X   2      43.752  46.227  68.587  0.00  0.00            
ATOM     48  C6  DG  X   2      43.285  47.539  68.405  0.00  0.00            
ATOM     49  O6  DG  X   2      43.917  48.620  68.300  0.00  0.00            
ATOM     50  N1  DG  X   2      41.956  47.742  68.337  0.00  0.00            
ATOM     51  H1  DG  X   2      41.617  48.692  68.333  0.00  0.00            
ATOM     52  C2  DG  X   2      41.073  46.741  68.481  0.00  0.00            
ATOM     53  N2  DG  X   2      39.783  47.003  68.513  0.00  0.00            
ATOM     54  H21 DG  X   2      39.556  47.975  68.330  0.00  0.00            
ATOM     55  H22 DG  X   2      39.080  46.350  68.841  0.00  0.00            
ATOM     56  N3  DG  X   2      41.391  45.470  68.571  0.00  0.00            
ATOM     57  C4  DG  X   2      42.780  45.237  68.680  0.00  0.00            
ATOM     58  C3' DG  X   2      42.947  40.360  69.476  0.00  0.00            
ATOM     59  H3' DG  X   2      43.451  39.682  70.163  0.00  0.00            
ATOM     60  C2' DG  X   2      43.829  41.589  69.394  0.00  0.00            
ATOM     61  H2' DG  X   2      44.282  41.790  70.360  0.00  0.00            
ATOM     62 H2'' DG  X   2      44.645  41.375  68.699  0.00  0.00            
ATOM     63  O3' DG  X   2      42.486  39.852  68.217  0.00  0.00            
ATOM     64  P   DG  X   3      43.377  39.593  66.862  0.00  0.00            
ATOM     65  OP1 DG  X   3      42.739  38.389  66.336  0.00  0.00            
ATOM     66  OP2 DG  X   3      44.784  39.529  67.192  0.00  0.00            
ATOM     67  O5' DG  X   3      43.075  40.892  65.962  0.00  0.00            
ATOM     68  C5' DG  X   3      41.679  41.278  65.514  0.00  0.00            
ATOM     69  H5' DG  X   3      41.202  41.400  66.482  0.00  0.00            
ATOM     70 H5'' DG  X   3      41.333  40.414  64.943  0.00  0.00            
ATOM     71  C4' DG  X   3      41.428  42.507  64.594  0.00  0.00            
ATOM     72  H4' DG  X   3      40.391  42.542  64.246  0.00  0.00            
ATOM     73  O4' DG  X   3      41.774  43.700  65.267  0.00  0.00            
ATOM     74  C1' DG  X   3      41.874  44.600  64.197  0.00  0.00            
ATOM     75  H1' DG  X   3      40.847  44.765  63.860  0.00  0.00            
ATOM     76  N9  DG  X   3      42.572  45.795  64.653  0.00  0.00            
ATOM     77  C8  DG  X   3      43.951  46.032  64.806  0.00  0.00            
ATOM     78  H8  DG  X   3      44.650  45.212  64.774  0.00  0.00            
ATOM     79  N7  DG  X   3      44.210  47.279  65.140  0.00  0.00            
ATOM     80  C5  DG  X   3      42.952  47.901  65.066  0.00  0.00            
ATOM     81  C6  DG  X   3      42.552  49.250  65.225  0.00  0.00            
ATOM     82  O6  DG  X   3      43.212  50.228  65.400  0.00  0.00            
ATOM     83  N1  DG  X   3      41.193  49.523  65.087  0.00  0.00            
ATOM     84  H1  DG  X   3      40.934  50.503  65.164  0.00  0.00            
ATOM     85  C2  DG  X   3      40.324  48.507  64.821  0.00  0.00            
ATOM     86  N2  DG  X   3      39.005  48.738  64.793  0.00  0.00            
ATOM     87  H21 DG  X   3      38.623  49.616  65.108  0.00  0.00            
ATOM     88  H22 DG  X   3      38.366  48.002  64.541  0.00  0.00            
ATOM     89  N3  DG  X   3      40.693  47.247  64.722  0.00  0.00            
ATOM     90  C4  DG  X   3      41.962  46.954  64.869  0.00  0.00            
ATOM     91  C3' DG  X   3      42.308  42.388  63.339  0.00  0.00            
ATOM     92  H3' DG  X   3      43.154  41.774  63.670  0.00  0.00            
ATOM     93  C2' DG  X   3      42.552  43.840  63.105  0.00  0.00            
ATOM     94  H2' DG  X   3      43.632  43.919  63.044  0.00  0.00            
ATOM     95 H2'' DG  X   3      42.059  44.119  62.173  0.00  0.00            
ATOM     96  O3' DG  X   3      41.685  41.578  62.347  0.00  0.00            
ATOM     97  P   DG  X   4      41.517  41.803  60.757  0.00  0.00            
ATOM     98  OP1 DG  X   4      40.910  40.568  60.241  0.00  0.00            
ATOM     99  OP2 DG  X   4      42.841  42.235  60.372  0.00  0.00            
ATOM    100  O5' DG  X   4      40.500  43.015  60.621  0.00  0.00            
ATOM    101  C5' DG  X   4      39.175  43.031  61.211  0.00  0.00            
ATOM    102  H5' DG  X   4      39.297  42.901  62.280  0.00  0.00            
ATOM    103 H5'' DG  X   4      38.597  42.165  60.888  0.00  0.00            
ATOM    104  C4' DG  X   4      38.360  44.296  60.826  0.00  0.00            
ATOM    105  H4' DG  X   4      37.318  44.145  61.086  0.00  0.00            
ATOM    106  O4' DG  X   4      38.755  45.428  61.610  0.00  0.00            
ATOM    107  C1' DG  X   4      38.622  46.635  60.880  0.00  0.00            
ATOM    108  H1' DG  X   4      37.622  47.045  61.036  0.00  0.00            
ATOM    109  N9  DG  X   4      39.610  47.580  61.366  0.00  0.00            
ATOM    110  C8  DG  X   4      41.009  47.417  61.476  0.00  0.00            
ATOM    111  H8  DG  X   4      41.409  46.438  61.300  0.00  0.00            
ATOM    112  N7  DG  X   4      41.699  48.515  61.622  0.00  0.00            
ATOM    113  C5  DG  X   4      40.660  49.435  61.702  0.00  0.00            
ATOM    114  C6  DG  X   4      40.629  50.862  62.085  0.00  0.00            
ATOM    115  O6  DG  X   4      41.568  51.618  62.329  0.00  0.00            
ATOM    116  N1  DG  X   4      39.389  51.442  62.181  0.00  0.00            
ATOM    117  H1  DG  X   4      39.371  52.453  62.100  0.00  0.00            
ATOM    118  C2  DG  X   4      38.259  50.726  61.985  0.00  0.00            
ATOM    119  N2  DG  X   4      37.160  51.377  62.013  0.00  0.00            
ATOM    120  H21 DG  X   4      37.060  52.365  62.181  0.00  0.00            
ATOM    121  H22 DG  X   4      36.330  50.849  61.841  0.00  0.00            
ATOM    122  N3  DG  X   4      38.130  49.409  61.642  0.00  0.00            
ATOM    123  C4  DG  X   4      39.380  48.888  61.567  0.00  0.00            
ATOM    124  C3' DG  X   4      38.382  44.660  59.349  0.00  0.00            
ATOM    125  H3' DG  X   4      39.255  44.183  58.912  0.00  0.00            
ATOM    126  C2' DG  X   4      38.744  46.179  59.396  0.00  0.00            
ATOM    127  H2' DG  X   4      39.766  46.411  59.097  0.00  0.00            
ATOM    128 H2'' DG  X   4      37.988  46.755  58.856  0.00  0.00            
ATOM    129  O3' DG  X   4      37.077  44.497  58.708  0.00  0.00            
ATOM    130  P   DT  X   5      36.528  43.082  58.270  0.00  0.00            
ATOM    131  OP1 DT  X   5      37.594  42.478  57.493  0.00  0.00            
ATOM    132  OP2 DT  X   5      35.275  43.211  57.461  0.00  0.00            
ATOM    133  O5' DT  X   5      36.267  42.150  59.569  0.00  0.00            
ATOM    134  C5' DT  X   5      34.992  42.276  60.191  0.00  0.00            
ATOM    135  H5' DT  X   5      34.187  42.003  59.522  0.00  0.00            
ATOM    136 H5'' DT  X   5      34.811  43.314  60.449  0.00  0.00            
ATOM    137  C4' DT  X   5      34.861  41.484  61.492  0.00  0.00            
ATOM    138  H4' DT  X   5      34.700  40.405  61.371  0.00  0.00            
ATOM    139  O4' DT  X   5      35.975  41.726  62.253  0.00  0.00            
ATOM    140  C1' DT  X   5      35.635  41.414  63.558  0.00  0.00            
ATOM    141  H1' DT  X   5      35.523  40.324  63.597  0.00  0.00            
ATOM    142  N1  DT  X   5      36.638  41.903  64.540  0.00  0.00            
ATOM    143  C6  DT  X   5      36.858  43.251  64.725  0.00  0.00            
ATOM    144  H6  DT  X   5      36.383  44.047  64.158  0.00  0.00            
ATOM    145  C5  DT  X   5      37.821  43.591  65.695  0.00  0.00            
ATOM    146  C7  DT  X   5      38.141  45.079  65.942  0.00  0.00            
ATOM    147  H71 DT  X   5      37.617  45.755  65.284  0.00  0.00            
ATOM    148  H72 DT  X   5      38.083  45.339  67.004  0.00  0.00            
ATOM    149  H73 DT  X   5      39.193  45.210  65.681  0.00  0.00            
ATOM    150  C4  DT  X   5      38.554  42.604  66.412  0.00  0.00            
ATOM    151  O4  DT  X   5      39.458  42.835  67.261  0.00  0.00            
ATOM    152  N3  DT  X   5      38.244  41.336  66.158  0.00  0.00            
ATOM    153  H3  DT  X   5      38.589  40.600  66.764  0.00  0.00            
ATOM    154  C2  DT  X   5      37.311  40.956  65.287  0.00  0.00            
ATOM    155  O2  DT  X   5      37.110  39.717  65.194  0.00  0.00            
ATOM    156  C3' DT  X   5      33.644  41.877  62.397  0.00  0.00            
ATOM    157  H3' DT  X   5      33.108  42.761  62.051  0.00  0.00            
ATOM    158  C2' DT  X   5      34.244  42.013  63.793  0.00  0.00            
ATOM    159  H2' DT  X   5      34.292  43.050  64.113  0.00  0.00            
ATOM    160 H2'' DT  X   5      33.787  41.347  64.533  0.00  0.00            
ATOM    161  O3' DT  X   5      32.712  40.838  62.470  0.00  0.00            
ATOM    162  P   DT  X   6      31.201  41.028  62.619  0.00  0.00            
ATOM    163  OP1 DT  X   6      30.598  39.627  62.752  0.00  0.00            
ATOM    164  OP2 DT  X   6      30.741  41.829  61.483  0.00  0.00            
ATOM    165  O5' DT  X   6      30.842  41.836  63.944  0.00  0.00            
ATOM    166  C5' DT  X   6      29.530  42.345  64.229  0.00  0.00            
ATOM    167  H5' DT  X   6      28.832  41.569  63.896  0.00  0.00            
ATOM    168 H5'' DT  X   6      29.367  43.202  63.565  0.00  0.00            
ATOM    169  C4' DT  X   6      29.260  42.852  65.651  0.00  0.00            
ATOM    170  H4' DT  X   6      28.220  43.193  65.657  0.00  0.00            
ATOM    171  O4' DT  X   6      29.441  41.842  66.664  0.00  0.00            
ATOM    172  C1' DT  X   6      30.626  42.235  67.357  0.00  0.00            
ATOM    173  H1' DT  X   6      30.439  42.636  68.349  0.00  0.00            
ATOM    174  N1  DT  X   6      31.303  40.903  67.469  0.00  0.00            
ATOM    175  C6  DT  X   6      31.970  40.281  66.449  0.00  0.00            
ATOM    176  H6  DT  X   6      32.198  40.720  65.495  0.00  0.00            
ATOM    177  C5  DT  X   6      32.548  39.089  66.622  0.00  0.00            
ATOM    178  C7  DT  X   6      33.436  38.608  65.485  0.00  0.00            
ATOM    179  H71 DT  X   6      34.433  38.783  65.884  0.00  0.00            
ATOM    180  H72 DT  X   6      33.305  37.519  65.433  0.00  0.00            
ATOM    181  H73 DT  X   6      33.304  39.088  64.518  0.00  0.00            
ATOM    182  C4  DT  X   6      32.417  38.427  67.875  0.00  0.00            
ATOM    183  O4  DT  X   6      32.933  37.304  68.209  0.00  0.00            
ATOM    184  N3  DT  X   6      31.760  39.149  68.907  0.00  0.00            
ATOM    185  H3  DT  X   6      31.742  38.780  69.853  0.00  0.00            
ATOM    186  C2  DT  X   6      31.243  40.361  68.724  0.00  0.00            
ATOM    187  O2  DT  X   6      30.665  40.812  69.724  0.00  0.00            
ATOM    188  C3' DT  X   6      30.129  44.038  66.019  0.00  0.00            
ATOM    189  H3' DT  X   6      30.436  44.576  65.117  0.00  0.00            
ATOM    190  C2' DT  X   6      31.343  43.351  66.593  0.00  0.00            
ATOM    191  H2' DT  X   6      31.939  42.988  65.764  0.00  0.00            
ATOM    192 H2'' DT  X   6      32.039  43.944  67.184  0.00  0.00            
ATOM    193  O3' DT  X   6      29.552  44.939  67.063  0.00  0.00            
ATOM    194  P   DA  X   7      30.320  46.334  67.472  0.00  0.00            
ATOM    195  OP1 DA  X   7      29.297  47.260  68.033  0.00  0.00            
ATOM    196  OP2 DA  X   7      31.189  46.833  66.434  0.00  0.00            
ATOM    197  O5' DA  X   7      31.311  45.972  68.587  0.00  0.00            
ATOM    198  C5' DA  X   7      30.871  45.472  69.789  0.00  0.00            
ATOM    199  H5' DA  X   7      30.141  44.674  69.626  0.00  0.00            
ATOM    200 H5'' DA  X   7      30.437  46.206  70.452  0.00  0.00            
ATOM    201  C4' DA  X   7      32.065  44.854  70.503  0.00  0.00            
ATOM    202  H4' DA  X   7      31.796  44.514  71.507  0.00  0.00            
ATOM    203  O4' DA  X   7      32.339  43.640  69.733  0.00  0.00            
ATOM    204  C1' DA  X   7      33.727  43.407  69.912  0.00  0.00            
ATOM    205  H1' DA  X   7      33.849  43.077  70.940  0.00  0.00            
ATOM    206  N9  DA  X   7      34.243  42.364  69.066  0.00  0.00            
ATOM    207  C8  DA  X   7      34.473  42.386  67.748  0.00  0.00            
ATOM    208  H8  DA  X   7      34.279  43.282  67.165  0.00  0.00            
ATOM    209  N7  DA  X   7      35.145  41.330  67.294  0.00  0.00            
ATOM    210  C5  DA  X   7      35.265  40.489  68.407  0.00  0.00            
ATOM    211  C6  DA  X   7      35.822  39.226  68.679  0.00  0.00            
ATOM    212  N6  DA  X   7      36.457  38.473  67.847  0.00  0.00            
ATOM    213  H61 DA  X   7      36.495  37.471  67.988  0.00  0.00            
ATOM    214  H62 DA  X   7      36.455  38.931  66.941  0.00  0.00            
ATOM    215  N1  DA  X   7      35.672  38.704  69.893  0.00  0.00            
ATOM    216  C2  DA  X   7      35.055  39.377  70.825  0.00  0.00            
ATOM    217  H2  DA  X   7      34.957  38.868  71.769  0.00  0.00            
ATOM    218  N3  DA  X   7      34.597  40.588  70.733  0.00  0.00            
ATOM    219  C4  DA  X   7      34.708  41.120  69.488  0.00  0.00            
ATOM    220  C3' DA  X   7      33.345  45.682  70.550  0.00  0.00            
ATOM    221  H3' DA  X   7      33.300  46.705  70.189  0.00  0.00            
ATOM    222  C2' DA  X   7      34.331  44.778  69.740  0.00  0.00            
ATOM    223  H2' DA  X   7      34.259  45.028  68.671  0.00  0.00            
ATOM    224 H2'' DA  X   7      35.348  44.853  70.108  0.00  0.00            
ATOM    225  O3' DA  X   7      33.755  45.888  71.956  0.00  0.00            
ATOM    226  P   DG  X   8      33.291  47.282  72.695  0.00  0.00            
ATOM    227  OP1 DG  X   8      33.830  47.069  74.007  0.00  0.00            
ATOM    228  OP2 DG  X   8      31.842  47.375  72.534  0.00  0.00            
ATOM    229  O5' DG  X   8      34.067  48.507  72.062  0.00  0.00            
ATOM    230  C5' DG  X   8      33.964  49.781  72.654  0.00  0.00            
ATOM    231  H5' DG  X   8      34.608  49.882  73.540  0.00  0.00            
ATOM    232 H5'' DG  X   8      32.912  49.920  72.907  0.00  0.00            
ATOM    233  C4' DG  X   8      34.323  50.900  71.687  0.00  0.00            
ATOM    234  H4' DG  X   8      33.972  51.887  72.013  0.00  0.00            
ATOM    235  O4' DG  X   8      35.726  50.951  71.418  0.00  0.00            
ATOM    236  C1' DG  X   8      35.996  51.462  70.135  0.00  0.00            
ATOM    237  H1' DG  X   8      36.098  52.552  70.136  0.00  0.00            
ATOM    238  N9  DG  X   8      37.309  50.965  69.651  0.00  0.00            
ATOM    239  C8  DG  X   8      37.729  49.686  69.482  0.00  0.00            
ATOM    240  H8  DG  X   8      37.255  48.764  69.790  0.00  0.00            
ATOM    241  N7  DG  X   8      38.894  49.651  68.861  0.00  0.00            
ATOM    242  C5  DG  X   8      39.337  50.931  68.746  0.00  0.00            
ATOM    243  C6  DG  X   8      40.630  51.413  68.431  0.00  0.00            
ATOM    244  O6  DG  X   8      41.701  50.863  68.234  0.00  0.00            
ATOM    245  N1  DG  X   8      40.612  52.773  68.393  0.00  0.00            
ATOM    246  H1  DG  X   8      41.465  53.225  68.094  0.00  0.00            
ATOM    247  C2  DG  X   8      39.541  53.562  68.642  0.00  0.00            
ATOM    248  N2  DG  X   8      39.823  54.802  68.566  0.00  0.00            
ATOM    249  H21 DG  X   8      40.804  55.062  68.476  0.00  0.00            
ATOM    250  H22 DG  X   8      39.102  55.451  68.846  0.00  0.00            
ATOM    251  N3  DG  X   8      38.386  53.139  69.119  0.00  0.00            
ATOM    252  C4  DG  X   8      38.344  51.759  69.146  0.00  0.00            
ATOM    253  C3' DG  X   8      33.604  50.804  70.310  0.00  0.00            
ATOM    254  H3' DG  X   8      33.193  49.785  70.207  0.00  0.00            
ATOM    255  C2' DG  X   8      34.722  50.991  69.360  0.00  0.00            
ATOM    256  H2' DG  X   8      34.885  50.056  68.813  0.00  0.00            
ATOM    257 H2'' DG  X   8      34.529  51.709  68.566  0.00  0.00            
ATOM    258  O3' DG  X   8      32.638  51.798  70.002  0.00  0.00            
ATOM    259  P   DG  X   9      31.354  51.468  69.099  0.00  0.00            
ATOM    260  OP1 DG  X   9      30.222  52.305  69.527  0.00  0.00            
ATOM    261  OP2 DG  X   9      31.213  49.979  68.954  0.00  0.00            
ATOM    262  O5' DG  X   9      31.926  52.020  67.678  0.00  0.00            
ATOM    263  C5' DG  X   9      31.890  53.434  67.351  0.00  0.00            
ATOM    264  H5' DG  X   9      32.235  53.995  68.209  0.00  0.00            
ATOM    265 H5'' DG  X   9      30.883  53.747  67.076  0.00  0.00            
ATOM    266  C4' DG  X   9      32.790  53.753  66.201  0.00  0.00            
ATOM    267  H4' DG  X   9      32.573  54.796  65.949  0.00  0.00            
ATOM    268  O4' DG  X   9      34.147  53.588  66.560  0.00  0.00            
ATOM    269  C1' DG  X   9      34.915  53.258  65.453  0.00  0.00            
ATOM    270  H1' DG  X   9      34.911  54.114  64.801  0.00  0.00            
ATOM    271  N9  DG  X   9      36.303  52.704  65.659  0.00  0.00            
ATOM    272  C8  DG  X   9      36.691  51.383  65.669  0.00  0.00            
ATOM    273  H8  DG  X   9      35.990  50.564  65.696  0.00  0.00            
ATOM    274  N7  DG  X   9      37.952  51.193  65.507  0.00  0.00            
ATOM    275  C5  DG  X   9      38.484  52.502  65.534  0.00  0.00            
ATOM    276  C6  DG  X   9      39.825  53.042  65.409  0.00  0.00            
ATOM    277  O6  DG  X   9      40.856  52.482  65.232  0.00  0.00            
ATOM    278  N1  DG  X   9      39.857  54.451  65.473  0.00  0.00            
ATOM    279  H1  DG  X   9      40.719  54.942  65.334  0.00  0.00            
ATOM    280  C2  DG  X   9      38.788  55.233  65.452  0.00  0.00            
ATOM    281  N2  DG  X   9      38.941  56.534  65.305  0.00  0.00            
ATOM    282  H21 DG  X   9      39.793  56.986  65.036  0.00  0.00            
ATOM    283  H22 DG  X   9      38.082  57.066  65.263  0.00  0.00            
ATOM    284  N3  DG  X   9      37.536  54.833  65.588  0.00  0.00            
ATOM    285  C4  DG  X   9      37.464  53.443  65.635  0.00  0.00            
ATOM    286  C3' DG  X   9      32.749  52.925  64.913  0.00  0.00            
ATOM    287  H3' DG  X   9      31.976  52.174  65.120  0.00  0.00            
ATOM    288  C2' DG  X   9      34.069  52.204  64.826  0.00  0.00            
ATOM    289  H2' DG  X   9      34.043  51.299  65.428  0.00  0.00            
ATOM    290 H2'' DG  X   9      34.426  51.983  63.817  0.00  0.00            
ATOM    291  O3' DG  X   9      32.409  53.746  63.798  0.00  0.00            
ATOM    292  P   DG  X  10      30.923  54.132  63.320  0.00  0.00            
ATOM    293  OP1 DG  X  10      30.103  53.952  64.542  0.00  0.00            
ATOM    294  OP2 DG  X  10      30.651  53.344  62.130  0.00  0.00            
ATOM    295  O5' DG  X  10      30.928  55.736  62.975  0.00  0.00            
ATOM    296  C5' DG  X  10      31.161  56.646  64.035  0.00  0.00            
ATOM    297  H5' DG  X  10      31.322  56.156  65.002  0.00  0.00            
ATOM    298 H5'' DG  X  10      30.230  57.185  64.213  0.00  0.00            
ATOM    299  C4' DG  X  10      32.343  57.596  63.833  0.00  0.00            
ATOM    300  H4' DG  X  10      32.348  58.349  64.610  0.00  0.00            
ATOM    301  O4' DG  X  10      33.613  56.894  63.826  0.00  0.00            
ATOM    302  C1' DG  X  10      34.382  57.225  62.635  0.00  0.00            
ATOM    303  H1' DG  X  10      34.773  58.233  62.728  0.00  0.00            
ATOM    304  N9  DG  X  10      35.434  56.287  62.295  0.00  0.00            
ATOM    305  C8  DG  X  10      35.382  54.896  62.352  0.00  0.00            
ATOM    306  H8  DG  X  10      34.519  54.285  62.569  0.00  0.00            
ATOM    307  N7  DG  X  10      36.544  54.368  62.026  0.00  0.00            
ATOM    308  C5  DG  X  10      37.435  55.407  61.952  0.00  0.00            
ATOM    309  C6  DG  X  10      38.819  55.449  61.564  0.00  0.00            
ATOM    310  O6  DG  X  10      39.548  54.449  61.470  0.00  0.00            
ATOM    311  N1  DG  X  10      39.322  56.710  61.369  0.00  0.00            
ATOM    312  H1  DG  X  10      40.265  56.802  61.028  0.00  0.00            
ATOM    313  C2  DG  X  10      38.503  57.831  61.433  0.00  0.00            
ATOM    314  N2  DG  X  10      38.967  58.984  61.078  0.00  0.00            
ATOM    315  H21 DG  X  10      39.919  59.045  60.796  0.00  0.00            
ATOM    316  H22 DG  X  10      38.377  59.783  61.271  0.00  0.00            
ATOM    317  N3  DG  X  10      37.160  57.800  61.713  0.00  0.00            
ATOM    318  C4  DG  X  10      36.697  56.578  61.958  0.00  0.00            
ATOM    319  C3' DG  X  10      32.246  58.210  62.348  0.00  0.00            
ATOM    320  H3' DG  X  10      31.269  58.076  61.869  0.00  0.00            
ATOM    321  C2' DG  X  10      33.231  57.326  61.587  0.00  0.00            
ATOM    322  H2' DG  X  10      32.841  56.328  61.415  0.00  0.00            
ATOM    323 H2'' DG  X  10      33.599  57.645  60.613  0.00  0.00            
ATOM    324  O3' DG  X  10      32.829  59.491  62.164  0.00  0.00            
ATOM    325  P   DT  X  11      31.778  60.720  62.448  0.00  0.00            
ATOM    326  OP1 DT  X  11      30.564  60.348  61.695  0.00  0.00            
ATOM    327  OP2 DT  X  11      32.393  61.993  62.034  0.00  0.00            
ATOM    328  O5' DT  X  11      31.457  60.926  63.987  0.00  0.00            
ATOM    329  C5' DT  X  11      30.172  60.643  64.494  0.00  0.00            
ATOM    330  H5' DT  X  11      30.032  59.574  64.343  0.00  0.00            
ATOM    331 H5'' DT  X  11      29.376  61.257  64.084  0.00  0.00            
ATOM    332  C4' DT  X  11      30.301  60.888  65.998  0.00  0.00            
ATOM    333  H4' DT  X  11      29.258  61.007  66.321  0.00  0.00            
ATOM    334  O4' DT  X  11      30.754  59.672  66.600  0.00  0.00            
ATOM    335  C1' DT  X  11      31.878  60.083  67.453  0.00  0.00            
ATOM    336  H1' DT  X  11      31.711  59.415  68.305  0.00  0.00            
ATOM    337  N1  DT  X  11      33.173  59.687  66.829  0.00  0.00            
ATOM    338  C6  DT  X  11      33.870  60.484  65.982  0.00  0.00            
ATOM    339  H6  DT  X  11      33.534  61.487  65.749  0.00  0.00            
ATOM    340  C5  DT  X  11      35.034  60.057  65.477  0.00  0.00            
ATOM    341  C7  DT  X  11      35.881  61.004  64.663  0.00  0.00            
ATOM    342  H71 DT  X  11      35.256  61.750  64.165  0.00  0.00            
ATOM    343  H72 DT  X  11      36.598  61.568  65.264  0.00  0.00            
ATOM    344  H73 DT  X  11      36.427  60.471  63.892  0.00  0.00            
ATOM    345  C4  DT  X  11      35.620  58.734  65.799  0.00  0.00            
ATOM    346  O4  DT  X  11      36.710  58.324  65.644  0.00  0.00            
ATOM    347  N3  DT  X  11      34.713  57.978  66.505  0.00  0.00            
ATOM    348  H3  DT  X  11      34.931  56.997  66.638  0.00  0.00            
ATOM    349  C2  DT  X  11      33.450  58.306  66.939  0.00  0.00            
ATOM    350  O2  DT  X  11      32.576  57.523  67.304  0.00  0.00            
ATOM    351  C3' DT  X  11      30.968  62.113  66.545  0.00  0.00            
ATOM    352  H3' DT  X  11      31.664  62.568  65.854  0.00  0.00            
ATOM    353  C2' DT  X  11      31.698  61.460  67.744  0.00  0.00            
ATOM    354  H2' DT  X  11      32.668  61.938  67.866  0.00  0.00            
ATOM    355 H2'' DT  X  11      31.071  61.563  68.640  0.00  0.00            
ATOM    356  O3' DT  X  11      30.035  63.038  67.126  0.00  0.00            
ATOM    357  P   DT  X  12      30.583  64.533  67.604  0.00  0.00            
ATOM    358  OP1 DT  X  12      29.303  65.264  67.721  0.00  0.00            
ATOM    359  OP2 DT  X  12      31.661  64.961  66.687  0.00  0.00            
ATOM    360  O5' DT  X  12      31.201  64.219  69.026  0.00  0.00            
ATOM    361  C5' DT  X  12      31.527  65.322  69.809  0.00  0.00            
ATOM    362  H5' DT  X  12      30.623  65.698  70.306  0.00  0.00            
ATOM    363 H5'' DT  X  12      31.992  66.107  69.210  0.00  0.00            
ATOM    364  C4' DT  X  12      32.497  65.009  70.984  0.00  0.00            
ATOM    365  H4' DT  X  12      32.513  65.873  71.632  0.00  0.00            
ATOM    366  O4' DT  X  12      32.090  63.913  71.761  0.00  0.00            
ATOM    367  C1' DT  X  12      33.327  63.119  71.993  0.00  0.00            
ATOM    368  H1' DT  X  12      33.942  63.611  72.742  0.00  0.00            
ATOM    369  N1  DT  X  12      32.972  61.686  72.347  0.00  0.00            
ATOM    370  C6  DT  X  12      32.178  60.995  71.444  0.00  0.00            
ATOM    371  H6  DT  X  12      31.906  61.385  70.465  0.00  0.00            
ATOM    372  C5  DT  X  12      31.604  59.792  71.838  0.00  0.00            
ATOM    373  C7  DT  X  12      30.590  59.202  70.885  0.00  0.00            
ATOM    374  H71 DT  X  12      30.288  59.811  70.028  0.00  0.00            
ATOM    375  H72 DT  X  12      30.992  58.245  70.549  0.00  0.00            
ATOM    376  H73 DT  X  12      29.686  58.938  71.425  0.00  0.00            
ATOM    377  C4  DT  X  12      31.793  59.290  73.175  0.00  0.00            
ATOM    378  O4  DT  X  12      31.447  58.206  73.642  0.00  0.00            
ATOM    379  N3  DT  X  12      32.618  60.091  73.949  0.00  0.00            
ATOM    380  H3  DT  X  12      32.720  59.742  74.887  0.00  0.00            
ATOM    381  C2  DT  X  12      33.271  61.234  73.635  0.00  0.00            
ATOM    382  O2  DT  X  12      33.926  61.795  74.465  0.00  0.00            
ATOM    383  C3' DT  X  12      33.921  64.773  70.403  0.00  0.00            
ATOM    384  H3' DT  X  12      33.930  64.993  69.335  0.00  0.00            
ATOM    385  C2' DT  X  12      34.117  63.320  70.701  0.00  0.00            
ATOM    386  H2' DT  X  12      33.563  62.828  69.902  0.00  0.00            
ATOM    387 H2'' DT  X  12      35.167  62.999  70.706  0.00  0.00            
ATOM    388  O3' DT  X  12      34.927  65.465  71.107  0.00  0.00            
ATOM    389  P   DA  X  13      36.511  65.478  70.630  0.00  0.00            
ATOM    390  OP1 DA  X  13      37.137  66.631  71.265  0.00  0.00            
ATOM    391  OP2 DA  X  13      36.532  65.332  69.148  0.00  0.00            
ATOM    392  O5' DA  X  13      37.275  64.082  71.153  0.00  0.00            
ATOM    393  C5' DA  X  13      37.424  63.829  72.542  0.00  0.00            
ATOM    394  H5' DA  X  13      36.550  64.185  73.088  0.00  0.00            
ATOM    395 H5'' DA  X  13      38.282  64.445  72.804  0.00  0.00            
ATOM    396  C4' DA  X  13      37.669  62.385  72.860  0.00  0.00            
ATOM    397  H4' DA  X  13      38.091  62.286  73.853  0.00  0.00            
ATOM    398  O4' DA  X  13      36.490  61.689  72.664  0.00  0.00            
ATOM    399  C1' DA  X  13      36.834  60.495  71.926  0.00  0.00            
ATOM    400  H1' DA  X  13      37.147  59.778  72.672  0.00  0.00            
ATOM    401  N9  DA  X  13      35.668  59.873  71.251  0.00  0.00            
ATOM    402  C8  DA  X  13      35.058  60.185  70.039  0.00  0.00            
ATOM    403  H8  DA  X  13      35.374  61.040  69.449  0.00  0.00            
ATOM    404  N7  DA  X  13      34.260  59.230  69.604  0.00  0.00            
ATOM    405  C5  DA  X  13      34.301  58.230  70.595  0.00  0.00            
ATOM    406  C6  DA  X  13      33.768  56.969  70.769  0.00  0.00            
ATOM    407  N6  DA  X  13      33.025  56.389  69.838  0.00  0.00            
ATOM    408  H61 DA  X  13      32.603  55.488  69.986  0.00  0.00            
ATOM    409  H62 DA  X  13      32.752  56.837  68.980  0.00  0.00            
ATOM    410  N1  DA  X  13      33.959  56.199  71.863  0.00  0.00            
ATOM    411  C2  DA  X  13      34.782  56.719  72.785  0.00  0.00            
ATOM    412  H2  DA  X  13      35.106  56.022  73.541  0.00  0.00            
ATOM    413  N3  DA  X  13      35.374  57.889  72.800  0.00  0.00            
ATOM    414  C4  DA  X  13      35.114  58.610  71.645  0.00  0.00            
ATOM    415  C3' DA  X  13      38.736  61.843  71.873  0.00  0.00            
ATOM    416  H3' DA  X  13      39.182  62.658  71.294  0.00  0.00            
ATOM    417  C2' DA  X  13      37.932  60.893  70.978  0.00  0.00            
ATOM    418  H2' DA  X  13      37.620  61.431  70.081  0.00  0.00            
ATOM    419 H2'' DA  X  13      38.473  59.995  70.664  0.00  0.00            
ATOM    420  O3' DA  X  13      39.670  61.046  72.533  0.00  0.00            
ATOM    421  P   DG  X  14      41.136  61.469  73.079  0.00  0.00            
ATOM    422  OP1 DG  X  14      41.709  60.331  73.823  0.00  0.00            
ATOM    423  OP2 DG  X  14      41.073  62.793  73.751  0.00  0.00            
ATOM    424  O5' DG  X  14      41.847  61.671  71.716  0.00  0.00            
ATOM    425  C5' DG  X  14      42.242  60.558  70.949  0.00  0.00            
ATOM    426  H5' DG  X  14      41.252  60.130  70.807  0.00  0.00            
ATOM    427 H5'' DG  X  14      42.917  59.862  71.458  0.00  0.00            
ATOM    428  C4' DG  X  14      42.933  60.949  69.628  0.00  0.00            
ATOM    429  H4' DG  X  14      43.751  61.595  69.970  0.00  0.00            
ATOM    430  O4' DG  X  14      43.526  59.854  68.982  0.00  0.00            
ATOM    431  C1' DG  X  14      43.117  59.818  67.588  0.00  0.00            
ATOM    432  H1' DG  X  14      43.754  60.324  66.868  0.00  0.00            
ATOM    433  N9  DG  X  14      42.908  58.451  67.224  0.00  0.00            
ATOM    434  C8  DG  X  14      41.786  57.681  67.358  0.00  0.00            
ATOM    435  H8  DG  X  14      40.844  58.059  67.714  0.00  0.00            
ATOM    436  N7  DG  X  14      41.908  56.435  66.977  0.00  0.00            
ATOM    437  C5  DG  X  14      43.241  56.397  66.587  0.00  0.00            
ATOM    438  C6  DG  X  14      44.083  55.300  66.164  0.00  0.00            
ATOM    439  O6  DG  X  14      43.801  54.100  66.130  0.00  0.00            
ATOM    440  N1  DG  X  14      45.317  55.653  65.697  0.00  0.00            
ATOM    441  H1  DG  X  14      45.938  54.894  65.465  0.00  0.00            
ATOM    442  C2  DG  X  14      45.719  56.933  65.592  0.00  0.00            
ATOM    443  N2  DG  X  14      46.883  57.096  65.082  0.00  0.00            
ATOM    444  H21 DG  X  14      47.365  56.279  64.729  0.00  0.00            
ATOM    445  H22 DG  X  14      47.167  58.019  64.783  0.00  0.00            
ATOM    446  N3  DG  X  14      45.058  58.020  65.987  0.00  0.00            
ATOM    447  C4  DG  X  14      43.833  57.657  66.494  0.00  0.00            
ATOM    448  C3' DG  X  14      42.032  61.750  68.618  0.00  0.00            
ATOM    449  H3' DG  X  14      41.019  62.008  68.943  0.00  0.00            
ATOM    450  C2' DG  X  14      41.869  60.651  67.456  0.00  0.00            
ATOM    451  H2' DG  X  14      40.947  60.090  67.624  0.00  0.00            
ATOM    452 H2'' DG  X  14      41.858  61.110  66.461  0.00  0.00            
ATOM    453  O3' DG  X  14      42.636  62.923  68.224  0.00  0.00            
ATOM    454  P   DG  X  15      41.875  63.992  67.348  0.00  0.00            
ATOM    455  OP1 DG  X  15      42.574  65.238  67.625  0.00  0.00            
ATOM    456  OP2 DG  X  15      40.442  63.910  67.676  0.00  0.00            
ATOM    457  O5' DG  X  15      42.066  63.555  65.855  0.00  0.00            
ATOM    458  C5' DG  X  15      43.430  63.559  65.306  0.00  0.00            
ATOM    459  H5' DG  X  15      44.043  63.111  66.096  0.00  0.00            
ATOM    460 H5'' DG  X  15      43.941  64.528  65.299  0.00  0.00            
ATOM    461  C4' DG  X  15      43.480  62.851  63.949  0.00  0.00            
ATOM    462  H4' DG  X  15      44.483  63.044  63.569  0.00  0.00            
ATOM    463  O4' DG  X  15      43.506  61.439  64.176  0.00  0.00            
ATOM    464  C1' DG  X  15      42.864  60.900  63.066  0.00  0.00            
ATOM    465  H1' DG  X  15      43.581  60.997  62.253  0.00  0.00            
ATOM    466  N9  DG  X  15      42.460  59.488  63.350  0.00  0.00            
ATOM    467  C8  DG  X  15      41.286  59.005  63.806  0.00  0.00            
ATOM    468  H8  DG  X  15      40.434  59.594  64.105  0.00  0.00            
ATOM    469  N7  DG  X  15      41.234  57.685  63.874  0.00  0.00            
ATOM    470  C5  DG  X  15      42.457  57.318  63.350  0.00  0.00            
ATOM    471  C6  DG  X  15      43.019  56.031  62.952  0.00  0.00            
ATOM    472  O6  DG  X  15      42.547  54.921  63.018  0.00  0.00            
ATOM    473  N1  DG  X  15      44.342  56.093  62.523  0.00  0.00            
ATOM    474  H1  DG  X  15      44.791  55.193  62.478  0.00  0.00            
ATOM    475  C2  DG  X  15      44.925  57.294  62.339  0.00  0.00            
ATOM    476  N2  DG  X  15      46.139  57.388  61.809  0.00  0.00            
ATOM    477  H21 DG  X  15      46.721  56.620  61.496  0.00  0.00            
ATOM    478  H22 DG  X  15      46.551  58.307  61.811  0.00  0.00            
ATOM    479  N3  DG  X  15      44.484  58.492  62.646  0.00  0.00            
ATOM    480  C4  DG  X  15      43.220  58.409  63.116  0.00  0.00            
ATOM    481  C3' DG  X  15      42.408  63.262  62.925  0.00  0.00            
ATOM    482  H3' DG  X  15      41.855  64.058  63.428  0.00  0.00            
ATOM    483  C2' DG  X  15      41.787  61.914  62.797  0.00  0.00            
ATOM    484  H2' DG  X  15      41.091  61.867  63.631  0.00  0.00            
ATOM    485 H2'' DG  X  15      41.295  61.864  61.833  0.00  0.00            
ATOM    486  O3' DG  X  15      43.108  63.782  61.815  0.00  0.00            
ATOM    487  P   DG  X  16      42.447  64.793  60.749  0.00  0.00            
ATOM    488  OP1 DG  X  16      42.365  66.108  61.311  0.00  0.00            
ATOM    489  OP2 DG  X  16      41.201  64.159  60.213  0.00  0.00            
ATOM    490  O5' DG  X  16      43.527  64.733  59.547  0.00  0.00            
ATOM    491  C5' DG  X  16      43.898  63.456  59.098  0.00  0.00            
ATOM    492  H5' DG  X  16      43.096  62.736  59.275  0.00  0.00            
ATOM    493 H5'' DG  X  16      44.814  63.150  59.622  0.00  0.00            
ATOM    494  C4' DG  X  16      44.171  63.360  57.539  0.00  0.00            
ATOM    495  H4' DG  X  16      45.113  63.832  57.301  0.00  0.00            
ATOM    496  O4' DG  X  16      44.131  61.973  57.296  0.00  0.00            
ATOM    497  C1' DG  X  16      42.874  61.619  56.813  0.00  0.00            
ATOM    498  H1' DG  X  16      43.021  61.218  55.810  0.00  0.00            
ATOM    499  N9  DG  X  16      42.345  60.550  57.769  0.00  0.00            
ATOM    500  C8  DG  X  16      41.616  60.711  58.924  0.00  0.00            
ATOM    501  H8  DG  X  16      41.145  61.649  59.179  0.00  0.00            
ATOM    502  N7  DG  X  16      41.519  59.643  59.694  0.00  0.00            
ATOM    503  C5  DG  X  16      42.124  58.611  58.829  0.00  0.00            
ATOM    504  C6  DG  X  16      42.441  57.198  59.058  0.00  0.00            
ATOM    505  O6  DG  X  16      42.282  56.509  60.081  0.00  0.00            
ATOM    506  N1  DG  X  16      43.028  56.617  57.987  0.00  0.00            
ATOM    507  H1  DG  X  16      43.346  55.656  58.091  0.00  0.00            
ATOM    508  C2  DG  X  16      43.408  57.308  56.817  0.00  0.00            
ATOM    509  N2  DG  X  16      44.085  56.646  55.856  0.00  0.00            
ATOM    510  H21 DG  X  16      44.352  55.694  56.049  0.00  0.00            
ATOM    511  H22 DG  X  16      44.541  57.202  55.144  0.00  0.00            
ATOM    512  N3  DG  X  16      43.241  58.620  56.657  0.00  0.00            
ATOM    513  C4  DG  X  16      42.654  59.191  57.698  0.00  0.00            
ATOM    514  C3' DG  X  16      43.058  64.030  56.666  0.00  0.00            
ATOM    515  H3' DG  X  16      42.716  64.966  57.123  0.00  0.00            
ATOM    516  C2' DG  X  16      42.077  62.932  56.619  0.00  0.00            
ATOM    517  H2' DG  X  16      41.302  63.096  57.364  0.00  0.00            
ATOM    518 H2'' DG  X  16      41.574  62.681  55.692  0.00  0.00            
ATOM    519  O3' DG  X  16      43.419  64.302  55.322  0.00  0.00            
ATOM    520  P   DT  X  17      43.984  65.695  54.959  0.00  0.00            
ATOM    521  OP1 DT  X  17      42.972  66.703  55.291  0.00  0.00            
ATOM    522  OP2 DT  X  17      44.395  65.548  53.521  0.00  0.00            
ATOM    523  O5' DT  X  17      45.267  66.015  55.892  0.00  0.00            
ATOM    524  C5' DT  X  17      46.570  65.527  55.468  0.00  0.00            
ATOM    525  H5' DT  X  17      46.887  66.085  54.596  0.00  0.00            
ATOM    526 H5'' DT  X  17      46.441  64.511  55.087  0.00  0.00            
ATOM    527  C4' DT  X  17      47.642  65.736  56.518  0.00  0.00            
ATOM    528  H4' DT  X  17      47.823  66.815  56.570  0.00  0.00            
ATOM    529  O4' DT  X  17      47.342  65.195  57.711  0.00  0.00            
ATOM    530  C1' DT  X  17      48.407  64.379  58.222  0.00  0.00            
ATOM    531  H1' DT  X  17      49.114  65.054  58.684  0.00  0.00            
ATOM    532  N1  DT  X  17      48.088  63.261  59.149  0.00  0.00            
ATOM    533  C6  DT  X  17      47.400  62.216  58.694  0.00  0.00            
ATOM    534  H6  DT  X  17      46.968  62.185  57.720  0.00  0.00            
ATOM    535  C5  DT  X  17      47.103  61.159  59.482  0.00  0.00            
ATOM    536  C7  DT  X  17      46.344  59.974  59.055  0.00  0.00            
ATOM    537  H71 DT  X  17      45.619  59.528  59.725  0.00  0.00            
ATOM    538  H72 DT  X  17      45.942  60.073  58.042  0.00  0.00            
ATOM    539  H73 DT  X  17      47.095  59.194  58.883  0.00  0.00            
ATOM    540  C4  DT  X  17      47.462  61.195  60.905  0.00  0.00            
ATOM    541  O4  DT  X  17      47.294  60.288  61.715  0.00  0.00            
ATOM    542  N3  DT  X  17      48.050  62.331  61.280  0.00  0.00            
ATOM    543  H3  DT  X  17      48.423  62.402  62.214  0.00  0.00            
ATOM    544  C2  DT  X  17      48.478  63.338  60.493  0.00  0.00            
ATOM    545  O2  DT  X  17      49.205  64.223  60.927  0.00  0.00            
ATOM    546  C3' DT  X  17      49.014  65.118  56.143  0.00  0.00            
ATOM    547  H3' DT  X  17      48.942  64.848  55.080  0.00  0.00            
ATOM    548  C2' DT  X  17      49.016  63.810  56.951  0.00  0.00            
ATOM    549  H2' DT  X  17      48.288  63.125  56.529  0.00  0.00            
ATOM    550 H2'' DT  X  17      49.994  63.397  57.155  0.00  0.00            
ATOM    551  O3' DT  X  17      50.113  65.934  56.370  0.00  0.00            
ATOM    552  P   DT  X  18      50.452  67.212  55.464  0.00  0.00            
ATOM    553  OP1 DT  X  18      49.849  68.458  55.991  0.00  0.00            
ATOM    554  OP2 DT  X  18      50.162  66.786  54.058  0.00  0.00            
ATOM    555  O5' DT  X  18      52.060  67.278  55.697  0.00  0.00            
ATOM    556  C5' DT  X  18      52.928  67.945  54.820  0.00  0.00            
ATOM    557  H5' DT  X  18      53.516  68.751  55.252  0.00  0.00            
ATOM    558 H5'' DT  X  18      52.344  68.513  54.101  0.00  0.00            
ATOM    559  C4' DT  X  18      53.921  66.920  54.218  0.00  0.00            
ATOM    560  H4' DT  X  18      54.766  67.423  53.730  0.00  0.00            
ATOM    561  O4' DT  X  18      54.402  66.079  55.284  0.00  0.00            
ATOM    562  C1' DT  X  18      54.323  64.703  54.911  0.00  0.00            
ATOM    563  H1' DT  X  18      55.118  64.448  54.205  0.00  0.00            
ATOM    564  N1  DT  X  18      54.292  63.831  56.143  0.00  0.00            
ATOM    565  C6  DT  X  18      53.265  64.014  57.056  0.00  0.00            
ATOM    566  H6  DT  X  18      52.627  64.865  56.999  0.00  0.00            
ATOM    567  C5  DT  X  18      53.017  63.075  57.986  0.00  0.00            
ATOM    568  C7  DT  X  18      51.939  63.367  59.030  0.00  0.00            
ATOM    569  H71 DT  X  18      52.462  63.478  59.975  0.00  0.00            
ATOM    570  H72 DT  X  18      51.382  64.279  58.854  0.00  0.00            
ATOM    571  H73 DT  X  18      51.277  62.507  59.117  0.00  0.00            
ATOM    572  C4  DT  X  18      53.695  61.785  57.989  0.00  0.00            
ATOM    573  O4  DT  X  18      53.458  60.798  58.728  0.00  0.00            
ATOM    574  N3  DT  X  18      54.663  61.672  57.035  0.00  0.00            
ATOM    575  H3  DT  X  18      55.171  60.791  57.101  0.00  0.00            
ATOM    576  C2  DT  X  18      54.991  62.660  56.117  0.00  0.00            
ATOM    577  O2  DT  X  18      55.886  62.426  55.412  0.00  0.00            
ATOM    578  C3' DT  X  18      53.218  66.020  53.224  0.00  0.00            
ATOM    579  H3' DT  X  18      52.190  66.274  52.959  0.00  0.00            
ATOM    580  C2' DT  X  18      53.020  64.712  54.071  0.00  0.00            
ATOM    581  H2' DT  X  18      52.145  64.898  54.676  0.00  0.00            
ATOM    582 H2'' DT  X  18      52.913  63.787  53.501  0.00  0.00            
ATOM    583  O3' DT  X  18      53.996  65.769  52.138  0.00  0.00            
ATOM    584  P   DA  X  19      53.388  65.933  50.705  0.00  0.00            
ATOM    585  OP1 DA  X  19      54.545  65.950  49.824  0.00  0.00            
ATOM    586  OP2 DA  X  19      52.520  67.085  50.659  0.00  0.00            
ATOM    587  O5' DA  X  19      52.578  64.657  50.416  0.00  0.00            
ATOM    588  C5' DA  X  19      52.915  63.686  49.420  0.00  0.00            
ATOM    589  H5' DA  X  19      53.994  63.484  49.437  0.00  0.00            
ATOM    590 H5'' DA  X  19      52.483  64.055  48.490  0.00  0.00            
ATOM    591  C4' DA  X  19      52.230  62.393  49.773  0.00  0.00            
ATOM    592  H4' DA  X  19      52.525  61.680  49.008  0.00  0.00            
ATOM    593  O4' DA  X  19      52.610  61.901  51.051  0.00  0.00            
ATOM    594  C1' DA  X  19      51.565  61.148  51.486  0.00  0.00            
ATOM    595  H1' DA  X  19      51.518  60.193  50.967  0.00  0.00            
ATOM    596  N9  DA  X  19      51.684  60.885  52.894  0.00  0.00            
ATOM    597  C8  DA  X  19      51.286  61.565  54.008  0.00  0.00            
ATOM    598  H8  DA  X  19      50.798  62.516  53.903  0.00  0.00            
ATOM    599  N7  DA  X  19      51.697  61.093  55.157  0.00  0.00            
ATOM    600  C5  DA  X  19      52.188  59.837  54.739  0.00  0.00            
ATOM    601  C6  DA  X  19      52.752  58.740  55.403  0.00  0.00            
ATOM    602  N6  DA  X  19      53.162  58.788  56.647  0.00  0.00            
ATOM    603  H61 DA  X  19      53.427  57.913  57.101  0.00  0.00            
ATOM    604  H62 DA  X  19      53.089  59.643  57.164  0.00  0.00            
ATOM    605  N1  DA  X  19      53.025  57.635  54.765  0.00  0.00            
ATOM    606  C2  DA  X  19      52.935  57.618  53.454  0.00  0.00            
ATOM    607  H2  DA  X  19      53.248  56.712  52.948  0.00  0.00            
ATOM    608  N3  DA  X  19      52.503  58.606  52.640  0.00  0.00            
ATOM    609  C4  DA  X  19      52.168  59.659  53.407  0.00  0.00            
ATOM    610  C3' DA  X  19      50.731  62.536  49.692  0.00  0.00            
ATOM    611  H3' DA  X  19      50.534  63.578  49.470  0.00  0.00            
ATOM    612  C2' DA  X  19      50.329  62.053  51.115  0.00  0.00            
ATOM    613  H2' DA  X  19      50.415  62.896  51.803  0.00  0.00            
ATOM    614 H2'' DA  X  19      49.398  61.503  51.192  0.00  0.00            
ATOM    615  O3' DA  X  19      50.096  61.544  48.918  0.00  0.00            
ATOM    616  P   DG  X  20      49.738  61.768  47.377  0.00  0.00            
ATOM    617  OP1 DG  X  20      49.652  60.475  46.724  0.00  0.00            
ATOM    618  OP2 DG  X  20      50.604  62.782  46.853  0.00  0.00            
ATOM    619  O5' DG  X  20      48.326  62.367  47.772  0.00  0.00            
ATOM    620  C5' DG  X  20      47.423  62.946  46.930  0.00  0.00            
ATOM    621  H5' DG  X  20      47.429  62.243  46.103  0.00  0.00            
ATOM    622 H5'' DG  X  20      47.867  63.908  46.642  0.00  0.00            
ATOM    623  C4' DG  X  20      45.970  63.193  47.431  0.00  0.00            
ATOM    624  H4' DG  X  20      45.346  63.671  46.670  0.00  0.00            
ATOM    625  O4' DG  X  20      45.273  62.217  48.096  0.00  0.00            
ATOM    626  C1' DG  X  20      45.053  62.535  49.438  0.00  0.00            
ATOM    627  H1' DG  X  20      44.053  62.966  49.504  0.00  0.00            
ATOM    628  N9  DG  X  20      45.154  61.337  50.317  0.00  0.00            
ATOM    629  C8  DG  X  20      46.243  60.505  50.358  0.00  0.00            
ATOM    630  H8  DG  X  20      47.128  60.639  49.756  0.00  0.00            
ATOM    631  N7  DG  X  20      46.184  59.606  51.349  0.00  0.00            
ATOM    632  C5  DG  X  20      44.881  59.743  51.820  0.00  0.00            
ATOM    633  C6  DG  X  20      44.142  59.064  52.838  0.00  0.00            
ATOM    634  O6  DG  X  20      44.396  58.009  53.401  0.00  0.00            
ATOM    635  N1  DG  X  20      42.930  59.603  53.134  0.00  0.00            
ATOM    636  H1  DG  X  20      42.404  59.167  53.876  0.00  0.00            
ATOM    637  C2  DG  X  20      42.466  60.759  52.531  0.00  0.00            
ATOM    638  N2  DG  X  20      41.224  61.128  52.845  0.00  0.00            
ATOM    639  H21 DG  X  20      40.768  60.632  53.577  0.00  0.00            
ATOM    640  H22 DG  X  20      40.690  61.734  52.246  0.00  0.00            
ATOM    641  N3  DG  X  20      43.005  61.328  51.470  0.00  0.00            
ATOM    642  C4  DG  X  20      44.266  60.859  51.266  0.00  0.00            
ATOM    643  C3' DG  X  20      46.043  64.293  48.482  0.00  0.00            
ATOM    644  H3' DG  X  20      47.004  64.803  48.384  0.00  0.00            
ATOM    645  C2' DG  X  20      46.071  63.600  49.876  0.00  0.00            
ATOM    646  H2' DG  X  20      47.019  63.097  50.078  0.00  0.00            
ATOM    647 H2'' DG  X  20      45.665  64.203  50.698  0.00  0.00            
ATOM    648  O3' DG  X  20      45.045  65.255  48.363  0.00  0.00            
ATOM    649  P   DG  X  21      45.336  66.784  48.479  0.00  0.00            
ATOM    650  OP1 DG  X  21      46.434  67.141  47.561  0.00  0.00            
ATOM    651  OP2 DG  X  21      45.495  67.240  49.895  0.00  0.00            
ATOM    652  O5' DG  X  21      43.942  67.372  47.824  0.00  0.00            
ATOM    653  C5' DG  X  21      43.692  67.234  46.501  0.00  0.00            
ATOM    654  H5' DG  X  21      42.712  66.777  46.379  0.00  0.00            
ATOM    655 H5'' DG  X  21      44.446  66.709  45.922  0.00  0.00            
ATOM    656  C4' DG  X  21      43.608  68.640  45.913  0.00  0.00            
ATOM    657  H4' DG  X  21      43.266  68.440  44.898  0.00  0.00            
ATOM    658  O4' DG  X  21      42.704  69.414  46.663  0.00  0.00            
ATOM    659  C1' DG  X  21      43.233  70.671  46.889  0.00  0.00            
ATOM    660  H1' DG  X  21      42.920  71.468  46.224  0.00  0.00            
ATOM    661  N9  DG  X  21      42.773  70.969  48.238  0.00  0.00            
ATOM    662  C8  DG  X  21      43.173  70.358  49.396  0.00  0.00            
ATOM    663  H8  DG  X  21      43.732  69.447  49.422  0.00  0.00            
ATOM    664  N7  DG  X  21      42.695  70.918  50.497  0.00  0.00            
ATOM    665  C5  DG  X  21      42.001  72.014  50.022  0.00  0.00            
ATOM    666  C6  DG  X  21      41.227  72.989  50.685  0.00  0.00            
ATOM    667  O6  DG  X  21      41.167  73.147  51.886  0.00  0.00            
ATOM    668  N1  DG  X  21      40.494  73.837  49.837  0.00  0.00            
ATOM    669  H1  DG  X  21      39.952  74.604  50.230  0.00  0.00            
ATOM    670  C2  DG  X  21      40.545  73.740  48.497  0.00  0.00            
ATOM    671  N2  DG  X  21      39.821  74.578  47.769  0.00  0.00            
ATOM    672  H21 DG  X  21      39.469  75.424  48.204  0.00  0.00            
ATOM    673  H22 DG  X  21      39.849  74.657  46.760  0.00  0.00            
ATOM    674  N3  DG  X  21      41.259  72.885  47.814  0.00  0.00            
ATOM    675  C4  DG  X  21      41.971  72.007  48.642  0.00  0.00            
ATOM    676  C3' DG  X  21      44.991  69.380  45.761  0.00  0.00            
ATOM    677  H3' DG  X  21      45.889  68.787  45.912  0.00  0.00            
ATOM    678  C2' DG  X  21      44.714  70.400  46.828  0.00  0.00            
ATOM    679  H2' DG  X  21      45.075  70.071  47.808  0.00  0.00            
ATOM    680 H2'' DG  X  21      45.336  71.281  46.661  0.00  0.00            
ATOM    681  O3' DG  X  21      44.732  69.872  44.443  0.00  0.00            
ATOM    682  P   DG  X  22      45.698  70.987  43.841  0.00  0.00            
ATOM    683  OP1 DG  X  22      45.629  71.001  42.351  0.00  0.00            
ATOM    684  OP2 DG  X  22      47.023  70.840  44.370  0.00  0.00            
ATOM    685  O5' DG  X  22      45.135  72.342  44.469  0.00  0.00            
ATOM    686  C5' DG  X  22      44.040  73.048  43.917  0.00  0.00            
ATOM    687  H5' DG  X  22      43.108  72.528  44.105  0.00  0.00            
ATOM    688 H5'' DG  X  22      44.218  73.308  42.871  0.00  0.00            
ATOM    689  C4' DG  X  22      43.946  74.441  44.680  0.00  0.00            
ATOM    690  H4' DG  X  22      43.180  75.047  44.209  0.00  0.00            
ATOM    691  O4' DG  X  22      43.615  74.259  46.055  0.00  0.00            
ATOM    692  C1' DG  X  22      44.311  75.242  46.710  0.00  0.00            
ATOM    693  H1' DG  X  22      43.893  76.244  46.566  0.00  0.00            
ATOM    694  N9  DG  X  22      44.379  74.958  48.208  0.00  0.00            
ATOM    695  C8  DG  X  22      44.771  73.830  48.941  0.00  0.00            
ATOM    696  H8  DG  X  22      45.284  73.004  48.457  0.00  0.00            
ATOM    697  N7  DG  X  22      44.681  73.899  50.231  0.00  0.00            
ATOM    698  C5  DG  X  22      44.182  75.197  50.429  0.00  0.00            
ATOM    699  C6  DG  X  22      43.653  75.767  51.640  0.00  0.00            
ATOM    700  O6  DG  X  22      43.633  75.246  52.755  0.00  0.00            
ATOM    701  N1  DG  X  22      43.346  77.138  51.501  0.00  0.00            
ATOM    702  H1  DG  X  22      43.139  77.571  52.383  0.00  0.00            
ATOM    703  C2  DG  X  22      43.356  77.750  50.276  0.00  0.00            
ATOM    704  N2  DG  X  22      42.728  78.921  50.272  0.00  0.00            
ATOM    705  H21 DG  X  22      42.272  79.284  51.102  0.00  0.00            
ATOM    706  H22 DG  X  22      42.755  79.499  49.438  0.00  0.00            
ATOM    707  N3  DG  X  22      43.625  77.191  49.103  0.00  0.00            
ATOM    708  C4  DG  X  22      44.092  75.879  49.235  0.00  0.00            
ATOM    709  C3' DG  X  22      45.217  75.131  44.576  0.00  0.00            
ATOM    710  H3' DG  X  22      45.931  74.535  44.016  0.00  0.00            
ATOM    711  C2' DG  X  22      45.686  75.247  46.011  0.00  0.00            
ATOM    712  H2' DG  X  22      46.273  74.364  46.257  0.00  0.00            
ATOM    713 H2'' DG  X  22      46.266  76.134  46.244  0.00  0.00            
ATOM    714  O3' DG  X  22      45.213  76.375  44.078  0.00  0.00            
ATOM    715  P   DT3 X  23      45.386  76.600  42.471  0.00  0.00            
ATOM    716  OP1 DT3 X  23      44.090  76.397  41.909  0.00  0.00            
ATOM    717  OP2 DT3 X  23      46.499  75.854  41.933  0.00  0.00            
ATOM    718  O5' DT3 X  23      45.709  78.161  42.368  0.00  0.00            
ATOM    719  C5' DT3 X  23      46.753  78.733  43.132  0.00  0.00            
ATOM    720  H5' DT3 X  23      47.675  78.234  42.864  0.00  0.00            
ATOM    721 H5'' DT3 X  23      46.595  78.723  44.210  0.00  0.00            
ATOM    722  C4' DT3 X  23      46.739  80.236  42.725  0.00  0.00            
ATOM    723  H4' DT3 X  23      45.866  80.754  43.123  0.00  0.00            
ATOM    724  O4' DT3 X  23      47.976  80.911  43.111  0.00  0.00            
ATOM    725  C1' DT3 X  23      48.304  81.989  42.294  0.00  0.00            
ATOM    726  H1' DT3 X  23      48.141  82.883  42.891  0.00  0.00            
ATOM    727  N1  DT3 X  23      49.776  81.869  42.004  0.00  0.00            
ATOM    728  C6  DT3 X  23      50.174  81.120  40.870  0.00  0.00            
ATOM    729  H6  DT3 X  23      49.487  80.455  40.379  0.00  0.00            
ATOM    730  C5  DT3 X  23      51.516  81.020  40.600  0.00  0.00            
ATOM    731  C7  DT3 X  23      52.063  80.040  39.525  0.00  0.00            
ATOM    732  H71 DT3 X  23      51.257  79.505  39.024  0.00  0.00            
ATOM    733  H72 DT3 X  23      52.670  80.466  38.724  0.00  0.00            
ATOM    734  H73 DT3 X  23      52.639  79.245  40.002  0.00  0.00            
ATOM    735  C4  DT3 X  23      52.501  81.801  41.455  0.00  0.00            
ATOM    736  O4  DT3 X  23      53.682  81.651  41.303  0.00  0.00            
ATOM    737  N3  DT3 X  23      51.994  82.583  42.378  0.00  0.00            
ATOM    738  H3  DT3 X  23      52.621  83.157  42.929  0.00  0.00            
ATOM    739  C2  DT3 X  23      50.652  82.722  42.679  0.00  0.00            
ATOM    740  O2  DT3 X  23      50.318  83.686  43.376  0.00  0.00            
ATOM    741  C3' DT3 X  23      46.721  80.481  41.197  0.00  0.00            
ATOM    742  H3' DT3 X  23      47.314  79.745  40.665  0.00  0.00            
ATOM    743  C2' DT3 X  23      47.314  81.881  41.055  0.00  0.00            
ATOM    744  H2' DT3 X  23      47.821  81.940  40.080  0.00  0.00            
ATOM    745 H2'' DT3 X  23      46.523  82.590  41.266  0.00  0.00            
ATOM    746  O3' DT3 X  23      45.353  80.505  40.927  0.00  0.00            
ATOM    747 HO3' DT3 X  23      44.948  79.791  41.447  0.00  0.00            
ATOM    748  K+  K+  X  24      41.826  53.796  60.382  0.00  0.00            
ATOM    749  K+  K+  X  25      43.326  52.551  63.992  0.00  0.00            
ATOM    750  K+  K+  X  26      44.275  51.314  67.798  0.00  0.00            
END
