# Supplementary material for: Complexity of Guanine Quadruplex Unfolding Pathways Revealed by Atomistic Pulling Simulations
Source: J Chem Inf Model. 2023 Jul 17;63(15):4716–31. doi: 10.1021/acs.jcim.3c00171 (PMC10428220; doi:10.1021/acs.jcim.3c00171)
Supplement: Supplementary file 2 — ci3c00171_si_002.zip [file ci3c00171_si_002.zip › coordinates/intermediates/cross-cross-structure.pdb]

ATOM      1 HO5' DT5 X   1     -17.563   7.822  50.082  0.00  0.00            
ATOM      2  O5' DT5 X   1     -17.009   7.763  49.283  0.00  0.00            
ATOM      3  C5' DT5 X   1     -16.482   9.050  48.974  0.00  0.00            
ATOM      4  H5' DT5 X   1     -17.134   9.635  48.336  0.00  0.00            
ATOM      5 H5'' DT5 X   1     -15.544   8.816  48.469  0.00  0.00            
ATOM      6  C4' DT5 X   1     -16.038   9.804  50.272  0.00  0.00            
ATOM      7  H4' DT5 X   1     -15.800  10.798  49.887  0.00  0.00            
ATOM      8  O4' DT5 X   1     -17.190   9.958  51.202  0.00  0.00            
ATOM      9  C1' DT5 X   1     -16.896   9.604  52.537  0.00  0.00            
ATOM     10  H1' DT5 X   1     -16.604  10.554  53.001  0.00  0.00            
ATOM     11  N1  DT5 X   1     -18.015   8.936  53.314  0.00  0.00            
ATOM     12  C6  DT5 X   1     -18.485   9.529  54.463  0.00  0.00            
ATOM     13  H6  DT5 X   1     -18.017  10.419  54.800  0.00  0.00            
ATOM     14  C5  DT5 X   1     -19.498   8.964  55.148  0.00  0.00            
ATOM     15  C7  DT5 X   1     -20.026   9.547  56.435  0.00  0.00            
ATOM     16  H71 DT5 X   1     -21.053   9.853  56.207  0.00  0.00            
ATOM     17  H72 DT5 X   1     -20.064   8.777  57.208  0.00  0.00            
ATOM     18  H73 DT5 X   1     -19.451  10.379  56.832  0.00  0.00            
ATOM     19  C4  DT5 X   1     -20.141   7.716  54.665  0.00  0.00            
ATOM     20  O4  DT5 X   1     -21.098   7.113  55.246  0.00  0.00            
ATOM     21  N3  DT5 X   1     -19.646   7.228  53.451  0.00  0.00            
ATOM     22  H3  DT5 X   1     -19.893   6.324  53.087  0.00  0.00            
ATOM     23  C2  DT5 X   1     -18.689   7.870  52.707  0.00  0.00            
ATOM     24  O2  DT5 X   1     -18.453   7.404  51.627  0.00  0.00            
ATOM     25  C3' DT5 X   1     -14.919   9.250  51.154  0.00  0.00            
ATOM     26  H3' DT5 X   1     -14.388   8.421  50.687  0.00  0.00            
ATOM     27  C2' DT5 X   1     -15.592   8.770  52.414  0.00  0.00            
ATOM     28  H2' DT5 X   1     -15.930   7.740  52.245  0.00  0.00            
ATOM     29 H2'' DT5 X   1     -14.939   8.801  53.281  0.00  0.00            
ATOM     30  O3' DT5 X   1     -13.995  10.191  51.583  0.00  0.00            
ATOM     31  P   DG  X   2     -12.722  10.479  50.699  0.00  0.00            
ATOM     32  OP1 DG  X   2     -13.162  10.597  49.252  0.00  0.00            
ATOM     33  OP2 DG  X   2     -11.786   9.390  51.035  0.00  0.00            
ATOM     34  O5' DG  X   2     -12.220  11.872  51.215  0.00  0.00            
ATOM     35  C5' DG  X   2     -11.174  12.020  52.236  0.00  0.00            
ATOM     36  H5' DG  X   2     -11.016  11.057  52.701  0.00  0.00            
ATOM     37 H5'' DG  X   2     -11.605  12.609  53.036  0.00  0.00            
ATOM     38  C4' DG  X   2      -9.861  12.655  51.753  0.00  0.00            
ATOM     39  H4' DG  X   2      -9.093  12.579  52.533  0.00  0.00            
ATOM     40  O4' DG  X   2      -9.600  11.921  50.562  0.00  0.00            
ATOM     41  C1' DG  X   2      -9.388  12.884  49.565  0.00  0.00            
ATOM     42  H1' DG  X   2      -8.337  13.167  49.604  0.00  0.00            
ATOM     43  N9  DG  X   2      -9.517  12.272  48.194  0.00  0.00            
ATOM     44  C8  DG  X   2     -10.586  11.990  47.402  0.00  0.00            
ATOM     45  H8  DG  X   2     -11.589  11.996  47.788  0.00  0.00            
ATOM     46  N7  DG  X   2     -10.320  11.694  46.162  0.00  0.00            
ATOM     47  C5  DG  X   2      -8.837  11.769  46.168  0.00  0.00            
ATOM     48  C6  DG  X   2      -7.908  11.618  45.104  0.00  0.00            
ATOM     49  O6  DG  X   2      -8.076  11.290  43.933  0.00  0.00            
ATOM     50  N1  DG  X   2      -6.580  11.785  45.567  0.00  0.00            
ATOM     51  H1  DG  X   2      -5.873  11.562  44.888  0.00  0.00            
ATOM     52  C2  DG  X   2      -6.198  12.138  46.849  0.00  0.00            
ATOM     53  N2  DG  X   2      -4.987  12.330  47.063  0.00  0.00            
ATOM     54  H21 DG  X   2      -4.324  12.413  46.311  0.00  0.00            
ATOM     55  H22 DG  X   2      -4.713  12.737  47.954  0.00  0.00            
ATOM     56  N3  DG  X   2      -7.142  12.313  47.820  0.00  0.00            
ATOM     57  C4  DG  X   2      -8.404  12.090  47.434  0.00  0.00            
ATOM     58  C3' DG  X   2     -10.040  14.115  51.373  0.00  0.00            
ATOM     59  H3' DG  X   2     -10.852  14.694  51.812  0.00  0.00            
ATOM     60  C2' DG  X   2     -10.319  14.018  49.879  0.00  0.00            
ATOM     61  H2' DG  X   2     -11.381  13.856  49.691  0.00  0.00            
ATOM     62 H2'' DG  X   2      -9.957  14.812  49.223  0.00  0.00            
ATOM     63  O3' DG  X   2      -8.905  14.899  51.583  0.00  0.00            
ATOM     64  P   DG  X   3      -8.242  15.139  53.029  0.00  0.00            
ATOM     65  OP1 DG  X   3      -7.347  13.990  53.366  0.00  0.00            
ATOM     66  OP2 DG  X   3      -9.287  15.447  54.025  0.00  0.00            
ATOM     67  O5' DG  X   3      -7.250  16.409  52.987  0.00  0.00            
ATOM     68  C5' DG  X   3      -7.681  17.649  52.428  0.00  0.00            
ATOM     69  H5' DG  X   3      -8.713  17.706  52.077  0.00  0.00            
ATOM     70 H5'' DG  X   3      -7.529  18.391  53.209  0.00  0.00            
ATOM     71  C4' DG  X   3      -6.819  17.896  51.164  0.00  0.00            
ATOM     72  H4' DG  X   3      -6.661  18.977  51.170  0.00  0.00            
ATOM     73  O4' DG  X   3      -7.448  17.473  49.993  0.00  0.00            
ATOM     74  C1' DG  X   3      -6.692  16.285  49.583  0.00  0.00            
ATOM     75  H1' DG  X   3      -7.394  15.468  49.690  0.00  0.00            
ATOM     76  N9  DG  X   3      -6.379  16.362  48.090  0.00  0.00            
ATOM     77  C8  DG  X   3      -5.223  16.541  47.498  0.00  0.00            
ATOM     78  H8  DG  X   3      -4.366  16.957  47.999  0.00  0.00            
ATOM     79  N7  DG  X   3      -5.238  16.269  46.281  0.00  0.00            
ATOM     80  C5  DG  X   3      -6.566  15.832  45.977  0.00  0.00            
ATOM     81  C6  DG  X   3      -7.232  15.345  44.739  0.00  0.00            
ATOM     82  O6  DG  X   3      -6.702  15.116  43.649  0.00  0.00            
ATOM     83  N1  DG  X   3      -8.530  15.095  45.006  0.00  0.00            
ATOM     84  H1  DG  X   3      -9.079  14.787  44.214  0.00  0.00            
ATOM     85  C2  DG  X   3      -9.204  15.300  46.160  0.00  0.00            
ATOM     86  N2  DG  X   3     -10.454  15.159  46.111  0.00  0.00            
ATOM     87  H21 DG  X   3     -10.788  14.803  45.233  0.00  0.00            
ATOM     88  H22 DG  X   3     -11.010  15.282  46.955  0.00  0.00            
ATOM     89  N3  DG  X   3      -8.621  15.780  47.283  0.00  0.00            
ATOM     90  C4  DG  X   3      -7.281  15.968  47.153  0.00  0.00            
ATOM     91  C3' DG  X   3      -5.350  17.440  51.175  0.00  0.00            
ATOM     92  H3' DG  X   3      -4.905  17.352  52.169  0.00  0.00            
ATOM     93  C2' DG  X   3      -5.503  16.105  50.514  0.00  0.00            
ATOM     94  H2' DG  X   3      -5.640  15.346  51.280  0.00  0.00            
ATOM     95 H2'' DG  X   3      -4.580  16.006  49.939  0.00  0.00            
ATOM     96  O3' DG  X   3      -4.622  18.282  50.244  0.00  0.00            
ATOM     97  P   DG  X   4      -3.552  19.278  50.758  0.00  0.00            
ATOM     98  OP1 DG  X   4      -2.375  18.593  51.491  0.00  0.00            
ATOM     99  OP2 DG  X   4      -4.275  20.464  51.300  0.00  0.00            
ATOM    100  O5' DG  X   4      -3.052  19.772  49.386  0.00  0.00            
ATOM    101  C5' DG  X   4      -1.987  19.194  48.711  0.00  0.00            
ATOM    102  H5' DG  X   4      -2.071  18.111  48.830  0.00  0.00            
ATOM    103 H5'' DG  X   4      -1.009  19.375  49.164  0.00  0.00            
ATOM    104  C4' DG  X   4      -1.903  19.394  47.216  0.00  0.00            
ATOM    105  H4' DG  X   4      -1.071  18.844  46.767  0.00  0.00            
ATOM    106  O4' DG  X   4      -3.077  18.958  46.660  0.00  0.00            
ATOM    107  C1' DG  X   4      -3.779  20.030  46.087  0.00  0.00            
ATOM    108  H1' DG  X   4      -3.510  20.056  45.026  0.00  0.00            
ATOM    109  N9  DG  X   4      -5.235  19.900  46.317  0.00  0.00            
ATOM    110  C8  DG  X   4      -5.920  19.985  47.478  0.00  0.00            
ATOM    111  H8  DG  X   4      -5.458  20.292  48.396  0.00  0.00            
ATOM    112  N7  DG  X   4      -7.217  19.710  47.365  0.00  0.00            
ATOM    113  C5  DG  X   4      -7.307  19.251  46.036  0.00  0.00            
ATOM    114  C6  DG  X   4      -8.393  18.683  45.323  0.00  0.00            
ATOM    115  O6  DG  X   4      -9.529  18.411  45.721  0.00  0.00            
ATOM    116  N1  DG  X   4      -8.181  18.512  43.991  0.00  0.00            
ATOM    117  H1  DG  X   4      -8.893  18.090  43.418  0.00  0.00            
ATOM    118  C2  DG  X   4      -6.965  18.822  43.424  0.00  0.00            
ATOM    119  N2  DG  X   4      -6.849  18.578  42.192  0.00  0.00            
ATOM    120  H21 DG  X   4      -7.717  18.347  41.749  0.00  0.00            
ATOM    121  H22 DG  X   4      -6.026  18.732  41.635  0.00  0.00            
ATOM    122  N3  DG  X   4      -5.917  19.256  44.085  0.00  0.00            
ATOM    123  C4  DG  X   4      -6.140  19.387  45.409  0.00  0.00            
ATOM    124  C3' DG  X   4      -1.794  20.925  46.888  0.00  0.00            
ATOM    125  H3' DG  X   4      -1.376  21.497  47.715  0.00  0.00            
ATOM    126  C2' DG  X   4      -3.234  21.328  46.701  0.00  0.00            
ATOM    127  H2' DG  X   4      -3.716  21.507  47.657  0.00  0.00            
ATOM    128 H2'' DG  X   4      -3.309  22.143  45.990  0.00  0.00            
ATOM    129  O3' DG  X   4      -1.010  21.344  45.788  0.00  0.00            
ATOM    130  P   DT  X   5       0.456  20.766  45.466  0.00  0.00            
ATOM    131  OP1 DT  X   5       0.393  19.559  44.651  0.00  0.00            
ATOM    132  OP2 DT  X   5       1.219  20.720  46.696  0.00  0.00            
ATOM    133  O5' DT  X   5       1.034  22.014  44.590  0.00  0.00            
ATOM    134  C5' DT  X   5       1.588  23.143  45.217  0.00  0.00            
ATOM    135  H5' DT  X   5       2.284  22.868  46.006  0.00  0.00            
ATOM    136 H5'' DT  X   5       0.811  23.817  45.590  0.00  0.00            
ATOM    137  C4' DT  X   5       2.511  23.794  44.169  0.00  0.00            
ATOM    138  H4' DT  X   5       1.890  23.972  43.290  0.00  0.00            
ATOM    139  O4' DT  X   5       3.182  24.985  44.688  0.00  0.00            
ATOM    140  C1' DT  X   5       4.570  24.880  44.390  0.00  0.00            
ATOM    141  H1' DT  X   5       4.680  25.058  43.320  0.00  0.00            
ATOM    142  N1  DT  X   5       5.271  25.892  45.243  0.00  0.00            
ATOM    143  C6  DT  X   5       5.751  25.620  46.492  0.00  0.00            
ATOM    144  H6  DT  X   5       5.431  24.782  47.093  0.00  0.00            
ATOM    145  C5  DT  X   5       6.451  26.540  47.161  0.00  0.00            
ATOM    146  C7  DT  X   5       6.920  26.120  48.590  0.00  0.00            
ATOM    147  H71 DT  X   5       6.456  26.822  49.280  0.00  0.00            
ATOM    148  H72 DT  X   5       6.607  25.120  48.882  0.00  0.00            
ATOM    149  H73 DT  X   5       8.016  26.095  48.692  0.00  0.00            
ATOM    150  C4  DT  X   5       6.948  27.700  46.457  0.00  0.00            
ATOM    151  O4  DT  X   5       7.828  28.524  46.771  0.00  0.00            
ATOM    152  N3  DT  X   5       6.468  27.942  45.210  0.00  0.00            
ATOM    153  H3  DT  X   5       6.758  28.813  44.786  0.00  0.00            
ATOM    154  C2  DT  X   5       5.575  27.119  44.604  0.00  0.00            
ATOM    155  O2  DT  X   5       4.960  27.583  43.646  0.00  0.00            
ATOM    156  C3' DT  X   5       3.656  22.787  43.819  0.00  0.00            
ATOM    157  H3' DT  X   5       3.461  21.758  44.138  0.00  0.00            
ATOM    158  C2' DT  X   5       4.796  23.392  44.653  0.00  0.00            
ATOM    159  H2' DT  X   5       4.695  23.214  45.724  0.00  0.00            
ATOM    160 H2'' DT  X   5       5.771  22.991  44.352  0.00  0.00            
ATOM    161  O3' DT  X   5       3.796  22.748  42.363  0.00  0.00            
ATOM    162  P   DT  X   6       5.157  22.122  41.758  0.00  0.00            
ATOM    163  OP1 DT  X   6       4.831  21.781  40.367  0.00  0.00            
ATOM    164  OP2 DT  X   6       5.631  21.004  42.652  0.00  0.00            
ATOM    165  O5' DT  X   6       6.263  23.267  41.821  0.00  0.00            
ATOM    166  C5' DT  X   6       6.026  24.386  40.990  0.00  0.00            
ATOM    167  H5' DT  X   6       4.996  24.721  41.181  0.00  0.00            
ATOM    168 H5'' DT  X   6       6.073  24.115  39.936  0.00  0.00            
ATOM    169  C4' DT  X   6       7.135  25.490  41.176  0.00  0.00            
ATOM    170  H4' DT  X   6       6.854  26.365  40.580  0.00  0.00            
ATOM    171  O4' DT  X   6       7.274  25.788  42.499  0.00  0.00            
ATOM    172  C1' DT  X   6       8.617  25.717  42.848  0.00  0.00            
ATOM    173  H1' DT  X   6       9.045  26.691  42.645  0.00  0.00            
ATOM    174  N1  DT  X   6       8.904  25.573  44.339  0.00  0.00            
ATOM    175  C6  DT  X   6       8.456  24.391  44.867  0.00  0.00            
ATOM    176  H6  DT  X   6       7.780  23.740  44.331  0.00  0.00            
ATOM    177  C5  DT  X   6       8.773  23.993  46.155  0.00  0.00            
ATOM    178  C7  DT  X   6       8.352  22.712  46.731  0.00  0.00            
ATOM    179  H71 DT  X   6       7.404  22.441  46.276  0.00  0.00            
ATOM    180  H72 DT  X   6       9.081  21.927  46.493  0.00  0.00            
ATOM    181  H73 DT  X   6       8.093  22.807  47.794  0.00  0.00            
ATOM    182  C4  DT  X   6       9.647  24.888  46.946  0.00  0.00            
ATOM    183  O4  DT  X   6      10.055  24.738  48.062  0.00  0.00            
ATOM    184  N3  DT  X   6      10.100  26.014  46.312  0.00  0.00            
ATOM    185  H3  DT  X   6      10.697  26.653  46.814  0.00  0.00            
ATOM    186  C2  DT  X   6       9.805  26.359  44.988  0.00  0.00            
ATOM    187  O2  DT  X   6      10.321  27.442  44.471  0.00  0.00            
ATOM    188  C3' DT  X   6       8.451  24.993  40.690  0.00  0.00            
ATOM    189  H3' DT  X   6       8.326  24.064  40.124  0.00  0.00            
ATOM    190  C2' DT  X   6       9.332  24.766  41.928  0.00  0.00            
ATOM    191  H2' DT  X   6       9.158  23.735  42.229  0.00  0.00            
ATOM    192 H2'' DT  X   6      10.362  25.088  41.812  0.00  0.00            
ATOM    193  O3' DT  X   6       9.076  26.000  39.823  0.00  0.00            
ATOM    194  P   DA  X   7      10.102  25.659  38.627  0.00  0.00            
ATOM    195  OP1 DA  X   7      10.033  26.766  37.645  0.00  0.00            
ATOM    196  OP2 DA  X   7       9.872  24.233  38.250  0.00  0.00            
ATOM    197  O5' DA  X   7      11.427  25.752  39.477  0.00  0.00            
ATOM    198  C5' DA  X   7      12.015  26.946  40.040  0.00  0.00            
ATOM    199  H5' DA  X   7      11.259  27.521  40.562  0.00  0.00            
ATOM    200 H5'' DA  X   7      12.270  27.463  39.116  0.00  0.00            
ATOM    201  C4' DA  X   7      13.204  26.646  40.969  0.00  0.00            
ATOM    202  H4' DA  X   7      13.646  27.640  41.067  0.00  0.00            
ATOM    203  O4' DA  X   7      12.894  26.332  42.369  0.00  0.00            
ATOM    204  C1' DA  X   7      13.646  25.227  42.756  0.00  0.00            
ATOM    205  H1' DA  X   7      14.504  25.691  43.233  0.00  0.00            
ATOM    206  N9  DA  X   7      12.947  24.457  43.723  0.00  0.00            
ATOM    207  C8  DA  X   7      12.038  23.413  43.553  0.00  0.00            
ATOM    208  H8  DA  X   7      11.708  23.081  42.584  0.00  0.00            
ATOM    209  N7  DA  X   7      11.774  22.786  44.625  0.00  0.00            
ATOM    210  C5  DA  X   7      12.463  23.480  45.660  0.00  0.00            
ATOM    211  C6  DA  X   7      12.695  23.320  47.048  0.00  0.00            
ATOM    212  N6  DA  X   7      12.220  22.369  47.739  0.00  0.00            
ATOM    213  H61 DA  X   7      12.345  22.475  48.743  0.00  0.00            
ATOM    214  H62 DA  X   7      11.699  21.633  47.298  0.00  0.00            
ATOM    215  N1  DA  X   7      13.444  24.109  47.729  0.00  0.00            
ATOM    216  C2  DA  X   7      14.125  24.993  47.114  0.00  0.00            
ATOM    217  H2  DA  X   7      14.910  25.512  47.654  0.00  0.00            
ATOM    218  N3  DA  X   7      14.069  25.297  45.805  0.00  0.00            
ATOM    219  C4  DA  X   7      13.219  24.469  45.132  0.00  0.00            
ATOM    220  C3' DA  X   7      14.275  25.630  40.494  0.00  0.00            
ATOM    221  H3' DA  X   7      13.974  25.209  39.543  0.00  0.00            
ATOM    222  C2' DA  X   7      14.218  24.480  41.563  0.00  0.00            
ATOM    223  H2' DA  X   7      13.470  23.754  41.239  0.00  0.00            
ATOM    224 H2'' DA  X   7      15.242  24.115  41.664  0.00  0.00            
ATOM    225  O3' DA  X   7      15.589  26.099  40.514  0.00  0.00            
ATOM    226  P   DG  X   8      16.549  25.904  39.255  0.00  0.00            
ATOM    227  OP1 DG  X   8      15.776  26.374  38.067  0.00  0.00            
ATOM    228  OP2 DG  X   8      16.851  24.436  39.221  0.00  0.00            
ATOM    229  O5' DG  X   8      17.858  26.795  39.588  0.00  0.00            
ATOM    230  C5' DG  X   8      17.766  28.195  39.980  0.00  0.00            
ATOM    231  H5' DG  X   8      18.613  28.410  40.624  0.00  0.00            
ATOM    232 H5'' DG  X   8      16.808  28.359  40.479  0.00  0.00            
ATOM    233  C4' DG  X   8      18.063  29.038  38.695  0.00  0.00            
ATOM    234  H4' DG  X   8      17.261  28.948  37.964  0.00  0.00            
ATOM    235  O4' DG  X   8      18.215  30.392  39.184  0.00  0.00            
ATOM    236  C1' DG  X   8      19.576  30.790  38.900  0.00  0.00            
ATOM    237  H1' DG  X   8      19.591  31.349  37.970  0.00  0.00            
ATOM    238  N9  DG  X   8      20.030  31.653  40.031  0.00  0.00            
ATOM    239  C8  DG  X   8      20.272  32.970  39.975  0.00  0.00            
ATOM    240  H8  DG  X   8      20.197  33.500  39.042  0.00  0.00            
ATOM    241  N7  DG  X   8      20.284  33.606  41.097  0.00  0.00            
ATOM    242  C5  DG  X   8      20.396  32.606  42.044  0.00  0.00            
ATOM    243  C6  DG  X   8      20.820  32.574  43.425  0.00  0.00            
ATOM    244  O6  DG  X   8      21.223  33.465  44.220  0.00  0.00            
ATOM    245  N1  DG  X   8      20.782  31.307  43.950  0.00  0.00            
ATOM    246  H1  DG  X   8      21.140  31.256  44.897  0.00  0.00            
ATOM    247  C2  DG  X   8      20.198  30.259  43.337  0.00  0.00            
ATOM    248  N2  DG  X   8      20.175  29.120  43.984  0.00  0.00            
ATOM    249  H21 DG  X   8      20.280  29.116  44.984  0.00  0.00            
ATOM    250  H22 DG  X   8      19.671  28.446  43.410  0.00  0.00            
ATOM    251  N3  DG  X   8      19.951  30.223  42.010  0.00  0.00            
ATOM    252  C4  DG  X   8      20.163  31.423  41.399  0.00  0.00            
ATOM    253  C3' DG  X   8      19.368  28.620  38.042  0.00  0.00            
ATOM    254  H3' DG  X   8      19.619  27.558  38.087  0.00  0.00            
ATOM    255  C2' DG  X   8      20.366  29.499  38.750  0.00  0.00            
ATOM    256  H2' DG  X   8      20.568  29.154  39.768  0.00  0.00            
ATOM    257 H2'' DG  X   8      21.344  29.547  38.278  0.00  0.00            
ATOM    258  O3' DG  X   8      19.193  29.065  36.727  0.00  0.00            
ATOM    259  P   DG  X   9      20.317  28.947  35.592  0.00  0.00            
ATOM    260  OP1 DG  X   9      19.637  28.796  34.280  0.00  0.00            
ATOM    261  OP2 DG  X   9      21.310  27.911  35.988  0.00  0.00            
ATOM    262  O5' DG  X   9      21.027  30.402  35.422  0.00  0.00            
ATOM    263  C5' DG  X   9      20.150  31.471  34.941  0.00  0.00            
ATOM    264  H5' DG  X   9      19.217  31.468  35.502  0.00  0.00            
ATOM    265 H5'' DG  X   9      19.956  31.282  33.889  0.00  0.00            
ATOM    266  C4' DG  X   9      20.826  32.965  35.198  0.00  0.00            
ATOM    267  H4' DG  X   9      19.955  33.566  34.919  0.00  0.00            
ATOM    268  O4' DG  X   9      21.072  33.185  36.582  0.00  0.00            
ATOM    269  C1' DG  X   9      22.508  33.390  36.717  0.00  0.00            
ATOM    270  H1' DG  X   9      22.706  34.451  36.887  0.00  0.00            
ATOM    271  N9  DG  X   9      23.040  32.690  37.877  0.00  0.00            
ATOM    272  C8  DG  X   9      23.208  31.321  38.110  0.00  0.00            
ATOM    273  H8  DG  X   9      23.039  30.626  37.284  0.00  0.00            
ATOM    274  N7  DG  X   9      23.549  30.998  39.335  0.00  0.00            
ATOM    275  C5  DG  X   9      23.470  32.207  40.011  0.00  0.00            
ATOM    276  C6  DG  X   9      23.682  32.513  41.468  0.00  0.00            
ATOM    277  O6  DG  X   9      23.941  31.878  42.499  0.00  0.00            
ATOM    278  N1  DG  X   9      23.438  33.843  41.686  0.00  0.00            
ATOM    279  H1  DG  X   9      23.479  34.217  42.626  0.00  0.00            
ATOM    280  C2  DG  X   9      23.146  34.766  40.754  0.00  0.00            
ATOM    281  N2  DG  X   9      23.229  36.009  41.207  0.00  0.00            
ATOM    282  H21 DG  X   9      23.257  36.244  42.186  0.00  0.00            
ATOM    283  H22 DG  X   9      23.450  36.755  40.566  0.00  0.00            
ATOM    284  N3  DG  X   9      23.055  34.550  39.459  0.00  0.00            
ATOM    285  C4  DG  X   9      23.255  33.223  39.138  0.00  0.00            
ATOM    286  C3' DG  X   9      22.024  33.310  34.407  0.00  0.00            
ATOM    287  H3' DG  X   9      22.060  32.688  33.508  0.00  0.00            
ATOM    288  C2' DG  X   9      23.180  32.983  35.386  0.00  0.00            
ATOM    289  H2' DG  X   9      23.381  31.910  35.419  0.00  0.00            
ATOM    290 H2'' DG  X   9      24.088  33.529  35.148  0.00  0.00            
ATOM    291  O3' DG  X   9      22.128  34.634  34.133  0.00  0.00            
ATOM    292  P   DG  X  10      22.933  35.192  32.864  0.00  0.00            
ATOM    293  OP1 DG  X  10      22.138  36.154  32.143  0.00  0.00            
ATOM    294  OP2 DG  X  10      23.548  34.073  32.120  0.00  0.00            
ATOM    295  O5' DG  X  10      24.021  35.871  33.741  0.00  0.00            
ATOM    296  C5' DG  X  10      23.702  37.171  34.248  0.00  0.00            
ATOM    297  H5' DG  X  10      22.825  37.183  34.892  0.00  0.00            
ATOM    298 H5'' DG  X  10      23.684  37.814  33.370  0.00  0.00            
ATOM    299  C4' DG  X  10      24.926  37.601  35.169  0.00  0.00            
ATOM    300  H4' DG  X  10      24.953  38.674  35.339  0.00  0.00            
ATOM    301  O4' DG  X  10      24.889  36.958  36.486  0.00  0.00            
ATOM    302  C1' DG  X  10      26.184  36.674  36.937  0.00  0.00            
ATOM    303  H1' DG  X  10      26.557  37.610  37.356  0.00  0.00            
ATOM    304  N9  DG  X  10      26.287  35.744  38.030  0.00  0.00            
ATOM    305  C8  DG  X  10      26.620  36.137  39.316  0.00  0.00            
ATOM    306  H8  DG  X  10      26.781  37.156  39.597  0.00  0.00            
ATOM    307  N7  DG  X  10      26.889  35.156  40.120  0.00  0.00            
ATOM    308  C5  DG  X  10      26.756  34.020  39.306  0.00  0.00            
ATOM    309  C6  DG  X  10      27.076  32.638  39.517  0.00  0.00            
ATOM    310  O6  DG  X  10      27.402  32.106  40.605  0.00  0.00            
ATOM    311  N1  DG  X  10      26.889  31.816  38.449  0.00  0.00            
ATOM    312  H1  DG  X  10      27.180  30.854  38.499  0.00  0.00            
ATOM    313  C2  DG  X  10      26.323  32.237  37.315  0.00  0.00            
ATOM    314  N2  DG  X  10      26.088  31.376  36.387  0.00  0.00            
ATOM    315  H21 DG  X  10      26.126  30.380  36.496  0.00  0.00            
ATOM    316  H22 DG  X  10      25.871  31.738  35.477  0.00  0.00            
ATOM    317  N3  DG  X  10      26.078  33.543  37.023  0.00  0.00            
ATOM    318  C4  DG  X  10      26.367  34.371  38.046  0.00  0.00            
ATOM    319  C3' DG  X  10      26.280  37.183  34.539  0.00  0.00            
ATOM    320  H3' DG  X  10      26.225  36.562  33.634  0.00  0.00            
ATOM    321  C2' DG  X  10      26.884  36.379  35.640  0.00  0.00            
ATOM    322  H2' DG  X  10      26.706  35.366  35.298  0.00  0.00            
ATOM    323 H2'' DG  X  10      27.957  36.439  35.805  0.00  0.00            
ATOM    324  O3' DG  X  10      27.192  38.282  34.475  0.00  0.00            
ATOM    325  P   DT  X  11      27.970  38.554  33.114  0.00  0.00            
ATOM    326  OP1 DT  X  11      28.946  39.661  33.343  0.00  0.00            
ATOM    327  OP2 DT  X  11      27.024  38.706  31.947  0.00  0.00            
ATOM    328  O5' DT  X  11      28.893  37.256  32.740  0.00  0.00            
ATOM    329  C5' DT  X  11      29.563  37.074  31.474  0.00  0.00            
ATOM    330  H5' DT  X  11      29.928  38.060  31.146  0.00  0.00            
ATOM    331 H5'' DT  X  11      28.875  36.816  30.661  0.00  0.00            
ATOM    332  C4' DT  X  11      30.754  36.075  31.557  0.00  0.00            
ATOM    333  H4' DT  X  11      31.196  35.865  30.591  0.00  0.00            
ATOM    334  O4' DT  X  11      31.795  36.689  32.365  0.00  0.00            
ATOM    335  C1' DT  X  11      32.111  35.825  33.425  0.00  0.00            
ATOM    336  H1' DT  X  11      32.887  35.142  33.072  0.00  0.00            
ATOM    337  N1  DT  X  11      32.399  36.515  34.648  0.00  0.00            
ATOM    338  C6  DT  X  11      32.032  37.870  34.918  0.00  0.00            
ATOM    339  H6  DT  X  11      31.300  38.326  34.275  0.00  0.00            
ATOM    340  C5  DT  X  11      32.427  38.561  36.017  0.00  0.00            
ATOM    341  C7  DT  X  11      31.966  39.930  36.181  0.00  0.00            
ATOM    342  H71 DT  X  11      31.279  39.994  37.022  0.00  0.00            
ATOM    343  H72 DT  X  11      32.847  40.559  36.277  0.00  0.00            
ATOM    344  H73 DT  X  11      31.539  40.283  35.250  0.00  0.00            
ATOM    345  C4  DT  X  11      33.425  37.959  36.906  0.00  0.00            
ATOM    346  O4  DT  X  11      33.995  38.400  37.891  0.00  0.00            
ATOM    347  N3  DT  X  11      33.787  36.688  36.540  0.00  0.00            
ATOM    348  H3  DT  X  11      34.528  36.212  37.034  0.00  0.00            
ATOM    349  C2  DT  X  11      33.339  35.911  35.504  0.00  0.00            
ATOM    350  O2  DT  X  11      33.790  34.774  35.354  0.00  0.00            
ATOM    351  C3' DT  X  11      30.248  34.801  32.217  0.00  0.00            
ATOM    352  H3' DT  X  11      29.161  34.677  32.287  0.00  0.00            
ATOM    353  C2' DT  X  11      30.801  35.032  33.647  0.00  0.00            
ATOM    354  H2' DT  X  11      30.043  35.598  34.200  0.00  0.00            
ATOM    355 H2'' DT  X  11      30.943  34.127  34.228  0.00  0.00            
ATOM    356  O3' DT  X  11      30.919  33.686  31.527  0.00  0.00            
ATOM    357  P   DT  X  12      30.447  32.140  31.726  0.00  0.00            
ATOM    358  OP1 DT  X  12      31.288  31.235  30.909  0.00  0.00            
ATOM    359  OP2 DT  X  12      29.020  32.119  31.629  0.00  0.00            
ATOM    360  O5' DT  X  12      30.829  31.811  33.305  0.00  0.00            
ATOM    361  C5' DT  X  12      32.104  31.325  33.729  0.00  0.00            
ATOM    362  H5' DT  X  12      32.954  32.002  33.649  0.00  0.00            
ATOM    363 H5'' DT  X  12      32.408  30.414  33.195  0.00  0.00            
ATOM    364  C4' DT  X  12      31.831  30.884  35.179  0.00  0.00            
ATOM    365  H4' DT  X  12      32.727  30.410  35.581  0.00  0.00            
ATOM    366  O4' DT  X  12      31.703  31.982  35.991  0.00  0.00            
ATOM    367  C1' DT  X  12      30.997  31.564  37.115  0.00  0.00            
ATOM    368  H1' DT  X  12      31.570  30.856  37.706  0.00  0.00            
ATOM    369  N1  DT  X  12      30.597  32.708  37.969  0.00  0.00            
ATOM    370  C6  DT  X  12      30.505  33.985  37.426  0.00  0.00            
ATOM    371  H6  DT  X  12      30.284  34.067  36.374  0.00  0.00            
ATOM    372  C5  DT  X  12      30.327  35.044  38.238  0.00  0.00            
ATOM    373  C7  DT  X  12      30.225  36.514  37.731  0.00  0.00            
ATOM    374  H71 DT  X  12      29.252  36.923  37.992  0.00  0.00            
ATOM    375  H72 DT  X  12      30.925  37.200  38.195  0.00  0.00            
ATOM    376  H73 DT  X  12      30.215  36.572  36.643  0.00  0.00            
ATOM    377  C4  DT  X  12      30.177  34.871  39.677  0.00  0.00            
ATOM    378  O4  DT  X  12      29.968  35.759  40.479  0.00  0.00            
ATOM    379  N3  DT  X  12      30.193  33.588  40.126  0.00  0.00            
ATOM    380  H3  DT  X  12      29.969  33.374  41.082  0.00  0.00            
ATOM    381  C2  DT  X  12      30.528  32.471  39.367  0.00  0.00            
ATOM    382  O2  DT  X  12      30.683  31.401  39.879  0.00  0.00            
ATOM    383  C3' DT  X  12      30.617  30.014  35.462  0.00  0.00            
ATOM    384  H3' DT  X  12      29.942  29.874  34.622  0.00  0.00            
ATOM    385  C2' DT  X  12      29.807  30.840  36.446  0.00  0.00            
ATOM    386  H2' DT  X  12      29.178  31.585  35.960  0.00  0.00            
ATOM    387 H2'' DT  X  12      29.263  30.232  37.160  0.00  0.00            
ATOM    388  O3' DT  X  12      31.108  28.834  36.041  0.00  0.00            
ATOM    389  P   DA  X  13      30.184  27.619  36.303  0.00  0.00            
ATOM    390  OP1 DA  X  13      30.955  26.366  35.978  0.00  0.00            
ATOM    391  OP2 DA  X  13      28.890  27.889  35.652  0.00  0.00            
ATOM    392  O5' DA  X  13      29.747  27.668  37.872  0.00  0.00            
ATOM    393  C5' DA  X  13      30.724  27.695  38.867  0.00  0.00            
ATOM    394  H5' DA  X  13      30.765  28.678  39.335  0.00  0.00            
ATOM    395 H5'' DA  X  13      31.670  27.462  38.383  0.00  0.00            
ATOM    396  C4' DA  X  13      30.444  26.681  39.994  0.00  0.00            
ATOM    397  H4' DA  X  13      31.342  26.652  40.608  0.00  0.00            
ATOM    398  O4' DA  X  13      29.527  27.272  40.898  0.00  0.00            
ATOM    399  C1' DA  X  13      28.806  26.218  41.502  0.00  0.00            
ATOM    400  H1' DA  X  13      29.424  25.667  42.205  0.00  0.00            
ATOM    401  N9  DA  X  13      27.553  26.622  42.108  0.00  0.00            
ATOM    402  C8  DA  X  13      26.408  27.104  41.491  0.00  0.00            
ATOM    403  H8  DA  X  13      26.277  27.074  40.422  0.00  0.00            
ATOM    404  N7  DA  X  13      25.494  27.389  42.305  0.00  0.00            
ATOM    405  C5  DA  X  13      26.021  27.190  43.612  0.00  0.00            
ATOM    406  C6  DA  X  13      25.587  27.325  44.965  0.00  0.00            
ATOM    407  N6  DA  X  13      24.434  27.768  45.403  0.00  0.00            
ATOM    408  H61 DA  X  13      24.199  27.676  46.390  0.00  0.00            
ATOM    409  H62 DA  X  13      23.711  27.951  44.729  0.00  0.00            
ATOM    410  N1  DA  X  13      26.394  27.060  45.920  0.00  0.00            
ATOM    411  C2  DA  X  13      27.607  26.620  45.665  0.00  0.00            
ATOM    412  H2  DA  X  13      28.323  26.516  46.474  0.00  0.00            
ATOM    413  N3  DA  X  13      28.104  26.331  44.427  0.00  0.00            
ATOM    414  C4  DA  X  13      27.228  26.626  43.466  0.00  0.00            
ATOM    415  C3' DA  X  13      29.946  25.307  39.608  0.00  0.00            
ATOM    416  H3' DA  X  13      29.703  25.218  38.547  0.00  0.00            
ATOM    417  C2' DA  X  13      28.576  25.276  40.278  0.00  0.00            
ATOM    418  H2' DA  X  13      27.803  25.713  39.654  0.00  0.00            
ATOM    419 H2'' DA  X  13      28.273  24.340  40.766  0.00  0.00            
ATOM    420  O3' DA  X  13      30.698  24.203  40.005  0.00  0.00            
ATOM    421  P   DG  X  14      32.134  24.232  40.664  0.00  0.00            
ATOM    422  OP1 DG  X  14      32.712  22.898  40.726  0.00  0.00            
ATOM    423  OP2 DG  X  14      31.915  24.864  41.975  0.00  0.00            
ATOM    424  O5' DG  X  14      33.089  25.137  39.802  0.00  0.00            
ATOM    425  C5' DG  X  14      33.390  24.724  38.471  0.00  0.00            
ATOM    426  H5' DG  X  14      32.659  25.157  37.790  0.00  0.00            
ATOM    427 H5'' DG  X  14      33.587  23.654  38.394  0.00  0.00            
ATOM    428  C4' DG  X  14      34.586  25.662  38.142  0.00  0.00            
ATOM    429  H4' DG  X  14      34.899  25.341  37.147  0.00  0.00            
ATOM    430  O4' DG  X  14      34.236  27.038  38.130  0.00  0.00            
ATOM    431  C1' DG  X  14      35.273  27.784  38.659  0.00  0.00            
ATOM    432  H1' DG  X  14      36.065  27.917  37.930  0.00  0.00            
ATOM    433  N9  DG  X  14      34.584  29.005  39.131  0.00  0.00            
ATOM    434  C8  DG  X  14      34.016  29.235  40.369  0.00  0.00            
ATOM    435  H8  DG  X  14      33.958  28.486  41.149  0.00  0.00            
ATOM    436  N7  DG  X  14      33.608  30.449  40.485  0.00  0.00            
ATOM    437  C5  DG  X  14      33.997  31.098  39.308  0.00  0.00            
ATOM    438  C6  DG  X  14      33.801  32.506  39.042  0.00  0.00            
ATOM    439  O6  DG  X  14      33.414  33.322  39.798  0.00  0.00            
ATOM    440  N1  DG  X  14      34.166  32.775  37.739  0.00  0.00            
ATOM    441  H1  DG  X  14      34.137  33.750  37.470  0.00  0.00            
ATOM    442  C2  DG  X  14      34.786  31.862  36.921  0.00  0.00            
ATOM    443  N2  DG  X  14      35.143  32.251  35.750  0.00  0.00            
ATOM    444  H21 DG  X  14      34.759  33.102  35.380  0.00  0.00            
ATOM    445  H22 DG  X  14      35.756  31.601  35.275  0.00  0.00            
ATOM    446  N3  DG  X  14      34.982  30.606  37.197  0.00  0.00            
ATOM    447  C4  DG  X  14      34.571  30.231  38.425  0.00  0.00            
ATOM    448  C3' DG  X  14      35.785  25.623  39.104  0.00  0.00            
ATOM    449  H3' DG  X  14      35.575  24.949  39.921  0.00  0.00            
ATOM    450  C2' DG  X  14      35.878  26.969  39.751  0.00  0.00            
ATOM    451  H2' DG  X  14      35.257  26.935  40.653  0.00  0.00            
ATOM    452 H2'' DG  X  14      36.882  27.331  39.932  0.00  0.00            
ATOM    453  O3' DG  X  14      36.973  25.293  38.398  0.00  0.00            
ATOM    454  P   DG  X  15      38.362  25.028  39.145  0.00  0.00            
ATOM    455  OP1 DG  X  15      39.005  24.071  38.281  0.00  0.00            
ATOM    456  OP2 DG  X  15      38.063  24.754  40.542  0.00  0.00            
ATOM    457  O5' DG  X  15      39.159  26.395  39.026  0.00  0.00            
ATOM    458  C5' DG  X  15      39.283  26.930  37.762  0.00  0.00            
ATOM    459  H5' DG  X  15      38.317  26.787  37.277  0.00  0.00            
ATOM    460 H5'' DG  X  15      40.007  26.427  37.103  0.00  0.00            
ATOM    461  C4' DG  X  15      39.553  28.429  37.585  0.00  0.00            
ATOM    462  H4' DG  X  15      39.654  28.566  36.507  0.00  0.00            
ATOM    463  O4' DG  X  15      38.505  29.251  38.174  0.00  0.00            
ATOM    464  C1' DG  X  15      39.080  30.462  38.235  0.00  0.00            
ATOM    465  H1' DG  X  15      39.167  30.978  37.271  0.00  0.00            
ATOM    466  N9  DG  X  15      38.228  31.320  39.083  0.00  0.00            
ATOM    467  C8  DG  X  15      37.793  32.606  38.772  0.00  0.00            
ATOM    468  H8  DG  X  15      38.118  33.051  37.836  0.00  0.00            
ATOM    469  N7  DG  X  15      36.980  33.171  39.603  0.00  0.00            
ATOM    470  C5  DG  X  15      36.859  32.206  40.575  0.00  0.00            
ATOM    471  C6  DG  X  15      36.090  32.257  41.824  0.00  0.00            
ATOM    472  O6  DG  X  15      35.263  33.033  42.198  0.00  0.00            
ATOM    473  N1  DG  X  15      36.221  31.143  42.569  0.00  0.00            
ATOM    474  H1  DG  X  15      35.664  30.953  43.384  0.00  0.00            
ATOM    475  C2  DG  X  15      37.074  30.110  42.234  0.00  0.00            
ATOM    476  N2  DG  X  15      37.203  29.223  43.234  0.00  0.00            
ATOM    477  H21 DG  X  15      36.753  29.328  44.136  0.00  0.00            
ATOM    478  H22 DG  X  15      37.776  28.465  42.926  0.00  0.00            
ATOM    479  N3  DG  X  15      37.778  29.945  41.079  0.00  0.00            
ATOM    480  C4  DG  X  15      37.638  31.057  40.304  0.00  0.00            
ATOM    481  C3' DG  X  15      40.884  28.938  38.206  0.00  0.00            
ATOM    482  H3' DG  X  15      41.354  28.226  38.872  0.00  0.00            
ATOM    483  C2' DG  X  15      40.423  30.173  38.920  0.00  0.00            
ATOM    484  H2' DG  X  15      40.223  29.914  39.960  0.00  0.00            
ATOM    485 H2'' DG  X  15      41.133  31.003  38.853  0.00  0.00            
ATOM    486  O3' DG  X  15      41.746  29.350  37.161  0.00  0.00            
ATOM    487  P   DG  X  16      43.297  29.792  37.427  0.00  0.00            
ATOM    488  OP1 DG  X  16      44.020  29.667  36.110  0.00  0.00            
ATOM    489  OP2 DG  X  16      43.768  29.105  38.603  0.00  0.00            
ATOM    490  O5' DG  X  16      43.092  31.295  37.685  0.00  0.00            
ATOM    491  C5' DG  X  16      42.776  32.271  36.639  0.00  0.00            
ATOM    492  H5' DG  X  16      41.806  31.982  36.223  0.00  0.00            
ATOM    493 H5'' DG  X  16      43.548  32.172  35.884  0.00  0.00            
ATOM    494  C4' DG  X  16      42.853  33.753  37.235  0.00  0.00            
ATOM    495  H4' DG  X  16      42.970  34.544  36.485  0.00  0.00            
ATOM    496  O4' DG  X  16      41.700  33.907  38.005  0.00  0.00            
ATOM    497  C1' DG  X  16      42.116  34.386  39.230  0.00  0.00            
ATOM    498  H1' DG  X  16      42.432  35.427  39.267  0.00  0.00            
ATOM    499  N9  DG  X  16      41.144  34.076  40.292  0.00  0.00            
ATOM    500  C8  DG  X  16      41.109  33.033  41.163  0.00  0.00            
ATOM    501  H8  DG  X  16      41.905  32.303  41.176  0.00  0.00            
ATOM    502  N7  DG  X  16      40.123  32.986  41.966  0.00  0.00            
ATOM    503  C5  DG  X  16      39.420  34.162  41.597  0.00  0.00            
ATOM    504  C6  DG  X  16      38.338  34.817  42.236  0.00  0.00            
ATOM    505  O6  DG  X  16      37.756  34.665  43.318  0.00  0.00            
ATOM    506  N1  DG  X  16      37.879  35.974  41.620  0.00  0.00            
ATOM    507  H1  DG  X  16      37.045  36.353  42.071  0.00  0.00            
ATOM    508  C2  DG  X  16      38.571  36.498  40.579  0.00  0.00            
ATOM    509  N2  DG  X  16      38.008  37.415  39.814  0.00  0.00            
ATOM    510  H21 DG  X  16      37.131  37.817  40.150  0.00  0.00            
ATOM    511  H22 DG  X  16      38.543  37.830  39.072  0.00  0.00            
ATOM    512  N3  DG  X  16      39.631  35.967  40.000  0.00  0.00            
ATOM    513  C4  DG  X  16      40.023  34.766  40.545  0.00  0.00            
ATOM    514  C3' DG  X  16      44.146  33.840  38.133  0.00  0.00            
ATOM    515  H3' DG  X  16      44.944  33.117  37.935  0.00  0.00            
ATOM    516  C2' DG  X  16      43.448  33.699  39.510  0.00  0.00            
ATOM    517  H2' DG  X  16      43.277  32.656  39.772  0.00  0.00            
ATOM    518 H2'' DG  X  16      43.962  34.055  40.407  0.00  0.00            
ATOM    519  O3' DG  X  16      44.646  35.209  38.148  0.00  0.00            
ATOM    520  P   DT  X  17      45.991  35.635  37.240  0.00  0.00            
ATOM    521  OP1 DT  X  17      45.607  36.896  36.551  0.00  0.00            
ATOM    522  OP2 DT  X  17      46.516  34.496  36.482  0.00  0.00            
ATOM    523  O5' DT  X  17      47.126  35.996  38.311  0.00  0.00            
ATOM    524  C5' DT  X  17      47.620  34.897  39.196  0.00  0.00            
ATOM    525  H5' DT  X  17      48.575  34.636  38.734  0.00  0.00            
ATOM    526 H5'' DT  X  17      46.879  34.109  39.279  0.00  0.00            
ATOM    527  C4' DT  X  17      47.904  35.332  40.637  0.00  0.00            
ATOM    528  H4' DT  X  17      48.239  34.452  41.177  0.00  0.00            
ATOM    529  O4' DT  X  17      48.828  36.349  40.710  0.00  0.00            
ATOM    530  C1' DT  X  17      48.219  37.362  41.521  0.00  0.00            
ATOM    531  H1' DT  X  17      48.442  37.149  42.552  0.00  0.00            
ATOM    532  N1  DT  X  17      48.588  38.780  41.194  0.00  0.00            
ATOM    533  C6  DT  X  17      48.611  39.275  39.918  0.00  0.00            
ATOM    534  H6  DT  X  17      48.422  38.610  39.089  0.00  0.00            
ATOM    535  C5  DT  X  17      49.114  40.497  39.672  0.00  0.00            
ATOM    536  C7  DT  X  17      49.308  40.887  38.201  0.00  0.00            
ATOM    537  H71 DT  X  17      48.580  40.429  37.539  0.00  0.00            
ATOM    538  H72 DT  X  17      49.192  41.965  38.262  0.00  0.00            
ATOM    539  H73 DT  X  17      50.289  40.641  37.819  0.00  0.00            
ATOM    540  C4  DT  X  17      49.449  41.441  40.801  0.00  0.00            
ATOM    541  O4  DT  X  17      49.946  42.516  40.625  0.00  0.00            
ATOM    542  N3  DT  X  17      49.198  40.943  42.015  0.00  0.00            
ATOM    543  H3  DT  X  17      49.550  41.502  42.780  0.00  0.00            
ATOM    544  C2  DT  X  17      48.893  39.612  42.289  0.00  0.00            
ATOM    545  O2  DT  X  17      49.039  39.113  43.395  0.00  0.00            
ATOM    546  C3' DT  X  17      46.604  35.665  41.367  0.00  0.00            
ATOM    547  H3' DT  X  17      45.653  35.347  40.955  0.00  0.00            
ATOM    548  C2' DT  X  17      46.738  37.203  41.310  0.00  0.00            
ATOM    549  H2' DT  X  17      46.299  37.650  40.423  0.00  0.00            
ATOM    550 H2'' DT  X  17      46.271  37.638  42.189  0.00  0.00            
ATOM    551  O3' DT  X  17      46.676  35.275  42.742  0.00  0.00            
ATOM    552  P   DT  X  18      45.405  35.237  43.619  0.00  0.00            
ATOM    553  OP1 DT  X  18      45.793  34.564  44.850  0.00  0.00            
ATOM    554  OP2 DT  X  18      44.292  34.646  42.845  0.00  0.00            
ATOM    555  O5' DT  X  18      44.975  36.779  43.973  0.00  0.00            
ATOM    556  C5' DT  X  18      45.784  37.621  44.843  0.00  0.00            
ATOM    557  H5' DT  X  18      46.832  37.671  44.556  0.00  0.00            
ATOM    558 H5'' DT  X  18      45.616  37.238  45.844  0.00  0.00            
ATOM    559  C4' DT  X  18      45.276  39.045  44.779  0.00  0.00            
ATOM    560  H4' DT  X  18      45.620  39.534  45.699  0.00  0.00            
ATOM    561  O4' DT  X  18      45.851  39.739  43.710  0.00  0.00            
ATOM    562  C1' DT  X  18      44.983  40.841  43.417  0.00  0.00            
ATOM    563  H1' DT  X  18      45.176  41.592  44.180  0.00  0.00            
ATOM    564  N1  DT  X  18      45.312  41.409  42.072  0.00  0.00            
ATOM    565  C6  DT  X  18      45.297  40.564  40.974  0.00  0.00            
ATOM    566  H6  DT  X  18      44.714  39.653  40.903  0.00  0.00            
ATOM    567  C5  DT  X  18      45.716  41.051  39.789  0.00  0.00            
ATOM    568  C7  DT  X  18      45.544  40.122  38.618  0.00  0.00            
ATOM    569  H71 DT  X  18      45.620  40.690  37.681  0.00  0.00            
ATOM    570  H72 DT  X  18      46.404  39.468  38.559  0.00  0.00            
ATOM    571  H73 DT  X  18      44.633  39.528  38.729  0.00  0.00            
ATOM    572  C4  DT  X  18      46.222  42.412  39.685  0.00  0.00            
ATOM    573  O4  DT  X  18      46.663  42.950  38.659  0.00  0.00            
ATOM    574  N3  DT  X  18      46.155  43.190  40.813  0.00  0.00            
ATOM    575  H3  DT  X  18      46.524  44.125  40.760  0.00  0.00            
ATOM    576  C2  DT  X  18      45.802  42.716  42.061  0.00  0.00            
ATOM    577  O2  DT  X  18      45.844  43.462  43.026  0.00  0.00            
ATOM    578  C3' DT  X  18      43.727  39.270  44.750  0.00  0.00            
ATOM    579  H3' DT  X  18      43.161  38.350  44.550  0.00  0.00            
ATOM    580  C2' DT  X  18      43.567  40.277  43.599  0.00  0.00            
ATOM    581  H2' DT  X  18      43.303  39.728  42.698  0.00  0.00            
ATOM    582 H2'' DT  X  18      42.845  41.094  43.715  0.00  0.00            
ATOM    583  O3' DT  X  18      43.371  39.859  46.015  0.00  0.00            
ATOM    584  P   DA  X  19      42.623  39.009  47.126  0.00  0.00            
ATOM    585  OP1 DA  X  19      42.707  39.976  48.249  0.00  0.00            
ATOM    586  OP2 DA  X  19      43.292  37.725  47.360  0.00  0.00            
ATOM    587  O5' DA  X  19      41.126  38.801  46.626  0.00  0.00            
ATOM    588  C5' DA  X  19      40.130  39.747  46.829  0.00  0.00            
ATOM    589  H5' DA  X  19      40.417  40.732  46.467  0.00  0.00            
ATOM    590 H5'' DA  X  19      39.902  39.901  47.890  0.00  0.00            
ATOM    591  C4' DA  X  19      38.826  39.401  46.098  0.00  0.00            
ATOM    592  H4' DA  X  19      38.165  40.229  46.377  0.00  0.00            
ATOM    593  O4' DA  X  19      38.946  39.453  44.656  0.00  0.00            
ATOM    594  C1' DA  X  19      38.616  38.098  44.127  0.00  0.00            
ATOM    595  H1' DA  X  19      37.942  38.290  43.294  0.00  0.00            
ATOM    596  N9  DA  X  19      39.923  37.561  43.783  0.00  0.00            
ATOM    597  C8  DA  X  19      40.665  36.651  44.387  0.00  0.00            
ATOM    598  H8  DA  X  19      40.431  36.093  45.296  0.00  0.00            
ATOM    599  N7  DA  X  19      41.781  36.365  43.735  0.00  0.00            
ATOM    600  C5  DA  X  19      41.709  37.101  42.587  0.00  0.00            
ATOM    601  C6  DA  X  19      42.534  37.378  41.469  0.00  0.00            
ATOM    602  N6  DA  X  19      43.558  36.614  41.146  0.00  0.00            
ATOM    603  H61 DA  X  19      43.989  36.821  40.262  0.00  0.00            
ATOM    604  H62 DA  X  19      43.701  35.686  41.527  0.00  0.00            
ATOM    605  N1  DA  X  19      42.231  38.250  40.521  0.00  0.00            
ATOM    606  C2  DA  X  19      41.137  38.962  40.663  0.00  0.00            
ATOM    607  H2  DA  X  19      40.979  39.791  39.996  0.00  0.00            
ATOM    608  N3  DA  X  19      40.298  38.839  41.680  0.00  0.00            
ATOM    609  C4  DA  X  19      40.658  37.909  42.666  0.00  0.00            
ATOM    610  C3' DA  X  19      38.254  38.000  46.493  0.00  0.00            
ATOM    611  H3' DA  X  19      38.948  37.422  47.102  0.00  0.00            
ATOM    612  C2' DA  X  19      37.901  37.234  45.170  0.00  0.00            
ATOM    613  H2' DA  X  19      38.151  36.173  45.235  0.00  0.00            
ATOM    614 H2'' DA  X  19      36.830  37.323  44.995  0.00  0.00            
ATOM    615  O3' DA  X  19      37.027  38.168  47.157  0.00  0.00            
ATOM    616  P   DG  X  20      36.488  37.135  48.261  0.00  0.00            
ATOM    617  OP1 DG  X  20      37.189  37.496  49.570  0.00  0.00            
ATOM    618  OP2 DG  X  20      36.727  35.854  47.588  0.00  0.00            
ATOM    619  O5' DG  X  20      34.943  37.336  48.334  0.00  0.00            
ATOM    620  C5' DG  X  20      34.250  38.135  49.376  0.00  0.00            
ATOM    621  H5' DG  X  20      34.476  39.194  49.206  0.00  0.00            
ATOM    622 H5'' DG  X  20      34.604  37.847  50.368  0.00  0.00            
ATOM    623  C4' DG  X  20      32.754  37.822  49.405  0.00  0.00            
ATOM    624  H4' DG  X  20      32.201  38.503  50.062  0.00  0.00            
ATOM    625  O4' DG  X  20      32.195  37.800  48.091  0.00  0.00            
ATOM    626  C1' DG  X  20      31.404  36.575  47.940  0.00  0.00            
ATOM    627  H1' DG  X  20      30.477  36.858  48.432  0.00  0.00            
ATOM    628  N9  DG  X  20      31.272  36.239  46.490  0.00  0.00            
ATOM    629  C8  DG  X  20      30.114  36.156  45.679  0.00  0.00            
ATOM    630  H8  DG  X  20      29.132  36.373  46.073  0.00  0.00            
ATOM    631  N7  DG  X  20      30.368  35.702  44.469  0.00  0.00            
ATOM    632  C5  DG  X  20      31.743  35.562  44.394  0.00  0.00            
ATOM    633  C6  DG  X  20      32.569  35.052  43.339  0.00  0.00            
ATOM    634  O6  DG  X  20      32.279  34.709  42.212  0.00  0.00            
ATOM    635  N1  DG  X  20      33.883  35.131  43.677  0.00  0.00            
ATOM    636  H1  DG  X  20      34.557  34.710  43.040  0.00  0.00            
ATOM    637  C2  DG  X  20      34.361  35.496  44.863  0.00  0.00            
ATOM    638  N2  DG  X  20      35.566  35.201  45.129  0.00  0.00            
ATOM    639  H21 DG  X  20      36.136  34.864  44.380  0.00  0.00            
ATOM    640  H22 DG  X  20      36.082  35.412  45.977  0.00  0.00            
ATOM    641  N3  DG  X  20      33.668  36.012  45.874  0.00  0.00            
ATOM    642  C4  DG  X  20      32.309  35.939  45.614  0.00  0.00            
ATOM    643  C3' DG  X  20      32.591  36.410  50.004  0.00  0.00            
ATOM    644  H3' DG  X  20      33.586  36.015  50.246  0.00  0.00            
ATOM    645  C2' DG  X  20      32.213  35.529  48.758  0.00  0.00            
ATOM    646  H2' DG  X  20      33.073  35.182  48.196  0.00  0.00            
ATOM    647 H2'' DG  X  20      31.604  34.648  48.975  0.00  0.00            
ATOM    648  O3' DG  X  20      31.652  36.612  51.063  0.00  0.00            
ATOM    649  P   DG  X  21      30.746  35.452  51.564  0.00  0.00            
ATOM    650  OP1 DG  X  21      30.060  35.892  52.791  0.00  0.00            
ATOM    651  OP2 DG  X  21      31.471  34.178  51.509  0.00  0.00            
ATOM    652  O5' DG  X  21      29.602  35.382  50.492  0.00  0.00            
ATOM    653  C5' DG  X  21      28.573  36.448  50.393  0.00  0.00            
ATOM    654  H5' DG  X  21      28.899  37.331  49.860  0.00  0.00            
ATOM    655 H5'' DG  X  21      28.278  36.700  51.414  0.00  0.00            
ATOM    656  C4' DG  X  21      27.351  35.877  49.602  0.00  0.00            
ATOM    657  H4' DG  X  21      26.629  36.703  49.547  0.00  0.00            
ATOM    658  O4' DG  X  21      27.566  35.592  48.228  0.00  0.00            
ATOM    659  C1' DG  X  21      27.131  34.225  47.945  0.00  0.00            
ATOM    660  H1' DG  X  21      26.157  34.192  47.452  0.00  0.00            
ATOM    661  N9  DG  X  21      28.043  33.648  46.960  0.00  0.00            
ATOM    662  C8  DG  X  21      29.206  32.888  47.025  0.00  0.00            
ATOM    663  H8  DG  X  21      29.643  32.586  47.973  0.00  0.00            
ATOM    664  N7  DG  X  21      29.719  32.484  45.856  0.00  0.00            
ATOM    665  C5  DG  X  21      28.782  33.033  44.934  0.00  0.00            
ATOM    666  C6  DG  X  21      28.801  32.957  43.495  0.00  0.00            
ATOM    667  O6  DG  X  21      29.690  32.437  42.756  0.00  0.00            
ATOM    668  N1  DG  X  21      27.783  33.724  42.976  0.00  0.00            
ATOM    669  H1  DG  X  21      27.659  33.758  41.973  0.00  0.00            
ATOM    670  C2  DG  X  21      26.987  34.524  43.711  0.00  0.00            
ATOM    671  N2  DG  X  21      26.072  35.195  43.124  0.00  0.00            
ATOM    672  H21 DG  X  21      25.958  35.239  42.121  0.00  0.00            
ATOM    673  H22 DG  X  21      25.423  35.731  43.695  0.00  0.00            
ATOM    674  N3  DG  X  21      26.905  34.562  45.019  0.00  0.00            
ATOM    675  C4  DG  X  21      27.810  33.758  45.575  0.00  0.00            
ATOM    676  C3' DG  X  21      26.715  34.615  50.265  0.00  0.00            
ATOM    677  H3' DG  X  21      27.100  34.478  51.269  0.00  0.00            
ATOM    678  C2' DG  X  21      27.142  33.523  49.298  0.00  0.00            
ATOM    679  H2' DG  X  21      28.180  33.266  49.513  0.00  0.00            
ATOM    680 H2'' DG  X  21      26.480  32.662  49.210  0.00  0.00            
ATOM    681  O3' DG  X  21      25.267  34.749  50.387  0.00  0.00            
ATOM    682  P   DG  X  22      24.206  33.613  50.777  0.00  0.00            
ATOM    683  OP1 DG  X  22      22.870  34.170  51.108  0.00  0.00            
ATOM    684  OP2 DG  X  22      24.891  32.735  51.697  0.00  0.00            
ATOM    685  O5' DG  X  22      23.991  32.887  49.339  0.00  0.00            
ATOM    686  C5' DG  X  22      23.445  33.642  48.244  0.00  0.00            
ATOM    687  H5' DG  X  22      24.035  34.554  48.195  0.00  0.00            
ATOM    688 H5'' DG  X  22      22.441  33.951  48.510  0.00  0.00            
ATOM    689  C4' DG  X  22      23.385  32.839  46.880  0.00  0.00            
ATOM    690  H4' DG  X  22      22.872  33.403  46.091  0.00  0.00            
ATOM    691  O4' DG  X  22      24.635  32.681  46.357  0.00  0.00            
ATOM    692  C1' DG  X  22      24.494  31.453  45.669  0.00  0.00            
ATOM    693  H1' DG  X  22      23.995  31.820  44.774  0.00  0.00            
ATOM    694  N9  DG  X  22      25.856  30.920  45.248  0.00  0.00            
ATOM    695  C8  DG  X  22      26.380  30.724  43.905  0.00  0.00            
ATOM    696  H8  DG  X  22      25.860  31.010  43.004  0.00  0.00            
ATOM    697  N7  DG  X  22      27.546  30.142  43.928  0.00  0.00            
ATOM    698  C5  DG  X  22      27.821  29.939  45.282  0.00  0.00            
ATOM    699  C6  DG  X  22      28.954  29.439  45.920  0.00  0.00            
ATOM    700  O6  DG  X  22      30.009  29.085  45.439  0.00  0.00            
ATOM    701  N1  DG  X  22      28.928  29.482  47.300  0.00  0.00            
ATOM    702  H1  DG  X  22      29.835  29.310  47.713  0.00  0.00            
ATOM    703  C2  DG  X  22      27.933  29.968  47.966  0.00  0.00            
ATOM    704  N2  DG  X  22      28.143  29.890  49.227  0.00  0.00            
ATOM    705  H21 DG  X  22      28.955  29.370  49.518  0.00  0.00            
ATOM    706  H22 DG  X  22      27.419  30.201  49.869  0.00  0.00            
ATOM    707  N3  DG  X  22      26.790  30.450  47.499  0.00  0.00            
ATOM    708  C4  DG  X  22      26.817  30.445  46.096  0.00  0.00            
ATOM    709  C3' DG  X  22      22.708  31.484  47.186  0.00  0.00            
ATOM    710  H3' DG  X  22      22.869  31.271  48.233  0.00  0.00            
ATOM    711  C2' DG  X  22      23.486  30.480  46.393  0.00  0.00            
ATOM    712  H2' DG  X  22      24.015  29.818  47.069  0.00  0.00            
ATOM    713 H2'' DG  X  22      22.942  29.885  45.650  0.00  0.00            
ATOM    714  O3' DG  X  22      21.293  31.598  46.879  0.00  0.00            
ATOM    715  P   DT3 X  23      20.237  30.439  47.362  0.00  0.00            
ATOM    716  OP1 DT3 X  23      19.978  30.609  48.812  0.00  0.00            
ATOM    717  OP2 DT3 X  23      20.684  29.139  46.741  0.00  0.00            
ATOM    718  O5' DT3 X  23      18.898  30.815  46.631  0.00  0.00            
ATOM    719  C5' DT3 X  23      18.317  32.132  46.610  0.00  0.00            
ATOM    720  H5' DT3 X  23      18.966  32.889  46.193  0.00  0.00            
ATOM    721 H5'' DT3 X  23      18.052  32.414  47.630  0.00  0.00            
ATOM    722  C4' DT3 X  23      17.031  32.272  45.807  0.00  0.00            
ATOM    723  H4' DT3 X  23      16.881  33.330  45.567  0.00  0.00            
ATOM    724  O4' DT3 X  23      17.006  31.636  44.534  0.00  0.00            
ATOM    725  C1' DT3 X  23      15.832  30.902  44.319  0.00  0.00            
ATOM    726  H1' DT3 X  23      15.426  31.284  43.377  0.00  0.00            
ATOM    727  N1  DT3 X  23      16.236  29.490  44.255  0.00  0.00            
ATOM    728  C6  DT3 X  23      16.778  28.841  45.423  0.00  0.00            
ATOM    729  H6  DT3 X  23      17.053  29.399  46.314  0.00  0.00            
ATOM    730  C5  DT3 X  23      17.157  27.495  45.284  0.00  0.00            
ATOM    731  C7  DT3 X  23      17.760  26.694  46.435  0.00  0.00            
ATOM    732  H71 DT3 X  23      17.971  27.216  47.375  0.00  0.00            
ATOM    733  H72 DT3 X  23      17.006  25.961  46.755  0.00  0.00            
ATOM    734  H73 DT3 X  23      18.684  26.223  46.136  0.00  0.00            
ATOM    735  C4  DT3 X  23      17.010  26.722  44.053  0.00  0.00            
ATOM    736  O4  DT3 X  23      17.396  25.630  43.817  0.00  0.00            
ATOM    737  N3  DT3 X  23      16.348  27.405  43.068  0.00  0.00            
ATOM    738  H3  DT3 X  23      16.366  26.992  42.143  0.00  0.00            
ATOM    739  C2  DT3 X  23      16.004  28.734  43.109  0.00  0.00            
ATOM    740  O2  DT3 X  23      15.469  29.196  42.145  0.00  0.00            
ATOM    741  C3' DT3 X  23      15.832  31.796  46.597  0.00  0.00            
ATOM    742  H3' DT3 X  23      16.135  30.899  47.166  0.00  0.00            
ATOM    743  C2' DT3 X  23      14.883  31.325  45.402  0.00  0.00            
ATOM    744  H2' DT3 X  23      14.216  30.546  45.780  0.00  0.00            
ATOM    745 H2'' DT3 X  23      14.315  32.192  45.092  0.00  0.00            
ATOM    746  O3' DT3 X  23      15.166  32.646  47.507  0.00  0.00            
ATOM    747 HO3' DT3 X  23      15.740  32.938  48.211  0.00  0.00            
ATOM    748  K+  K+  X  24      28.938  30.030  41.572  0.00  0.00            
ATOM    749  K+  K+  X  25      32.388  32.123  42.092  0.00  0.00            
END
