# Supplementary material for: Complexity of Guanine Quadruplex Unfolding Pathways Revealed by Atomistic Pulling Simulations
Source: J Chem Inf Model. 2023 Jul 17;63(15):4716–31. doi: 10.1021/acs.jcim.3c00171 (PMC10428220; doi:10.1021/acs.jcim.3c00171)
Supplement: Supplementary file 2 — ci3c00171_si_002.zip [file ci3c00171_si_002.zip › coordinates/intermediates/cross-hairpin.pdb]

ATOM      1 HO5' DT5 X   1      18.479  43.918  66.825  0.00  0.00            
ATOM      2  O5' DT5 X   1      18.934  44.534  66.262  0.00  0.00            
ATOM      3  C5' DT5 X   1      19.653  43.776  65.344  0.00  0.00            
ATOM      4  H5' DT5 X   1      20.411  43.165  65.846  0.00  0.00            
ATOM      5 H5'' DT5 X   1      20.224  44.381  64.646  0.00  0.00            
ATOM      6  C4' DT5 X   1      18.636  42.929  64.546  0.00  0.00            
ATOM      7  H4' DT5 X   1      19.118  42.489  63.673  0.00  0.00            
ATOM      8  O4' DT5 X   1      18.235  41.849  65.409  0.00  0.00            
ATOM      9  C1' DT5 X   1      16.811  41.812  65.492  0.00  0.00            
ATOM     10  H1' DT5 X   1      16.372  41.271  64.652  0.00  0.00            
ATOM     11  N1  DT5 X   1      16.224  41.318  66.788  0.00  0.00            
ATOM     12  C6  DT5 X   1      15.396  40.188  66.863  0.00  0.00            
ATOM     13  H6  DT5 X   1      15.008  39.816  65.933  0.00  0.00            
ATOM     14  C5  DT5 X   1      15.115  39.625  68.043  0.00  0.00            
ATOM     15  C7  DT5 X   1      14.129  38.513  68.052  0.00  0.00            
ATOM     16  H71 DT5 X   1      13.638  38.539  67.070  0.00  0.00            
ATOM     17  H72 DT5 X   1      14.708  37.591  68.131  0.00  0.00            
ATOM     18  H73 DT5 X   1      13.482  38.490  68.936  0.00  0.00            
ATOM     19  C4  DT5 X   1      15.527  40.223  69.270  0.00  0.00            
ATOM     20  O4  DT5 X   1      15.497  39.792  70.388  0.00  0.00            
ATOM     21  N3  DT5 X   1      16.218  41.419  69.118  0.00  0.00            
ATOM     22  H3  DT5 X   1      16.386  41.947  69.966  0.00  0.00            
ATOM     23  C2  DT5 X   1      16.609  41.993  67.933  0.00  0.00            
ATOM     24  O2  DT5 X   1      17.340  42.995  68.066  0.00  0.00            
ATOM     25  C3' DT5 X   1      17.337  43.593  64.031  0.00  0.00            
ATOM     26  H3' DT5 X   1      17.372  44.674  64.024  0.00  0.00            
ATOM     27  C2' DT5 X   1      16.317  43.169  65.118  0.00  0.00            
ATOM     28  H2' DT5 X   1      16.453  43.827  65.983  0.00  0.00            
ATOM     29 H2'' DT5 X   1      15.289  43.270  64.763  0.00  0.00            
ATOM     30  O3' DT5 X   1      16.915  43.145  62.750  0.00  0.00            
ATOM     31  P   DG  X   2      17.050  43.912  61.391  0.00  0.00            
ATOM     32  OP1 DG  X   2      16.836  45.316  61.748  0.00  0.00            
ATOM     33  OP2 DG  X   2      16.096  43.183  60.464  0.00  0.00            
ATOM     34  O5' DG  X   2      18.560  43.651  60.777  0.00  0.00            
ATOM     35  C5' DG  X   2      19.667  44.391  61.120  0.00  0.00            
ATOM     36  H5' DG  X   2      19.750  44.542  62.212  0.00  0.00            
ATOM     37 H5'' DG  X   2      19.685  45.332  60.594  0.00  0.00            
ATOM     38  C4' DG  X   2      20.931  43.672  60.794  0.00  0.00            
ATOM     39  H4' DG  X   2      21.754  44.391  60.745  0.00  0.00            
ATOM     40  O4' DG  X   2      21.216  42.612  61.765  0.00  0.00            
ATOM     41  C1' DG  X   2      20.897  41.328  61.183  0.00  0.00            
ATOM     42  H1' DG  X   2      21.825  40.759  61.191  0.00  0.00            
ATOM     43  N9  DG  X   2      19.958  40.582  62.109  0.00  0.00            
ATOM     44  C8  DG  X   2      18.538  40.444  62.123  0.00  0.00            
ATOM     45  H8  DG  X   2      17.851  40.882  61.406  0.00  0.00            
ATOM     46  N7  DG  X   2      18.061  39.644  63.038  0.00  0.00            
ATOM     47  C5  DG  X   2      19.168  39.261  63.771  0.00  0.00            
ATOM     48  C6  DG  X   2      19.390  38.475  64.965  0.00  0.00            
ATOM     49  O6  DG  X   2      18.513  37.864  65.560  0.00  0.00            
ATOM     50  N1  DG  X   2      20.678  38.581  65.486  0.00  0.00            
ATOM     51  H1  DG  X   2      20.829  38.099  66.372  0.00  0.00            
ATOM     52  C2  DG  X   2      21.677  39.262  64.825  0.00  0.00            
ATOM     53  N2  DG  X   2      22.837  39.196  65.354  0.00  0.00            
ATOM     54  H21 DG  X   2      22.888  38.713  66.235  0.00  0.00            
ATOM     55  H22 DG  X   2      23.648  39.650  64.959  0.00  0.00            
ATOM     56  N3  DG  X   2      21.554  39.950  63.677  0.00  0.00            
ATOM     57  C4  DG  X   2      20.291  39.916  63.245  0.00  0.00            
ATOM     58  C3' DG  X   2      20.958  42.927  59.386  0.00  0.00            
ATOM     59  H3' DG  X   2      20.317  43.517  58.719  0.00  0.00            
ATOM     60  C2' DG  X   2      20.451  41.517  59.770  0.00  0.00            
ATOM     61  H2' DG  X   2      19.359  41.543  59.785  0.00  0.00            
ATOM     62 H2'' DG  X   2      20.890  40.770  59.091  0.00  0.00            
ATOM     63  O3' DG  X   2      22.231  42.675  58.933  0.00  0.00            
ATOM     64  P   DG  X   3      23.057  43.456  57.812  0.00  0.00            
ATOM     65  OP1 DG  X   3      22.313  44.587  57.281  0.00  0.00            
ATOM     66  OP2 DG  X   3      23.374  42.421  56.762  0.00  0.00            
ATOM     67  O5' DG  X   3      24.452  43.947  58.551  0.00  0.00            
ATOM     68  C5' DG  X   3      25.552  43.042  58.632  0.00  0.00            
ATOM     69  H5' DG  X   3      26.292  43.520  57.993  0.00  0.00            
ATOM     70 H5'' DG  X   3      25.272  42.091  58.197  0.00  0.00            
ATOM     71  C4' DG  X   3      26.086  42.884  60.058  0.00  0.00            
ATOM     72  H4' DG  X   3      26.726  42.004  60.130  0.00  0.00            
ATOM     73  O4' DG  X   3      26.929  43.942  60.395  0.00  0.00            
ATOM     74  C1' DG  X   3      26.708  44.293  61.771  0.00  0.00            
ATOM     75  H1' DG  X   3      27.322  43.652  62.388  0.00  0.00            
ATOM     76  N9  DG  X   3      27.099  45.703  62.023  0.00  0.00            
ATOM     77  C8  DG  X   3      26.317  46.721  62.453  0.00  0.00            
ATOM     78  H8  DG  X   3      25.258  46.652  62.681  0.00  0.00            
ATOM     79  N7  DG  X   3      26.934  47.883  62.649  0.00  0.00            
ATOM     80  C5  DG  X   3      28.195  47.632  62.234  0.00  0.00            
ATOM     81  C6  DG  X   3      29.321  48.563  62.054  0.00  0.00            
ATOM     82  O6  DG  X   3      29.386  49.778  62.256  0.00  0.00            
ATOM     83  N1  DG  X   3      30.456  47.976  61.410  0.00  0.00            
ATOM     84  H1  DG  X   3      31.359  48.409  61.470  0.00  0.00            
ATOM     85  C2  DG  X   3      30.460  46.709  61.012  0.00  0.00            
ATOM     86  N2  DG  X   3      31.548  46.214  60.515  0.00  0.00            
ATOM     87  H21 DG  X   3      32.341  46.833  60.487  0.00  0.00            
ATOM     88  H22 DG  X   3      31.739  45.217  60.570  0.00  0.00            
ATOM     89  N3  DG  X   3      29.433  45.868  61.175  0.00  0.00            
ATOM     90  C4  DG  X   3      28.311  46.335  61.781  0.00  0.00            
ATOM     91  C3' DG  X   3      25.005  42.640  61.139  0.00  0.00            
ATOM     92  H3' DG  X   3      24.074  42.808  60.587  0.00  0.00            
ATOM     93  C2' DG  X   3      25.220  43.889  62.067  0.00  0.00            
ATOM     94  H2' DG  X   3      24.625  44.705  61.658  0.00  0.00            
ATOM     95 H2'' DG  X   3      25.038  43.806  63.132  0.00  0.00            
ATOM     96  O3' DG  X   3      25.053  41.269  61.645  0.00  0.00            
ATOM     97  P   DG  X   4      25.621  40.782  63.078  0.00  0.00            
ATOM     98  OP1 DG  X   4      25.668  39.254  63.167  0.00  0.00            
ATOM     99  OP2 DG  X   4      24.898  41.542  64.127  0.00  0.00            
ATOM    100  O5' DG  X   4      27.071  41.422  63.157  0.00  0.00            
ATOM    101  C5' DG  X   4      28.050  40.732  62.438  0.00  0.00            
ATOM    102  H5' DG  X   4      27.810  40.950  61.394  0.00  0.00            
ATOM    103 H5'' DG  X   4      27.906  39.673  62.641  0.00  0.00            
ATOM    104  C4' DG  X   4      29.515  41.126  62.722  0.00  0.00            
ATOM    105  H4' DG  X   4      30.185  40.435  62.221  0.00  0.00            
ATOM    106  O4' DG  X   4      29.833  42.453  62.321  0.00  0.00            
ATOM    107  C1' DG  X   4      30.464  43.139  63.316  0.00  0.00            
ATOM    108  H1' DG  X   4      31.339  43.562  62.834  0.00  0.00            
ATOM    109  N9  DG  X   4      29.742  44.271  63.958  0.00  0.00            
ATOM    110  C8  DG  X   4      28.508  44.256  64.528  0.00  0.00            
ATOM    111  H8  DG  X   4      27.836  43.408  64.595  0.00  0.00            
ATOM    112  N7  DG  X   4      28.128  45.342  65.144  0.00  0.00            
ATOM    113  C5  DG  X   4      29.314  46.145  64.999  0.00  0.00            
ATOM    114  C6  DG  X   4      29.627  47.438  65.470  0.00  0.00            
ATOM    115  O6  DG  X   4      28.860  48.200  66.116  0.00  0.00            
ATOM    116  N1  DG  X   4      30.923  47.780  65.237  0.00  0.00            
ATOM    117  H1  DG  X   4      31.151  48.718  65.470  0.00  0.00            
ATOM    118  C2  DG  X   4      31.803  47.029  64.535  0.00  0.00            
ATOM    119  N2  DG  X   4      33.008  47.584  64.505  0.00  0.00            
ATOM    120  H21 DG  X   4      33.135  48.425  65.036  0.00  0.00            
ATOM    121  H22 DG  X   4      33.790  47.057  64.146  0.00  0.00            
ATOM    122  N3  DG  X   4      31.551  45.915  63.953  0.00  0.00            
ATOM    123  C4  DG  X   4      30.263  45.474  64.269  0.00  0.00            
ATOM    124  C3' DG  X   4      29.694  41.045  64.232  0.00  0.00            
ATOM    125  H3' DG  X   4      28.760  41.361  64.709  0.00  0.00            
ATOM    126  C2' DG  X   4      30.856  42.003  64.383  0.00  0.00            
ATOM    127  H2' DG  X   4      30.879  42.431  65.398  0.00  0.00            
ATOM    128 H2'' DG  X   4      31.727  41.429  64.089  0.00  0.00            
ATOM    129  O3' DG  X   4      29.977  39.715  64.617  0.00  0.00            
ATOM    130  P   DT  X   5      30.343  39.266  66.101  0.00  0.00            
ATOM    131  OP1 DT  X   5      30.310  37.806  66.155  0.00  0.00            
ATOM    132  OP2 DT  X   5      29.523  39.973  67.076  0.00  0.00            
ATOM    133  O5' DT  X   5      31.864  39.787  66.185  0.00  0.00            
ATOM    134  C5' DT  X   5      32.914  39.117  65.449  0.00  0.00            
ATOM    135  H5' DT  X   5      32.853  39.378  64.391  0.00  0.00            
ATOM    136 H5'' DT  X   5      32.846  38.028  65.515  0.00  0.00            
ATOM    137  C4' DT  X   5      34.258  39.564  65.966  0.00  0.00            
ATOM    138  H4' DT  X   5      35.086  39.046  65.479  0.00  0.00            
ATOM    139  O4' DT  X   5      34.400  40.932  65.708  0.00  0.00            
ATOM    140  C1' DT  X   5      34.591  41.557  66.967  0.00  0.00            
ATOM    141  H1' DT  X   5      35.645  41.871  67.024  0.00  0.00            
ATOM    142  N1  DT  X   5      33.896  42.811  67.127  0.00  0.00            
ATOM    143  C6  DT  X   5      32.538  42.921  67.519  0.00  0.00            
ATOM    144  H6  DT  X   5      31.996  41.985  67.613  0.00  0.00            
ATOM    145  C5  DT  X   5      31.874  44.095  67.692  0.00  0.00            
ATOM    146  C7  DT  X   5      30.390  43.982  68.033  0.00  0.00            
ATOM    147  H71 DT  X   5      30.100  42.930  68.140  0.00  0.00            
ATOM    148  H72 DT  X   5      30.126  44.555  68.924  0.00  0.00            
ATOM    149  H73 DT  X   5      29.787  44.390  67.221  0.00  0.00            
ATOM    150  C4  DT  X   5      32.546  45.341  67.488  0.00  0.00            
ATOM    151  O4  DT  X   5      32.113  46.519  67.660  0.00  0.00            
ATOM    152  N3  DT  X   5      33.846  45.210  67.063  0.00  0.00            
ATOM    153  H3  DT  X   5      34.326  46.062  66.808  0.00  0.00            
ATOM    154  C2  DT  X   5      34.523  44.014  66.811  0.00  0.00            
ATOM    155  O2  DT  X   5      35.670  44.121  66.396  0.00  0.00            
ATOM    156  C3' DT  X   5      34.571  39.225  67.497  0.00  0.00            
ATOM    157  H3' DT  X   5      33.889  38.525  68.001  0.00  0.00            
ATOM    158  C2' DT  X   5      34.348  40.574  68.095  0.00  0.00            
ATOM    159  H2' DT  X   5      33.376  40.630  68.594  0.00  0.00            
ATOM    160 H2'' DT  X   5      35.157  40.757  68.796  0.00  0.00            
ATOM    161  O3' DT  X   5      35.937  38.733  67.521  0.00  0.00            
ATOM    162  P   DT  X   6      36.210  37.142  67.260  0.00  0.00            
ATOM    163  OP1 DT  X   6      34.892  36.518  66.906  0.00  0.00            
ATOM    164  OP2 DT  X   6      36.991  36.592  68.422  0.00  0.00            
ATOM    165  O5' DT  X   6      37.025  37.168  65.911  0.00  0.00            
ATOM    166  C5' DT  X   6      38.427  37.425  65.824  0.00  0.00            
ATOM    167  H5' DT  X   6      38.938  36.472  65.882  0.00  0.00            
ATOM    168 H5'' DT  X   6      38.683  37.954  66.737  0.00  0.00            
ATOM    169  C4' DT  X   6      38.874  38.240  64.657  0.00  0.00            
ATOM    170  H4' DT  X   6      39.965  38.283  64.631  0.00  0.00            
ATOM    171  O4' DT  X   6      38.440  37.722  63.447  0.00  0.00            
ATOM    172  C1' DT  X   6      37.927  38.802  62.647  0.00  0.00            
ATOM    173  H1' DT  X   6      38.746  39.242  62.062  0.00  0.00            
ATOM    174  N1  DT  X   6      36.955  38.161  61.657  0.00  0.00            
ATOM    175  C6  DT  X   6      35.802  37.675  62.109  0.00  0.00            
ATOM    176  H6  DT  X   6      35.499  37.729  63.146  0.00  0.00            
ATOM    177  C5  DT  X   6      34.925  37.127  61.231  0.00  0.00            
ATOM    178  C7  DT  X   6      33.621  36.709  61.676  0.00  0.00            
ATOM    179  H71 DT  X   6      33.691  35.675  62.017  0.00  0.00            
ATOM    180  H72 DT  X   6      33.349  37.400  62.483  0.00  0.00            
ATOM    181  H73 DT  X   6      32.922  36.855  60.854  0.00  0.00            
ATOM    182  C4  DT  X   6      35.257  36.896  59.798  0.00  0.00            
ATOM    183  O4  DT  X   6      34.587  36.392  58.958  0.00  0.00            
ATOM    184  N3  DT  X   6      36.465  37.435  59.437  0.00  0.00            
ATOM    185  H3  DT  X   6      36.787  37.173  58.514  0.00  0.00            
ATOM    186  C2  DT  X   6      37.332  38.042  60.313  0.00  0.00            
ATOM    187  O2  DT  X   6      38.352  38.528  59.916  0.00  0.00            
ATOM    188  C3' DT  X   6      38.330  39.694  64.730  0.00  0.00            
ATOM    189  H3' DT  X   6      37.967  39.818  65.754  0.00  0.00            
ATOM    190  C2' DT  X   6      37.343  39.842  63.616  0.00  0.00            
ATOM    191  H2' DT  X   6      36.383  39.466  63.963  0.00  0.00            
ATOM    192 H2'' DT  X   6      37.190  40.801  63.112  0.00  0.00            
ATOM    193  O3' DT  X   6      39.411  40.574  64.459  0.00  0.00            
ATOM    194  P   DA  X   7      39.319  42.092  64.979  0.00  0.00            
ATOM    195  OP1 DA  X   7      40.494  42.511  65.721  0.00  0.00            
ATOM    196  OP2 DA  X   7      38.038  42.287  65.634  0.00  0.00            
ATOM    197  O5' DA  X   7      39.225  42.906  63.580  0.00  0.00            
ATOM    198  C5' DA  X   7      40.282  42.904  62.682  0.00  0.00            
ATOM    199  H5' DA  X   7      40.634  41.869  62.735  0.00  0.00            
ATOM    200 H5'' DA  X   7      41.076  43.627  62.853  0.00  0.00            
ATOM    201  C4' DA  X   7      39.679  43.000  61.255  0.00  0.00            
ATOM    202  H4' DA  X   7      40.565  43.000  60.620  0.00  0.00            
ATOM    203  O4' DA  X   7      38.705  42.012  60.921  0.00  0.00            
ATOM    204  C1' DA  X   7      37.936  42.595  59.949  0.00  0.00            
ATOM    205  H1' DA  X   7      38.610  42.638  59.095  0.00  0.00            
ATOM    206  N9  DA  X   7      36.791  41.713  59.587  0.00  0.00            
ATOM    207  C8  DA  X   7      36.606  41.060  58.459  0.00  0.00            
ATOM    208  H8  DA  X   7      37.243  41.023  57.585  0.00  0.00            
ATOM    209  N7  DA  X   7      35.435  40.474  58.401  0.00  0.00            
ATOM    210  C5  DA  X   7      34.813  40.757  59.582  0.00  0.00            
ATOM    211  C6  DA  X   7      33.573  40.442  60.147  0.00  0.00            
ATOM    212  N6  DA  X   7      32.573  39.749  59.608  0.00  0.00            
ATOM    213  H61 DA  X   7      31.834  39.379  60.175  0.00  0.00            
ATOM    214  H62 DA  X   7      32.697  39.563  58.605  0.00  0.00            
ATOM    215  N1  DA  X   7      33.277  40.810  61.390  0.00  0.00            
ATOM    216  C2  DA  X   7      34.191  41.484  62.057  0.00  0.00            
ATOM    217  H2  DA  X   7      33.995  41.849  63.063  0.00  0.00            
ATOM    218  N3  DA  X   7      35.374  41.931  61.627  0.00  0.00            
ATOM    219  C4  DA  X   7      35.632  41.492  60.364  0.00  0.00            
ATOM    220  C3' DA  X   7      39.041  44.347  60.975  0.00  0.00            
ATOM    221  H3' DA  X   7      39.105  44.915  61.908  0.00  0.00            
ATOM    222  C2' DA  X   7      37.602  43.952  60.572  0.00  0.00            
ATOM    223  H2' DA  X   7      36.917  43.948  61.415  0.00  0.00            
ATOM    224 H2'' DA  X   7      37.268  44.562  59.717  0.00  0.00            
ATOM    225  O3' DA  X   7      39.626  45.086  59.885  0.00  0.00            
ATOM    226  P   DG  X   8      41.061  45.777  60.062  0.00  0.00            
ATOM    227  OP1 DG  X   8      41.417  46.319  58.756  0.00  0.00            
ATOM    228  OP2 DG  X   8      42.002  44.789  60.618  0.00  0.00            
ATOM    229  O5' DG  X   8      40.994  47.054  61.018  0.00  0.00            
ATOM    230  C5' DG  X   8      40.956  46.979  62.469  0.00  0.00            
ATOM    231  H5' DG  X   8      41.918  46.921  62.960  0.00  0.00            
ATOM    232 H5'' DG  X   8      40.518  46.018  62.738  0.00  0.00            
ATOM    233  C4' DG  X   8      40.037  48.018  63.064  0.00  0.00            
ATOM    234  H4' DG  X   8      39.837  47.795  64.121  0.00  0.00            
ATOM    235  O4' DG  X   8      40.705  49.196  62.981  0.00  0.00            
ATOM    236  C1' DG  X   8      39.835  50.278  62.596  0.00  0.00            
ATOM    237  H1' DG  X   8      39.313  50.608  63.500  0.00  0.00            
ATOM    238  N9  DG  X   8      40.694  51.389  62.022  0.00  0.00            
ATOM    239  C8  DG  X   8      40.527  51.945  60.794  0.00  0.00            
ATOM    240  H8  DG  X   8      39.956  51.563  59.956  0.00  0.00            
ATOM    241  N7  DG  X   8      41.279  53.022  60.646  0.00  0.00            
ATOM    242  C5  DG  X   8      41.997  53.114  61.905  0.00  0.00            
ATOM    243  C6  DG  X   8      42.850  54.186  62.482  0.00  0.00            
ATOM    244  O6  DG  X   8      43.218  55.221  61.939  0.00  0.00            
ATOM    245  N1  DG  X   8      43.160  53.963  63.780  0.00  0.00            
ATOM    246  H1  DG  X   8      43.867  54.579  64.158  0.00  0.00            
ATOM    247  C2  DG  X   8      42.712  52.951  64.550  0.00  0.00            
ATOM    248  N2  DG  X   8      43.020  53.027  65.802  0.00  0.00            
ATOM    249  H21 DG  X   8      43.397  53.927  66.082  0.00  0.00            
ATOM    250  H22 DG  X   8      42.466  52.593  66.518  0.00  0.00            
ATOM    251  N3  DG  X   8      41.901  52.042  64.122  0.00  0.00            
ATOM    252  C4  DG  X   8      41.574  52.154  62.775  0.00  0.00            
ATOM    253  C3' DG  X   8      38.664  48.287  62.282  0.00  0.00            
ATOM    254  H3' DG  X   8      38.425  47.510  61.535  0.00  0.00            
ATOM    255  C2' DG  X   8      38.856  49.587  61.557  0.00  0.00            
ATOM    256  H2' DG  X   8      39.249  49.514  60.533  0.00  0.00            
ATOM    257 H2'' DG  X   8      37.977  50.235  61.540  0.00  0.00            
ATOM    258  O3' DG  X   8      37.623  48.500  63.187  0.00  0.00            
ATOM    259  P   DG  X   9      36.698  47.317  63.690  0.00  0.00            
ATOM    260  OP1 DG  X   9      37.459  46.059  63.863  0.00  0.00            
ATOM    261  OP2 DG  X   9      35.534  47.256  62.802  0.00  0.00            
ATOM    262  O5' DG  X   9      36.224  47.845  65.063  0.00  0.00            
ATOM    263  C5' DG  X   9      37.190  47.947  66.132  0.00  0.00            
ATOM    264  H5' DG  X   9      38.226  47.775  65.837  0.00  0.00            
ATOM    265 H5'' DG  X   9      37.008  47.208  66.918  0.00  0.00            
ATOM    266  C4' DG  X   9      37.186  49.348  66.758  0.00  0.00            
ATOM    267  H4' DG  X   9      37.739  49.272  67.693  0.00  0.00            
ATOM    268  O4' DG  X   9      38.005  50.226  66.015  0.00  0.00            
ATOM    269  C1' DG  X   9      37.228  51.342  65.794  0.00  0.00            
ATOM    270  H1' DG  X   9      37.457  52.049  66.582  0.00  0.00            
ATOM    271  N9  DG  X   9      37.510  52.073  64.532  0.00  0.00            
ATOM    272  C8  DG  X   9      36.972  51.914  63.301  0.00  0.00            
ATOM    273  H8  DG  X   9      36.312  51.101  63.048  0.00  0.00            
ATOM    274  N7  DG  X   9      37.450  52.674  62.377  0.00  0.00            
ATOM    275  C5  DG  X   9      38.269  53.558  63.086  0.00  0.00            
ATOM    276  C6  DG  X   9      39.074  54.660  62.619  0.00  0.00            
ATOM    277  O6  DG  X   9      39.041  55.200  61.527  0.00  0.00            
ATOM    278  N1  DG  X   9      39.939  55.228  63.566  0.00  0.00            
ATOM    279  H1  DG  X   9      40.418  56.080  63.310  0.00  0.00            
ATOM    280  C2  DG  X   9      39.822  54.839  64.849  0.00  0.00            
ATOM    281  N2  DG  X   9      40.611  55.514  65.640  0.00  0.00            
ATOM    282  H21 DG  X   9      40.882  56.432  65.325  0.00  0.00            
ATOM    283  H22 DG  X   9      40.705  55.242  66.610  0.00  0.00            
ATOM    284  N3  DG  X   9      39.144  53.809  65.359  0.00  0.00            
ATOM    285  C4  DG  X   9      38.371  53.172  64.398  0.00  0.00            
ATOM    286  C3' DG  X   9      35.854  49.976  67.043  0.00  0.00            
ATOM    287  H3' DG  X   9      35.093  49.197  67.075  0.00  0.00            
ATOM    288  C2' DG  X   9      35.731  50.943  65.830  0.00  0.00            
ATOM    289  H2' DG  X   9      35.323  50.472  64.930  0.00  0.00            
ATOM    290 H2'' DG  X   9      35.075  51.741  66.179  0.00  0.00            
ATOM    291  O3' DG  X   9      35.875  50.619  68.284  0.00  0.00            
ATOM    292  P   DG  X  10      34.671  51.543  68.779  0.00  0.00            
ATOM    293  OP1 DG  X  10      34.662  51.499  70.240  0.00  0.00            
ATOM    294  OP2 DG  X  10      33.423  51.164  68.093  0.00  0.00            
ATOM    295  O5' DG  X  10      35.050  53.030  68.318  0.00  0.00            
ATOM    296  C5' DG  X  10      36.169  53.694  68.893  0.00  0.00            
ATOM    297  H5' DG  X  10      37.091  53.210  68.529  0.00  0.00            
ATOM    298 H5'' DG  X  10      36.116  53.593  69.974  0.00  0.00            
ATOM    299  C4' DG  X  10      36.286  55.119  68.493  0.00  0.00            
ATOM    300  H4' DG  X  10      37.117  55.441  69.122  0.00  0.00            
ATOM    301  O4' DG  X  10      36.512  55.207  67.099  0.00  0.00            
ATOM    302  C1' DG  X  10      35.279  55.631  66.520  0.00  0.00            
ATOM    303  H1' DG  X  10      35.389  56.666  66.167  0.00  0.00            
ATOM    304  N9  DG  X  10      34.665  54.852  65.368  0.00  0.00            
ATOM    305  C8  DG  X  10      33.728  53.860  65.376  0.00  0.00            
ATOM    306  H8  DG  X  10      33.335  53.472  66.308  0.00  0.00            
ATOM    307  N7  DG  X  10      33.483  53.356  64.194  0.00  0.00            
ATOM    308  C5  DG  X  10      34.238  54.130  63.321  0.00  0.00            
ATOM    309  C6  DG  X  10      34.356  54.096  61.915  0.00  0.00            
ATOM    310  O6  DG  X  10      33.920  53.266  61.110  0.00  0.00            
ATOM    311  N1  DG  X  10      35.184  55.058  61.411  0.00  0.00            
ATOM    312  H1  DG  X  10      35.012  55.219  60.431  0.00  0.00            
ATOM    313  C2  DG  X  10      35.943  55.912  62.159  0.00  0.00            
ATOM    314  N2  DG  X  10      36.615  56.820  61.570  0.00  0.00            
ATOM    315  H21 DG  X  10      36.412  57.000  60.607  0.00  0.00            
ATOM    316  H22 DG  X  10      37.021  57.507  62.205  0.00  0.00            
ATOM    317  N3  DG  X  10      35.949  55.906  63.500  0.00  0.00            
ATOM    318  C4  DG  X  10      35.048  55.033  64.029  0.00  0.00            
ATOM    319  C3' DG  X  10      35.040  55.929  68.838  0.00  0.00            
ATOM    320  H3' DG  X  10      34.510  55.518  69.694  0.00  0.00            
ATOM    321  C2' DG  X  10      34.223  55.756  67.566  0.00  0.00            
ATOM    322  H2' DG  X  10      33.593  54.868  67.596  0.00  0.00            
ATOM    323 H2'' DG  X  10      33.548  56.605  67.403  0.00  0.00            
ATOM    324  O3' DG  X  10      35.477  57.252  69.203  0.00  0.00            
ATOM    325  P   DT  X  11      34.506  58.286  70.106  0.00  0.00            
ATOM    326  OP1 DT  X  11      35.437  59.299  70.748  0.00  0.00            
ATOM    327  OP2 DT  X  11      33.680  57.411  70.999  0.00  0.00            
ATOM    328  O5' DT  X  11      33.598  59.035  69.045  0.00  0.00            
ATOM    329  C5' DT  X  11      34.219  59.746  68.057  0.00  0.00            
ATOM    330  H5' DT  X  11      34.944  59.009  67.709  0.00  0.00            
ATOM    331 H5'' DT  X  11      34.717  60.572  68.574  0.00  0.00            
ATOM    332  C4' DT  X  11      33.443  60.184  66.827  0.00  0.00            
ATOM    333  H4' DT  X  11      33.949  61.053  66.402  0.00  0.00            
ATOM    334  O4' DT  X  11      33.438  59.106  65.834  0.00  0.00            
ATOM    335  C1' DT  X  11      32.180  59.119  65.242  0.00  0.00            
ATOM    336  H1' DT  X  11      32.332  59.272  64.184  0.00  0.00            
ATOM    337  N1  DT  X  11      31.551  57.784  65.409  0.00  0.00            
ATOM    338  C6  DT  X  11      30.741  57.443  66.493  0.00  0.00            
ATOM    339  H6  DT  X  11      30.667  58.117  67.339  0.00  0.00            
ATOM    340  C5  DT  X  11      30.203  56.217  66.582  0.00  0.00            
ATOM    341  C7  DT  X  11      29.293  55.815  67.683  0.00  0.00            
ATOM    342  H71 DT  X  11      29.721  55.011  68.265  0.00  0.00            
ATOM    343  H72 DT  X  11      29.085  56.674  68.330  0.00  0.00            
ATOM    344  H73 DT  X  11      28.291  55.615  67.285  0.00  0.00            
ATOM    345  C4  DT  X  11      30.410  55.221  65.527  0.00  0.00            
ATOM    346  O4  DT  X  11      29.882  54.081  65.355  0.00  0.00            
ATOM    347  N3  DT  X  11      31.156  55.632  64.519  0.00  0.00            
ATOM    348  H3  DT  X  11      31.068  55.076  63.685  0.00  0.00            
ATOM    349  C2  DT  X  11      31.766  56.878  64.373  0.00  0.00            
ATOM    350  O2  DT  X  11      32.579  57.083  63.522  0.00  0.00            
ATOM    351  C3' DT  X  11      32.025  60.670  67.060  0.00  0.00            
ATOM    352  H3' DT  X  11      31.548  60.139  67.891  0.00  0.00            
ATOM    353  C2' DT  X  11      31.404  60.368  65.709  0.00  0.00            
ATOM    354  H2' DT  X  11      30.324  60.224  65.737  0.00  0.00            
ATOM    355 H2'' DT  X  11      31.461  61.186  65.006  0.00  0.00            
ATOM    356  O3' DT  X  11      31.788  62.071  67.246  0.00  0.00            
ATOM    357  P   DT  X  12      32.102  62.720  68.669  0.00  0.00            
ATOM    358  OP1 DT  X  12      31.991  61.718  69.753  0.00  0.00            
ATOM    359  OP2 DT  X  12      31.451  64.034  68.740  0.00  0.00            
ATOM    360  O5' DT  X  12      33.685  63.118  68.487  0.00  0.00            
ATOM    361  C5' DT  X  12      34.042  63.932  67.337  0.00  0.00            
ATOM    362  H5' DT  X  12      33.360  64.783  67.324  0.00  0.00            
ATOM    363 H5'' DT  X  12      34.066  63.306  66.448  0.00  0.00            
ATOM    364  C4' DT  X  12      35.426  64.563  67.533  0.00  0.00            
ATOM    365  H4' DT  X  12      35.799  64.971  66.590  0.00  0.00            
ATOM    366  O4' DT  X  12      35.308  65.462  68.663  0.00  0.00            
ATOM    367  C1' DT  X  12      36.285  65.082  69.621  0.00  0.00            
ATOM    368  H1' DT  X  12      37.241  65.529  69.342  0.00  0.00            
ATOM    369  N1  DT  X  12      35.875  65.659  70.895  0.00  0.00            
ATOM    370  C6  DT  X  12      34.833  65.108  71.593  0.00  0.00            
ATOM    371  H6  DT  X  12      34.441  64.186  71.193  0.00  0.00            
ATOM    372  C5  DT  X  12      34.287  65.732  72.731  0.00  0.00            
ATOM    373  C7  DT  X  12      33.196  64.961  73.480  0.00  0.00            
ATOM    374  H71 DT  X  12      33.690  64.442  74.300  0.00  0.00            
ATOM    375  H72 DT  X  12      32.451  65.648  73.868  0.00  0.00            
ATOM    376  H73 DT  X  12      32.722  64.184  72.864  0.00  0.00            
ATOM    377  C4  DT  X  12      34.801  67.027  73.200  0.00  0.00            
ATOM    378  O4  DT  X  12      34.353  67.748  74.140  0.00  0.00            
ATOM    379  N3  DT  X  12      35.826  67.517  72.453  0.00  0.00            
ATOM    380  H3  DT  X  12      36.474  68.221  72.767  0.00  0.00            
ATOM    381  C2  DT  X  12      36.381  66.904  71.325  0.00  0.00            
ATOM    382  O2  DT  X  12      37.335  67.487  70.804  0.00  0.00            
ATOM    383  C3' DT  X  12      36.363  63.463  67.991  0.00  0.00            
ATOM    384  H3' DT  X  12      36.075  62.436  67.786  0.00  0.00            
ATOM    385  C2' DT  X  12      36.402  63.600  69.461  0.00  0.00            
ATOM    386  H2' DT  X  12      35.537  63.147  69.944  0.00  0.00            
ATOM    387 H2'' DT  X  12      37.317  63.270  69.955  0.00  0.00            
ATOM    388  O3' DT  X  12      37.638  63.618  67.360  0.00  0.00            
ATOM    389  P   DA  X  13      38.806  62.516  67.557  0.00  0.00            
ATOM    390  OP1 DA  X  13      39.453  62.351  66.235  0.00  0.00            
ATOM    391  OP2 DA  X  13      38.264  61.301  68.236  0.00  0.00            
ATOM    392  O5' DA  X  13      39.795  63.158  68.627  0.00  0.00            
ATOM    393  C5' DA  X  13      40.542  64.353  68.317  0.00  0.00            
ATOM    394  H5' DA  X  13      39.847  65.097  67.935  0.00  0.00            
ATOM    395 H5'' DA  X  13      41.335  64.090  67.603  0.00  0.00            
ATOM    396  C4' DA  X  13      41.222  64.975  69.605  0.00  0.00            
ATOM    397  H4' DA  X  13      41.873  65.798  69.307  0.00  0.00            
ATOM    398  O4' DA  X  13      40.169  65.387  70.476  0.00  0.00            
ATOM    399  C1' DA  X  13      40.708  65.247  71.792  0.00  0.00            
ATOM    400  H1' DA  X  13      41.444  66.049  71.888  0.00  0.00            
ATOM    401  N9  DA  X  13      39.747  65.475  72.939  0.00  0.00            
ATOM    402  C8  DA  X  13      39.708  66.590  73.769  0.00  0.00            
ATOM    403  H8  DA  X  13      40.462  67.369  73.697  0.00  0.00            
ATOM    404  N7  DA  X  13      38.675  66.661  74.537  0.00  0.00            
ATOM    405  C5  DA  X  13      38.023  65.427  74.261  0.00  0.00            
ATOM    406  C6  DA  X  13      36.838  64.861  74.793  0.00  0.00            
ATOM    407  N6  DA  X  13      36.070  65.399  75.753  0.00  0.00            
ATOM    408  H61 DA  X  13      35.274  64.854  76.080  0.00  0.00            
ATOM    409  H62 DA  X  13      36.439  66.163  76.285  0.00  0.00            
ATOM    410  N1  DA  X  13      36.455  63.696  74.247  0.00  0.00            
ATOM    411  C2  DA  X  13      37.142  63.188  73.293  0.00  0.00            
ATOM    412  H2  DA  X  13      36.890  62.207  72.909  0.00  0.00            
ATOM    413  N3  DA  X  13      38.223  63.600  72.649  0.00  0.00            
ATOM    414  C4  DA  X  13      38.575  64.825  73.183  0.00  0.00            
ATOM    415  C3' DA  X  13      42.069  63.908  70.299  0.00  0.00            
ATOM    416  H3' DA  X  13      41.879  62.947  69.858  0.00  0.00            
ATOM    417  C2' DA  X  13      41.588  63.958  71.760  0.00  0.00            
ATOM    418  H2' DA  X  13      41.015  63.096  72.112  0.00  0.00            
ATOM    419 H2'' DA  X  13      42.524  64.139  72.296  0.00  0.00            
ATOM    420  O3' DA  X  13      43.440  64.363  70.137  0.00  0.00            
ATOM    421  P   DG  X  14      44.675  63.328  70.156  0.00  0.00            
ATOM    422  OP1 DG  X  14      44.177  62.082  70.738  0.00  0.00            
ATOM    423  OP2 DG  X  14      45.906  63.974  70.676  0.00  0.00            
ATOM    424  O5' DG  X  14      44.950  62.896  68.693  0.00  0.00            
ATOM    425  C5' DG  X  14      45.478  63.756  67.729  0.00  0.00            
ATOM    426  H5' DG  X  14      46.553  63.772  67.873  0.00  0.00            
ATOM    427 H5'' DG  X  14      45.127  64.774  67.907  0.00  0.00            
ATOM    428  C4' DG  X  14      45.083  63.464  66.246  0.00  0.00            
ATOM    429  H4' DG  X  14      45.648  64.181  65.647  0.00  0.00            
ATOM    430  O4' DG  X  14      45.384  62.181  65.901  0.00  0.00            
ATOM    431  C1' DG  X  14      44.218  61.624  65.222  0.00  0.00            
ATOM    432  H1' DG  X  14      44.222  62.117  64.242  0.00  0.00            
ATOM    433  N9  DG  X  14      44.382  60.115  65.155  0.00  0.00            
ATOM    434  C8  DG  X  14      43.473  59.182  65.664  0.00  0.00            
ATOM    435  H8  DG  X  14      42.596  59.520  66.193  0.00  0.00            
ATOM    436  N7  DG  X  14      43.770  57.921  65.418  0.00  0.00            
ATOM    437  C5  DG  X  14      44.951  58.002  64.654  0.00  0.00            
ATOM    438  C6  DG  X  14      45.781  56.972  64.045  0.00  0.00            
ATOM    439  O6  DG  X  14      45.564  55.716  63.898  0.00  0.00            
ATOM    440  N1  DG  X  14      46.892  57.504  63.371  0.00  0.00            
ATOM    441  H1  DG  X  14      47.404  56.831  62.833  0.00  0.00            
ATOM    442  C2  DG  X  14      47.178  58.777  63.301  0.00  0.00            
ATOM    443  N2  DG  X  14      48.159  59.075  62.465  0.00  0.00            
ATOM    444  H21 DG  X  14      48.877  58.390  62.266  0.00  0.00            
ATOM    445  H22 DG  X  14      48.198  60.040  62.169  0.00  0.00            
ATOM    446  N3  DG  X  14      46.454  59.757  63.784  0.00  0.00            
ATOM    447  C4  DG  X  14      45.350  59.305  64.508  0.00  0.00            
ATOM    448  C3' DG  X  14      43.595  63.672  66.082  0.00  0.00            
ATOM    449  H3' DG  X  14      43.222  64.153  66.979  0.00  0.00            
ATOM    450  C2' DG  X  14      43.084  62.245  66.075  0.00  0.00            
ATOM    451  H2' DG  X  14      43.058  61.863  67.092  0.00  0.00            
ATOM    452 H2'' DG  X  14      42.104  62.084  65.628  0.00  0.00            
ATOM    453  O3' DG  X  14      43.203  64.366  64.912  0.00  0.00            
ATOM    454  P   DG  X  15      43.208  65.894  64.766  0.00  0.00            
ATOM    455  OP1 DG  X  15      44.202  66.494  65.727  0.00  0.00            
ATOM    456  OP2 DG  X  15      41.786  66.447  64.848  0.00  0.00            
ATOM    457  O5' DG  X  15      43.807  66.135  63.255  0.00  0.00            
ATOM    458  C5' DG  X  15      45.148  65.766  62.906  0.00  0.00            
ATOM    459  H5' DG  X  15      45.649  65.317  63.765  0.00  0.00            
ATOM    460 H5'' DG  X  15      45.698  66.658  62.623  0.00  0.00            
ATOM    461  C4' DG  X  15      45.191  64.714  61.705  0.00  0.00            
ATOM    462  H4' DG  X  15      46.217  64.671  61.357  0.00  0.00            
ATOM    463  O4' DG  X  15      44.699  63.446  62.157  0.00  0.00            
ATOM    464  C1' DG  X  15      43.735  62.986  61.174  0.00  0.00            
ATOM    465  H1' DG  X  15      44.294  62.518  60.365  0.00  0.00            
ATOM    466  N9  DG  X  15      42.770  62.005  61.842  0.00  0.00            
ATOM    467  C8  DG  X  15      41.886  62.192  62.834  0.00  0.00            
ATOM    468  H8  DG  X  15      41.581  63.203  63.094  0.00  0.00            
ATOM    469  N7  DG  X  15      41.358  61.104  63.372  0.00  0.00            
ATOM    470  C5  DG  X  15      42.062  60.090  62.657  0.00  0.00            
ATOM    471  C6  DG  X  15      41.978  58.670  62.729  0.00  0.00            
ATOM    472  O6  DG  X  15      41.179  58.032  63.398  0.00  0.00            
ATOM    473  N1  DG  X  15      42.920  57.968  61.949  0.00  0.00            
ATOM    474  H1  DG  X  15      42.980  56.970  62.049  0.00  0.00            
ATOM    475  C2  DG  X  15      43.823  58.656  61.173  0.00  0.00            
ATOM    476  N2  DG  X  15      44.730  58.005  60.501  0.00  0.00            
ATOM    477  H21 DG  X  15      44.722  56.996  60.548  0.00  0.00            
ATOM    478  H22 DG  X  15      45.435  58.516  60.000  0.00  0.00            
ATOM    479  N3  DG  X  15      43.833  59.973  60.990  0.00  0.00            
ATOM    480  C4  DG  X  15      42.864  60.673  61.699  0.00  0.00            
ATOM    481  C3' DG  X  15      44.333  65.082  60.522  0.00  0.00            
ATOM    482  H3' DG  X  15      43.939  66.107  60.518  0.00  0.00            
ATOM    483  C2' DG  X  15      43.142  64.238  60.568  0.00  0.00            
ATOM    484  H2' DG  X  15      42.388  64.700  61.220  0.00  0.00            
ATOM    485 H2'' DG  X  15      42.734  64.025  59.584  0.00  0.00            
ATOM    486  O3' DG  X  15      45.096  64.741  59.368  0.00  0.00            
ATOM    487  P   DG  X  16      44.778  65.252  57.915  0.00  0.00            
ATOM    488  OP1 DG  X  16      46.026  65.524  57.150  0.00  0.00            
ATOM    489  OP2 DG  X  16      43.748  66.340  58.004  0.00  0.00            
ATOM    490  O5' DG  X  16      44.089  64.011  57.297  0.00  0.00            
ATOM    491  C5' DG  X  16      44.870  63.009  56.636  0.00  0.00            
ATOM    492  H5' DG  X  16      45.765  62.650  57.139  0.00  0.00            
ATOM    493 H5'' DG  X  16      45.226  63.347  55.664  0.00  0.00            
ATOM    494  C4' DG  X  16      43.916  61.792  56.378  0.00  0.00            
ATOM    495  H4' DG  X  16      44.545  61.002  55.947  0.00  0.00            
ATOM    496  O4' DG  X  16      43.322  61.267  57.634  0.00  0.00            
ATOM    497  C1' DG  X  16      41.933  61.045  57.410  0.00  0.00            
ATOM    498  H1' DG  X  16      41.846  60.085  56.913  0.00  0.00            
ATOM    499  N9  DG  X  16      41.082  61.076  58.616  0.00  0.00            
ATOM    500  C8  DG  X  16      40.541  62.180  59.246  0.00  0.00            
ATOM    501  H8  DG  X  16      40.787  63.209  59.008  0.00  0.00            
ATOM    502  N7  DG  X  16      39.675  61.886  60.206  0.00  0.00            
ATOM    503  C5  DG  X  16      39.692  60.487  60.261  0.00  0.00            
ATOM    504  C6  DG  X  16      39.012  59.502  61.071  0.00  0.00            
ATOM    505  O6  DG  X  16      38.221  59.619  62.017  0.00  0.00            
ATOM    506  N1  DG  X  16      39.421  58.203  60.800  0.00  0.00            
ATOM    507  H1  DG  X  16      39.107  57.449  61.381  0.00  0.00            
ATOM    508  C2  DG  X  16      40.199  57.854  59.737  0.00  0.00            
ATOM    509  N2  DG  X  16      40.502  56.645  59.600  0.00  0.00            
ATOM    510  H21 DG  X  16      40.248  55.862  60.184  0.00  0.00            
ATOM    511  H22 DG  X  16      41.127  56.459  58.818  0.00  0.00            
ATOM    512  N3  DG  X  16      40.780  58.767  58.944  0.00  0.00            
ATOM    513  C4  DG  X  16      40.491  60.019  59.231  0.00  0.00            
ATOM    514  C3' DG  X  16      42.788  62.151  55.464  0.00  0.00            
ATOM    515  H3' DG  X  16      42.908  63.167  55.111  0.00  0.00            
ATOM    516  C2' DG  X  16      41.493  62.040  56.314  0.00  0.00            
ATOM    517  H2' DG  X  16      41.442  63.057  56.735  0.00  0.00            
ATOM    518 H2'' DG  X  16      40.554  61.700  55.901  0.00  0.00            
ATOM    519  O3' DG  X  16      42.688  61.209  54.305  0.00  0.00            
ATOM    520  P   DT  X  17      43.314  61.471  52.855  0.00  0.00            
ATOM    521  OP1 DT  X  17      43.289  62.905  52.489  0.00  0.00            
ATOM    522  OP2 DT  X  17      42.614  60.496  51.942  0.00  0.00            
ATOM    523  O5' DT  X  17      44.774  60.874  53.086  0.00  0.00            
ATOM    524  C5' DT  X  17      45.902  61.700  53.128  0.00  0.00            
ATOM    525  H5' DT  X  17      45.706  62.608  53.704  0.00  0.00            
ATOM    526 H5'' DT  X  17      46.180  61.975  52.103  0.00  0.00            
ATOM    527  C4' DT  X  17      47.110  60.965  53.690  0.00  0.00            
ATOM    528  H4' DT  X  17      47.879  61.690  53.980  0.00  0.00            
ATOM    529  O4' DT  X  17      46.710  60.381  54.865  0.00  0.00            
ATOM    530  C1' DT  X  17      47.068  59.015  54.874  0.00  0.00            
ATOM    531  H1' DT  X  17      48.039  58.986  55.374  0.00  0.00            
ATOM    532  N1  DT  X  17      46.102  58.135  55.550  0.00  0.00            
ATOM    533  C6  DT  X  17      44.756  58.254  55.382  0.00  0.00            
ATOM    534  H6  DT  X  17      44.263  58.946  54.730  0.00  0.00            
ATOM    535  C5  DT  X  17      43.889  57.475  56.041  0.00  0.00            
ATOM    536  C7  DT  X  17      42.432  57.733  55.847  0.00  0.00            
ATOM    537  H71 DT  X  17      42.028  57.955  56.827  0.00  0.00            
ATOM    538  H72 DT  X  17      42.219  58.548  55.143  0.00  0.00            
ATOM    539  H73 DT  X  17      41.896  56.840  55.530  0.00  0.00            
ATOM    540  C4  DT  X  17      44.332  56.498  57.037  0.00  0.00            
ATOM    541  O4  DT  X  17      43.578  55.882  57.808  0.00  0.00            
ATOM    542  N3  DT  X  17      45.675  56.369  57.265  0.00  0.00            
ATOM    543  H3  DT  X  17      45.901  55.603  57.878  0.00  0.00            
ATOM    544  C2  DT  X  17      46.585  57.158  56.538  0.00  0.00            
ATOM    545  O2  DT  X  17      47.792  56.867  56.732  0.00  0.00            
ATOM    546  C3' DT  X  17      47.564  59.933  52.716  0.00  0.00            
ATOM    547  H3' DT  X  17      46.950  59.989  51.819  0.00  0.00            
ATOM    548  C2' DT  X  17      47.313  58.642  53.419  0.00  0.00            
ATOM    549  H2' DT  X  17      46.341  58.343  53.044  0.00  0.00            
ATOM    550 H2'' DT  X  17      48.137  57.941  53.335  0.00  0.00            
ATOM    551  O3' DT  X  17      48.927  60.228  52.577  0.00  0.00            
ATOM    552  P   DT  X  18      49.775  59.747  51.338  0.00  0.00            
ATOM    553  OP1 DT  X  18      48.881  59.019  50.423  0.00  0.00            
ATOM    554  OP2 DT  X  18      51.015  59.081  51.831  0.00  0.00            
ATOM    555  O5' DT  X  18      50.224  61.151  50.662  0.00  0.00            
ATOM    556  C5' DT  X  18      49.241  61.966  49.957  0.00  0.00            
ATOM    557  H5' DT  X  18      48.236  61.597  50.162  0.00  0.00            
ATOM    558 H5'' DT  X  18      49.407  61.819  48.885  0.00  0.00            
ATOM    559  C4' DT  X  18      49.069  63.419  50.245  0.00  0.00            
ATOM    560  H4' DT  X  18      48.271  63.757  49.576  0.00  0.00            
ATOM    561  O4' DT  X  18      48.591  63.736  51.551  0.00  0.00            
ATOM    562  C1' DT  X  18      49.625  64.502  52.211  0.00  0.00            
ATOM    563  H1' DT  X  18      49.392  65.568  52.163  0.00  0.00            
ATOM    564  N1  DT  X  18      49.752  64.119  53.634  0.00  0.00            
ATOM    565  C6  DT  X  18      50.166  62.860  53.963  0.00  0.00            
ATOM    566  H6  DT  X  18      50.398  62.158  53.174  0.00  0.00            
ATOM    567  C5  DT  X  18      50.090  62.441  55.228  0.00  0.00            
ATOM    568  C7  DT  X  18      50.550  61.021  55.472  0.00  0.00            
ATOM    569  H71 DT  X  18      51.061  60.582  54.620  0.00  0.00            
ATOM    570  H72 DT  X  18      51.308  61.085  56.253  0.00  0.00            
ATOM    571  H73 DT  X  18      49.762  60.274  55.643  0.00  0.00            
ATOM    572  C4  DT  X  18      49.595  63.294  56.284  0.00  0.00            
ATOM    573  O4  DT  X  18      49.221  63.000  57.465  0.00  0.00            
ATOM    574  N3  DT  X  18      49.304  64.573  55.890  0.00  0.00            
ATOM    575  H3  DT  X  18      48.995  65.202  56.617  0.00  0.00            
ATOM    576  C2  DT  X  18      49.361  65.031  54.573  0.00  0.00            
ATOM    577  O2  DT  X  18      49.124  66.224  54.342  0.00  0.00            
ATOM    578  C3' DT  X  18      50.217  64.410  50.004  0.00  0.00            
ATOM    579  H3' DT  X  18      50.893  64.104  49.217  0.00  0.00            
ATOM    580  C2' DT  X  18      50.864  64.372  51.323  0.00  0.00            
ATOM    581  H2' DT  X  18      51.244  63.358  51.416  0.00  0.00            
ATOM    582 H2'' DT  X  18      51.585  65.165  51.549  0.00  0.00            
ATOM    583  O3' DT  X  18      49.634  65.666  49.628  0.00  0.00            
ATOM    584  P   DA  X  19      50.398  67.021  49.346  0.00  0.00            
ATOM    585  OP1 DA  X  19      49.537  67.723  48.378  0.00  0.00            
ATOM    586  OP2 DA  X  19      51.745  66.659  48.847  0.00  0.00            
ATOM    587  O5' DA  X  19      50.479  67.848  50.766  0.00  0.00            
ATOM    588  C5' DA  X  19      49.239  68.232  51.349  0.00  0.00            
ATOM    589  H5' DA  X  19      48.816  67.417  51.927  0.00  0.00            
ATOM    590 H5'' DA  X  19      48.649  68.560  50.499  0.00  0.00            
ATOM    591  C4' DA  X  19      49.502  69.384  52.361  0.00  0.00            
ATOM    592  H4' DA  X  19      48.555  69.866  52.594  0.00  0.00            
ATOM    593  O4' DA  X  19      49.970  68.862  53.581  0.00  0.00            
ATOM    594  C1' DA  X  19      51.278  69.312  53.767  0.00  0.00            
ATOM    595  H1' DA  X  19      51.194  70.016  54.592  0.00  0.00            
ATOM    596  N9  DA  X  19      52.050  68.038  54.151  0.00  0.00            
ATOM    597  C8  DA  X  19      52.658  67.121  53.291  0.00  0.00            
ATOM    598  H8  DA  X  19      52.759  67.323  52.230  0.00  0.00            
ATOM    599  N7  DA  X  19      53.170  66.037  53.861  0.00  0.00            
ATOM    600  C5  DA  X  19      52.724  66.205  55.171  0.00  0.00            
ATOM    601  C6  DA  X  19      52.778  65.376  56.319  0.00  0.00            
ATOM    602  N6  DA  X  19      53.422  64.205  56.396  0.00  0.00            
ATOM    603  H61 DA  X  19      53.561  63.793  57.299  0.00  0.00            
ATOM    604  H62 DA  X  19      53.841  63.796  55.579  0.00  0.00            
ATOM    605  N1  DA  X  19      52.226  65.759  57.471  0.00  0.00            
ATOM    606  C2  DA  X  19      51.687  66.944  57.528  0.00  0.00            
ATOM    607  H2  DA  X  19      51.195  67.274  58.443  0.00  0.00            
ATOM    608  N3  DA  X  19      51.536  67.764  56.547  0.00  0.00            
ATOM    609  C4  DA  X  19      52.069  67.410  55.364  0.00  0.00            
ATOM    610  C3' DA  X  19      50.408  70.447  51.879  0.00  0.00            
ATOM    611  H3' DA  X  19      50.444  70.328  50.792  0.00  0.00            
ATOM    612  C2' DA  X  19      51.730  70.005  52.502  0.00  0.00            
ATOM    613  H2' DA  X  19      52.296  69.311  51.877  0.00  0.00            
ATOM    614 H2'' DA  X  19      52.444  70.817  52.647  0.00  0.00            
ATOM    615  O3' DA  X  19      49.927  71.688  52.229  0.00  0.00            
ATOM    616  P   DG  X  20      50.727  73.069  52.277  0.00  0.00            
ATOM    617  OP1 DG  X  20      49.702  74.081  52.528  0.00  0.00            
ATOM    618  OP2 DG  X  20      51.586  73.159  51.070  0.00  0.00            
ATOM    619  O5' DG  X  20      51.626  73.024  53.566  0.00  0.00            
ATOM    620  C5' DG  X  20      50.946  72.897  54.822  0.00  0.00            
ATOM    621  H5' DG  X  20      50.328  72.009  54.802  0.00  0.00            
ATOM    622 H5'' DG  X  20      50.234  73.693  55.069  0.00  0.00            
ATOM    623  C4' DG  X  20      52.014  72.850  55.878  0.00  0.00            
ATOM    624  H4' DG  X  20      51.524  72.861  56.848  0.00  0.00            
ATOM    625  O4' DG  X  20      52.726  71.587  55.789  0.00  0.00            
ATOM    626  C1' DG  X  20      54.094  71.789  56.031  0.00  0.00            
ATOM    627  H1' DG  X  20      54.300  71.871  57.090  0.00  0.00            
ATOM    628  N9  DG  X  20      54.846  70.618  55.422  0.00  0.00            
ATOM    629  C8  DG  X  20      55.327  70.601  54.171  0.00  0.00            
ATOM    630  H8  DG  X  20      55.501  71.463  53.552  0.00  0.00            
ATOM    631  N7  DG  X  20      55.564  69.366  53.701  0.00  0.00            
ATOM    632  C5  DG  X  20      55.426  68.565  54.891  0.00  0.00            
ATOM    633  C6  DG  X  20      55.888  67.248  55.293  0.00  0.00            
ATOM    634  O6  DG  X  20      56.358  66.362  54.617  0.00  0.00            
ATOM    635  N1  DG  X  20      55.785  67.031  56.654  0.00  0.00            
ATOM    636  H1  DG  X  20      56.065  66.110  56.962  0.00  0.00            
ATOM    637  C2  DG  X  20      55.315  67.921  57.570  0.00  0.00            
ATOM    638  N2  DG  X  20      55.152  67.501  58.772  0.00  0.00            
ATOM    639  H21 DG  X  20      55.676  66.724  59.177  0.00  0.00            
ATOM    640  H22 DG  X  20      54.718  68.186  59.363  0.00  0.00            
ATOM    641  N3  DG  X  20      54.793  69.059  57.239  0.00  0.00            
ATOM    642  C4  DG  X  20      54.982  69.378  55.920  0.00  0.00            
ATOM    643  C3' DG  X  20      53.059  73.994  55.891  0.00  0.00            
ATOM    644  H3' DG  X  20      52.708  74.737  55.183  0.00  0.00            
ATOM    645  C2' DG  X  20      54.321  73.191  55.416  0.00  0.00            
ATOM    646  H2' DG  X  20      54.395  73.233  54.327  0.00  0.00            
ATOM    647 H2'' DG  X  20      55.283  73.590  55.749  0.00  0.00            
ATOM    648  O3' DG  X  20      53.288  74.570  57.201  0.00  0.00            
ATOM    649  P   DG  X  21      54.373  75.689  57.467  0.00  0.00            
ATOM    650  OP1 DG  X  21      53.807  76.412  58.592  0.00  0.00            
ATOM    651  OP2 DG  X  21      54.663  76.422  56.265  0.00  0.00            
ATOM    652  O5' DG  X  21      55.654  74.944  57.963  0.00  0.00            
ATOM    653  C5' DG  X  21      55.559  74.064  59.125  0.00  0.00            
ATOM    654  H5' DG  X  21      54.678  73.422  59.090  0.00  0.00            
ATOM    655 H5'' DG  X  21      55.495  74.748  59.962  0.00  0.00            
ATOM    656  C4' DG  X  21      56.803  73.203  59.331  0.00  0.00            
ATOM    657  H4' DG  X  21      56.689  72.739  60.316  0.00  0.00            
ATOM    658  O4' DG  X  21      56.851  72.333  58.197  0.00  0.00            
ATOM    659  C1' DG  X  21      58.198  72.503  57.749  0.00  0.00            
ATOM    660  H1' DG  X  21      58.817  71.770  58.288  0.00  0.00            
ATOM    661  N9  DG  X  21      58.314  72.128  56.279  0.00  0.00            
ATOM    662  C8  DG  X  21      58.450  72.849  55.141  0.00  0.00            
ATOM    663  H8  DG  X  21      58.220  73.905  55.043  0.00  0.00            
ATOM    664  N7  DG  X  21      58.585  72.161  54.037  0.00  0.00            
ATOM    665  C5  DG  X  21      58.745  70.771  54.508  0.00  0.00            
ATOM    666  C6  DG  X  21      59.022  69.541  53.770  0.00  0.00            
ATOM    667  O6  DG  X  21      59.222  69.294  52.632  0.00  0.00            
ATOM    668  N1  DG  X  21      59.058  68.508  54.700  0.00  0.00            
ATOM    669  H1  DG  X  21      59.076  67.581  54.317  0.00  0.00            
ATOM    670  C2  DG  X  21      58.911  68.621  56.054  0.00  0.00            
ATOM    671  N2  DG  X  21      58.947  67.504  56.775  0.00  0.00            
ATOM    672  H21 DG  X  21      59.210  66.707  56.219  0.00  0.00            
ATOM    673  H22 DG  X  21      58.745  67.609  57.756  0.00  0.00            
ATOM    674  N3  DG  X  21      58.567  69.749  56.741  0.00  0.00            
ATOM    675  C4  DG  X  21      58.548  70.803  55.871  0.00  0.00            
ATOM    676  C3' DG  X  21      58.056  74.052  59.488  0.00  0.00            
ATOM    677  H3' DG  X  21      57.756  75.091  59.638  0.00  0.00            
ATOM    678  C2' DG  X  21      58.636  73.895  58.093  0.00  0.00            
ATOM    679  H2' DG  X  21      58.168  74.515  57.333  0.00  0.00            
ATOM    680 H2'' DG  X  21      59.689  74.126  57.972  0.00  0.00            
ATOM    681  O3' DG  X  21      58.882  73.531  60.532  0.00  0.00            
ATOM    682  P   DG  X  22      60.494  73.715  60.685  0.00  0.00            
ATOM    683  OP1 DG  X  22      60.847  73.625  62.123  0.00  0.00            
ATOM    684  OP2 DG  X  22      60.859  74.906  59.929  0.00  0.00            
ATOM    685  O5' DG  X  22      61.086  72.507  59.829  0.00  0.00            
ATOM    686  C5' DG  X  22      60.999  71.123  60.230  0.00  0.00            
ATOM    687  H5' DG  X  22      59.950  70.820  60.283  0.00  0.00            
ATOM    688 H5'' DG  X  22      61.430  71.046  61.220  0.00  0.00            
ATOM    689  C4' DG  X  22      61.878  70.148  59.362  0.00  0.00            
ATOM    690  H4' DG  X  22      61.561  69.139  59.627  0.00  0.00            
ATOM    691  O4' DG  X  22      61.635  70.289  57.918  0.00  0.00            
ATOM    692  C1' DG  X  22      62.810  70.885  57.366  0.00  0.00            
ATOM    693  H1' DG  X  22      63.344  70.102  56.821  0.00  0.00            
ATOM    694  N9  DG  X  22      62.336  71.872  56.408  0.00  0.00            
ATOM    695  C8  DG  X  22      62.193  73.262  56.498  0.00  0.00            
ATOM    696  H8  DG  X  22      62.148  73.867  57.397  0.00  0.00            
ATOM    697  N7  DG  X  22      61.954  73.797  55.298  0.00  0.00            
ATOM    698  C5  DG  X  22      61.846  72.710  54.392  0.00  0.00            
ATOM    699  C6  DG  X  22      61.723  72.723  52.975  0.00  0.00            
ATOM    700  O6  DG  X  22      61.529  73.698  52.269  0.00  0.00            
ATOM    701  N1  DG  X  22      61.780  71.504  52.478  0.00  0.00            
ATOM    702  H1  DG  X  22      61.591  71.424  51.491  0.00  0.00            
ATOM    703  C2  DG  X  22      62.098  70.370  53.151  0.00  0.00            
ATOM    704  N2  DG  X  22      62.304  69.319  52.397  0.00  0.00            
ATOM    705  H21 DG  X  22      62.013  69.318  51.424  0.00  0.00            
ATOM    706  H22 DG  X  22      62.687  68.502  52.838  0.00  0.00            
ATOM    707  N3  DG  X  22      62.255  70.296  54.480  0.00  0.00            
ATOM    708  C4  DG  X  22      62.175  71.575  55.055  0.00  0.00            
ATOM    709  C3' DG  X  22      63.345  70.352  59.639  0.00  0.00            
ATOM    710  H3' DG  X  22      63.590  70.842  60.582  0.00  0.00            
ATOM    711  C2' DG  X  22      63.647  71.396  58.532  0.00  0.00            
ATOM    712  H2' DG  X  22      63.287  72.349  58.922  0.00  0.00            
ATOM    713 H2'' DG  X  22      64.715  71.526  58.304  0.00  0.00            
ATOM    714  O3' DG  X  22      63.976  69.089  59.577  0.00  0.00            
ATOM    715  P   DT3 X  23      65.548  68.993  59.833  0.00  0.00            
ATOM    716  OP1 DT3 X  23      65.802  67.603  60.208  0.00  0.00            
ATOM    717  OP2 DT3 X  23      65.947  70.085  60.732  0.00  0.00            
ATOM    718  O5' DT3 X  23      66.202  69.336  58.403  0.00  0.00            
ATOM    719  C5' DT3 X  23      65.888  68.493  57.313  0.00  0.00            
ATOM    720  H5' DT3 X  23      64.812  68.377  57.231  0.00  0.00            
ATOM    721 H5'' DT3 X  23      66.359  67.509  57.370  0.00  0.00            
ATOM    722  C4' DT3 X  23      66.313  69.165  55.998  0.00  0.00            
ATOM    723  H4' DT3 X  23      66.257  68.538  55.106  0.00  0.00            
ATOM    724  O4' DT3 X  23      65.513  70.391  55.814  0.00  0.00            
ATOM    725  C1' DT3 X  23      66.322  71.239  55.081  0.00  0.00            
ATOM    726  H1' DT3 X  23      66.518  70.873  54.075  0.00  0.00            
ATOM    727  N1  DT3 X  23      65.822  72.633  55.087  0.00  0.00            
ATOM    728  C6  DT3 X  23      65.999  73.544  56.099  0.00  0.00            
ATOM    729  H6  DT3 X  23      66.596  73.327  56.978  0.00  0.00            
ATOM    730  C5  DT3 X  23      65.395  74.765  56.023  0.00  0.00            
ATOM    731  C7  DT3 X  23      65.500  75.510  57.366  0.00  0.00            
ATOM    732  H71 DT3 X  23      66.026  74.971  58.148  0.00  0.00            
ATOM    733  H72 DT3 X  23      65.878  76.501  57.104  0.00  0.00            
ATOM    734  H73 DT3 X  23      64.538  75.666  57.824  0.00  0.00            
ATOM    735  C4  DT3 X  23      64.596  75.224  54.851  0.00  0.00            
ATOM    736  O4  DT3 X  23      63.838  76.152  54.714  0.00  0.00            
ATOM    737  N3  DT3 X  23      64.720  74.337  53.821  0.00  0.00            
ATOM    738  H3  DT3 X  23      64.600  74.779  52.927  0.00  0.00            
ATOM    739  C2  DT3 X  23      65.255  73.064  53.875  0.00  0.00            
ATOM    740  O2  DT3 X  23      65.185  72.465  52.861  0.00  0.00            
ATOM    741  C3' DT3 X  23      67.788  69.584  56.011  0.00  0.00            
ATOM    742  H3' DT3 X  23      68.296  69.237  56.919  0.00  0.00            
ATOM    743  C2' DT3 X  23      67.644  71.119  55.838  0.00  0.00            
ATOM    744  H2' DT3 X  23      67.617  71.468  56.872  0.00  0.00            
ATOM    745 H2'' DT3 X  23      68.424  71.558  55.212  0.00  0.00            
ATOM    746  O3' DT3 X  23      68.411  69.092  54.874  0.00  0.00            
ATOM    747 HO3' DT3 X  23      69.197  68.627  55.155  0.00  0.00            
ATOM    748  K+  K+  X  24     39.008  60.116  64.644  0.00  0.00            
END
