# Supplementary material for: Complexity of Guanine Quadruplex Unfolding Pathways Revealed by Atomistic Pulling Simulations
Source: J Chem Inf Model. 2023 Jul 17;63(15):4716–31. doi: 10.1021/acs.jcim.3c00171 (PMC10428220; doi:10.1021/acs.jcim.3c00171)
Supplement: Supplementary file 2 — ci3c00171_si_002.zip [file ci3c00171_si_002.zip › coordinates/intermediates/cross-like-GQ.pdb]

ATOM      1 HO5' DT5 X   1      51.691  48.437  65.184  0.00  0.00            
ATOM      2  O5' DT5 X   1      52.393  48.562  64.555  0.00  0.00            
ATOM      3  C5' DT5 X   1      52.802  47.299  64.205  0.00  0.00            
ATOM      4  H5' DT5 X   1      53.049  46.835  65.159  0.00  0.00            
ATOM      5 H5'' DT5 X   1      53.723  47.333  63.627  0.00  0.00            
ATOM      6  C4' DT5 X   1      51.622  46.566  63.537  0.00  0.00            
ATOM      7  H4' DT5 X   1      52.012  45.613  63.175  0.00  0.00            
ATOM      8  O4' DT5 X   1      50.570  46.474  64.506  0.00  0.00            
ATOM      9  C1' DT5 X   1      49.362  46.912  64.000  0.00  0.00            
ATOM     10  H1' DT5 X   1      48.972  46.009  63.515  0.00  0.00            
ATOM     11  N1  DT5 X   1      48.360  47.370  64.944  0.00  0.00            
ATOM     12  C6  DT5 X   1      47.179  46.743  65.136  0.00  0.00            
ATOM     13  H6  DT5 X   1      47.029  45.929  64.441  0.00  0.00            
ATOM     14  C5  DT5 X   1      46.287  47.181  66.071  0.00  0.00            
ATOM     15  C7  DT5 X   1      44.976  46.514  66.212  0.00  0.00            
ATOM     16  H71 DT5 X   1      44.459  46.808  65.299  0.00  0.00            
ATOM     17  H72 DT5 X   1      45.125  45.453  66.080  0.00  0.00            
ATOM     18  H73 DT5 X   1      44.624  46.622  67.241  0.00  0.00            
ATOM     19  C4  DT5 X   1      46.587  48.257  66.994  0.00  0.00            
ATOM     20  O4  DT5 X   1      45.866  48.824  67.788  0.00  0.00            
ATOM     21  N3  DT5 X   1      47.908  48.674  66.814  0.00  0.00            
ATOM     22  H3  DT5 X   1      48.108  49.537  67.288  0.00  0.00            
ATOM     23  C2  DT5 X   1      48.800  48.366  65.828  0.00  0.00            
ATOM     24  O2  DT5 X   1      49.871  48.994  65.746  0.00  0.00            
ATOM     25  C3' DT5 X   1      50.996  47.248  62.321  0.00  0.00            
ATOM     26  H3' DT5 X   1      51.698  47.964  61.878  0.00  0.00            
ATOM     27  C2' DT5 X   1      49.686  47.854  62.844  0.00  0.00            
ATOM     28  H2' DT5 X   1      49.946  48.846  63.197  0.00  0.00            
ATOM     29 H2'' DT5 X   1      48.938  47.899  62.042  0.00  0.00            
ATOM     30  O3' DT5 X   1      50.707  46.242  61.357  0.00  0.00            
ATOM     31  P   DG  X   2      50.751  46.711  59.854  0.00  0.00            
ATOM     32  OP1 DG  X   2      50.394  48.161  59.753  0.00  0.00            
ATOM     33  OP2 DG  X   2      50.012  45.737  59.119  0.00  0.00            
ATOM     34  O5' DG  X   2      52.282  46.605  59.328  0.00  0.00            
ATOM     35  C5' DG  X   2      53.312  47.448  59.875  0.00  0.00            
ATOM     36  H5' DG  X   2      53.659  47.064  60.849  0.00  0.00            
ATOM     37 H5'' DG  X   2      52.833  48.410  60.057  0.00  0.00            
ATOM     38  C4' DG  X   2      54.575  47.779  58.946  0.00  0.00            
ATOM     39  H4' DG  X   2      55.105  48.563  59.491  0.00  0.00            
ATOM     40  O4' DG  X   2      55.374  46.626  58.666  0.00  0.00            
ATOM     41  C1' DG  X   2      56.047  46.887  57.505  0.00  0.00            
ATOM     42  H1' DG  X   2      56.788  47.658  57.752  0.00  0.00            
ATOM     43  N9  DG  X   2      56.876  45.654  57.166  0.00  0.00            
ATOM     44  C8  DG  X   2      58.246  45.563  57.300  0.00  0.00            
ATOM     45  H8  DG  X   2      58.865  46.226  57.907  0.00  0.00            
ATOM     46  N7  DG  X   2      58.757  44.736  56.467  0.00  0.00            
ATOM     47  C5  DG  X   2      57.707  44.044  55.889  0.00  0.00            
ATOM     48  C6  DG  X   2      57.597  42.917  54.957  0.00  0.00            
ATOM     49  O6  DG  X   2      58.498  42.312  54.393  0.00  0.00            
ATOM     50  N1  DG  X   2      56.268  42.567  54.586  0.00  0.00            
ATOM     51  H1  DG  X   2      56.179  42.021  53.749  0.00  0.00            
ATOM     52  C2  DG  X   2      55.268  43.350  54.908  0.00  0.00            
ATOM     53  N2  DG  X   2      54.200  43.256  54.136  0.00  0.00            
ATOM     54  H21 DG  X   2      54.151  42.711  53.300  0.00  0.00            
ATOM     55  H22 DG  X   2      53.591  44.048  54.289  0.00  0.00            
ATOM     56  N3  DG  X   2      55.278  44.336  55.741  0.00  0.00            
ATOM     57  C4  DG  X   2      56.517  44.628  56.252  0.00  0.00            
ATOM     58  C3' DG  X   2      54.289  48.350  57.591  0.00  0.00            
ATOM     59  H3' DG  X   2      53.209  48.322  57.549  0.00  0.00            
ATOM     60  C2' DG  X   2      55.000  47.512  56.558  0.00  0.00            
ATOM     61  H2' DG  X   2      54.350  46.730  56.142  0.00  0.00            
ATOM     62 H2'' DG  X   2      55.533  48.066  55.786  0.00  0.00            
ATOM     63  O3' DG  X   2      54.621  49.751  57.712  0.00  0.00            
ATOM     64  P   DG  X   3      54.845  50.732  56.526  0.00  0.00            
ATOM     65  OP1 DG  X   3      55.036  52.115  56.976  0.00  0.00            
ATOM     66  OP2 DG  X   3      53.787  50.487  55.525  0.00  0.00            
ATOM     67  O5' DG  X   3      56.196  50.255  55.752  0.00  0.00            
ATOM     68  C5' DG  X   3      57.456  50.716  56.132  0.00  0.00            
ATOM     69  H5' DG  X   3      57.543  50.423  57.184  0.00  0.00            
ATOM     70 H5'' DG  X   3      57.487  51.796  56.164  0.00  0.00            
ATOM     71  C4' DG  X   3      58.647  50.149  55.359  0.00  0.00            
ATOM     72  H4' DG  X   3      59.546  50.531  55.828  0.00  0.00            
ATOM     73  O4' DG  X   3      58.435  48.749  55.308  0.00  0.00            
ATOM     74  C1' DG  X   3      59.347  48.420  54.272  0.00  0.00            
ATOM     75  H1' DG  X   3      60.346  48.522  54.694  0.00  0.00            
ATOM     76  N9  DG  X   3      58.936  47.067  53.721  0.00  0.00            
ATOM     77  C8  DG  X   3      57.818  46.733  52.980  0.00  0.00            
ATOM     78  H8  DG  X   3      56.949  47.353  52.814  0.00  0.00            
ATOM     79  N7  DG  X   3      57.827  45.510  52.529  0.00  0.00            
ATOM     80  C5  DG  X   3      59.126  45.080  52.785  0.00  0.00            
ATOM     81  C6  DG  X   3      59.836  44.024  52.144  0.00  0.00            
ATOM     82  O6  DG  X   3      59.427  43.229  51.269  0.00  0.00            
ATOM     83  N1  DG  X   3      61.195  43.985  52.528  0.00  0.00            
ATOM     84  H1  DG  X   3      61.835  43.272  52.174  0.00  0.00            
ATOM     85  C2  DG  X   3      61.804  44.990  53.272  0.00  0.00            
ATOM     86  N2  DG  X   3      63.134  44.869  53.496  0.00  0.00            
ATOM     87  H21 DG  X   3      63.643  44.008  53.393  0.00  0.00            
ATOM     88  H22 DG  X   3      63.433  45.583  54.122  0.00  0.00            
ATOM     89  N3  DG  X   3      61.155  46.054  53.743  0.00  0.00            
ATOM     90  C4  DG  X   3      59.825  46.004  53.490  0.00  0.00            
ATOM     91  C3' DG  X   3      58.561  50.628  53.875  0.00  0.00            
ATOM     92  H3' DG  X   3      57.502  50.748  53.632  0.00  0.00            
ATOM     93  C2' DG  X   3      59.201  49.513  53.204  0.00  0.00            
ATOM     94  H2' DG  X   3      58.572  49.188  52.395  0.00  0.00            
ATOM     95 H2'' DG  X   3      60.252  49.690  52.946  0.00  0.00            
ATOM     96  O3' DG  X   3      59.383  51.797  53.819  0.00  0.00            
ATOM     97  P   DG  X   4      59.637  52.678  52.563  0.00  0.00            
ATOM     98  OP1 DG  X   4      60.088  54.030  53.005  0.00  0.00            
ATOM     99  OP2 DG  X   4      58.489  52.493  51.642  0.00  0.00            
ATOM    100  O5' DG  X   4      60.877  51.972  51.951  0.00  0.00            
ATOM    101  C5' DG  X   4      62.086  51.785  52.615  0.00  0.00            
ATOM    102  H5' DG  X   4      61.893  51.312  53.578  0.00  0.00            
ATOM    103 H5'' DG  X   4      62.536  52.745  52.820  0.00  0.00            
ATOM    104  C4' DG  X   4      63.066  50.918  51.824  0.00  0.00            
ATOM    105  H4' DG  X   4      63.925  50.871  52.496  0.00  0.00            
ATOM    106  O4' DG  X   4      62.554  49.588  51.772  0.00  0.00            
ATOM    107  C1' DG  X   4      63.446  48.941  50.898  0.00  0.00            
ATOM    108  H1' DG  X   4      64.404  48.773  51.392  0.00  0.00            
ATOM    109  N9  DG  X   4      62.855  47.658  50.396  0.00  0.00            
ATOM    110  C8  DG  X   4      61.495  47.419  50.254  0.00  0.00            
ATOM    111  H8  DG  X   4      60.656  48.081  50.348  0.00  0.00            
ATOM    112  N7  DG  X   4      61.215  46.266  49.722  0.00  0.00            
ATOM    113  C5  DG  X   4      62.454  45.593  49.649  0.00  0.00            
ATOM    114  C6  DG  X   4      62.833  44.260  49.229  0.00  0.00            
ATOM    115  O6  DG  X   4      62.093  43.427  48.723  0.00  0.00            
ATOM    116  N1  DG  X   4      64.202  43.999  49.354  0.00  0.00            
ATOM    117  H1  DG  X   4      64.502  43.096  49.021  0.00  0.00            
ATOM    118  C2  DG  X   4      65.043  44.941  49.790  0.00  0.00            
ATOM    119  N2  DG  X   4      66.362  44.689  49.805  0.00  0.00            
ATOM    120  H21 DG  X   4      66.632  43.746  49.532  0.00  0.00            
ATOM    121  H22 DG  X   4      67.023  45.438  49.881  0.00  0.00            
ATOM    122  N3  DG  X   4      64.784  46.213  50.040  0.00  0.00            
ATOM    123  C4  DG  X   4      63.434  46.465  50.015  0.00  0.00            
ATOM    124  C3' DG  X   4      63.490  51.357  50.431  0.00  0.00            
ATOM    125  H3' DG  X   4      62.662  51.946  50.015  0.00  0.00            
ATOM    126  C2' DG  X   4      63.560  49.963  49.801  0.00  0.00            
ATOM    127  H2' DG  X   4      62.701  49.910  49.140  0.00  0.00            
ATOM    128 H2'' DG  X   4      64.481  49.898  49.224  0.00  0.00            
ATOM    129  O3' DG  X   4      64.691  52.116  50.429  0.00  0.00            
ATOM    130  P   DT  X   5      64.625  53.653  49.968  0.00  0.00            
ATOM    131  OP1 DT  X   5      63.347  53.940  49.283  0.00  0.00            
ATOM    132  OP2 DT  X   5      65.936  53.946  49.339  0.00  0.00            
ATOM    133  O5' DT  X   5      64.583  54.462  51.292  0.00  0.00            
ATOM    134  C5' DT  X   5      65.720  54.416  52.155  0.00  0.00            
ATOM    135  H5' DT  X   5      66.262  55.356  52.150  0.00  0.00            
ATOM    136 H5'' DT  X   5      66.420  53.663  51.772  0.00  0.00            
ATOM    137  C4' DT  X   5      65.417  54.147  53.607  0.00  0.00            
ATOM    138  H4' DT  X   5      64.707  54.920  53.950  0.00  0.00            
ATOM    139  O4' DT  X   5      64.964  52.899  53.864  0.00  0.00            
ATOM    140  C1' DT  X   5      65.741  52.255  54.821  0.00  0.00            
ATOM    141  H1' DT  X   5      65.289  52.632  55.737  0.00  0.00            
ATOM    142  N1  DT  X   5      65.729  50.755  54.781  0.00  0.00            
ATOM    143  C6  DT  X   5      66.480  49.987  53.918  0.00  0.00            
ATOM    144  H6  DT  X   5      67.302  50.513  53.436  0.00  0.00            
ATOM    145  C5  DT  X   5      66.368  48.637  53.837  0.00  0.00            
ATOM    146  C7  DT  X   5      67.319  47.750  52.976  0.00  0.00            
ATOM    147  H71 DT  X   5      67.606  46.863  53.533  0.00  0.00            
ATOM    148  H72 DT  X   5      66.761  47.384  52.117  0.00  0.00            
ATOM    149  H73 DT  X   5      68.171  48.336  52.624  0.00  0.00            
ATOM    150  C4  DT  X   5      65.236  48.013  54.529  0.00  0.00            
ATOM    151  O4  DT  X   5      64.984  46.834  54.497  0.00  0.00            
ATOM    152  N3  DT  X   5      64.505  48.810  55.282  0.00  0.00            
ATOM    153  H3  DT  X   5      63.674  48.404  55.703  0.00  0.00            
ATOM    154  C2  DT  X   5      64.677  50.200  55.392  0.00  0.00            
ATOM    155  O2  DT  X   5      63.886  50.827  56.126  0.00  0.00            
ATOM    156  C3' DT  X   5      66.705  54.331  54.488  0.00  0.00            
ATOM    157  H3' DT  X   5      67.387  55.017  53.985  0.00  0.00            
ATOM    158  C2' DT  X   5      67.162  52.821  54.590  0.00  0.00            
ATOM    159  H2' DT  X   5      67.624  52.494  53.653  0.00  0.00            
ATOM    160 H2'' DT  X   5      67.810  52.556  55.413  0.00  0.00            
ATOM    161  O3' DT  X   5      66.292  54.751  55.825  0.00  0.00            
ATOM    162  P   DT  X   6      67.260  54.838  57.006  0.00  0.00            
ATOM    163  OP1 DT  X   6      66.719  55.885  57.868  0.00  0.00            
ATOM    164  OP2 DT  X   6      68.691  54.922  56.499  0.00  0.00            
ATOM    165  O5' DT  X   6      67.266  53.453  57.776  0.00  0.00            
ATOM    166  C5' DT  X   6      66.073  53.040  58.566  0.00  0.00            
ATOM    167  H5' DT  X   6      65.265  53.037  57.834  0.00  0.00            
ATOM    168 H5'' DT  X   6      65.862  53.756  59.361  0.00  0.00            
ATOM    169  C4' DT  X   6      66.270  51.605  59.206  0.00  0.00            
ATOM    170  H4' DT  X   6      65.318  51.279  59.627  0.00  0.00            
ATOM    171  O4' DT  X   6      66.671  50.676  58.064  0.00  0.00            
ATOM    172  C1' DT  X   6      67.920  50.097  58.431  0.00  0.00            
ATOM    173  H1' DT  X   6      67.737  49.181  58.987  0.00  0.00            
ATOM    174  N1  DT  X   6      68.842  49.797  57.205  0.00  0.00            
ATOM    175  C6  DT  X   6      69.525  50.731  56.480  0.00  0.00            
ATOM    176  H6  DT  X   6      69.366  51.773  56.713  0.00  0.00            
ATOM    177  C5  DT  X   6      70.417  50.443  55.484  0.00  0.00            
ATOM    178  C7  DT  X   6      71.041  51.566  54.608  0.00  0.00            
ATOM    179  H71 DT  X   6      70.372  52.427  54.660  0.00  0.00            
ATOM    180  H72 DT  X   6      72.070  51.746  54.919  0.00  0.00            
ATOM    181  H73 DT  X   6      71.153  51.238  53.580  0.00  0.00            
ATOM    182  C4  DT  X   6      70.636  49.010  55.145  0.00  0.00            
ATOM    183  O4  DT  X   6      71.377  48.563  54.240  0.00  0.00            
ATOM    184  N3  DT  X   6      69.833  48.116  55.789  0.00  0.00            
ATOM    185  H3  DT  X   6      70.042  47.144  55.616  0.00  0.00            
ATOM    186  C2  DT  X   6      69.001  48.435  56.915  0.00  0.00            
ATOM    187  O2  DT  X   6      68.378  47.580  57.559  0.00  0.00            
ATOM    188  C3' DT  X   6      67.407  51.560  60.180  0.00  0.00            
ATOM    189  H3' DT  X   6      67.548  52.533  60.663  0.00  0.00            
ATOM    190  C2' DT  X   6      68.589  51.083  59.406  0.00  0.00            
ATOM    191  H2' DT  X   6      69.181  51.879  58.941  0.00  0.00            
ATOM    192 H2'' DT  X   6      69.226  50.486  60.051  0.00  0.00            
ATOM    193  O3' DT  X   6      67.154  50.678  61.275  0.00  0.00            
ATOM    194  P   DA  X   7      66.281  51.068  62.520  0.00  0.00            
ATOM    195  OP1 DA  X   7      65.874  52.517  62.389  0.00  0.00            
ATOM    196  OP2 DA  X   7      66.888  50.575  63.765  0.00  0.00            
ATOM    197  O5' DA  X   7      64.971  50.238  62.233  0.00  0.00            
ATOM    198  C5' DA  X   7      64.878  48.839  62.483  0.00  0.00            
ATOM    199  H5' DA  X   7      64.386  48.697  63.442  0.00  0.00            
ATOM    200 H5'' DA  X   7      65.867  48.408  62.548  0.00  0.00            
ATOM    201  C4' DA  X   7      64.099  47.993  61.417  0.00  0.00            
ATOM    202  H4' DA  X   7      63.737  47.036  61.792  0.00  0.00            
ATOM    203  O4' DA  X   7      62.851  48.644  61.229  0.00  0.00            
ATOM    204  C1' DA  X   7      62.533  48.365  59.930  0.00  0.00            
ATOM    205  H1' DA  X   7      62.113  47.374  59.746  0.00  0.00            
ATOM    206  N9  DA  X   7      61.436  49.324  59.521  0.00  0.00            
ATOM    207  C8  DA  X   7      61.399  50.560  58.952  0.00  0.00            
ATOM    208  H8  DA  X   7      62.310  50.986  58.562  0.00  0.00            
ATOM    209  N7  DA  X   7      60.250  51.191  58.875  0.00  0.00            
ATOM    210  C5  DA  X   7      59.377  50.126  59.431  0.00  0.00            
ATOM    211  C6  DA  X   7      58.056  50.050  59.748  0.00  0.00            
ATOM    212  N6  DA  X   7      57.128  51.031  59.679  0.00  0.00            
ATOM    213  H61 DA  X   7      56.157  50.884  59.918  0.00  0.00            
ATOM    214  H62 DA  X   7      57.439  52.000  59.653  0.00  0.00            
ATOM    215  N1  DA  X   7      57.524  48.903  59.985  0.00  0.00            
ATOM    216  C2  DA  X   7      58.322  47.832  60.104  0.00  0.00            
ATOM    217  H2  DA  X   7      57.791  46.904  60.269  0.00  0.00            
ATOM    218  N3  DA  X   7      59.623  47.769  59.968  0.00  0.00            
ATOM    219  C4  DA  X   7      60.105  48.997  59.670  0.00  0.00            
ATOM    220  C3' DA  X   7      64.813  47.963  60.088  0.00  0.00            
ATOM    221  H3' DA  X   7      65.653  48.652  60.176  0.00  0.00            
ATOM    222  C2' DA  X   7      63.816  48.588  59.132  0.00  0.00            
ATOM    223  H2' DA  X   7      64.057  49.657  59.055  0.00  0.00            
ATOM    224 H2'' DA  X   7      63.907  48.150  58.125  0.00  0.00            
ATOM    225  O3' DA  X   7      65.121  46.590  59.719  0.00  0.00            
ATOM    226  P   DG  X   8      66.249  45.803  60.367  0.00  0.00            
ATOM    227  OP1 DG  X   8      65.715  45.121  61.530  0.00  0.00            
ATOM    228  OP2 DG  X   8      67.470  46.612  60.514  0.00  0.00            
ATOM    229  O5' DG  X   8      66.789  44.545  59.407  0.00  0.00            
ATOM    230  C5' DG  X   8      65.930  43.562  58.742  0.00  0.00            
ATOM    231  H5' DG  X   8      65.512  44.056  57.867  0.00  0.00            
ATOM    232 H5'' DG  X   8      65.128  43.368  59.461  0.00  0.00            
ATOM    233  C4' DG  X   8      66.669  42.258  58.343  0.00  0.00            
ATOM    234  H4' DG  X   8      67.176  41.843  59.217  0.00  0.00            
ATOM    235  O4' DG  X   8      65.799  41.345  57.707  0.00  0.00            
ATOM    236  C1' DG  X   8      66.152  41.185  56.369  0.00  0.00            
ATOM    237  H1' DG  X   8      66.871  40.354  56.366  0.00  0.00            
ATOM    238  N9  DG  X   8      65.103  40.780  55.459  0.00  0.00            
ATOM    239  C8  DG  X   8      65.053  39.635  54.717  0.00  0.00            
ATOM    240  H8  DG  X   8      65.913  39.002  54.553  0.00  0.00            
ATOM    241  N7  DG  X   8      63.874  39.443  54.186  0.00  0.00            
ATOM    242  C5  DG  X   8      63.085  40.537  54.576  0.00  0.00            
ATOM    243  C6  DG  X   8      61.746  40.917  54.330  0.00  0.00            
ATOM    244  O6  DG  X   8      60.887  40.354  53.712  0.00  0.00            
ATOM    245  N1  DG  X   8      61.306  41.983  55.052  0.00  0.00            
ATOM    246  H1  DG  X   8      60.316  42.174  54.988  0.00  0.00            
ATOM    247  C2  DG  X   8      62.155  42.756  55.768  0.00  0.00            
ATOM    248  N2  DG  X   8      61.656  43.871  56.290  0.00  0.00            
ATOM    249  H21 DG  X   8      60.656  44.062  56.336  0.00  0.00            
ATOM    250  H22 DG  X   8      62.225  44.533  56.796  0.00  0.00            
ATOM    251  N3  DG  X   8      63.485  42.635  55.832  0.00  0.00            
ATOM    252  C4  DG  X   8      63.845  41.401  55.302  0.00  0.00            
ATOM    253  C3' DG  X   8      67.702  42.659  57.312  0.00  0.00            
ATOM    254  H3' DG  X   8      67.923  43.720  57.415  0.00  0.00            
ATOM    255  C2' DG  X   8      66.954  42.431  55.992  0.00  0.00            
ATOM    256  H2' DG  X   8      66.366  43.341  55.874  0.00  0.00            
ATOM    257 H2'' DG  X   8      67.676  42.314  55.184  0.00  0.00            
ATOM    258  O3' DG  X   8      68.860  41.889  57.460  0.00  0.00            
ATOM    259  P   DG  X   9      70.182  42.302  56.770  0.00  0.00            
ATOM    260  OP1 DG  X   9      71.270  41.343  57.230  0.00  0.00            
ATOM    261  OP2 DG  X   9      70.464  43.724  57.111  0.00  0.00            
ATOM    262  O5' DG  X   9      69.946  42.311  55.160  0.00  0.00            
ATOM    263  C5' DG  X   9      69.996  41.055  54.389  0.00  0.00            
ATOM    264  H5' DG  X   9      69.364  40.310  54.862  0.00  0.00            
ATOM    265 H5'' DG  X   9      71.026  40.694  54.434  0.00  0.00            
ATOM    266  C4' DG  X   9      69.540  41.156  52.987  0.00  0.00            
ATOM    267  H4' DG  X   9      70.050  40.392  52.403  0.00  0.00            
ATOM    268  O4' DG  X   9      68.150  40.847  52.846  0.00  0.00            
ATOM    269  C1' DG  X   9      67.613  41.551  51.760  0.00  0.00            
ATOM    270  H1' DG  X   9      67.994  41.034  50.884  0.00  0.00            
ATOM    271  N9  DG  X   9      66.163  41.603  51.836  0.00  0.00            
ATOM    272  C8  DG  X   9      65.354  42.687  52.166  0.00  0.00            
ATOM    273  H8  DG  X   9      65.794  43.608  52.501  0.00  0.00            
ATOM    274  N7  DG  X   9      64.084  42.438  52.035  0.00  0.00            
ATOM    275  C5  DG  X   9      64.023  41.134  51.564  0.00  0.00            
ATOM    276  C6  DG  X   9      62.923  40.332  51.067  0.00  0.00            
ATOM    277  O6  DG  X   9      61.774  40.673  50.842  0.00  0.00            
ATOM    278  N1  DG  X   9      63.292  39.020  50.737  0.00  0.00            
ATOM    279  H1  DG  X   9      62.591  38.300  50.590  0.00  0.00            
ATOM    280  C2  DG  X   9      64.571  38.607  50.703  0.00  0.00            
ATOM    281  N2  DG  X   9      64.810  37.375  50.442  0.00  0.00            
ATOM    282  H21 DG  X   9      64.050  36.755  50.205  0.00  0.00            
ATOM    283  H22 DG  X   9      65.800  37.204  50.426  0.00  0.00            
ATOM    284  N3  DG  X   9      65.631  39.319  51.120  0.00  0.00            
ATOM    285  C4  DG  X   9      65.292  40.572  51.541  0.00  0.00            
ATOM    286  C3' DG  X   9      69.853  42.512  52.358  0.00  0.00            
ATOM    287  H3' DG  X   9      70.232  43.176  53.134  0.00  0.00            
ATOM    288  C2' DG  X   9      68.455  42.870  51.892  0.00  0.00            
ATOM    289  H2' DG  X   9      67.914  43.556  52.546  0.00  0.00            
ATOM    290 H2'' DG  X   9      68.468  43.243  50.870  0.00  0.00            
ATOM    291  O3' DG  X   9      70.715  42.433  51.311  0.00  0.00            
ATOM    292  P   DG  X  10      72.077  43.260  51.218  0.00  0.00            
ATOM    293  OP1 DG  X  10      72.964  42.927  52.293  0.00  0.00            
ATOM    294  OP2 DG  X  10      71.740  44.689  50.927  0.00  0.00            
ATOM    295  O5' DG  X  10      72.639  42.610  49.874  0.00  0.00            
ATOM    296  C5' DG  X  10      73.167  41.290  49.974  0.00  0.00            
ATOM    297  H5' DG  X  10      72.754  40.817  50.867  0.00  0.00            
ATOM    298 H5'' DG  X  10      74.247  41.349  49.966  0.00  0.00            
ATOM    299  C4' DG  X  10      72.608  40.393  48.839  0.00  0.00            
ATOM    300  H4' DG  X  10      73.057  39.413  48.957  0.00  0.00            
ATOM    301  O4' DG  X  10      71.188  40.226  48.937  0.00  0.00            
ATOM    302  C1' DG  X  10      70.561  40.428  47.684  0.00  0.00            
ATOM    303  H1' DG  X  10      70.631  39.524  47.091  0.00  0.00            
ATOM    304  N9  DG  X  10      69.231  40.992  47.997  0.00  0.00            
ATOM    305  C8  DG  X  10      68.883  42.314  48.187  0.00  0.00            
ATOM    306  H8  DG  X  10      69.494  43.203  48.242  0.00  0.00            
ATOM    307  N7  DG  X  10      67.543  42.466  48.273  0.00  0.00            
ATOM    308  C5  DG  X  10      67.021  41.226  48.080  0.00  0.00            
ATOM    309  C6  DG  X  10      65.671  40.757  48.050  0.00  0.00            
ATOM    310  O6  DG  X  10      64.661  41.382  48.494  0.00  0.00            
ATOM    311  N1  DG  X  10      65.600  39.524  47.569  0.00  0.00            
ATOM    312  H1  DG  X  10      64.660  39.264  47.328  0.00  0.00            
ATOM    313  C2  DG  X  10      66.659  38.631  47.388  0.00  0.00            
ATOM    314  N2  DG  X  10      66.329  37.528  46.794  0.00  0.00            
ATOM    315  H21 DG  X  10      65.429  37.227  46.474  0.00  0.00            
ATOM    316  H22 DG  X  10      67.209  37.174  46.449  0.00  0.00            
ATOM    317  N3  DG  X  10      67.959  39.001  47.538  0.00  0.00            
ATOM    318  C4  DG  X  10      68.031  40.303  47.879  0.00  0.00            
ATOM    319  C3' DG  X  10      72.862  40.923  47.446  0.00  0.00            
ATOM    320  H3' DG  X  10      73.623  41.702  47.483  0.00  0.00            
ATOM    321  C2' DG  X  10      71.534  41.422  47.000  0.00  0.00            
ATOM    322  H2' DG  X  10      71.384  42.386  47.502  0.00  0.00            
ATOM    323 H2'' DG  X  10      71.457  41.484  45.919  0.00  0.00            
ATOM    324  O3' DG  X  10      73.183  39.836  46.584  0.00  0.00            
ATOM    325  P   DT  X  11      74.723  39.512  46.290  0.00  0.00            
ATOM    326  OP1 DT  X  11      75.159  38.539  47.308  0.00  0.00            
ATOM    327  OP2 DT  X  11      75.455  40.770  46.093  0.00  0.00            
ATOM    328  O5' DT  X  11      74.505  38.773  44.875  0.00  0.00            
ATOM    329  C5' DT  X  11      74.299  39.454  43.600  0.00  0.00            
ATOM    330  H5' DT  X  11      75.221  39.479  43.012  0.00  0.00            
ATOM    331 H5'' DT  X  11      74.001  40.495  43.712  0.00  0.00            
ATOM    332  C4' DT  X  11      73.150  38.820  42.791  0.00  0.00            
ATOM    333  H4' DT  X  11      73.103  39.374  41.857  0.00  0.00            
ATOM    334  O4' DT  X  11      73.299  37.468  42.501  0.00  0.00            
ATOM    335  C1' DT  X  11      72.237  36.844  43.223  0.00  0.00            
ATOM    336  H1' DT  X  11      71.498  36.560  42.483  0.00  0.00            
ATOM    337  N1  DT  X  11      72.683  35.618  43.913  0.00  0.00            
ATOM    338  C6  DT  X  11      73.661  35.614  44.895  0.00  0.00            
ATOM    339  H6  DT  X  11      74.082  36.575  45.169  0.00  0.00            
ATOM    340  C5  DT  X  11      74.208  34.506  45.384  0.00  0.00            
ATOM    341  C7  DT  X  11      75.546  34.641  46.236  0.00  0.00            
ATOM    342  H71 DT  X  11      75.637  35.692  46.509  0.00  0.00            
ATOM    343  H72 DT  X  11      75.493  34.047  47.150  0.00  0.00            
ATOM    344  H73 DT  X  11      76.467  34.435  45.690  0.00  0.00            
ATOM    345  C4  DT  X  11      73.647  33.234  44.962  0.00  0.00            
ATOM    346  O4  DT  X  11      74.145  32.136  45.350  0.00  0.00            
ATOM    347  N3  DT  X  11      72.619  33.270  44.109  0.00  0.00            
ATOM    348  H3  DT  X  11      72.299  32.388  43.734  0.00  0.00            
ATOM    349  C2  DT  X  11      72.083  34.406  43.510  0.00  0.00            
ATOM    350  O2  DT  X  11      71.235  34.341  42.618  0.00  0.00            
ATOM    351  C3' DT  X  11      71.799  39.186  43.416  0.00  0.00            
ATOM    352  H3' DT  X  11      71.919  40.041  44.070  0.00  0.00            
ATOM    353  C2' DT  X  11      71.586  37.862  44.184  0.00  0.00            
ATOM    354  H2' DT  X  11      72.064  37.928  45.175  0.00  0.00            
ATOM    355 H2'' DT  X  11      70.525  37.604  44.214  0.00  0.00            
ATOM    356  O3' DT  X  11      70.642  39.342  42.582  0.00  0.00            
ATOM    357  P   DT  X  12      69.824  40.693  42.550  0.00  0.00            
ATOM    358  OP1 DT  X  12      69.026  40.646  41.399  0.00  0.00            
ATOM    359  OP2 DT  X  12      70.745  41.753  42.735  0.00  0.00            
ATOM    360  O5' DT  X  12      68.791  40.683  43.808  0.00  0.00            
ATOM    361  C5' DT  X  12      67.839  39.665  43.863  0.00  0.00            
ATOM    362  H5' DT  X  12      68.076  39.021  44.718  0.00  0.00            
ATOM    363 H5'' DT  X  12      67.890  38.929  43.058  0.00  0.00            
ATOM    364  C4' DT  X  12      66.409  40.088  44.037  0.00  0.00            
ATOM    365  H4' DT  X  12      65.828  39.191  44.222  0.00  0.00            
ATOM    366  O4' DT  X  12      66.128  40.986  45.030  0.00  0.00            
ATOM    367  C1' DT  X  12      64.890  41.635  44.702  0.00  0.00            
ATOM    368  H1' DT  X  12      64.029  40.977  44.765  0.00  0.00            
ATOM    369  N1  DT  X  12      64.680  42.871  45.433  0.00  0.00            
ATOM    370  C6  DT  X  12      65.781  43.721  45.650  0.00  0.00            
ATOM    371  H6  DT  X  12      66.791  43.457  45.374  0.00  0.00            
ATOM    372  C5  DT  X  12      65.611  44.934  46.121  0.00  0.00            
ATOM    373  C7  DT  X  12      66.822  45.843  46.178  0.00  0.00            
ATOM    374  H71 DT  X  12      66.705  46.517  45.333  0.00  0.00            
ATOM    375  H72 DT  X  12      66.971  46.379  47.114  0.00  0.00            
ATOM    376  H73 DT  X  12      67.712  45.221  46.074  0.00  0.00            
ATOM    377  C4  DT  X  12      64.191  45.418  46.314  0.00  0.00            
ATOM    378  O4  DT  X  12      63.782  46.510  46.636  0.00  0.00            
ATOM    379  N3  DT  X  12      63.150  44.478  46.159  0.00  0.00            
ATOM    380  H3  DT  X  12      62.220  44.682  46.485  0.00  0.00            
ATOM    381  C2  DT  X  12      63.330  43.235  45.738  0.00  0.00            
ATOM    382  O2  DT  X  12      62.419  42.475  45.591  0.00  0.00            
ATOM    383  C3' DT  X  12      65.843  40.790  42.740  0.00  0.00            
ATOM    384  H3' DT  X  12      66.665  41.084  42.080  0.00  0.00            
ATOM    385  C2' DT  X  12      65.094  41.925  43.261  0.00  0.00            
ATOM    386  H2' DT  X  12      65.795  42.753  43.127  0.00  0.00            
ATOM    387 H2'' DT  X  12      64.155  42.083  42.737  0.00  0.00            
ATOM    388  O3' DT  X  12      64.934  39.877  42.055  0.00  0.00            
ATOM    389  P   DA  X  13      65.343  38.551  41.345  0.00  0.00            
ATOM    390  OP1 DA  X  13      65.460  37.558  42.422  0.00  0.00            
ATOM    391  OP2 DA  X  13      66.486  38.784  40.496  0.00  0.00            
ATOM    392  O5' DA  X  13      64.075  38.117  40.505  0.00  0.00            
ATOM    393  C5' DA  X  13      63.709  38.880  39.399  0.00  0.00            
ATOM    394  H5' DA  X  13      64.520  39.044  38.699  0.00  0.00            
ATOM    395 H5'' DA  X  13      63.359  39.843  39.781  0.00  0.00            
ATOM    396  C4' DA  X  13      62.569  38.236  38.630  0.00  0.00            
ATOM    397  H4' DA  X  13      61.718  38.062  39.280  0.00  0.00            
ATOM    398  O4' DA  X  13      62.133  38.919  37.455  0.00  0.00            
ATOM    399  C1' DA  X  13      61.253  38.035  36.799  0.00  0.00            
ATOM    400  H1' DA  X  13      60.253  38.210  37.195  0.00  0.00            
ATOM    401  N9  DA  X  13      61.247  38.436  35.426  0.00  0.00            
ATOM    402  C8  DA  X  13      60.150  38.943  34.740  0.00  0.00            
ATOM    403  H8  DA  X  13      59.169  38.977  35.177  0.00  0.00            
ATOM    404  N7  DA  X  13      60.443  39.284  33.518  0.00  0.00            
ATOM    405  C5  DA  X  13      61.793  39.111  33.392  0.00  0.00            
ATOM    406  C6  DA  X  13      62.726  39.252  32.354  0.00  0.00            
ATOM    407  N6  DA  X  13      62.399  39.915  31.268  0.00  0.00            
ATOM    408  H61 DA  X  13      63.101  40.149  30.568  0.00  0.00            
ATOM    409  H62 DA  X  13      61.510  40.376  31.133  0.00  0.00            
ATOM    410  N1  DA  X  13      63.975  38.831  32.399  0.00  0.00            
ATOM    411  C2  DA  X  13      64.372  38.278  33.504  0.00  0.00            
ATOM    412  H2  DA  X  13      65.421  38.027  33.568  0.00  0.00            
ATOM    413  N3  DA  X  13      63.629  38.027  34.614  0.00  0.00            
ATOM    414  C4  DA  X  13      62.299  38.418  34.478  0.00  0.00            
ATOM    415  C3' DA  X  13      62.849  36.782  38.111  0.00  0.00            
ATOM    416  H3' DA  X  13      63.859  36.708  37.694  0.00  0.00            
ATOM    417  C2' DA  X  13      61.751  36.626  37.040  0.00  0.00            
ATOM    418  H2' DA  X  13      62.252  36.120  36.204  0.00  0.00            
ATOM    419 H2'' DA  X  13      60.839  36.150  37.411  0.00  0.00            
ATOM    420  O3' DA  X  13      62.785  35.840  39.248  0.00  0.00            
ATOM    421  P   DG  X  14      61.602  34.814  39.592  0.00  0.00            
ATOM    422  OP1 DG  X  14      61.454  33.906  38.378  0.00  0.00            
ATOM    423  OP2 DG  X  14      60.463  35.598  39.954  0.00  0.00            
ATOM    424  O5' DG  X  14      62.088  34.023  40.909  0.00  0.00            
ATOM    425  C5' DG  X  14      62.857  32.871  40.859  0.00  0.00            
ATOM    426  H5' DG  X  14      63.848  32.987  40.430  0.00  0.00            
ATOM    427 H5'' DG  X  14      62.337  32.138  40.252  0.00  0.00            
ATOM    428  C4' DG  X  14      62.912  32.321  42.303  0.00  0.00            
ATOM    429  H4' DG  X  14      63.461  31.380  42.290  0.00  0.00            
ATOM    430  O4' DG  X  14      63.602  33.356  43.117  0.00  0.00            
ATOM    431  C1' DG  X  14      62.919  33.485  44.355  0.00  0.00            
ATOM    432  H1' DG  X  14      63.136  32.700  45.061  0.00  0.00            
ATOM    433  N9  DG  X  14      63.079  34.751  45.116  0.00  0.00            
ATOM    434  C8  DG  X  14      63.707  34.948  46.346  0.00  0.00            
ATOM    435  H8  DG  X  14      64.174  34.131  46.873  0.00  0.00            
ATOM    436  N7  DG  X  14      63.788  36.200  46.648  0.00  0.00            
ATOM    437  C5  DG  X  14      63.001  36.895  45.721  0.00  0.00            
ATOM    438  C6  DG  X  14      62.813  38.303  45.451  0.00  0.00            
ATOM    439  O6  DG  X  14      63.123  39.258  46.125  0.00  0.00            
ATOM    440  N1  DG  X  14      62.147  38.586  44.267  0.00  0.00            
ATOM    441  H1  DG  X  14      62.029  39.544  44.000  0.00  0.00            
ATOM    442  C2  DG  X  14      61.687  37.630  43.343  0.00  0.00            
ATOM    443  N2  DG  X  14      61.131  38.013  42.219  0.00  0.00            
ATOM    444  H21 DG  X  14      61.113  38.981  41.942  0.00  0.00            
ATOM    445  H22 DG  X  14      60.761  37.339  41.553  0.00  0.00            
ATOM    446  N3  DG  X  14      61.895  36.311  43.562  0.00  0.00            
ATOM    447  C4  DG  X  14      62.562  36.019  44.756  0.00  0.00            
ATOM    448  C3' DG  X  14      61.550  32.017  42.932  0.00  0.00            
ATOM    449  H3' DG  X  14      60.792  32.133  42.159  0.00  0.00            
ATOM    450  C2' DG  X  14      61.429  33.055  44.004  0.00  0.00            
ATOM    451  H2' DG  X  14      60.962  33.933  43.547  0.00  0.00            
ATOM    452 H2'' DG  X  14      60.777  32.772  44.835  0.00  0.00            
ATOM    453  O3' DG  X  14      61.577  30.631  43.491  0.00  0.00            
ATOM    454  P   DG  X  15      60.344  30.079  44.342  0.00  0.00            
ATOM    455  OP1 DG  X  15      60.402  28.629  44.342  0.00  0.00            
ATOM    456  OP2 DG  X  15      59.126  30.818  43.944  0.00  0.00            
ATOM    457  O5' DG  X  15      60.722  30.549  45.790  0.00  0.00            
ATOM    458  C5' DG  X  15      61.919  30.202  46.495  0.00  0.00            
ATOM    459  H5' DG  X  15      62.821  30.457  45.945  0.00  0.00            
ATOM    460 H5'' DG  X  15      61.948  29.112  46.483  0.00  0.00            
ATOM    461  C4' DG  X  15      62.047  30.711  47.912  0.00  0.00            
ATOM    462  H4' DG  X  15      62.975  30.343  48.337  0.00  0.00            
ATOM    463  O4' DG  X  15      62.179  32.141  47.862  0.00  0.00            
ATOM    464  C1' DG  X  15      62.017  32.680  49.168  0.00  0.00            
ATOM    465  H1' DG  X  15      62.835  32.394  49.832  0.00  0.00            
ATOM    466  N9  DG  X  15      61.778  34.132  49.387  0.00  0.00            
ATOM    467  C8  DG  X  15      62.257  34.949  50.403  0.00  0.00            
ATOM    468  H8  DG  X  15      62.814  34.584  51.267  0.00  0.00            
ATOM    469  N7  DG  X  15      62.159  36.227  50.154  0.00  0.00            
ATOM    470  C5  DG  X  15      61.452  36.270  48.942  0.00  0.00            
ATOM    471  C6  DG  X  15      60.815  37.316  48.263  0.00  0.00            
ATOM    472  O6  DG  X  15      60.857  38.517  48.495  0.00  0.00            
ATOM    473  N1  DG  X  15      60.048  37.009  47.163  0.00  0.00            
ATOM    474  H1  DG  X  15      59.870  37.745  46.498  0.00  0.00            
ATOM    475  C2  DG  X  15      59.927  35.747  46.782  0.00  0.00            
ATOM    476  N2  DG  X  15      59.089  35.561  45.781  0.00  0.00            
ATOM    477  H21 DG  X  15      58.951  36.397  45.245  0.00  0.00            
ATOM    478  H22 DG  X  15      58.858  34.649  45.417  0.00  0.00            
ATOM    479  N3  DG  X  15      60.434  34.690  47.390  0.00  0.00            
ATOM    480  C4  DG  X  15      61.092  35.007  48.500  0.00  0.00            
ATOM    481  C3' DG  X  15      60.894  30.520  48.871  0.00  0.00            
ATOM    482  H3' DG  X  15      60.036  30.317  48.240  0.00  0.00            
ATOM    483  C2' DG  X  15      60.835  31.865  49.591  0.00  0.00            
ATOM    484  H2' DG  X  15      59.856  32.295  49.406  0.00  0.00            
ATOM    485 H2'' DG  X  15      60.762  31.753  50.672  0.00  0.00            
ATOM    486  O3' DG  X  15      61.191  29.486  49.859  0.00  0.00            
ATOM    487  P   DG  X  16      59.938  28.833  50.550  0.00  0.00            
ATOM    488  OP1 DG  X  16      60.356  27.433  50.691  0.00  0.00            
ATOM    489  OP2 DG  X  16      58.710  29.139  49.765  0.00  0.00            
ATOM    490  O5' DG  X  16      59.845  29.463  52.056  0.00  0.00            
ATOM    491  C5' DG  X  16      60.893  29.299  53.019  0.00  0.00            
ATOM    492  H5' DG  X  16      61.853  28.955  52.634  0.00  0.00            
ATOM    493 H5'' DG  X  16      60.670  28.464  53.695  0.00  0.00            
ATOM    494  C4' DG  X  16      60.942  30.465  53.981  0.00  0.00            
ATOM    495  H4' DG  X  16      61.901  30.348  54.504  0.00  0.00            
ATOM    496  O4' DG  X  16      60.975  31.751  53.412  0.00  0.00            
ATOM    497  C1' DG  X  16      59.995  32.566  53.904  0.00  0.00            
ATOM    498  H1' DG  X  16      60.354  32.992  54.832  0.00  0.00            
ATOM    499  N9  DG  X  16      59.689  33.650  53.016  0.00  0.00            
ATOM    500  C8  DG  X  16      58.751  33.655  51.974  0.00  0.00            
ATOM    501  H8  DG  X  16      58.291  32.743  51.649  0.00  0.00            
ATOM    502  N7  DG  X  16      58.714  34.761  51.386  0.00  0.00            
ATOM    503  C5  DG  X  16      59.514  35.655  52.132  0.00  0.00            
ATOM    504  C6  DG  X  16      59.856  37.033  52.023  0.00  0.00            
ATOM    505  O6  DG  X  16      59.419  37.858  51.206  0.00  0.00            
ATOM    506  N1  DG  X  16      60.794  37.479  52.992  0.00  0.00            
ATOM    507  H1  DG  X  16      60.896  38.469  53.105  0.00  0.00            
ATOM    508  C2  DG  X  16      61.381  36.644  53.829  0.00  0.00            
ATOM    509  N2  DG  X  16      62.360  37.028  54.649  0.00  0.00            
ATOM    510  H21 DG  X  16      62.761  37.948  54.663  0.00  0.00            
ATOM    511  H22 DG  X  16      62.878  36.321  55.165  0.00  0.00            
ATOM    512  N3  DG  X  16      61.119  35.375  53.907  0.00  0.00            
ATOM    513  C4  DG  X  16      60.191  34.930  53.038  0.00  0.00            
ATOM    514  C3' DG  X  16      59.620  30.383  54.839  0.00  0.00            
ATOM    515  H3' DG  X  16      58.969  29.523  54.673  0.00  0.00            
ATOM    516  C2' DG  X  16      58.883  31.681  54.438  0.00  0.00            
ATOM    517  H2' DG  X  16      58.224  31.417  53.598  0.00  0.00            
ATOM    518 H2'' DG  X  16      58.302  32.188  55.203  0.00  0.00            
ATOM    519  O3' DG  X  16      59.967  30.343  56.280  0.00  0.00            
ATOM    520  P   DT  X  17      58.993  29.701  57.332  0.00  0.00            
ATOM    521  OP1 DT  X  17      59.710  28.747  58.210  0.00  0.00            
ATOM    522  OP2 DT  X  17      57.744  29.199  56.703  0.00  0.00            
ATOM    523  O5' DT  X  17      58.553  30.978  58.162  0.00  0.00            
ATOM    524  C5' DT  X  17      58.080  30.888  59.472  0.00  0.00            
ATOM    525  H5' DT  X  17      58.878  30.411  60.057  0.00  0.00            
ATOM    526 H5'' DT  X  17      57.049  30.489  59.432  0.00  0.00            
ATOM    527  C4' DT  X  17      57.820  32.243  60.152  0.00  0.00            
ATOM    528  H4' DT  X  17      57.407  31.950  61.123  0.00  0.00            
ATOM    529  O4' DT  X  17      59.061  33.002  60.249  0.00  0.00            
ATOM    530  C1' DT  X  17      58.874  34.287  59.590  0.00  0.00            
ATOM    531  H1' DT  X  17      58.504  35.013  60.314  0.00  0.00            
ATOM    532  N1  DT  X  17      60.156  34.641  58.900  0.00  0.00            
ATOM    533  C6  DT  X  17      60.917  33.764  58.148  0.00  0.00            
ATOM    534  H6  DT  X  17      60.396  32.834  57.924  0.00  0.00            
ATOM    535  C5  DT  X  17      62.069  34.068  57.509  0.00  0.00            
ATOM    536  C7  DT  X  17      62.600  33.081  56.517  0.00  0.00            
ATOM    537  H71 DT  X  17      62.793  33.453  55.505  0.00  0.00            
ATOM    538  H72 DT  X  17      63.559  32.692  56.872  0.00  0.00            
ATOM    539  H73 DT  X  17      61.829  32.311  56.441  0.00  0.00            
ATOM    540  C4  DT  X  17      62.690  35.350  57.801  0.00  0.00            
ATOM    541  O4  DT  X  17      63.732  35.754  57.281  0.00  0.00            
ATOM    542  N3  DT  X  17      61.940  36.246  58.553  0.00  0.00            
ATOM    543  H3  DT  X  17      62.410  37.117  58.778  0.00  0.00            
ATOM    544  C2  DT  X  17      60.817  35.852  59.254  0.00  0.00            
ATOM    545  O2  DT  X  17      60.306  36.539  60.118  0.00  0.00            
ATOM    546  C3' DT  X  17      56.853  33.190  59.483  0.00  0.00            
ATOM    547  H3' DT  X  17      56.084  32.657  58.925  0.00  0.00            
ATOM    548  C2' DT  X  17      57.746  34.032  58.589  0.00  0.00            
ATOM    549  H2' DT  X  17      58.158  33.535  57.713  0.00  0.00            
ATOM    550 H2'' DT  X  17      57.298  34.981  58.321  0.00  0.00            
ATOM    551  O3' DT  X  17      56.322  34.177  60.405  0.00  0.00            
ATOM    552  P   DT  X  18      54.820  33.963  61.053  0.00  0.00            
ATOM    553  OP1 DT  X  18      54.789  34.951  62.156  0.00  0.00            
ATOM    554  OP2 DT  X  18      54.448  32.525  61.162  0.00  0.00            
ATOM    555  O5' DT  X  18      54.024  34.636  59.866  0.00  0.00            
ATOM    556  C5' DT  X  18      52.604  34.386  59.594  0.00  0.00            
ATOM    557  H5' DT  X  18      52.044  35.121  60.148  0.00  0.00            
ATOM    558 H5'' DT  X  18      52.312  33.389  59.921  0.00  0.00            
ATOM    559  C4' DT  X  18      52.198  34.607  58.182  0.00  0.00            
ATOM    560  H4' DT  X  18      51.148  34.378  58.021  0.00  0.00            
ATOM    561  O4' DT  X  18      52.331  35.944  57.793  0.00  0.00            
ATOM    562  C1' DT  X  18      53.333  36.136  56.844  0.00  0.00            
ATOM    563  H1' DT  X  18      52.886  36.370  55.871  0.00  0.00            
ATOM    564  N1  DT  X  18      54.334  37.187  57.109  0.00  0.00            
ATOM    565  C6  DT  X  18      55.082  37.204  58.251  0.00  0.00            
ATOM    566  H6  DT  X  18      55.049  36.368  58.936  0.00  0.00            
ATOM    567  C5  DT  X  18      55.832  38.315  58.585  0.00  0.00            
ATOM    568  C7  DT  X  18      56.479  38.244  59.957  0.00  0.00            
ATOM    569  H71 DT  X  18      55.817  37.649  60.599  0.00  0.00            
ATOM    570  H72 DT  X  18      57.508  37.893  60.052  0.00  0.00            
ATOM    571  H73 DT  X  18      56.509  39.148  60.570  0.00  0.00            
ATOM    572  C4  DT  X  18      55.956  39.439  57.717  0.00  0.00            
ATOM    573  O4  DT  X  18      56.647  40.410  58.012  0.00  0.00            
ATOM    574  N3  DT  X  18      55.219  39.382  56.606  0.00  0.00            
ATOM    575  H3  DT  X  18      55.441  40.006  55.842  0.00  0.00            
ATOM    576  C2  DT  X  18      54.498  38.281  56.242  0.00  0.00            
ATOM    577  O2  DT  X  18      54.071  38.273  55.071  0.00  0.00            
ATOM    578  C3' DT  X  18      53.009  33.759  57.140  0.00  0.00            
ATOM    579  H3' DT  X  18      53.527  32.870  57.467  0.00  0.00            
ATOM    580  C2' DT  X  18      53.972  34.773  56.555  0.00  0.00            
ATOM    581  H2' DT  X  18      54.941  34.735  57.057  0.00  0.00            
ATOM    582 H2'' DT  X  18      54.165  34.776  55.485  0.00  0.00            
ATOM    583  O3' DT  X  18      52.131  33.303  56.181  0.00  0.00            
ATOM    584  P   DA  X  19      52.583  32.534  54.917  0.00  0.00            
ATOM    585  OP1 DA  X  19      51.383  31.902  54.399  0.00  0.00            
ATOM    586  OP2 DA  X  19      53.721  31.655  55.366  0.00  0.00            
ATOM    587  O5' DA  X  19      53.097  33.525  53.771  0.00  0.00            
ATOM    588  C5' DA  X  19      52.240  34.553  53.222  0.00  0.00            
ATOM    589  H5' DA  X  19      51.739  35.099  54.027  0.00  0.00            
ATOM    590 H5'' DA  X  19      51.501  34.049  52.584  0.00  0.00            
ATOM    591  C4' DA  X  19      52.973  35.425  52.298  0.00  0.00            
ATOM    592  H4' DA  X  19      52.285  36.153  51.881  0.00  0.00            
ATOM    593  O4' DA  X  19      54.033  36.068  52.946  0.00  0.00            
ATOM    594  C1' DA  X  19      55.234  35.831  52.200  0.00  0.00            
ATOM    595  H1' DA  X  19      55.457  36.687  51.575  0.00  0.00            
ATOM    596  N9  DA  X  19      56.311  35.697  53.244  0.00  0.00            
ATOM    597  C8  DA  X  19      56.618  34.692  54.042  0.00  0.00            
ATOM    598  H8  DA  X  19      56.247  33.682  53.898  0.00  0.00            
ATOM    599  N7  DA  X  19      57.316  35.018  55.111  0.00  0.00            
ATOM    600  C5  DA  X  19      57.538  36.377  54.962  0.00  0.00            
ATOM    601  C6  DA  X  19      58.228  37.371  55.647  0.00  0.00            
ATOM    602  N6  DA  X  19      58.825  37.308  56.799  0.00  0.00            
ATOM    603  H61 DA  X  19      59.226  38.170  57.184  0.00  0.00            
ATOM    604  H62 DA  X  19      58.853  36.411  57.235  0.00  0.00            
ATOM    605  N1  DA  X  19      58.271  38.557  55.129  0.00  0.00            
ATOM    606  C2  DA  X  19      57.674  38.890  53.995  0.00  0.00            
ATOM    607  H2  DA  X  19      57.726  39.918  53.698  0.00  0.00            
ATOM    608  N3  DA  X  19      57.025  38.016  53.269  0.00  0.00            
ATOM    609  C4  DA  X  19      56.972  36.760  53.758  0.00  0.00            
ATOM    610  C3' DA  X  19      53.585  34.566  51.165  0.00  0.00            
ATOM    611  H3' DA  X  19      53.253  33.527  51.212  0.00  0.00            
ATOM    612  C2' DA  X  19      55.124  34.535  51.359  0.00  0.00            
ATOM    613  H2' DA  X  19      55.291  33.619  51.936  0.00  0.00            
ATOM    614 H2'' DA  X  19      55.706  34.568  50.450  0.00  0.00            
ATOM    615  O3' DA  X  19      53.338  35.118  49.861  0.00  0.00            
ATOM    616  P   DG  X  20      51.910  35.015  49.198  0.00  0.00            
ATOM    617  OP1 DG  X  20      50.919  35.802  50.000  0.00  0.00            
ATOM    618  OP2 DG  X  20      51.629  33.603  48.857  0.00  0.00            
ATOM    619  O5' DG  X  20      52.154  35.815  47.873  0.00  0.00            
ATOM    620  C5' DG  X  20      52.976  35.327  46.818  0.00  0.00            
ATOM    621  H5' DG  X  20      52.535  34.385  46.484  0.00  0.00            
ATOM    622 H5'' DG  X  20      54.015  35.258  47.121  0.00  0.00            
ATOM    623  C4' DG  X  20      52.880  36.258  45.572  0.00  0.00            
ATOM    624  H4' DG  X  20      51.811  36.389  45.378  0.00  0.00            
ATOM    625  O4' DG  X  20      53.391  37.541  45.974  0.00  0.00            
ATOM    626  C1' DG  X  20      54.294  38.032  45.003  0.00  0.00            
ATOM    627  H1' DG  X  20      53.736  38.749  44.396  0.00  0.00            
ATOM    628  N9  DG  X  20      55.384  38.826  45.700  0.00  0.00            
ATOM    629  C8  DG  X  20      55.706  40.094  45.502  0.00  0.00            
ATOM    630  H8  DG  X  20      55.208  40.659  44.726  0.00  0.00            
ATOM    631  N7  DG  X  20      56.524  40.599  46.370  0.00  0.00            
ATOM    632  C5  DG  X  20      56.851  39.584  47.188  0.00  0.00            
ATOM    633  C6  DG  X  20      57.708  39.471  48.371  0.00  0.00            
ATOM    634  O6  DG  X  20      58.408  40.304  48.957  0.00  0.00            
ATOM    635  N1  DG  X  20      57.785  38.245  48.899  0.00  0.00            
ATOM    636  H1  DG  X  20      58.353  38.170  49.731  0.00  0.00            
ATOM    637  C2  DG  X  20      57.105  37.212  48.405  0.00  0.00            
ATOM    638  N2  DG  X  20      57.292  36.066  48.953  0.00  0.00            
ATOM    639  H21 DG  X  20      57.900  36.010  49.765  0.00  0.00            
ATOM    640  H22 DG  X  20      56.792  35.274  48.588  0.00  0.00            
ATOM    641  N3  DG  X  20      56.177  37.227  47.453  0.00  0.00            
ATOM    642  C4  DG  X  20      56.130  38.473  46.834  0.00  0.00            
ATOM    643  C3' DG  X  20      53.633  35.838  44.266  0.00  0.00            
ATOM    644  H3' DG  X  20      53.961  34.808  44.314  0.00  0.00            
ATOM    645  C2' DG  X  20      54.794  36.826  44.192  0.00  0.00            
ATOM    646  H2' DG  X  20      55.612  36.419  44.777  0.00  0.00            
ATOM    647 H2'' DG  X  20      55.097  37.099  43.181  0.00  0.00            
ATOM    648  O3' DG  X  20      52.796  36.031  43.023  0.00  0.00            
ATOM    649  P   DG  X  21      53.208  35.321  41.679  0.00  0.00            
ATOM    650  OP1 DG  X  21      52.010  35.347  40.896  0.00  0.00            
ATOM    651  OP2 DG  X  21      53.836  34.012  41.929  0.00  0.00            
ATOM    652  O5' DG  X  21      54.221  36.325  41.034  0.00  0.00            
ATOM    653  C5' DG  X  21      53.763  37.624  40.794  0.00  0.00            
ATOM    654  H5' DG  X  21      53.352  38.081  41.700  0.00  0.00            
ATOM    655 H5'' DG  X  21      52.945  37.610  40.092  0.00  0.00            
ATOM    656  C4' DG  X  21      54.896  38.600  40.410  0.00  0.00            
ATOM    657  H4' DG  X  21      54.528  39.527  39.973  0.00  0.00            
ATOM    658  O4' DG  X  21      55.443  39.098  41.668  0.00  0.00            
ATOM    659  C1' DG  X  21      56.814  38.964  41.482  0.00  0.00            
ATOM    660  H1' DG  X  21      57.096  39.880  40.946  0.00  0.00            
ATOM    661  N9  DG  X  21      57.541  38.972  42.704  0.00  0.00            
ATOM    662  C8  DG  X  21      57.968  37.906  43.442  0.00  0.00            
ATOM    663  H8  DG  X  21      57.706  36.866  43.309  0.00  0.00            
ATOM    664  N7  DG  X  21      58.726  38.262  44.481  0.00  0.00            
ATOM    665  C5  DG  X  21      58.748  39.612  44.402  0.00  0.00            
ATOM    666  C6  DG  X  21      59.478  40.656  45.116  0.00  0.00            
ATOM    667  O6  DG  X  21      60.315  40.511  45.989  0.00  0.00            
ATOM    668  N1  DG  X  21      59.320  41.933  44.647  0.00  0.00            
ATOM    669  H1  DG  X  21      59.931  42.635  45.034  0.00  0.00            
ATOM    670  C2  DG  X  21      58.383  42.308  43.742  0.00  0.00            
ATOM    671  N2  DG  X  21      58.355  43.587  43.583  0.00  0.00            
ATOM    672  H21 DG  X  21      59.035  44.199  44.011  0.00  0.00            
ATOM    673  H22 DG  X  21      57.798  43.982  42.829  0.00  0.00            
ATOM    674  N3  DG  X  21      57.724  41.424  43.027  0.00  0.00            
ATOM    675  C4  DG  X  21      57.991  40.106  43.357  0.00  0.00            
ATOM    676  C3' DG  X  21      55.937  38.002  39.477  0.00  0.00            
ATOM    677  H3' DG  X  21      55.596  37.020  39.133  0.00  0.00            
ATOM    678  C2' DG  X  21      57.125  37.827  40.451  0.00  0.00            
ATOM    679  H2' DG  X  21      56.972  36.850  40.927  0.00  0.00            
ATOM    680 H2'' DG  X  21      58.046  37.881  39.882  0.00  0.00            
ATOM    681  O3' DG  X  21      56.400  38.814  38.542  0.00  0.00            
ATOM    682  P   DG  X  22      56.753  38.304  37.096  0.00  0.00            
ATOM    683  OP1 DG  X  22      55.495  38.060  36.345  0.00  0.00            
ATOM    684  OP2 DG  X  22      57.822  37.272  37.116  0.00  0.00            
ATOM    685  O5' DG  X  22      57.346  39.679  36.568  0.00  0.00            
ATOM    686  C5' DG  X  22      56.488  40.799  36.328  0.00  0.00            
ATOM    687  H5' DG  X  22      55.786  40.786  37.167  0.00  0.00            
ATOM    688 H5'' DG  X  22      55.941  40.753  35.387  0.00  0.00            
ATOM    689  C4' DG  X  22      57.170  42.198  36.350  0.00  0.00            
ATOM    690  H4' DG  X  22      56.342  42.847  36.084  0.00  0.00            
ATOM    691  O4' DG  X  22      57.577  42.327  37.680  0.00  0.00            
ATOM    692  C1' DG  X  22      58.988  42.575  37.692  0.00  0.00            
ATOM    693  H1' DG  X  22      59.179  43.645  37.685  0.00  0.00            
ATOM    694  N9  DG  X  22      59.584  41.882  38.848  0.00  0.00            
ATOM    695  C8  DG  X  22      59.341  40.575  39.207  0.00  0.00            
ATOM    696  H8  DG  X  22      58.642  39.903  38.730  0.00  0.00            
ATOM    697  N7  DG  X  22      59.998  40.212  40.301  0.00  0.00            
ATOM    698  C5  DG  X  22      60.719  41.323  40.695  0.00  0.00            
ATOM    699  C6  DG  X  22      61.497  41.611  41.884  0.00  0.00            
ATOM    700  O6  DG  X  22      61.893  40.866  42.801  0.00  0.00            
ATOM    701  N1  DG  X  22      61.788  42.961  42.046  0.00  0.00            
ATOM    702  H1  DG  X  22      62.246  43.127  42.926  0.00  0.00            
ATOM    703  C2  DG  X  22      61.592  43.865  41.079  0.00  0.00            
ATOM    704  N2  DG  X  22      62.143  45.086  41.312  0.00  0.00            
ATOM    705  H21 DG  X  22      62.601  45.161  42.202  0.00  0.00            
ATOM    706  H22 DG  X  22      62.015  45.831  40.666  0.00  0.00            
ATOM    707  N3  DG  X  22      60.914  43.678  39.939  0.00  0.00            
ATOM    708  C4  DG  X  22      60.432  42.418  39.846  0.00  0.00            
ATOM    709  C3' DG  X  22      58.403  42.290  35.442  0.00  0.00            
ATOM    710  H3' DG  X  22      58.363  41.534  34.637  0.00  0.00            
ATOM    711  C2' DG  X  22      59.570  42.075  36.367  0.00  0.00            
ATOM    712  H2' DG  X  22      59.759  41.014  36.294  0.00  0.00            
ATOM    713 H2'' DG  X  22      60.372  42.661  35.914  0.00  0.00            
ATOM    714  O3' DG  X  22      58.646  43.515  34.754  0.00  0.00            
ATOM    715  P   DT3 X  23      57.800  44.107  33.488  0.00  0.00            
ATOM    716  OP1 DT3 X  23      57.751  45.559  33.738  0.00  0.00            
ATOM    717  OP2 DT3 X  23      56.569  43.318  33.361  0.00  0.00            
ATOM    718  O5' DT3 X  23      58.783  43.827  32.192  0.00  0.00            
ATOM    719  C5' DT3 X  23      58.882  42.543  31.652  0.00  0.00            
ATOM    720  H5' DT3 X  23      58.003  42.270  31.061  0.00  0.00            
ATOM    721 H5'' DT3 X  23      59.049  41.738  32.378  0.00  0.00            
ATOM    722  C4' DT3 X  23      60.084  42.465  30.715  0.00  0.00            
ATOM    723  H4' DT3 X  23      60.983  42.697  31.295  0.00  0.00            
ATOM    724  O4' DT3 X  23      60.174  41.200  30.014  0.00  0.00            
ATOM    725  C1' DT3 X  23      60.857  41.440  28.744  0.00  0.00            
ATOM    726  H1' DT3 X  23      61.897  41.630  29.025  0.00  0.00            
ATOM    727  N1  DT3 X  23      60.857  40.154  27.893  0.00  0.00            
ATOM    728  C6  DT3 X  23      59.769  39.989  26.981  0.00  0.00            
ATOM    729  H6  DT3 X  23      58.930  40.680  26.955  0.00  0.00            
ATOM    730  C5  DT3 X  23      59.760  38.914  26.219  0.00  0.00            
ATOM    731  C7  DT3 X  23      58.611  38.659  25.288  0.00  0.00            
ATOM    732  H71 DT3 X  23      57.732  39.262  25.492  0.00  0.00            
ATOM    733  H72 DT3 X  23      58.904  38.851  24.257  0.00  0.00            
ATOM    734  H73 DT3 X  23      58.350  37.610  25.375  0.00  0.00            
ATOM    735  C4  DT3 X  23      60.848  37.922  26.258  0.00  0.00            
ATOM    736  O4  DT3 X  23      60.969  36.967  25.505  0.00  0.00            
ATOM    737  N3  DT3 X  23      61.806  38.148  27.199  0.00  0.00            
ATOM    738  H3  DT3 X  23      62.555  37.476  27.115  0.00  0.00            
ATOM    739  C2  DT3 X  23      61.916  39.313  27.991  0.00  0.00            
ATOM    740  O2  DT3 X  23      63.005  39.585  28.562  0.00  0.00            
ATOM    741  C3' DT3 X  23      60.078  43.497  29.538  0.00  0.00            
ATOM    742  H3' DT3 X  23      59.139  44.038  29.522  0.00  0.00            
ATOM    743  C2' DT3 X  23      60.160  42.667  28.214  0.00  0.00            
ATOM    744  H2' DT3 X  23      59.120  42.447  28.003  0.00  0.00            
ATOM    745 H2'' DT3 X  23      60.543  43.130  27.291  0.00  0.00            
ATOM    746  O3' DT3 X  23      61.169  44.375  29.604  0.00  0.00            
ATOM    747 HO3' DT3 X  23      61.108  44.811  30.451  0.00  0.00            
ATOM    748  K+  K+  X  24      61.861  40.882  47.881  0.00  0.00            
ATOM    749  K+  K+  X  25      59.103  40.580  51.386  0.00  0.00            
END
