# Supplementary material for: Complexity of Guanine Quadruplex Unfolding Pathways Revealed by Atomistic Pulling Simulations
Source: J Chem Inf Model. 2023 Jul 17;63(15):4716–31. doi: 10.1021/acs.jcim.3c00171 (PMC10428220; doi:10.1021/acs.jcim.3c00171)
Supplement: Supplementary file 2 — ci3c00171_si_002.zip [file ci3c00171_si_002.zip › coordinates/intermediates/cross-triplex.pdb]

ATOM      1 HO5' DT5 X   1      56.490  39.934  46.309  0.00  0.00            
ATOM      2  O5' DT5 X   1      56.616  40.276  45.428  0.00  0.00            
ATOM      3  C5' DT5 X   1      57.755  39.707  44.832  0.00  0.00            
ATOM      4  H5' DT5 X   1      58.656  39.970  45.374  0.00  0.00            
ATOM      5 H5'' DT5 X   1      57.972  40.208  43.891  0.00  0.00            
ATOM      6  C4' DT5 X   1      57.736  38.224  44.535  0.00  0.00            
ATOM      7  H4' DT5 X   1      58.692  37.908  44.114  0.00  0.00            
ATOM      8  O4' DT5 X   1      57.504  37.516  45.778  0.00  0.00            
ATOM      9  C1' DT5 X   1      56.654  36.397  45.564  0.00  0.00            
ATOM     10  H1' DT5 X   1      57.337  35.582  45.302  0.00  0.00            
ATOM     11  N1  DT5 X   1      55.903  36.039  46.755  0.00  0.00            
ATOM     12  C6  DT5 X   1      55.854  34.713  47.126  0.00  0.00            
ATOM     13  H6  DT5 X   1      56.312  33.916  46.561  0.00  0.00            
ATOM     14  C5  DT5 X   1      55.154  34.335  48.268  0.00  0.00            
ATOM     15  C7  DT5 X   1      55.053  32.899  48.699  0.00  0.00            
ATOM     16  H71 DT5 X   1      55.135  32.839  49.782  0.00  0.00            
ATOM     17  H72 DT5 X   1      54.085  32.450  48.487  0.00  0.00            
ATOM     18  H73 DT5 X   1      55.851  32.372  48.177  0.00  0.00            
ATOM     19  C4  DT5 X   1      54.512  35.354  49.118  0.00  0.00            
ATOM     20  O4  DT5 X   1      53.745  35.255  50.116  0.00  0.00            
ATOM     21  N3  DT5 X   1      54.722  36.610  48.700  0.00  0.00            
ATOM     22  H3  DT5 X   1      54.592  37.307  49.432  0.00  0.00            
ATOM     23  C2  DT5 X   1      55.332  37.018  47.556  0.00  0.00            
ATOM     24  O2  DT5 X   1      55.410  38.205  47.277  0.00  0.00            
ATOM     25  C3' DT5 X   1      56.681  37.768  43.541  0.00  0.00            
ATOM     26  H3' DT5 X   1      56.159  38.666  43.204  0.00  0.00            
ATOM     27  C2' DT5 X   1      55.815  36.818  44.366  0.00  0.00            
ATOM     28  H2' DT5 X   1      54.861  37.263  44.676  0.00  0.00            
ATOM     29 H2'' DT5 X   1      55.490  35.875  43.919  0.00  0.00            
ATOM     30  O3' DT5 X   1      57.347  37.057  42.539  0.00  0.00            
ATOM     31  P   DG  X   2      58.148  37.855  41.364  0.00  0.00            
ATOM     32  OP1 DG  X   2      59.604  37.964  41.668  0.00  0.00            
ATOM     33  OP2 DG  X   2      57.495  39.114  41.112  0.00  0.00            
ATOM     34  O5' DG  X   2      57.917  36.953  40.079  0.00  0.00            
ATOM     35  C5' DG  X   2      58.876  36.095  39.432  0.00  0.00            
ATOM     36  H5' DG  X   2      59.143  35.280  40.104  0.00  0.00            
ATOM     37 H5'' DG  X   2      59.780  36.672  39.332  0.00  0.00            
ATOM     38  C4' DG  X   2      58.359  35.663  37.987  0.00  0.00            
ATOM     39  H4' DG  X   2      57.514  35.027  38.199  0.00  0.00            
ATOM     40  O4' DG  X   2      57.966  36.797  37.160  0.00  0.00            
ATOM     41  C1' DG  X   2      58.806  36.864  35.994  0.00  0.00            
ATOM     42  H1' DG  X   2      58.279  36.438  35.138  0.00  0.00            
ATOM     43  N9  DG  X   2      59.343  38.230  35.740  0.00  0.00            
ATOM     44  C8  DG  X   2      59.356  38.849  34.454  0.00  0.00            
ATOM     45  H8  DG  X   2      59.050  38.371  33.533  0.00  0.00            
ATOM     46  N7  DG  X   2      59.860  40.047  34.432  0.00  0.00            
ATOM     47  C5  DG  X   2      60.137  40.279  35.795  0.00  0.00            
ATOM     48  C6  DG  X   2      60.760  41.423  36.415  0.00  0.00            
ATOM     49  O6  DG  X   2      61.162  42.457  35.852  0.00  0.00            
ATOM     50  N1  DG  X   2      60.897  41.325  37.778  0.00  0.00            
ATOM     51  H1  DG  X   2      61.172  42.208  38.185  0.00  0.00            
ATOM     52  C2  DG  X   2      60.503  40.162  38.462  0.00  0.00            
ATOM     53  N2  DG  X   2      60.611  40.174  39.784  0.00  0.00            
ATOM     54  H21 DG  X   2      61.064  40.898  40.305  0.00  0.00            
ATOM     55  H22 DG  X   2      60.291  39.319  40.227  0.00  0.00            
ATOM     56  N3  DG  X   2      59.908  39.069  37.992  0.00  0.00            
ATOM     57  C4  DG  X   2      59.741  39.197  36.618  0.00  0.00            
ATOM     58  C3' DG  X   2      59.420  34.863  37.222  0.00  0.00            
ATOM     59  H3' DG  X   2      60.178  34.498  37.918  0.00  0.00            
ATOM     60  C2' DG  X   2      59.997  36.035  36.411  0.00  0.00            
ATOM     61  H2' DG  X   2      60.708  36.579  37.038  0.00  0.00            
ATOM     62 H2'' DG  X   2      60.650  35.706  35.605  0.00  0.00            
ATOM     63  O3' DG  X   2      58.670  33.909  36.498  0.00  0.00            
ATOM     64  P   DG  X   3      59.456  32.967  35.420  0.00  0.00            
ATOM     65  OP1 DG  X   3      58.685  31.668  35.279  0.00  0.00            
ATOM     66  OP2 DG  X   3      60.881  32.936  35.734  0.00  0.00            
ATOM     67  O5' DG  X   3      59.270  33.866  34.118  0.00  0.00            
ATOM     68  C5' DG  X   3      57.897  34.216  33.742  0.00  0.00            
ATOM     69  H5' DG  X   3      57.436  34.893  34.458  0.00  0.00            
ATOM     70 H5'' DG  X   3      57.226  33.367  33.659  0.00  0.00            
ATOM     71  C4' DG  X   3      57.971  35.034  32.416  0.00  0.00            
ATOM     72  H4' DG  X   3      56.955  35.354  32.206  0.00  0.00            
ATOM     73  O4' DG  X   3      58.739  36.134  32.668  0.00  0.00            
ATOM     74  C1' DG  X   3      59.540  36.351  31.500  0.00  0.00            
ATOM     75  H1' DG  X   3      58.913  36.866  30.784  0.00  0.00            
ATOM     76  N9  DG  X   3      60.788  37.200  31.733  0.00  0.00            
ATOM     77  C8  DG  X   3      61.968  36.832  32.286  0.00  0.00            
ATOM     78  H8  DG  X   3      62.080  35.815  32.627  0.00  0.00            
ATOM     79  N7  DG  X   3      62.777  37.852  32.480  0.00  0.00            
ATOM     80  C5  DG  X   3      62.180  38.928  31.890  0.00  0.00            
ATOM     81  C6  DG  X   3      62.575  40.316  31.764  0.00  0.00            
ATOM     82  O6  DG  X   3      63.632  40.896  32.037  0.00  0.00            
ATOM     83  N1  DG  X   3      61.628  41.062  31.091  0.00  0.00            
ATOM     84  H1  DG  X   3      61.842  42.051  30.996  0.00  0.00            
ATOM     85  C2  DG  X   3      60.383  40.642  30.754  0.00  0.00            
ATOM     86  N2  DG  X   3      59.501  41.501  30.372  0.00  0.00            
ATOM     87  H21 DG  X   3      59.747  42.449  30.137  0.00  0.00            
ATOM     88  H22 DG  X   3      58.575  41.201  30.059  0.00  0.00            
ATOM     89  N3  DG  X   3      59.957  39.335  30.879  0.00  0.00            
ATOM     90  C4  DG  X   3      60.885  38.568  31.502  0.00  0.00            
ATOM     91  C3' DG  X   3      58.618  34.182  31.284  0.00  0.00            
ATOM     92  H3' DG  X   3      58.929  33.194  31.668  0.00  0.00            
ATOM     93  C2' DG  X   3      59.884  34.966  31.008  0.00  0.00            
ATOM     94  H2' DG  X   3      60.643  34.480  31.635  0.00  0.00            
ATOM     95 H2'' DG  X   3      60.331  34.866  30.036  0.00  0.00            
ATOM     96  O3' DG  X   3      57.826  34.183  30.161  0.00  0.00            
ATOM     97  P   DG  X   4      58.116  33.431  28.862  0.00  0.00            
ATOM     98  OP1 DG  X   4      56.824  32.969  28.335  0.00  0.00            
ATOM     99  OP2 DG  X   4      59.120  32.340  29.099  0.00  0.00            
ATOM    100  O5' DG  X   4      58.756  34.440  27.823  0.00  0.00            
ATOM    101  C5' DG  X   4      58.030  35.385  27.132  0.00  0.00            
ATOM    102  H5' DG  X   4      57.134  34.865  26.812  0.00  0.00            
ATOM    103 H5'' DG  X   4      58.615  35.716  26.279  0.00  0.00            
ATOM    104  C4' DG  X   4      57.578  36.585  28.024  0.00  0.00            
ATOM    105  H4' DG  X   4      57.013  36.284  28.898  0.00  0.00            
ATOM    106  O4' DG  X   4      58.684  37.465  28.415  0.00  0.00            
ATOM    107  C1' DG  X   4      58.504  38.722  27.960  0.00  0.00            
ATOM    108  H1' DG  X   4      57.913  39.260  28.695  0.00  0.00            
ATOM    109  N9  DG  X   4      59.771  39.416  27.655  0.00  0.00            
ATOM    110  C8  DG  X   4      61.036  38.985  27.890  0.00  0.00            
ATOM    111  H8  DG  X   4      61.298  37.997  28.263  0.00  0.00            
ATOM    112  N7  DG  X   4      61.913  39.910  27.646  0.00  0.00            
ATOM    113  C5  DG  X   4      61.174  41.018  27.164  0.00  0.00            
ATOM    114  C6  DG  X   4      61.617  42.231  26.520  0.00  0.00            
ATOM    115  O6  DG  X   4      62.773  42.525  26.216  0.00  0.00            
ATOM    116  N1  DG  X   4      60.564  43.071  26.224  0.00  0.00            
ATOM    117  H1  DG  X   4      60.705  43.916  25.679  0.00  0.00            
ATOM    118  C2  DG  X   4      59.240  42.756  26.425  0.00  0.00            
ATOM    119  N2  DG  X   4      58.317  43.606  26.092  0.00  0.00            
ATOM    120  H21 DG  X   4      58.505  44.542  25.747  0.00  0.00            
ATOM    121  H22 DG  X   4      57.363  43.390  26.328  0.00  0.00            
ATOM    122  N3  DG  X   4      58.839  41.581  26.899  0.00  0.00            
ATOM    123  C4  DG  X   4      59.852  40.752  27.224  0.00  0.00            
ATOM    124  C3' DG  X   4      56.654  37.459  27.171  0.00  0.00            
ATOM    125  H3' DG  X   4      56.238  37.042  26.267  0.00  0.00            
ATOM    126  C2' DG  X   4      57.744  38.442  26.720  0.00  0.00            
ATOM    127  H2' DG  X   4      58.445  38.004  26.015  0.00  0.00            
ATOM    128 H2'' DG  X   4      57.293  39.340  26.314  0.00  0.00            
ATOM    129  O3' DG  X   4      55.632  38.069  27.968  0.00  0.00            
ATOM    130  P   DT  X   5      54.625  39.126  27.362  0.00  0.00            
ATOM    131  OP1 DT  X   5      54.529  39.063  25.870  0.00  0.00            
ATOM    132  OP2 DT  X   5      54.847  40.442  28.043  0.00  0.00            
ATOM    133  O5' DT  X   5      53.293  38.495  27.975  0.00  0.00            
ATOM    134  C5' DT  X   5      52.777  37.263  27.558  0.00  0.00            
ATOM    135  H5' DT  X   5      53.617  36.590  27.448  0.00  0.00            
ATOM    136 H5'' DT  X   5      52.233  37.416  26.617  0.00  0.00            
ATOM    137  C4' DT  X   5      51.947  36.565  28.611  0.00  0.00            
ATOM    138  H4' DT  X   5      51.513  35.691  28.111  0.00  0.00            
ATOM    139  O4' DT  X   5      52.748  36.102  29.688  0.00  0.00            
ATOM    140  C1' DT  X   5      52.290  36.714  30.875  0.00  0.00            
ATOM    141  H1' DT  X   5      51.608  36.081  31.460  0.00  0.00            
ATOM    142  N1  DT  X   5      53.447  37.059  31.702  0.00  0.00            
ATOM    143  C6  DT  X   5      54.466  37.852  31.261  0.00  0.00            
ATOM    144  H6  DT  X   5      54.404  38.253  30.246  0.00  0.00            
ATOM    145  C5  DT  X   5      55.505  38.226  32.015  0.00  0.00            
ATOM    146  C7  DT  X   5      56.577  39.078  31.445  0.00  0.00            
ATOM    147  H71 DT  X   5      57.550  38.709  31.785  0.00  0.00            
ATOM    148  H72 DT  X   5      56.505  39.079  30.364  0.00  0.00            
ATOM    149  H73 DT  X   5      56.623  40.092  31.827  0.00  0.00            
ATOM    150  C4  DT  X   5      55.631  37.608  33.373  0.00  0.00            
ATOM    151  O4  DT  X   5      56.457  37.944  34.224  0.00  0.00            
ATOM    152  N3  DT  X   5      54.632  36.824  33.754  0.00  0.00            
ATOM    153  H3  DT  X   5      54.706  36.463  34.699  0.00  0.00            
ATOM    154  C2  DT  X   5      53.533  36.531  33.038  0.00  0.00            
ATOM    155  O2  DT  X   5      52.564  35.857  33.488  0.00  0.00            
ATOM    156  C3' DT  X   5      50.930  37.562  29.185  0.00  0.00            
ATOM    157  H3' DT  X   5      50.824  38.346  28.445  0.00  0.00            
ATOM    158  C2' DT  X   5      51.438  37.973  30.539  0.00  0.00            
ATOM    159  H2' DT  X   5      52.052  38.871  30.472  0.00  0.00            
ATOM    160 H2'' DT  X   5      50.686  38.192  31.295  0.00  0.00            
ATOM    161  O3' DT  X   5      49.615  37.058  29.397  0.00  0.00            
ATOM    162  P   DT  X   6      48.322  37.908  29.098  0.00  0.00            
ATOM    163  OP1 DT  X   6      47.158  36.992  29.207  0.00  0.00            
ATOM    164  OP2 DT  X   6      48.605  38.676  27.835  0.00  0.00            
ATOM    165  O5' DT  X   6      48.335  39.009  30.288  0.00  0.00            
ATOM    166  C5' DT  X   6      47.398  40.001  30.224  0.00  0.00            
ATOM    167  H5' DT  X   6      46.466  39.749  29.700  0.00  0.00            
ATOM    168 H5'' DT  X   6      47.821  40.744  29.564  0.00  0.00            
ATOM    169  C4' DT  X   6      46.937  40.575  31.571  0.00  0.00            
ATOM    170  H4' DT  X   6      46.233  41.354  31.322  0.00  0.00            
ATOM    171  O4' DT  X   6      46.361  39.513  32.331  0.00  0.00            
ATOM    172  C1' DT  X   6      47.192  39.381  33.456  0.00  0.00            
ATOM    173  H1' DT  X   6      46.759  39.890  34.315  0.00  0.00            
ATOM    174  N1  DT  X   6      47.363  37.944  33.822  0.00  0.00            
ATOM    175  C6  DT  X   6      48.025  37.084  32.951  0.00  0.00            
ATOM    176  H6  DT  X   6      48.333  37.324  31.954  0.00  0.00            
ATOM    177  C5  DT  X   6      48.196  35.787  33.346  0.00  0.00            
ATOM    178  C7  DT  X   6      49.088  34.917  32.509  0.00  0.00            
ATOM    179  H71 DT  X   6      49.948  34.560  33.066  0.00  0.00            
ATOM    180  H72 DT  X   6      48.473  34.125  32.095  0.00  0.00            
ATOM    181  H73 DT  X   6      49.572  35.519  31.731  0.00  0.00            
ATOM    182  C4  DT  X   6      47.594  35.240  34.551  0.00  0.00            
ATOM    183  O4  DT  X   6      47.805  34.052  34.905  0.00  0.00            
ATOM    184  N3  DT  X   6      46.942  36.119  35.372  0.00  0.00            
ATOM    185  H3  DT  X   6      46.617  35.768  36.260  0.00  0.00            
ATOM    186  C2  DT  X   6      46.841  37.477  35.078  0.00  0.00            
ATOM    187  O2  DT  X   6      46.280  38.255  35.832  0.00  0.00            
ATOM    188  C3' DT  X   6      48.025  41.239  32.413  0.00  0.00            
ATOM    189  H3' DT  X   6      48.807  41.511  31.723  0.00  0.00            
ATOM    190  C2' DT  X   6      48.487  40.136  33.281  0.00  0.00            
ATOM    191  H2' DT  X   6      49.204  39.470  32.779  0.00  0.00            
ATOM    192 H2'' DT  X   6      48.843  40.574  34.203  0.00  0.00            
ATOM    193  O3' DT  X   6      47.534  42.288  33.165  0.00  0.00            
ATOM    194  P   DA  X   7      47.717  43.782  32.635  0.00  0.00            
ATOM    195  OP1 DA  X   7      46.487  44.607  32.737  0.00  0.00            
ATOM    196  OP2 DA  X   7      48.280  43.658  31.255  0.00  0.00            
ATOM    197  O5' DA  X   7      48.782  44.359  33.607  0.00  0.00            
ATOM    198  C5' DA  X   7      48.529  44.492  35.002  0.00  0.00            
ATOM    199  H5' DA  X   7      47.602  44.027  35.331  0.00  0.00            
ATOM    200 H5'' DA  X   7      48.338  45.544  35.209  0.00  0.00            
ATOM    201  C4' DA  X   7      49.694  44.107  35.895  0.00  0.00            
ATOM    202  H4' DA  X   7      49.557  44.457  36.920  0.00  0.00            
ATOM    203  O4' DA  X   7      49.650  42.677  35.928  0.00  0.00            
ATOM    204  C1' DA  X   7      51.010  42.253  35.854  0.00  0.00            
ATOM    205  H1' DA  X   7      51.363  42.371  36.879  0.00  0.00            
ATOM    206  N9  DA  X   7      51.202  40.800  35.541  0.00  0.00            
ATOM    207  C8  DA  X   7      51.908  40.198  34.498  0.00  0.00            
ATOM    208  H8  DA  X   7      52.402  40.750  33.701  0.00  0.00            
ATOM    209  N7  DA  X   7      51.866  38.888  34.439  0.00  0.00            
ATOM    210  C5  DA  X   7      51.125  38.540  35.610  0.00  0.00            
ATOM    211  C6  DA  X   7      50.771  37.327  36.255  0.00  0.00            
ATOM    212  N6  DA  X   7      50.957  36.172  35.739  0.00  0.00            
ATOM    213  H61 DA  X   7      50.725  35.388  36.332  0.00  0.00            
ATOM    214  H62 DA  X   7      51.551  36.123  34.929  0.00  0.00            
ATOM    215  N1  DA  X   7      49.954  37.339  37.292  0.00  0.00            
ATOM    216  C2  DA  X   7      49.588  38.475  37.825  0.00  0.00            
ATOM    217  H2  DA  X   7      48.973  38.424  38.716  0.00  0.00            
ATOM    218  N3  DA  X   7      49.978  39.680  37.411  0.00  0.00            
ATOM    219  C4  DA  X   7      50.757  39.707  36.273  0.00  0.00            
ATOM    220  C3' DA  X   7      51.025  44.538  35.264  0.00  0.00            
ATOM    221  H3' DA  X   7      50.931  45.200  34.406  0.00  0.00            
ATOM    222  C2' DA  X   7      51.717  43.263  34.977  0.00  0.00            
ATOM    223  H2' DA  X   7      51.514  43.034  33.935  0.00  0.00            
ATOM    224 H2'' DA  X   7      52.784  43.322  35.184  0.00  0.00            
ATOM    225  O3' DA  X   7      51.922  45.204  36.163  0.00  0.00            
ATOM    226  P   DG  X   8      52.812  46.438  35.766  0.00  0.00            
ATOM    227  OP1 DG  X   8      53.392  46.928  37.041  0.00  0.00            
ATOM    228  OP2 DG  X   8      52.028  47.312  34.905  0.00  0.00            
ATOM    229  O5' DG  X   8      54.032  45.778  35.072  0.00  0.00            
ATOM    230  C5' DG  X   8      54.055  45.485  33.645  0.00  0.00            
ATOM    231  H5' DG  X   8      53.040  45.255  33.310  0.00  0.00            
ATOM    232 H5'' DG  X   8      54.776  44.692  33.474  0.00  0.00            
ATOM    233  C4' DG  X   8      54.492  46.606  32.772  0.00  0.00            
ATOM    234  H4' DG  X   8      53.921  47.510  32.964  0.00  0.00            
ATOM    235  O4' DG  X   8      55.888  46.786  33.084  0.00  0.00            
ATOM    236  C1' DG  X   8      56.648  46.813  31.906  0.00  0.00            
ATOM    237  H1' DG  X   8      56.656  47.850  31.557  0.00  0.00            
ATOM    238  N9  DG  X   8      58.054  46.421  32.083  0.00  0.00            
ATOM    239  C8  DG  X   8      59.230  47.055  31.807  0.00  0.00            
ATOM    240  H8  DG  X   8      59.311  48.021  31.309  0.00  0.00            
ATOM    241  N7  DG  X   8      60.336  46.434  31.971  0.00  0.00            
ATOM    242  C5  DG  X   8      59.935  45.189  32.466  0.00  0.00            
ATOM    243  C6  DG  X   8      60.648  43.980  32.699  0.00  0.00            
ATOM    244  O6  DG  X   8      61.842  43.684  32.451  0.00  0.00            
ATOM    245  N1  DG  X   8      59.847  42.966  33.205  0.00  0.00            
ATOM    246  H1  DG  X   8      60.373  42.106  33.311  0.00  0.00            
ATOM    247  C2  DG  X   8      58.524  43.091  33.401  0.00  0.00            
ATOM    248  N2  DG  X   8      57.839  41.964  33.510  0.00  0.00            
ATOM    249  H21 DG  X   8      58.346  41.104  33.597  0.00  0.00            
ATOM    250  H22 DG  X   8      56.866  42.128  33.713  0.00  0.00            
ATOM    251  N3  DG  X   8      57.791  44.191  33.129  0.00  0.00            
ATOM    252  C4  DG  X   8      58.552  45.225  32.652  0.00  0.00            
ATOM    253  C3' DG  X   8      54.456  46.253  31.334  0.00  0.00            
ATOM    254  H3' DG  X   8      53.866  45.353  31.193  0.00  0.00            
ATOM    255  C2' DG  X   8      55.843  46.006  30.880  0.00  0.00            
ATOM    256  H2' DG  X   8      56.050  44.935  30.913  0.00  0.00            
ATOM    257 H2'' DG  X   8      56.140  46.336  29.891  0.00  0.00            
ATOM    258  O3' DG  X   8      54.001  47.378  30.596  0.00  0.00            
ATOM    259  P   DG  X   9      53.706  47.505  29.100  0.00  0.00            
ATOM    260  OP1 DG  X   9      52.783  48.675  28.824  0.00  0.00            
ATOM    261  OP2 DG  X   9      53.412  46.131  28.548  0.00  0.00            
ATOM    262  O5' DG  X   9      55.098  47.925  28.429  0.00  0.00            
ATOM    263  C5' DG  X   9      55.814  49.117  28.860  0.00  0.00            
ATOM    264  H5' DG  X   9      55.766  49.077  29.950  0.00  0.00            
ATOM    265 H5'' DG  X   9      55.324  49.975  28.404  0.00  0.00            
ATOM    266  C4' DG  X   9      57.241  49.030  28.475  0.00  0.00            
ATOM    267  H4' DG  X   9      57.712  50.010  28.544  0.00  0.00            
ATOM    268  O4' DG  X   9      58.037  48.104  29.147  0.00  0.00            
ATOM    269  C1' DG  X   9      58.951  47.493  28.227  0.00  0.00            
ATOM    270  H1' DG  X   9      59.698  48.239  27.913  0.00  0.00            
ATOM    271  N9  DG  X   9      59.642  46.265  28.590  0.00  0.00            
ATOM    272  C8  DG  X   9      59.183  45.009  28.934  0.00  0.00            
ATOM    273  H8  DG  X   9      58.134  44.761  28.849  0.00  0.00            
ATOM    274  N7  DG  X   9      60.057  44.089  29.207  0.00  0.00            
ATOM    275  C5  DG  X   9      61.279  44.786  29.171  0.00  0.00            
ATOM    276  C6  DG  X   9      62.616  44.294  29.318  0.00  0.00            
ATOM    277  O6  DG  X   9      62.958  43.216  29.614  0.00  0.00            
ATOM    278  N1  DG  X   9      63.573  45.279  29.045  0.00  0.00            
ATOM    279  H1  DG  X   9      64.534  44.985  28.934  0.00  0.00            
ATOM    280  C2  DG  X   9      63.238  46.599  28.927  0.00  0.00            
ATOM    281  N2  DG  X   9      64.212  47.425  28.796  0.00  0.00            
ATOM    282  H21 DG  X   9      65.152  47.062  28.775  0.00  0.00            
ATOM    283  H22 DG  X   9      64.014  48.416  28.864  0.00  0.00            
ATOM    284  N3  DG  X   9      61.992  47.090  28.742  0.00  0.00            
ATOM    285  C4  DG  X   9      61.017  46.114  28.865  0.00  0.00            
ATOM    286  C3' DG  X   9      57.225  48.667  26.968  0.00  0.00            
ATOM    287  H3' DG  X   9      56.252  48.505  26.513  0.00  0.00            
ATOM    288  C2' DG  X   9      58.062  47.334  26.954  0.00  0.00            
ATOM    289  H2' DG  X   9      57.430  46.446  26.931  0.00  0.00            
ATOM    290 H2'' DG  X   9      58.667  47.334  26.054  0.00  0.00            
ATOM    291  O3' DG  X   9      57.929  49.698  26.270  0.00  0.00            
ATOM    292  P   DG  X  10      57.242  51.005  25.656  0.00  0.00            
ATOM    293  OP1 DG  X  10      56.117  51.386  26.604  0.00  0.00            
ATOM    294  OP2 DG  X  10      56.885  50.603  24.254  0.00  0.00            
ATOM    295  O5' DG  X  10      58.393  52.073  25.766  0.00  0.00            
ATOM    296  C5' DG  X  10      58.496  52.913  26.900  0.00  0.00            
ATOM    297  H5' DG  X  10      57.912  52.482  27.704  0.00  0.00            
ATOM    298 H5'' DG  X  10      58.124  53.891  26.575  0.00  0.00            
ATOM    299  C4' DG  X  10      59.981  53.112  27.273  0.00  0.00            
ATOM    300  H4' DG  X  10      60.006  53.571  28.260  0.00  0.00            
ATOM    301  O4' DG  X  10      60.626  51.862  27.405  0.00  0.00            
ATOM    302  C1' DG  X  10      61.801  51.921  26.514  0.00  0.00            
ATOM    303  H1' DG  X  10      62.735  52.282  26.957  0.00  0.00            
ATOM    304  N9  DG  X  10      62.055  50.526  26.051  0.00  0.00            
ATOM    305  C8  DG  X  10      61.162  49.603  25.505  0.00  0.00            
ATOM    306  H8  DG  X  10      60.105  49.775  25.375  0.00  0.00            
ATOM    307  N7  DG  X  10      61.714  48.409  25.205  0.00  0.00            
ATOM    308  C5  DG  X  10      63.079  48.579  25.556  0.00  0.00            
ATOM    309  C6  DG  X  10      64.198  47.695  25.503  0.00  0.00            
ATOM    310  O6  DG  X  10      64.170  46.472  25.183  0.00  0.00            
ATOM    311  N1  DG  X  10      65.436  48.334  25.708  0.00  0.00            
ATOM    312  H1  DG  X  10      66.255  47.762  25.696  0.00  0.00            
ATOM    313  C2  DG  X  10      65.482  49.578  26.147  0.00  0.00            
ATOM    314  N2  DG  X  10      66.647  50.058  26.532  0.00  0.00            
ATOM    315  H21 DG  X  10      67.560  49.664  26.321  0.00  0.00            
ATOM    316  H22 DG  X  10      66.571  50.963  26.993  0.00  0.00            
ATOM    317  N3  DG  X  10      64.481  50.422  26.333  0.00  0.00            
ATOM    318  C4  DG  X  10      63.285  49.862  25.998  0.00  0.00            
ATOM    319  C3' DG  X  10      60.673  53.910  26.077  0.00  0.00            
ATOM    320  H3' DG  X  10      59.976  54.315  25.352  0.00  0.00            
ATOM    321  C2' DG  X  10      61.552  52.851  25.361  0.00  0.00            
ATOM    322  H2' DG  X  10      60.984  52.315  24.587  0.00  0.00            
ATOM    323 H2'' DG  X  10      62.440  53.365  24.981  0.00  0.00            
ATOM    324  O3' DG  X  10      61.639  54.931  26.454  0.00  0.00            
ATOM    325  P   DT  X  11      61.236  56.231  27.416  0.00  0.00            
ATOM    326  OP1 DT  X  11      60.180  56.917  26.692  0.00  0.00            
ATOM    327  OP2 DT  X  11      62.537  56.918  27.511  0.00  0.00            
ATOM    328  O5' DT  X  11      60.761  55.685  28.843  0.00  0.00            
ATOM    329  C5' DT  X  11      59.393  55.993  29.347  0.00  0.00            
ATOM    330  H5' DT  X  11      58.655  55.748  28.577  0.00  0.00            
ATOM    331 H5'' DT  X  11      59.343  57.065  29.527  0.00  0.00            
ATOM    332  C4' DT  X  11      59.079  55.356  30.718  0.00  0.00            
ATOM    333  H4' DT  X  11      58.113  55.712  31.089  0.00  0.00            
ATOM    334  O4' DT  X  11      58.948  53.945  30.539  0.00  0.00            
ATOM    335  C1' DT  X  11      59.731  53.181  31.469  0.00  0.00            
ATOM    336  H1' DT  X  11      59.070  52.498  31.994  0.00  0.00            
ATOM    337  N1  DT  X  11      60.812  52.411  30.704  0.00  0.00            
ATOM    338  C6  DT  X  11      61.940  53.075  30.317  0.00  0.00            
ATOM    339  H6  DT  X  11      62.112  54.135  30.360  0.00  0.00            
ATOM    340  C5  DT  X  11      62.949  52.417  29.709  0.00  0.00            
ATOM    341  C7  DT  X  11      64.189  53.109  29.224  0.00  0.00            
ATOM    342  H71 DT  X  11      65.125  52.569  29.414  0.00  0.00            
ATOM    343  H72 DT  X  11      64.067  53.390  28.179  0.00  0.00            
ATOM    344  H73 DT  X  11      64.273  54.064  29.737  0.00  0.00            
ATOM    345  C4  DT  X  11      62.809  50.955  29.510  0.00  0.00            
ATOM    346  O4  DT  X  11      63.744  50.249  29.082  0.00  0.00            
ATOM    347  N3  DT  X  11      61.659  50.342  29.967  0.00  0.00            
ATOM    348  H3  DT  X  11      61.492  49.380  29.703  0.00  0.00            
ATOM    349  C2  DT  X  11      60.612  51.030  30.503  0.00  0.00            
ATOM    350  O2  DT  X  11      59.633  50.416  30.933  0.00  0.00            
ATOM    351  C3' DT  X  11      60.142  55.593  31.754  0.00  0.00            
ATOM    352  H3' DT  X  11      61.111  55.736  31.269  0.00  0.00            
ATOM    353  C2' DT  X  11      60.147  54.249  32.487  0.00  0.00            
ATOM    354  H2' DT  X  11      61.150  54.060  32.845  0.00  0.00            
ATOM    355 H2'' DT  X  11      59.463  54.379  33.334  0.00  0.00            
ATOM    356  O3' DT  X  11      59.700  56.592  32.648  0.00  0.00            
ATOM    357  P   DT  X  12      60.757  57.528  33.537  0.00  0.00            
ATOM    358  OP1 DT  X  12      60.123  58.823  33.945  0.00  0.00            
ATOM    359  OP2 DT  X  12      62.010  57.527  32.778  0.00  0.00            
ATOM    360  O5' DT  X  12      61.063  56.769  34.899  0.00  0.00            
ATOM    361  C5' DT  X  12      61.837  57.317  35.937  0.00  0.00            
ATOM    362  H5' DT  X  12      61.239  58.023  36.521  0.00  0.00            
ATOM    363 H5'' DT  X  12      62.615  57.981  35.554  0.00  0.00            
ATOM    364  C4' DT  X  12      62.380  56.273  36.776  0.00  0.00            
ATOM    365  H4' DT  X  12      62.999  56.748  37.542  0.00  0.00            
ATOM    366  O4' DT  X  12      61.405  55.562  37.546  0.00  0.00            
ATOM    367  C1' DT  X  12      61.547  54.119  37.242  0.00  0.00            
ATOM    368  H1' DT  X  12      62.133  53.675  38.046  0.00  0.00            
ATOM    369  N1  DT  X  12      60.240  53.470  36.966  0.00  0.00            
ATOM    370  C6  DT  X  12      59.326  54.054  36.085  0.00  0.00            
ATOM    371  H6  DT  X  12      59.423  55.092  35.827  0.00  0.00            
ATOM    372  C5  DT  X  12      58.090  53.404  35.760  0.00  0.00            
ATOM    373  C7  DT  X  12      57.086  54.179  34.867  0.00  0.00            
ATOM    374  H71 DT  X  12      57.474  55.145  34.554  0.00  0.00            
ATOM    375  H72 DT  X  12      56.799  53.532  34.027  0.00  0.00            
ATOM    376  H73 DT  X  12      56.207  54.426  35.440  0.00  0.00            
ATOM    377  C4  DT  X  12      57.798  52.100  36.288  0.00  0.00            
ATOM    378  O4  DT  X  12      56.771  51.460  36.006  0.00  0.00            
ATOM    379  N3  DT  X  12      58.854  51.564  37.010  0.00  0.00            
ATOM    380  H3  DT  X  12      58.859  50.565  37.160  0.00  0.00            
ATOM    381  C2  DT  X  12      59.998  52.185  37.464  0.00  0.00            
ATOM    382  O2  DT  X  12      60.765  51.519  38.153  0.00  0.00            
ATOM    383  C3' DT  X  12      63.309  55.284  36.110  0.00  0.00            
ATOM    384  H3' DT  X  12      63.517  55.645  35.100  0.00  0.00            
ATOM    385  C2' DT  X  12      62.368  54.085  35.986  0.00  0.00            
ATOM    386  H2' DT  X  12      61.723  54.179  35.114  0.00  0.00            
ATOM    387 H2'' DT  X  12      62.887  53.133  35.913  0.00  0.00            
ATOM    388  O3' DT  X  12      64.435  55.089  36.961  0.00  0.00            
ATOM    389  P   DA  X  13      65.651  54.131  36.470  0.00  0.00            
ATOM    390  OP1 DA  X  13      66.806  54.297  37.398  0.00  0.00            
ATOM    391  OP2 DA  X  13      65.916  54.307  35.003  0.00  0.00            
ATOM    392  O5' DA  X  13      65.175  52.614  36.586  0.00  0.00            
ATOM    393  C5' DA  X  13      65.192  51.965  37.853  0.00  0.00            
ATOM    394  H5' DA  X  13      64.492  52.503  38.516  0.00  0.00            
ATOM    395 H5'' DA  X  13      66.103  51.968  38.428  0.00  0.00            
ATOM    396  C4' DA  X  13      64.730  50.505  37.758  0.00  0.00            
ATOM    397  H4' DA  X  13      64.772  50.104  38.773  0.00  0.00            
ATOM    398  O4' DA  X  13      63.396  50.476  37.416  0.00  0.00            
ATOM    399  C1' DA  X  13      63.241  49.556  36.332  0.00  0.00            
ATOM    400  H1' DA  X  13      63.023  48.540  36.657  0.00  0.00            
ATOM    401  N9  DA  X  13      62.057  49.901  35.459  0.00  0.00            
ATOM    402  C8  DA  X  13      62.187  50.701  34.353  0.00  0.00            
ATOM    403  H8  DA  X  13      63.033  51.317  34.102  0.00  0.00            
ATOM    404  N7  DA  X  13      60.967  50.849  33.801  0.00  0.00            
ATOM    405  C5  DA  X  13      60.182  49.888  34.547  0.00  0.00            
ATOM    406  C6  DA  X  13      58.893  49.420  34.390  0.00  0.00            
ATOM    407  N6  DA  X  13      58.101  49.823  33.383  0.00  0.00            
ATOM    408  H61 DA  X  13      57.222  49.344  33.233  0.00  0.00            
ATOM    409  H62 DA  X  13      58.534  50.385  32.665  0.00  0.00            
ATOM    410  N1  DA  X  13      58.338  48.568  35.149  0.00  0.00            
ATOM    411  C2  DA  X  13      59.110  48.165  36.185  0.00  0.00            
ATOM    412  H2  DA  X  13      58.707  47.392  36.826  0.00  0.00            
ATOM    413  N3  DA  X  13      60.345  48.465  36.523  0.00  0.00            
ATOM    414  C4  DA  X  13      60.843  49.305  35.554  0.00  0.00            
ATOM    415  C3' DA  X  13      65.554  49.675  36.819  0.00  0.00            
ATOM    416  H3' DA  X  13      66.461  50.139  36.440  0.00  0.00            
ATOM    417  C2' DA  X  13      64.602  49.517  35.685  0.00  0.00            
ATOM    418  H2' DA  X  13      64.718  50.269  34.880  0.00  0.00            
ATOM    419 H2'' DA  X  13      64.799  48.581  35.156  0.00  0.00            
ATOM    420  O3' DA  X  13      65.839  48.530  37.545  0.00  0.00            
ATOM    421  P   DG  X  14      67.352  48.110  37.904  0.00  0.00            
ATOM    422  OP1 DG  X  14      67.319  46.785  38.505  0.00  0.00            
ATOM    423  OP2 DG  X  14      67.821  49.226  38.722  0.00  0.00            
ATOM    424  O5' DG  X  14      68.085  48.075  36.526  0.00  0.00            
ATOM    425  C5' DG  X  14      68.038  46.947  35.585  0.00  0.00            
ATOM    426  H5' DG  X  14      67.034  46.746  35.230  0.00  0.00            
ATOM    427 H5'' DG  X  14      68.318  46.021  36.089  0.00  0.00            
ATOM    428  C4' DG  X  14      68.969  47.304  34.397  0.00  0.00            
ATOM    429  H4' DG  X  14      69.973  47.415  34.803  0.00  0.00            
ATOM    430  O4' DG  X  14      69.009  46.136  33.619  0.00  0.00            
ATOM    431  C1' DG  X  14      69.103  46.534  32.256  0.00  0.00            
ATOM    432  H1' DG  X  14      70.158  46.709  32.012  0.00  0.00            
ATOM    433  N9  DG  X  14      68.596  45.457  31.348  0.00  0.00            
ATOM    434  C8  DG  X  14      69.327  44.708  30.536  0.00  0.00            
ATOM    435  H8  DG  X  14      70.285  44.991  30.100  0.00  0.00            
ATOM    436  N7  DG  X  14      68.682  43.615  30.106  0.00  0.00            
ATOM    437  C5  DG  X  14      67.439  43.565  30.845  0.00  0.00            
ATOM    438  C6  DG  X  14      66.210  42.777  30.672  0.00  0.00            
ATOM    439  O6  DG  X  14      66.050  41.820  29.928  0.00  0.00            
ATOM    440  N1  DG  X  14      65.167  43.187  31.511  0.00  0.00            
ATOM    441  H1  DG  X  14      64.257  42.759  31.430  0.00  0.00            
ATOM    442  C2  DG  X  14      65.247  44.334  32.282  0.00  0.00            
ATOM    443  N2  DG  X  14      64.276  44.713  32.993  0.00  0.00            
ATOM    444  H21 DG  X  14      63.457  44.134  32.844  0.00  0.00            
ATOM    445  H22 DG  X  14      64.358  45.528  33.587  0.00  0.00            
ATOM    446  N3  DG  X  14      66.298  45.122  32.342  0.00  0.00            
ATOM    447  C4  DG  X  14      67.370  44.762  31.563  0.00  0.00            
ATOM    448  C3' DG  X  14      68.596  48.587  33.539  0.00  0.00            
ATOM    449  H3' DG  X  14      67.743  49.202  33.830  0.00  0.00            
ATOM    450  C2' DG  X  14      68.277  47.866  32.220  0.00  0.00            
ATOM    451  H2' DG  X  14      67.209  47.717  32.074  0.00  0.00            
ATOM    452 H2'' DG  X  14      68.662  48.447  31.371  0.00  0.00            
ATOM    453  O3' DG  X  14      69.747  49.385  33.611  0.00  0.00            
ATOM    454  P   DG  X  15      70.015  50.566  32.725  0.00  0.00            
ATOM    455  OP1 DG  X  15      71.267  51.138  33.301  0.00  0.00            
ATOM    456  OP2 DG  X  15      68.787  51.409  32.747  0.00  0.00            
ATOM    457  O5' DG  X  15      70.238  49.992  31.284  0.00  0.00            
ATOM    458  C5' DG  X  15      71.503  49.465  30.889  0.00  0.00            
ATOM    459  H5' DG  X  15      71.740  48.671  31.601  0.00  0.00            
ATOM    460 H5'' DG  X  15      72.256  50.253  30.845  0.00  0.00            
ATOM    461  C4' DG  X  15      71.374  48.724  29.554  0.00  0.00            
ATOM    462  H4' DG  X  15      72.358  48.338  29.254  0.00  0.00            
ATOM    463  O4' DG  X  15      70.423  47.585  29.408  0.00  0.00            
ATOM    464  C1' DG  X  15      70.245  47.273  28.058  0.00  0.00            
ATOM    465  H1' DG  X  15      70.977  46.509  27.817  0.00  0.00            
ATOM    466  N9  DG  X  15      68.896  46.645  27.881  0.00  0.00            
ATOM    467  C8  DG  X  15      67.738  47.093  28.438  0.00  0.00            
ATOM    468  H8  DG  X  15      67.572  48.028  28.957  0.00  0.00            
ATOM    469  N7  DG  X  15      66.756  46.225  28.399  0.00  0.00            
ATOM    470  C5  DG  X  15      67.245  45.137  27.727  0.00  0.00            
ATOM    471  C6  DG  X  15      66.670  43.865  27.249  0.00  0.00            
ATOM    472  O6  DG  X  15      65.528  43.518  27.303  0.00  0.00            
ATOM    473  N1  DG  X  15      67.522  43.165  26.420  0.00  0.00            
ATOM    474  H1  DG  X  15      67.206  42.282  26.042  0.00  0.00            
ATOM    475  C2  DG  X  15      68.808  43.539  26.118  0.00  0.00            
ATOM    476  N2  DG  X  15      69.549  42.760  25.347  0.00  0.00            
ATOM    477  H21 DG  X  15      69.185  41.946  24.858  0.00  0.00            
ATOM    478  H22 DG  X  15      70.518  43.038  25.451  0.00  0.00            
ATOM    479  N3  DG  X  15      69.383  44.612  26.618  0.00  0.00            
ATOM    480  C4  DG  X  15      68.573  45.470  27.336  0.00  0.00            
ATOM    481  C3' DG  X  15      70.876  49.574  28.357  0.00  0.00            
ATOM    482  H3' DG  X  15      70.102  50.279  28.698  0.00  0.00            
ATOM    483  C2' DG  X  15      70.340  48.576  27.327  0.00  0.00            
ATOM    484  H2' DG  X  15      69.386  49.006  27.028  0.00  0.00            
ATOM    485 H2'' DG  X  15      70.956  48.546  26.428  0.00  0.00            
ATOM    486  O3' DG  X  15      71.908  50.336  27.768  0.00  0.00            
ATOM    487  P   DG  X  16      71.647  51.518  26.772  0.00  0.00            
ATOM    488  OP1 DG  X  16      72.624  52.528  27.099  0.00  0.00            
ATOM    489  OP2 DG  X  16      70.208  51.862  26.785  0.00  0.00            
ATOM    490  O5' DG  X  16      71.940  50.944  25.322  0.00  0.00            
ATOM    491  C5' DG  X  16      73.194  50.387  24.988  0.00  0.00            
ATOM    492  H5' DG  X  16      73.361  49.563  25.679  0.00  0.00            
ATOM    493 H5'' DG  X  16      73.873  51.208  25.212  0.00  0.00            
ATOM    494  C4' DG  X  16      73.527  50.034  23.587  0.00  0.00            
ATOM    495  H4' DG  X  16      74.607  49.851  23.596  0.00  0.00            
ATOM    496  O4' DG  X  16      72.769  48.843  23.295  0.00  0.00            
ATOM    497  C1' DG  X  16      71.552  49.210  22.571  0.00  0.00            
ATOM    498  H1' DG  X  16      71.677  48.730  21.597  0.00  0.00            
ATOM    499  N9  DG  X  16      70.329  48.659  23.216  0.00  0.00            
ATOM    500  C8  DG  X  16      69.445  49.259  24.136  0.00  0.00            
ATOM    501  H8  DG  X  16      69.465  50.331  24.326  0.00  0.00            
ATOM    502  N7  DG  X  16      68.458  48.485  24.456  0.00  0.00            
ATOM    503  C5  DG  X  16      68.746  47.208  23.783  0.00  0.00            
ATOM    504  C6  DG  X  16      68.113  45.919  23.784  0.00  0.00            
ATOM    505  O6  DG  X  16      67.161  45.568  24.421  0.00  0.00            
ATOM    506  N1  DG  X  16      68.693  44.951  23.022  0.00  0.00            
ATOM    507  H1  DG  X  16      68.330  44.012  23.095  0.00  0.00            
ATOM    508  C2  DG  X  16      69.876  45.241  22.319  0.00  0.00            
ATOM    509  N2  DG  X  16      70.452  44.196  21.838  0.00  0.00            
ATOM    510  H21 DG  X  16      70.145  43.279  22.122  0.00  0.00            
ATOM    511  H22 DG  X  16      71.213  44.308  21.200  0.00  0.00            
ATOM    512  N3  DG  X  16      70.461  46.489  22.208  0.00  0.00            
ATOM    513  C4  DG  X  16      69.850  47.408  23.009  0.00  0.00            
ATOM    514  C3' DG  X  16      73.037  51.096  22.549  0.00  0.00            
ATOM    515  H3' DG  X  16      73.101  52.070  23.031  0.00  0.00            
ATOM    516  C2' DG  X  16      71.559  50.748  22.367  0.00  0.00            
ATOM    517  H2' DG  X  16      71.036  51.227  23.194  0.00  0.00            
ATOM    518 H2'' DG  X  16      71.035  51.021  21.446  0.00  0.00            
ATOM    519  O3' DG  X  16      73.728  50.942  21.271  0.00  0.00            
ATOM    520  P   DT  X  17      74.994  51.817  21.024  0.00  0.00            
ATOM    521  OP1 DT  X  17      74.586  53.219  21.155  0.00  0.00            
ATOM    522  OP2 DT  X  17      75.486  51.413  19.666  0.00  0.00            
ATOM    523  O5' DT  X  17      76.125  51.364  22.098  0.00  0.00            
ATOM    524  C5' DT  X  17      76.787  50.120  21.860  0.00  0.00            
ATOM    525  H5' DT  X  17      77.491  50.080  21.012  0.00  0.00            
ATOM    526 H5'' DT  X  17      76.086  49.301  21.766  0.00  0.00            
ATOM    527  C4' DT  X  17      77.636  49.678  23.008  0.00  0.00            
ATOM    528  H4' DT  X  17      78.395  50.428  23.224  0.00  0.00            
ATOM    529  O4' DT  X  17      76.728  49.530  24.065  0.00  0.00            
ATOM    530  C1' DT  X  17      76.927  48.254  24.580  0.00  0.00            
ATOM    531  H1' DT  X  17      77.847  48.277  25.155  0.00  0.00            
ATOM    532  N1  DT  X  17      75.851  47.735  25.437  0.00  0.00            
ATOM    533  C6  DT  X  17      74.799  47.042  24.845  0.00  0.00            
ATOM    534  H6  DT  X  17      74.676  46.982  23.784  0.00  0.00            
ATOM    535  C5  DT  X  17      73.973  46.292  25.699  0.00  0.00            
ATOM    536  C7  DT  X  17      72.791  45.559  25.065  0.00  0.00            
ATOM    537  H71 DT  X  17      71.893  45.866  25.598  0.00  0.00            
ATOM    538  H72 DT  X  17      72.739  45.990  24.061  0.00  0.00            
ATOM    539  H73 DT  X  17      73.048  44.499  25.099  0.00  0.00            
ATOM    540  C4  DT  X  17      74.158  46.345  27.172  0.00  0.00            
ATOM    541  O4  DT  X  17      73.443  45.874  28.014  0.00  0.00            
ATOM    542  N3  DT  X  17      75.113  47.126  27.590  0.00  0.00            
ATOM    543  H3  DT  X  17      75.067  47.165  28.589  0.00  0.00            
ATOM    544  C2  DT  X  17      75.968  47.897  26.827  0.00  0.00            
ATOM    545  O2  DT  X  17      76.691  48.680  27.382  0.00  0.00            
ATOM    546  C3' DT  X  17      78.319  48.363  22.662  0.00  0.00            
ATOM    547  H3' DT  X  17      78.256  48.094  21.613  0.00  0.00            
ATOM    548  C2' DT  X  17      77.285  47.432  23.333  0.00  0.00            
ATOM    549  H2' DT  X  17      76.436  47.328  22.660  0.00  0.00            
ATOM    550 H2'' DT  X  17      77.759  46.473  23.590  0.00  0.00            
ATOM    551  O3' DT  X  17      79.641  48.184  23.155  0.00  0.00            
ATOM    552  P   DT  X  18      80.990  48.887  22.721  0.00  0.00            
ATOM    553  OP1 DT  X  18      80.816  50.251  23.156  0.00  0.00            
ATOM    554  OP2 DT  X  18      81.233  48.593  21.288  0.00  0.00            
ATOM    555  O5' DT  X  18      82.184  48.301  23.587  0.00  0.00            
ATOM    556  C5' DT  X  18      83.171  47.474  23.051  0.00  0.00            
ATOM    557  H5' DT  X  18      84.065  47.906  23.482  0.00  0.00            
ATOM    558 H5'' DT  X  18      83.169  47.474  21.971  0.00  0.00            
ATOM    559  C4' DT  X  18      83.109  46.009  23.553  0.00  0.00            
ATOM    560  H4' DT  X  18      84.044  45.553  23.223  0.00  0.00            
ATOM    561  O4' DT  X  18      83.096  45.941  24.944  0.00  0.00            
ATOM    562  C1' DT  X  18      82.217  45.017  25.338  0.00  0.00            
ATOM    563  H1' DT  X  18      82.725  44.056  25.325  0.00  0.00            
ATOM    564  N1  DT  X  18      81.715  45.401  26.716  0.00  0.00            
ATOM    565  C6  DT  X  18      81.403  46.744  26.979  0.00  0.00            
ATOM    566  H6  DT  X  18      81.249  47.387  26.120  0.00  0.00            
ATOM    567  C5  DT  X  18      81.314  47.236  28.223  0.00  0.00            
ATOM    568  C7  DT  X  18      80.713  48.619  28.440  0.00  0.00            
ATOM    569  H71 DT  X  18      81.119  48.967  29.384  0.00  0.00            
ATOM    570  H72 DT  X  18      80.849  49.311  27.606  0.00  0.00            
ATOM    571  H73 DT  X  18      79.631  48.573  28.573  0.00  0.00            
ATOM    572  C4  DT  X  18      81.493  46.365  29.344  0.00  0.00            
ATOM    573  O4  DT  X  18      81.314  46.657  30.519  0.00  0.00            
ATOM    574  N3  DT  X  18      81.766  45.082  29.010  0.00  0.00            
ATOM    575  H3  DT  X  18      81.701  44.479  29.815  0.00  0.00            
ATOM    576  C2  DT  X  18      82.006  44.549  27.739  0.00  0.00            
ATOM    577  O2  DT  X  18      82.314  43.328  27.675  0.00  0.00            
ATOM    578  C3' DT  X  18      81.906  45.207  22.990  0.00  0.00            
ATOM    579  H3' DT  X  18      81.451  45.780  22.187  0.00  0.00            
ATOM    580  C2' DT  X  18      81.105  45.030  24.239  0.00  0.00            
ATOM    581  H2' DT  X  18      80.324  45.774  24.409  0.00  0.00            
ATOM    582 H2'' DT  X  18      80.583  44.071  24.199  0.00  0.00            
ATOM    583  O3' DT  X  18      82.383  44.030  22.419  0.00  0.00            
ATOM    584  P   DA  X  19      81.499  43.183  21.352  0.00  0.00            
ATOM    585  OP1 DA  X  19      82.330  42.313  20.543  0.00  0.00            
ATOM    586  OP2 DA  X  19      80.431  43.980  20.747  0.00  0.00            
ATOM    587  O5' DA  X  19      80.740  42.264  22.358  0.00  0.00            
ATOM    588  C5' DA  X  19      81.245  41.169  23.086  0.00  0.00            
ATOM    589  H5' DA  X  19      82.026  41.593  23.716  0.00  0.00            
ATOM    590 H5'' DA  X  19      81.694  40.412  22.451  0.00  0.00            
ATOM    591  C4' DA  X  19      80.217  40.500  24.025  0.00  0.00            
ATOM    592  H4' DA  X  19      80.596  39.644  24.580  0.00  0.00            
ATOM    593  O4' DA  X  19      79.921  41.381  25.143  0.00  0.00            
ATOM    594  C1' DA  X  19      78.499  41.476  25.278  0.00  0.00            
ATOM    595  H1' DA  X  19      78.078  40.612  25.799  0.00  0.00            
ATOM    596  N9  DA  X  19      78.102  42.763  25.880  0.00  0.00            
ATOM    597  C8  DA  X  19      77.564  43.898  25.280  0.00  0.00            
ATOM    598  H8  DA  X  19      77.252  43.940  24.245  0.00  0.00            
ATOM    599  N7  DA  X  19      77.573  44.926  26.111  0.00  0.00            
ATOM    600  C5  DA  X  19      78.032  44.506  27.323  0.00  0.00            
ATOM    601  C6  DA  X  19      78.141  45.028  28.650  0.00  0.00            
ATOM    602  N6  DA  X  19      77.868  46.302  28.994  0.00  0.00            
ATOM    603  H61 DA  X  19      78.033  46.590  29.934  0.00  0.00            
ATOM    604  H62 DA  X  19      77.410  46.947  28.350  0.00  0.00            
ATOM    605  N1  DA  X  19      78.683  44.305  29.626  0.00  0.00            
ATOM    606  C2  DA  X  19      78.934  43.052  29.392  0.00  0.00            
ATOM    607  H2  DA  X  19      79.369  42.428  30.165  0.00  0.00            
ATOM    608  N3  DA  X  19      78.791  42.392  28.265  0.00  0.00            
ATOM    609  C4  DA  X  19      78.360  43.164  27.211  0.00  0.00            
ATOM    610  C3' DA  X  19      78.898  40.197  23.356  0.00  0.00            
ATOM    611  H3' DA  X  19      79.016  40.167  22.278  0.00  0.00            
ATOM    612  C2' DA  X  19      78.063  41.354  23.812  0.00  0.00            
ATOM    613  H2' DA  X  19      78.324  42.258  23.278  0.00  0.00            
ATOM    614 H2'' DA  X  19      77.023  41.076  23.727  0.00  0.00            
ATOM    615  O3' DA  X  19      78.326  39.034  23.887  0.00  0.00            
ATOM    616  P   DG  X  20      78.779  37.529  23.498  0.00  0.00            
ATOM    617  OP1 DG  X  20      77.855  36.648  24.201  0.00  0.00            
ATOM    618  OP2 DG  X  20      80.223  37.368  23.834  0.00  0.00            
ATOM    619  O5' DG  X  20      78.515  37.365  21.925  0.00  0.00            
ATOM    620  C5' DG  X  20      77.193  37.134  21.375  0.00  0.00            
ATOM    621  H5' DG  X  20      76.337  37.630  21.826  0.00  0.00            
ATOM    622 H5'' DG  X  20      77.095  36.097  21.703  0.00  0.00            
ATOM    623  C4' DG  X  20      77.148  37.220  19.873  0.00  0.00            
ATOM    624  H4' DG  X  20      77.934  36.564  19.472  0.00  0.00            
ATOM    625  O4' DG  X  20      75.894  36.650  19.468  0.00  0.00            
ATOM    626  C1' DG  X  20      75.086  37.546  18.836  0.00  0.00            
ATOM    627  H1' DG  X  20      75.164  37.366  17.759  0.00  0.00            
ATOM    628  N9  DG  X  20      73.640  37.393  19.153  0.00  0.00            
ATOM    629  C8  DG  X  20      72.655  37.157  18.259  0.00  0.00            
ATOM    630  H8  DG  X  20      72.871  36.907  17.234  0.00  0.00            
ATOM    631  N7  DG  X  20      71.456  36.904  18.721  0.00  0.00            
ATOM    632  C5  DG  X  20      71.673  37.157  20.123  0.00  0.00            
ATOM    633  C6  DG  X  20      70.705  37.199  21.216  0.00  0.00            
ATOM    634  O6  DG  X  20      69.444  37.172  21.246  0.00  0.00            
ATOM    635  N1  DG  X  20      71.256  37.509  22.433  0.00  0.00            
ATOM    636  H1  DG  X  20      70.731  37.297  23.256  0.00  0.00            
ATOM    637  C2  DG  X  20      72.603  37.637  22.624  0.00  0.00            
ATOM    638  N2  DG  X  20      73.033  37.817  23.870  0.00  0.00            
ATOM    639  H21 DG  X  20      72.478  37.636  24.693  0.00  0.00            
ATOM    640  H22 DG  X  20      74.020  37.996  24.025  0.00  0.00            
ATOM    641  N3  DG  X  20      73.509  37.596  21.640  0.00  0.00            
ATOM    642  C4  DG  X  20      73.000  37.416  20.392  0.00  0.00            
ATOM    643  C3' DG  X  20      77.160  38.666  19.370  0.00  0.00            
ATOM    644  H3' DG  X  20      77.701  39.310  20.054  0.00  0.00            
ATOM    645  C2' DG  X  20      75.663  38.888  19.213  0.00  0.00            
ATOM    646  H2' DG  X  20      75.158  39.048  20.164  0.00  0.00            
ATOM    647 H2'' DG  X  20      75.448  39.622  18.443  0.00  0.00            
ATOM    648  O3' DG  X  20      77.733  38.882  18.048  0.00  0.00            
ATOM    649  P   DG  X  21      78.226  40.286  17.493  0.00  0.00            
ATOM    650  OP1 DG  X  21      79.204  40.013  16.392  0.00  0.00            
ATOM    651  OP2 DG  X  21      78.738  41.105  18.674  0.00  0.00            
ATOM    652  O5' DG  X  21      76.948  40.973  16.825  0.00  0.00            
ATOM    653  C5' DG  X  21      76.508  40.553  15.562  0.00  0.00            
ATOM    654  H5' DG  X  21      76.344  39.474  15.649  0.00  0.00            
ATOM    655 H5'' DG  X  21      77.212  40.744  14.761  0.00  0.00            
ATOM    656  C4' DG  X  21      75.133  41.174  15.363  0.00  0.00            
ATOM    657  H4' DG  X  21      74.656  40.728  14.499  0.00  0.00            
ATOM    658  O4' DG  X  21      74.254  40.867  16.461  0.00  0.00            
ATOM    659  C1' DG  X  21      73.304  41.820  16.597  0.00  0.00            
ATOM    660  H1' DG  X  21      72.401  41.478  16.085  0.00  0.00            
ATOM    661  N9  DG  X  21      72.930  42.025  18.059  0.00  0.00            
ATOM    662  C8  DG  X  21      73.625  42.722  19.064  0.00  0.00            
ATOM    663  H8  DG  X  21      74.508  43.329  18.993  0.00  0.00            
ATOM    664  N7  DG  X  21      73.085  42.634  20.216  0.00  0.00            
ATOM    665  C5  DG  X  21      71.977  41.785  19.965  0.00  0.00            
ATOM    666  C6  DG  X  21      71.070  41.255  20.915  0.00  0.00            
ATOM    667  O6  DG  X  21      71.140  41.396  22.125  0.00  0.00            
ATOM    668  N1  DG  X  21      70.048  40.543  20.305  0.00  0.00            
ATOM    669  H1  DG  X  21      69.249  40.199  20.805  0.00  0.00            
ATOM    670  C2  DG  X  21      70.059  40.271  18.997  0.00  0.00            
ATOM    671  N2  DG  X  21      68.894  39.670  18.603  0.00  0.00            
ATOM    672  H21 DG  X  21      68.272  39.228  19.267  0.00  0.00            
ATOM    673  H22 DG  X  21      68.870  39.421  17.625  0.00  0.00            
ATOM    674  N3  DG  X  21      70.895  40.660  18.117  0.00  0.00            
ATOM    675  C4  DG  X  21      71.858  41.433  18.666  0.00  0.00            
ATOM    676  C3' DG  X  21      75.110  42.713  15.168  0.00  0.00            
ATOM    677  H3' DG  X  21      75.910  43.037  15.829  0.00  0.00            
ATOM    678  C2' DG  X  21      73.710  43.123  15.831  0.00  0.00            
ATOM    679  H2' DG  X  21      73.881  43.968  16.497  0.00  0.00            
ATOM    680 H2'' DG  X  21      72.963  43.227  15.058  0.00  0.00            
ATOM    681  O3' DG  X  21      75.174  43.271  13.834  0.00  0.00            
ATOM    682  P   DG  X  22      76.535  43.682  13.233  0.00  0.00            
ATOM    683  OP1 DG  X  22      77.268  42.467  12.906  0.00  0.00            
ATOM    684  OP2 DG  X  22      77.152  44.698  14.134  0.00  0.00            
ATOM    685  O5' DG  X  22      76.048  44.321  11.919  0.00  0.00            
ATOM    686  C5' DG  X  22      75.827  43.641  10.731  0.00  0.00            
ATOM    687  H5' DG  X  22      75.122  42.834  10.897  0.00  0.00            
ATOM    688 H5'' DG  X  22      76.830  43.266  10.491  0.00  0.00            
ATOM    689  C4' DG  X  22      75.348  44.592   9.584  0.00  0.00            
ATOM    690  H4' DG  X  22      75.293  44.073   8.628  0.00  0.00            
ATOM    691  O4' DG  X  22      74.075  45.057   9.799  0.00  0.00            
ATOM    692  C1' DG  X  22      74.127  46.352   9.308  0.00  0.00            
ATOM    693  H1' DG  X  22      74.115  46.472   8.226  0.00  0.00            
ATOM    694  N9  DG  X  22      73.080  47.270   9.862  0.00  0.00            
ATOM    695  C8  DG  X  22      73.186  48.178  10.806  0.00  0.00            
ATOM    696  H8  DG  X  22      74.140  48.490  11.209  0.00  0.00            
ATOM    697  N7  DG  X  22      72.040  48.655  11.202  0.00  0.00            
ATOM    698  C5  DG  X  22      71.132  48.070  10.382  0.00  0.00            
ATOM    699  C6  DG  X  22      69.692  48.064  10.418  0.00  0.00            
ATOM    700  O6  DG  X  22      68.922  48.782  11.079  0.00  0.00            
ATOM    701  N1  DG  X  22      69.135  47.287   9.516  0.00  0.00            
ATOM    702  H1  DG  X  22      68.124  47.190   9.510  0.00  0.00            
ATOM    703  C2  DG  X  22      69.815  46.398   8.765  0.00  0.00            
ATOM    704  N2  DG  X  22      69.104  45.575   8.141  0.00  0.00            
ATOM    705  H21 DG  X  22      68.189  45.864   7.833  0.00  0.00            
ATOM    706  H22 DG  X  22      69.588  44.770   7.776  0.00  0.00            
ATOM    707  N3  DG  X  22      71.104  46.155   8.789  0.00  0.00            
ATOM    708  C4  DG  X  22      71.754  47.141   9.571  0.00  0.00            
ATOM    709  C3' DG  X  22      76.286  45.726   9.259  0.00  0.00            
ATOM    710  H3' DG  X  22      77.145  45.540   9.896  0.00  0.00            
ATOM    711  C2' DG  X  22      75.514  46.981   9.555  0.00  0.00            
ATOM    712  H2' DG  X  22      75.627  47.190  10.625  0.00  0.00            
ATOM    713 H2'' DG  X  22      75.737  47.855   8.941  0.00  0.00            
ATOM    714  O3' DG  X  22      76.600  45.693   7.855  0.00  0.00            
ATOM    715  P   DT3 X  23      78.196  45.765   7.511  0.00  0.00            
ATOM    716  OP1 DT3 X  23      78.825  44.498   7.983  0.00  0.00            
ATOM    717  OP2 DT3 X  23      78.685  47.117   7.776  0.00  0.00            
ATOM    718  O5' DT3 X  23      78.151  45.591   5.951  0.00  0.00            
ATOM    719  C5' DT3 X  23      79.364  45.401   5.213  0.00  0.00            
ATOM    720  H5' DT3 X  23      79.499  44.322   5.305  0.00  0.00            
ATOM    721 H5'' DT3 X  23      80.168  46.013   5.621  0.00  0.00            
ATOM    722  C4' DT3 X  23      79.009  45.729   3.744  0.00  0.00            
ATOM    723  H4' DT3 X  23      78.783  46.799   3.660  0.00  0.00            
ATOM    724  O4' DT3 X  23      80.113  45.568   2.864  0.00  0.00            
ATOM    725  C1' DT3 X  23      79.695  45.467   1.537  0.00  0.00            
ATOM    726  H1' DT3 X  23      79.213  46.386   1.211  0.00  0.00            
ATOM    727  N1  DT3 X  23      80.869  44.986   0.621  0.00  0.00            
ATOM    728  C6  DT3 X  23      81.838  44.199   1.195  0.00  0.00            
ATOM    729  H6  DT3 X  23      81.780  43.918   2.226  0.00  0.00            
ATOM    730  C5  DT3 X  23      82.830  43.659   0.396  0.00  0.00            
ATOM    731  C7  DT3 X  23      83.868  42.801   1.001  0.00  0.00            
ATOM    732  H71 DT3 X  23      83.471  42.381   1.939  0.00  0.00            
ATOM    733  H72 DT3 X  23      84.107  41.975   0.333  0.00  0.00            
ATOM    734  H73 DT3 X  23      84.766  43.381   1.211  0.00  0.00            
ATOM    735  C4  DT3 X  23      82.935  44.016  -1.006  0.00  0.00            
ATOM    736  O4  DT3 X  23      83.788  43.636  -1.828  0.00  0.00            
ATOM    737  N3  DT3 X  23      81.964  44.864  -1.450  0.00  0.00            
ATOM    738  H3  DT3 X  23      82.061  45.055  -2.430  0.00  0.00            
ATOM    739  C2  DT3 X  23      80.863  45.303  -0.742  0.00  0.00            
ATOM    740  O2  DT3 X  23      79.943  45.961  -1.264  0.00  0.00            
ATOM    741  C3' DT3 X  23      77.906  44.797   3.184  0.00  0.00            
ATOM    742  H3' DT3 X  23      77.844  43.882   3.781  0.00  0.00            
ATOM    743  C2' DT3 X  23      78.538  44.493   1.807  0.00  0.00            
ATOM    744  H2' DT3 X  23      78.906  43.461   1.782  0.00  0.00            
ATOM    745 H2'' DT3 X  23      77.832  44.537   0.975  0.00  0.00            
ATOM    746  O3' DT3 X  23      76.652  45.377   2.898  0.00  0.00            
ATOM    747 HO3' DT3 X  23      76.138  45.336   3.709  0.00  0.00            
ATOM    748  K+  K+  X  24      64.380  41.107  28.036  0.00  0.00            
ATOM    749  K+  K+  X  25      64.931  43.666  24.722  0.00  0.00            
END
