# Supplementary material for: Complexity of Guanine Quadruplex Unfolding Pathways Revealed by Atomistic Pulling Simulations
Source: J Chem Inf Model. 2023 Jul 17;63(15):4716–31. doi: 10.1021/acs.jcim.3c00171 (PMC10428220; doi:10.1021/acs.jcim.3c00171)
Supplement: Supplementary file 2 — ci3c00171_si_002.zip [file ci3c00171_si_002.zip › coordinates/intermediates/diagonal-hairpin.pdb]

ATOM      1 HO5' DT5 X   1      10.198  -3.139  28.702  0.00  0.00            
ATOM      2  O5' DT5 X   1      10.355  -2.221  28.904  0.00  0.00            
ATOM      3  C5' DT5 X   1      11.777  -2.012  28.793  0.00  0.00            
ATOM      4  H5' DT5 X   1      12.403  -2.548  29.492  0.00  0.00            
ATOM      5 H5'' DT5 X   1      11.955  -0.943  28.936  0.00  0.00            
ATOM      6  C4' DT5 X   1      12.294  -2.213  27.412  0.00  0.00            
ATOM      7  H4' DT5 X   1      13.373  -2.371  27.441  0.00  0.00            
ATOM      8  O4' DT5 X   1      11.805  -3.307  26.740  0.00  0.00            
ATOM      9  C1' DT5 X   1      11.854  -3.165  25.311  0.00  0.00            
ATOM     10  H1' DT5 X   1      12.884  -3.182  24.990  0.00  0.00            
ATOM     11  N1  DT5 X   1      11.066  -4.157  24.579  0.00  0.00            
ATOM     12  C6  DT5 X   1       9.695  -4.277  24.670  0.00  0.00            
ATOM     13  H6  DT5 X   1       9.170  -3.684  25.392  0.00  0.00            
ATOM     14  C5  DT5 X   1       8.999  -5.040  23.839  0.00  0.00            
ATOM     15  C7  DT5 X   1       7.509  -5.038  23.951  0.00  0.00            
ATOM     16  H71 DT5 X   1       6.993  -5.733  23.290  0.00  0.00            
ATOM     17  H72 DT5 X   1       7.228  -5.308  24.960  0.00  0.00            
ATOM     18  H73 DT5 X   1       7.177  -4.006  23.903  0.00  0.00            
ATOM     19  C4  DT5 X   1       9.642  -5.762  22.687  0.00  0.00            
ATOM     20  O4  DT5 X   1       9.066  -6.436  21.836  0.00  0.00            
ATOM     21  N3  DT5 X   1      11.033  -5.623  22.706  0.00  0.00            
ATOM     22  H3  DT5 X   1      11.462  -5.714  21.795  0.00  0.00            
ATOM     23  C2  DT5 X   1      11.810  -4.850  23.517  0.00  0.00            
ATOM     24  O2  DT5 X   1      13.021  -4.729  23.326  0.00  0.00            
ATOM     25  C3' DT5 X   1      11.982  -1.018  26.465  0.00  0.00            
ATOM     26  H3' DT5 X   1      11.237  -0.393  26.957  0.00  0.00            
ATOM     27  C2' DT5 X   1      11.446  -1.681  25.284  0.00  0.00            
ATOM     28  H2' DT5 X   1      10.356  -1.703  25.375  0.00  0.00            
ATOM     29 H2'' DT5 X   1      11.899  -1.183  24.425  0.00  0.00            
ATOM     30  O3' DT5 X   1      13.167  -0.376  26.016  0.00  0.00            
ATOM     31  P   DG  X   2      13.098   1.125  25.649  0.00  0.00            
ATOM     32  OP1 DG  X   2      11.771   1.636  25.411  0.00  0.00            
ATOM     33  OP2 DG  X   2      14.068   1.280  24.548  0.00  0.00            
ATOM     34  O5' DG  X   2      13.725   1.887  26.940  0.00  0.00            
ATOM     35  C5' DG  X   2      13.225   1.718  28.230  0.00  0.00            
ATOM     36  H5' DG  X   2      13.417   0.666  28.478  0.00  0.00            
ATOM     37 H5'' DG  X   2      12.144   1.697  28.081  0.00  0.00            
ATOM     38  C4' DG  X   2      13.434   2.835  29.253  0.00  0.00            
ATOM     39  H4' DG  X   2      13.111   2.315  30.152  0.00  0.00            
ATOM     40  O4' DG  X   2      14.807   3.114  29.322  0.00  0.00            
ATOM     41  C1' DG  X   2      14.957   4.483  29.095  0.00  0.00            
ATOM     42  H1' DG  X   2      14.772   5.053  29.996  0.00  0.00            
ATOM     43  N9  DG  X   2      16.260   4.945  28.545  0.00  0.00            
ATOM     44  C8  DG  X   2      17.266   5.706  29.115  0.00  0.00            
ATOM     45  H8  DG  X   2      17.220   6.064  30.126  0.00  0.00            
ATOM     46  N7  DG  X   2      18.218   5.990  28.285  0.00  0.00            
ATOM     47  C5  DG  X   2      17.911   5.225  27.174  0.00  0.00            
ATOM     48  C6  DG  X   2      18.450   5.274  25.853  0.00  0.00            
ATOM     49  O6  DG  X   2      19.464   5.847  25.504  0.00  0.00            
ATOM     50  N1  DG  X   2      17.734   4.591  24.892  0.00  0.00            
ATOM     51  H1  DG  X   2      18.122   4.460  23.962  0.00  0.00            
ATOM     52  C2  DG  X   2      16.639   3.879  25.212  0.00  0.00            
ATOM     53  N2  DG  X   2      15.854   3.367  24.251  0.00  0.00            
ATOM     54  H21 DG  X   2      16.113   3.377  23.281  0.00  0.00            
ATOM     55  H22 DG  X   2      15.109   2.742  24.521  0.00  0.00            
ATOM     56  N3  DG  X   2      16.188   3.710  26.412  0.00  0.00            
ATOM     57  C4  DG  X   2      16.815   4.443  27.373  0.00  0.00            
ATOM     58  C3' DG  X   2      12.654   4.101  29.026  0.00  0.00            
ATOM     59  H3' DG  X   2      11.782   3.949  28.407  0.00  0.00            
ATOM     60  C2' DG  X   2      13.778   4.794  28.247  0.00  0.00            
ATOM     61  H2' DG  X   2      13.864   4.316  27.275  0.00  0.00            
ATOM     62 H2'' DG  X   2      13.586   5.856  28.079  0.00  0.00            
ATOM     63  O3' DG  X   2      12.350   4.761  30.238  0.00  0.00            
ATOM     64  P   DG  X   3      11.821   6.235  30.262  0.00  0.00            
ATOM     65  OP1 DG  X   3      11.414   6.385  31.642  0.00  0.00            
ATOM     66  OP2 DG  X   3      10.782   6.455  29.263  0.00  0.00            
ATOM     67  O5' DG  X   3      12.969   7.287  29.923  0.00  0.00            
ATOM     68  C5' DG  X   3      12.710   8.588  30.276  0.00  0.00            
ATOM     69  H5' DG  X   3      11.792   8.996  29.858  0.00  0.00            
ATOM     70 H5'' DG  X   3      12.731   8.606  31.366  0.00  0.00            
ATOM     71  C4' DG  X   3      13.837   9.581  29.797  0.00  0.00            
ATOM     72  H4' DG  X   3      13.374  10.564  29.800  0.00  0.00            
ATOM     73  O4' DG  X   3      14.323   9.300  28.496  0.00  0.00            
ATOM     74  C1' DG  X   3      15.588   8.620  28.653  0.00  0.00            
ATOM     75  H1' DG  X   3      15.281   7.641  29.021  0.00  0.00            
ATOM     76  N9  DG  X   3      16.296   8.527  27.352  0.00  0.00            
ATOM     77  C8  DG  X   3      17.432   9.239  26.963  0.00  0.00            
ATOM     78  H8  DG  X   3      17.996   9.773  27.714  0.00  0.00            
ATOM     79  N7  DG  X   3      17.848   8.909  25.792  0.00  0.00            
ATOM     80  C5  DG  X   3      16.881   8.057  25.281  0.00  0.00            
ATOM     81  C6  DG  X   3      16.715   7.401  24.040  0.00  0.00            
ATOM     82  O6  DG  X   3      17.523   7.327  23.099  0.00  0.00            
ATOM     83  N1  DG  X   3      15.479   6.741  23.959  0.00  0.00            
ATOM     84  H1  DG  X   3      15.116   6.415  23.069  0.00  0.00            
ATOM     85  C2  DG  X   3      14.659   6.605  24.930  0.00  0.00            
ATOM     86  N2  DG  X   3      13.515   6.064  24.550  0.00  0.00            
ATOM     87  H21 DG  X   3      13.381   5.678  23.619  0.00  0.00            
ATOM     88  H22 DG  X   3      12.836   6.168  25.290  0.00  0.00            
ATOM     89  N3  DG  X   3      14.784   7.101  26.141  0.00  0.00            
ATOM     90  C4  DG  X   3      15.890   7.873  26.251  0.00  0.00            
ATOM     91  C3' DG  X   3      15.108   9.639  30.696  0.00  0.00            
ATOM     92  H3' DG  X   3      15.033   8.828  31.424  0.00  0.00            
ATOM     93  C2' DG  X   3      16.305   9.332  29.784  0.00  0.00            
ATOM     94  H2' DG  X   3      16.981   8.705  30.382  0.00  0.00            
ATOM     95 H2'' DG  X   3      16.732  10.279  29.466  0.00  0.00            
ATOM     96  O3' DG  X   3      15.258  10.826  31.348  0.00  0.00            
ATOM     97  P   DG  X   4      14.214  11.572  32.341  0.00  0.00            
ATOM     98  OP1 DG  X   4      14.230  10.879  33.620  0.00  0.00            
ATOM     99  OP2 DG  X   4      12.926  11.874  31.653  0.00  0.00            
ATOM    100  O5' DG  X   4      15.095  12.935  32.553  0.00  0.00            
ATOM    101  C5' DG  X   4      14.564  13.917  33.416  0.00  0.00            
ATOM    102  H5' DG  X   4      14.703  13.674  34.465  0.00  0.00            
ATOM    103 H5'' DG  X   4      13.535  14.196  33.207  0.00  0.00            
ATOM    104  C4' DG  X   4      15.304  15.232  33.278  0.00  0.00            
ATOM    105  H4' DG  X   4      15.215  15.585  32.259  0.00  0.00            
ATOM    106  O4' DG  X   4      14.791  16.144  34.211  0.00  0.00            
ATOM    107  C1' DG  X   4      15.593  16.215  35.370  0.00  0.00            
ATOM    108  H1' DG  X   4      15.921  17.252  35.442  0.00  0.00            
ATOM    109  N9  DG  X   4      14.781  15.829  36.590  0.00  0.00            
ATOM    110  C8  DG  X   4      14.452  14.600  37.128  0.00  0.00            
ATOM    111  H8  DG  X   4      14.875  13.708  36.705  0.00  0.00            
ATOM    112  N7  DG  X   4      13.594  14.664  38.118  0.00  0.00            
ATOM    113  C5  DG  X   4      13.335  16.056  38.262  0.00  0.00            
ATOM    114  C6  DG  X   4      12.521  16.810  39.174  0.00  0.00            
ATOM    115  O6  DG  X   4      11.690  16.515  40.004  0.00  0.00            
ATOM    116  N1  DG  X   4      12.572  18.190  39.027  0.00  0.00            
ATOM    117  H1  DG  X   4      12.126  18.622  39.829  0.00  0.00            
ATOM    118  C2  DG  X   4      13.285  18.747  38.048  0.00  0.00            
ATOM    119  N2  DG  X   4      13.335  20.027  38.001  0.00  0.00            
ATOM    120  H21 DG  X   4      12.770  20.660  38.552  0.00  0.00            
ATOM    121  H22 DG  X   4      14.058  20.542  37.511  0.00  0.00            
ATOM    122  N3  DG  X   4      14.149  18.102  37.196  0.00  0.00            
ATOM    123  C4  DG  X   4      14.049  16.723  37.293  0.00  0.00            
ATOM    124  C3' DG  X   4      16.822  15.030  33.526  0.00  0.00            
ATOM    125  H3' DG  X   4      17.094  14.008  33.334  0.00  0.00            
ATOM    126  C2' DG  X   4      16.806  15.286  35.077  0.00  0.00            
ATOM    127  H2' DG  X   4      16.699  14.366  35.665  0.00  0.00            
ATOM    128 H2'' DG  X   4      17.759  15.638  35.467  0.00  0.00            
ATOM    129  O3' DG  X   4      17.799  15.933  32.927  0.00  0.00            
ATOM    130  P   DT  X   5      17.455  16.939  31.710  0.00  0.00            
ATOM    131  OP1 DT  X   5      16.908  16.065  30.648  0.00  0.00            
ATOM    132  OP2 DT  X   5      18.661  17.690  31.430  0.00  0.00            
ATOM    133  O5' DT  X   5      16.463  17.945  32.213  0.00  0.00            
ATOM    134  C5' DT  X   5      16.120  18.920  31.256  0.00  0.00            
ATOM    135  H5' DT  X   5      15.695  18.435  30.375  0.00  0.00            
ATOM    136 H5'' DT  X   5      17.024  19.414  30.896  0.00  0.00            
ATOM    137  C4' DT  X   5      15.209  20.056  31.799  0.00  0.00            
ATOM    138  H4' DT  X   5      15.165  20.908  31.121  0.00  0.00            
ATOM    139  O4' DT  X   5      13.896  19.565  32.089  0.00  0.00            
ATOM    140  C1' DT  X   5      13.383  20.407  33.141  0.00  0.00            
ATOM    141  H1' DT  X   5      13.110  21.370  32.704  0.00  0.00            
ATOM    142  N1  DT  X   5      12.280  19.894  33.991  0.00  0.00            
ATOM    143  C6  DT  X   5      12.310  18.543  34.348  0.00  0.00            
ATOM    144  H6  DT  X   5      12.994  17.878  33.836  0.00  0.00            
ATOM    145  C5  DT  X   5      11.356  17.948  35.098  0.00  0.00            
ATOM    146  C7  DT  X   5      11.375  16.488  35.295  0.00  0.00            
ATOM    147  H71 DT  X   5      10.601  16.045  34.654  0.00  0.00            
ATOM    148  H72 DT  X   5      12.352  16.061  35.053  0.00  0.00            
ATOM    149  H73 DT  X   5      11.174  16.277  36.334  0.00  0.00            
ATOM    150  C4  DT  X   5      10.232  18.726  35.611  0.00  0.00            
ATOM    151  O4  DT  X   5       9.260  18.362  36.181  0.00  0.00            
ATOM    152  N3  DT  X   5      10.343  20.076  35.263  0.00  0.00            
ATOM    153  H3  DT  X   5       9.688  20.720  35.685  0.00  0.00            
ATOM    154  C2  DT  X   5      11.216  20.671  34.424  0.00  0.00            
ATOM    155  O2  DT  X   5      11.176  21.892  34.277  0.00  0.00            
ATOM    156  C3' DT  X   5      15.786  20.769  32.970  0.00  0.00            
ATOM    157  H3' DT  X   5      16.693  20.331  33.398  0.00  0.00            
ATOM    158  C2' DT  X   5      14.685  20.595  33.971  0.00  0.00            
ATOM    159  H2' DT  X   5      14.839  19.713  34.578  0.00  0.00            
ATOM    160 H2'' DT  X   5      14.702  21.353  34.752  0.00  0.00            
ATOM    161  O3' DT  X   5      15.856  22.159  32.733  0.00  0.00            
ATOM    162  P   DT  X   6      17.263  22.968  32.653  0.00  0.00            
ATOM    163  OP1 DT  X   6      17.080  24.102  31.746  0.00  0.00            
ATOM    164  OP2 DT  X   6      18.445  22.060  32.440  0.00  0.00            
ATOM    165  O5' DT  X   6      17.478  23.504  34.104  0.00  0.00            
ATOM    166  C5' DT  X   6      16.515  24.370  34.747  0.00  0.00            
ATOM    167  H5' DT  X   6      15.562  23.896  35.017  0.00  0.00            
ATOM    168 H5'' DT  X   6      16.381  25.192  34.039  0.00  0.00            
ATOM    169  C4' DT  X   6      17.191  25.002  35.938  0.00  0.00            
ATOM    170  H4' DT  X   6      16.548  25.786  36.340  0.00  0.00            
ATOM    171  O4' DT  X   6      17.525  24.047  36.826  0.00  0.00            
ATOM    172  C1' DT  X   6      18.410  24.628  37.776  0.00  0.00            
ATOM    173  H1' DT  X   6      17.903  24.890  38.707  0.00  0.00            
ATOM    174  N1  DT  X   6      19.502  23.559  38.083  0.00  0.00            
ATOM    175  C6  DT  X   6      20.419  23.244  37.131  0.00  0.00            
ATOM    176  H6  DT  X   6      20.432  23.736  36.172  0.00  0.00            
ATOM    177  C5  DT  X   6      21.322  22.267  37.408  0.00  0.00            
ATOM    178  C7  DT  X   6      22.468  21.880  36.426  0.00  0.00            
ATOM    179  H71 DT  X   6      23.398  21.842  36.975  0.00  0.00            
ATOM    180  H72 DT  X   6      22.220  20.903  35.984  0.00  0.00            
ATOM    181  H73 DT  X   6      22.614  22.710  35.728  0.00  0.00            
ATOM    182  C4  DT  X   6      21.327  21.534  38.656  0.00  0.00            
ATOM    183  O4  DT  X   6      22.222  20.756  39.104  0.00  0.00            
ATOM    184  N3  DT  X   6      20.401  21.969  39.598  0.00  0.00            
ATOM    185  H3  DT  X   6      20.399  21.527  40.517  0.00  0.00            
ATOM    186  C2  DT  X   6      19.529  22.976  39.371  0.00  0.00            
ATOM    187  O2  DT  X   6      18.763  23.340  40.223  0.00  0.00            
ATOM    188  C3' DT  X   6      18.467  25.763  35.678  0.00  0.00            
ATOM    189  H3' DT  X   6      19.192  25.228  35.067  0.00  0.00            
ATOM    190  C2' DT  X   6      18.999  25.905  37.118  0.00  0.00            
ATOM    191  H2' DT  X   6      20.080  25.997  37.147  0.00  0.00            
ATOM    192 H2'' DT  X   6      18.637  26.787  37.661  0.00  0.00            
ATOM    193  O3' DT  X   6      18.056  27.017  35.082  0.00  0.00            
ATOM    194  P   DA  X   7      19.112  27.911  34.283  0.00  0.00            
ATOM    195  OP1 DA  X   7      18.280  29.048  33.696  0.00  0.00            
ATOM    196  OP2 DA  X   7      19.985  27.046  33.420  0.00  0.00            
ATOM    197  O5' DA  X   7      19.998  28.481  35.543  0.00  0.00            
ATOM    198  C5' DA  X   7      19.595  29.312  36.615  0.00  0.00            
ATOM    199  H5' DA  X   7      18.683  28.948  37.065  0.00  0.00            
ATOM    200 H5'' DA  X   7      19.382  30.314  36.238  0.00  0.00            
ATOM    201  C4' DA  X   7      20.618  29.502  37.745  0.00  0.00            
ATOM    202  H4' DA  X   7      20.254  30.293  38.397  0.00  0.00            
ATOM    203  O4' DA  X   7      20.779  28.289  38.502  0.00  0.00            
ATOM    204  C1' DA  X   7      22.178  28.077  38.850  0.00  0.00            
ATOM    205  H1' DA  X   7      22.533  28.603  39.721  0.00  0.00            
ATOM    206  N9  DA  X   7      22.386  26.575  39.047  0.00  0.00            
ATOM    207  C8  DA  X   7      21.550  25.680  39.705  0.00  0.00            
ATOM    208  H8  DA  X   7      20.614  26.076  40.057  0.00  0.00            
ATOM    209  N7  DA  X   7      22.071  24.466  39.842  0.00  0.00            
ATOM    210  C5  DA  X   7      23.361  24.597  39.181  0.00  0.00            
ATOM    211  C6  DA  X   7      24.394  23.710  38.918  0.00  0.00            
ATOM    212  N6  DA  X   7      24.505  22.478  39.286  0.00  0.00            
ATOM    213  H61 DA  X   7      25.371  22.002  39.064  0.00  0.00            
ATOM    214  H62 DA  X   7      23.662  21.994  39.555  0.00  0.00            
ATOM    215  N1  DA  X   7      25.506  24.063  38.268  0.00  0.00            
ATOM    216  C2  DA  X   7      25.586  25.363  37.891  0.00  0.00            
ATOM    217  H2  DA  X   7      26.357  25.619  37.191  0.00  0.00            
ATOM    218  N3  DA  X   7      24.633  26.250  38.034  0.00  0.00            
ATOM    219  C4  DA  X   7      23.530  25.837  38.724  0.00  0.00            
ATOM    220  C3' DA  X   7      22.041  29.932  37.334  0.00  0.00            
ATOM    221  H3' DA  X   7      22.082  30.204  36.275  0.00  0.00            
ATOM    222  C2' DA  X   7      22.851  28.675  37.581  0.00  0.00            
ATOM    223  H2' DA  X   7      22.726  28.068  36.700  0.00  0.00            
ATOM    224 H2'' DA  X   7      23.923  28.856  37.670  0.00  0.00            
ATOM    225  O3' DA  X   7      22.609  30.976  38.086  0.00  0.00            
ATOM    226  P   DG  X   8      22.401  32.548  37.750  0.00  0.00            
ATOM    227  OP1 DG  X   8      22.701  32.739  36.310  0.00  0.00            
ATOM    228  OP2 DG  X   8      23.217  33.250  38.741  0.00  0.00            
ATOM    229  O5' DG  X   8      20.914  32.879  38.142  0.00  0.00            
ATOM    230  C5' DG  X   8      19.925  33.178  37.113  0.00  0.00            
ATOM    231  H5' DG  X   8      19.819  32.391  36.372  0.00  0.00            
ATOM    232 H5'' DG  X   8      20.163  34.177  36.735  0.00  0.00            
ATOM    233  C4' DG  X   8      18.636  33.237  37.845  0.00  0.00            
ATOM    234  H4' DG  X   8      17.869  33.674  37.216  0.00  0.00            
ATOM    235  O4' DG  X   8      18.337  31.948  38.372  0.00  0.00            
ATOM    236  C1' DG  X   8      17.549  32.121  39.573  0.00  0.00            
ATOM    237  H1' DG  X   8      16.582  32.519  39.235  0.00  0.00            
ATOM    238  N9  DG  X   8      17.360  30.781  40.321  0.00  0.00            
ATOM    239  C8  DG  X   8      16.184  30.040  40.290  0.00  0.00            
ATOM    240  H8  DG  X   8      15.277  30.468  39.872  0.00  0.00            
ATOM    241  N7  DG  X   8      16.276  28.878  40.847  0.00  0.00            
ATOM    242  C5  DG  X   8      17.586  28.847  41.216  0.00  0.00            
ATOM    243  C6  DG  X   8      18.268  27.731  41.893  0.00  0.00            
ATOM    244  O6  DG  X   8      17.870  26.603  42.331  0.00  0.00            
ATOM    245  N1  DG  X   8      19.669  27.910  41.992  0.00  0.00            
ATOM    246  H1  DG  X   8      20.195  27.244  42.540  0.00  0.00            
ATOM    247  C2  DG  X   8      20.219  29.116  41.864  0.00  0.00            
ATOM    248  N2  DG  X   8      21.461  29.365  42.194  0.00  0.00            
ATOM    249  H21 DG  X   8      21.995  28.610  42.571  0.00  0.00            
ATOM    250  H22 DG  X   8      21.927  30.222  41.935  0.00  0.00            
ATOM    251  N3  DG  X   8      19.596  30.201  41.387  0.00  0.00            
ATOM    252  C4  DG  X   8      18.295  30.012  41.018  0.00  0.00            
ATOM    253  C3' DG  X   8      18.654  34.094  39.107  0.00  0.00            
ATOM    254  H3' DG  X   8      19.559  34.666  39.307  0.00  0.00            
ATOM    255  C2' DG  X   8      18.418  33.133  40.275  0.00  0.00            
ATOM    256  H2' DG  X   8      19.324  32.635  40.663  0.00  0.00            
ATOM    257 H2'' DG  X   8      17.882  33.575  41.106  0.00  0.00            
ATOM    258  O3' DG  X   8      17.621  35.042  38.960  0.00  0.00            
ATOM    259  P   DG  X   9      17.201  36.193  40.083  0.00  0.00            
ATOM    260  OP1 DG  X   9      16.488  37.220  39.416  0.00  0.00            
ATOM    261  OP2 DG  X   9      18.384  36.512  40.882  0.00  0.00            
ATOM    262  O5' DG  X   9      16.136  35.429  40.972  0.00  0.00            
ATOM    263  C5' DG  X   9      14.892  34.930  40.432  0.00  0.00            
ATOM    264  H5' DG  X   9      15.117  34.490  39.471  0.00  0.00            
ATOM    265 H5'' DG  X   9      14.198  35.736  40.184  0.00  0.00            
ATOM    266  C4' DG  X   9      14.145  33.964  41.371  0.00  0.00            
ATOM    267  H4' DG  X   9      13.251  33.511  40.940  0.00  0.00            
ATOM    268  O4' DG  X   9      14.977  32.866  41.877  0.00  0.00            
ATOM    269  C1' DG  X   9      15.231  33.141  43.278  0.00  0.00            
ATOM    270  H1' DG  X   9      14.625  32.394  43.807  0.00  0.00            
ATOM    271  N9  DG  X   9      16.670  32.999  43.496  0.00  0.00            
ATOM    272  C8  DG  X   9      17.658  33.992  43.607  0.00  0.00            
ATOM    273  H8  DG  X   9      17.615  35.013  43.270  0.00  0.00            
ATOM    274  N7  DG  X   9      18.844  33.522  43.985  0.00  0.00            
ATOM    275  C5  DG  X   9      18.534  32.163  44.273  0.00  0.00            
ATOM    276  C6  DG  X   9      19.326  31.076  44.739  0.00  0.00            
ATOM    277  O6  DG  X   9      20.508  31.236  45.029  0.00  0.00            
ATOM    278  N1  DG  X   9      18.737  29.850  44.867  0.00  0.00            
ATOM    279  H1  DG  X   9      19.332  29.095  45.185  0.00  0.00            
ATOM    280  C2  DG  X   9      17.425  29.681  44.598  0.00  0.00            
ATOM    281  N2  DG  X   9      16.936  28.444  44.856  0.00  0.00            
ATOM    282  H21 DG  X   9      17.630  27.719  44.764  0.00  0.00            
ATOM    283  H22 DG  X   9      15.945  28.262  44.936  0.00  0.00            
ATOM    284  N3  DG  X   9      16.603  30.658  44.221  0.00  0.00            
ATOM    285  C4  DG  X   9      17.261  31.834  43.983  0.00  0.00            
ATOM    286  C3' DG  X   9      13.562  34.695  42.643  0.00  0.00            
ATOM    287  H3' DG  X   9      13.350  35.718  42.315  0.00  0.00            
ATOM    288  C2' DG  X   9      14.592  34.525  43.691  0.00  0.00            
ATOM    289  H2' DG  X   9      15.367  35.269  43.542  0.00  0.00            
ATOM    290 H2'' DG  X   9      14.242  34.495  44.712  0.00  0.00            
ATOM    291  O3' DG  X   9      12.298  34.135  42.843  0.00  0.00            
ATOM    292  P   DG  X  10      11.382  34.589  44.095  0.00  0.00            
ATOM    293  OP1 DG  X  10       9.950  34.280  43.915  0.00  0.00            
ATOM    294  OP2 DG  X  10      11.803  35.915  44.457  0.00  0.00            
ATOM    295  O5' DG  X  10      11.776  33.573  45.292  0.00  0.00            
ATOM    296  C5' DG  X  10      11.735  32.174  45.129  0.00  0.00            
ATOM    297  H5' DG  X  10      12.271  31.802  44.248  0.00  0.00            
ATOM    298 H5'' DG  X  10      10.712  31.822  45.039  0.00  0.00            
ATOM    299  C4' DG  X  10      12.391  31.546  46.377  0.00  0.00            
ATOM    300  H4' DG  X  10      12.063  30.509  46.285  0.00  0.00            
ATOM    301  O4' DG  X  10      13.842  31.625  46.206  0.00  0.00            
ATOM    302  C1' DG  X  10      14.331  31.328  47.535  0.00  0.00            
ATOM    303  H1' DG  X  10      14.174  30.349  47.983  0.00  0.00            
ATOM    304  N9  DG  X  10      15.783  31.598  47.454  0.00  0.00            
ATOM    305  C8  DG  X  10      16.745  30.599  47.731  0.00  0.00            
ATOM    306  H8  DG  X  10      16.507  29.551  47.789  0.00  0.00            
ATOM    307  N7  DG  X  10      17.939  31.060  47.711  0.00  0.00            
ATOM    308  C5  DG  X  10      17.789  32.432  47.444  0.00  0.00            
ATOM    309  C6  DG  X  10      18.747  33.505  47.245  0.00  0.00            
ATOM    310  O6  DG  X  10      19.978  33.545  47.464  0.00  0.00            
ATOM    311  N1  DG  X  10      18.116  34.731  46.869  0.00  0.00            
ATOM    312  H1  DG  X  10      18.761  35.417  46.499  0.00  0.00            
ATOM    313  C2  DG  X  10      16.808  34.941  46.710  0.00  0.00            
ATOM    314  N2  DG  X  10      16.397  36.136  46.253  0.00  0.00            
ATOM    315  H21 DG  X  10      17.052  36.901  46.194  0.00  0.00            
ATOM    316  H22 DG  X  10      15.408  36.323  46.175  0.00  0.00            
ATOM    317  N3  DG  X  10      15.910  33.968  46.859  0.00  0.00            
ATOM    318  C4  DG  X  10      16.472  32.793  47.266  0.00  0.00            
ATOM    319  C3' DG  X  10      12.136  31.995  47.768  0.00  0.00            
ATOM    320  H3' DG  X  10      11.523  32.900  47.741  0.00  0.00            
ATOM    321  C2' DG  X  10      13.489  32.333  48.258  0.00  0.00            
ATOM    322  H2' DG  X  10      13.717  33.352  47.910  0.00  0.00            
ATOM    323 H2'' DG  X  10      13.610  32.330  49.337  0.00  0.00            
ATOM    324  O3' DG  X  10      11.629  30.947  48.656  0.00  0.00            
ATOM    325  P   DT  X  11      10.146  30.538  48.867  0.00  0.00            
ATOM    326  OP1 DT  X  11      10.097  29.296  49.644  0.00  0.00            
ATOM    327  OP2 DT  X  11       9.396  30.706  47.578  0.00  0.00            
ATOM    328  O5' DT  X  11       9.736  31.729  49.760  0.00  0.00            
ATOM    329  C5' DT  X  11       9.867  31.755  51.220  0.00  0.00            
ATOM    330  H5' DT  X  11      10.784  31.267  51.548  0.00  0.00            
ATOM    331 H5'' DT  X  11       9.024  31.310  51.769  0.00  0.00            
ATOM    332  C4' DT  X  11      10.199  33.151  51.752  0.00  0.00            
ATOM    333  H4' DT  X  11       9.232  33.639  51.724  0.00  0.00            
ATOM    334  O4' DT  X  11      10.669  32.984  53.092  0.00  0.00            
ATOM    335  C1' DT  X  11      12.042  33.364  53.181  0.00  0.00            
ATOM    336  H1' DT  X  11      12.000  34.383  53.594  0.00  0.00            
ATOM    337  N1  DT  X  11      12.756  32.466  54.129  0.00  0.00            
ATOM    338  C6  DT  X  11      13.281  32.989  55.329  0.00  0.00            
ATOM    339  H6  DT  X  11      13.029  33.991  55.632  0.00  0.00            
ATOM    340  C5  DT  X  11      14.056  32.292  56.197  0.00  0.00            
ATOM    341  C7  DT  X  11      14.573  32.935  57.458  0.00  0.00            
ATOM    342  H71 DT  X  11      14.229  32.396  58.337  0.00  0.00            
ATOM    343  H72 DT  X  11      15.673  33.016  57.437  0.00  0.00            
ATOM    344  H73 DT  X  11      14.160  33.948  57.441  0.00  0.00            
ATOM    345  C4  DT  X  11      14.345  30.870  55.884  0.00  0.00            
ATOM    346  O4  DT  X  11      14.900  30.074  56.601  0.00  0.00            
ATOM    347  N3  DT  X  11      13.900  30.396  54.683  0.00  0.00            
ATOM    348  H3  DT  X  11      14.053  29.415  54.481  0.00  0.00            
ATOM    349  C2  DT  X  11      13.025  31.115  53.805  0.00  0.00            
ATOM    350  O2  DT  X  11      12.659  30.500  52.744  0.00  0.00            
ATOM    351  C3' DT  X  11      11.304  33.954  51.003  0.00  0.00            
ATOM    352  H3' DT  X  11      11.392  33.806  49.923  0.00  0.00            
ATOM    353  C2' DT  X  11      12.572  33.533  51.811  0.00  0.00            
ATOM    354  H2' DT  X  11      12.954  32.611  51.359  0.00  0.00            
ATOM    355 H2'' DT  X  11      13.367  34.267  51.722  0.00  0.00            
ATOM    356  O3' DT  X  11      10.984  35.257  51.106  0.00  0.00            
ATOM    357  P   DT  X  12      11.893  36.441  50.628  0.00  0.00            
ATOM    358  OP1 DT  X  12      11.062  37.667  50.622  0.00  0.00            
ATOM    359  OP2 DT  X  12      12.619  36.058  49.347  0.00  0.00            
ATOM    360  O5' DT  X  12      12.916  36.630  51.828  0.00  0.00            
ATOM    361  C5' DT  X  12      12.500  37.040  53.119  0.00  0.00            
ATOM    362  H5' DT  X  12      11.944  36.234  53.578  0.00  0.00            
ATOM    363 H5'' DT  X  12      11.887  37.935  53.021  0.00  0.00            
ATOM    364  C4' DT  X  12      13.622  37.190  54.148  0.00  0.00            
ATOM    365  H4' DT  X  12      13.187  37.781  54.950  0.00  0.00            
ATOM    366  O4' DT  X  12      14.203  35.985  54.385  0.00  0.00            
ATOM    367  C1' DT  X  12      15.593  35.954  54.274  0.00  0.00            
ATOM    368  H1' DT  X  12      16.057  36.379  55.164  0.00  0.00            
ATOM    369  N1  DT  X  12      16.162  34.570  54.050  0.00  0.00            
ATOM    370  C6  DT  X  12      15.855  33.815  52.939  0.00  0.00            
ATOM    371  H6  DT  X  12      15.247  34.181  52.110  0.00  0.00            
ATOM    372  C5  DT  X  12      16.355  32.581  52.785  0.00  0.00            
ATOM    373  C7  DT  X  12      15.939  31.847  51.564  0.00  0.00            
ATOM    374  H71 DT  X  12      15.203  31.063  51.743  0.00  0.00            
ATOM    375  H72 DT  X  12      15.643  32.531  50.756  0.00  0.00            
ATOM    376  H73 DT  X  12      16.784  31.322  51.112  0.00  0.00            
ATOM    377  C4  DT  X  12      17.272  32.042  53.753  0.00  0.00            
ATOM    378  O4  DT  X  12      18.034  31.047  53.641  0.00  0.00            
ATOM    379  N3  DT  X  12      17.459  32.808  54.865  0.00  0.00            
ATOM    380  H3  DT  X  12      18.018  32.522  55.654  0.00  0.00            
ATOM    381  C2  DT  X  12      16.949  34.032  55.058  0.00  0.00            
ATOM    382  O2  DT  X  12      17.174  34.578  56.089  0.00  0.00            
ATOM    383  C3' DT  X  12      14.828  38.002  53.489  0.00  0.00            
ATOM    384  H3' DT  X  12      14.493  38.726  52.741  0.00  0.00            
ATOM    385  C2' DT  X  12      15.839  36.885  53.055  0.00  0.00            
ATOM    386  H2' DT  X  12      15.455  36.500  52.105  0.00  0.00            
ATOM    387 H2'' DT  X  12      16.891  37.167  52.975  0.00  0.00            
ATOM    388  O3' DT  X  12      15.315  38.826  54.610  0.00  0.00            
ATOM    389  P   DA  X  13      16.275  40.079  54.352  0.00  0.00            
ATOM    390  OP1 DA  X  13      16.182  40.867  55.644  0.00  0.00            
ATOM    391  OP2 DA  X  13      15.948  40.724  53.024  0.00  0.00            
ATOM    392  O5' DA  X  13      17.729  39.388  54.239  0.00  0.00            
ATOM    393  C5' DA  X  13      18.548  39.129  55.358  0.00  0.00            
ATOM    394  H5' DA  X  13      17.896  38.792  56.148  0.00  0.00            
ATOM    395 H5'' DA  X  13      18.946  40.065  55.750  0.00  0.00            
ATOM    396  C4' DA  X  13      19.650  38.071  55.275  0.00  0.00            
ATOM    397  H4' DA  X  13      20.080  37.875  56.254  0.00  0.00            
ATOM    398  O4' DA  X  13      19.340  36.855  54.632  0.00  0.00            
ATOM    399  C1' DA  X  13      20.637  36.495  54.200  0.00  0.00            
ATOM    400  H1' DA  X  13      21.226  36.239  55.079  0.00  0.00            
ATOM    401  N9  DA  X  13      20.617  35.277  53.467  0.00  0.00            
ATOM    402  C8  DA  X  13      21.288  34.091  53.734  0.00  0.00            
ATOM    403  H8  DA  X  13      21.889  34.045  54.624  0.00  0.00            
ATOM    404  N7  DA  X  13      21.160  33.124  52.842  0.00  0.00            
ATOM    405  C5  DA  X  13      20.233  33.703  52.054  0.00  0.00            
ATOM    406  C6  DA  X  13      19.479  33.241  50.944  0.00  0.00            
ATOM    407  N6  DA  X  13      19.409  31.973  50.511  0.00  0.00            
ATOM    408  H61 DA  X  13      18.757  31.790  49.771  0.00  0.00            
ATOM    409  H62 DA  X  13      20.094  31.327  50.869  0.00  0.00            
ATOM    410  N1  DA  X  13      18.594  34.000  50.287  0.00  0.00            
ATOM    411  C2  DA  X  13      18.594  35.279  50.549  0.00  0.00            
ATOM    412  H2  DA  X  13      17.928  35.866  49.951  0.00  0.00            
ATOM    413  N3  DA  X  13      19.160  35.862  51.630  0.00  0.00            
ATOM    414  C4  DA  X  13      19.964  35.015  52.337  0.00  0.00            
ATOM    415  C3' DA  X  13      20.785  38.774  54.525  0.00  0.00            
ATOM    416  H3' DA  X  13      20.431  39.648  53.977  0.00  0.00            
ATOM    417  C2' DA  X  13      21.226  37.723  53.482  0.00  0.00            
ATOM    418  H2' DA  X  13      20.926  37.927  52.453  0.00  0.00            
ATOM    419 H2'' DA  X  13      22.325  37.614  53.451  0.00  0.00            
ATOM    420  O3' DA  X  13      21.829  39.164  55.465  0.00  0.00            
ATOM    421  P   DG  X  14      23.165  40.005  54.946  0.00  0.00            
ATOM    422  OP1 DG  X  14      23.751  40.647  56.176  0.00  0.00            
ATOM    423  OP2 DG  X  14      22.730  40.850  53.808  0.00  0.00            
ATOM    424  O5' DG  X  14      24.146  38.918  54.332  0.00  0.00            
ATOM    425  C5' DG  X  14      24.648  37.853  55.119  0.00  0.00            
ATOM    426  H5' DG  X  14      23.764  37.289  55.449  0.00  0.00            
ATOM    427 H5'' DG  X  14      25.251  38.116  55.979  0.00  0.00            
ATOM    428  C4' DG  X  14      25.450  36.878  54.267  0.00  0.00            
ATOM    429  H4' DG  X  14      25.704  36.005  54.884  0.00  0.00            
ATOM    430  O4' DG  X  14      24.656  36.467  53.196  0.00  0.00            
ATOM    431  C1' DG  X  14      25.247  36.725  51.996  0.00  0.00            
ATOM    432  H1' DG  X  14      25.469  35.744  51.574  0.00  0.00            
ATOM    433  N9  DG  X  14      24.231  37.355  51.099  0.00  0.00            
ATOM    434  C8  DG  X  14      23.751  38.659  51.062  0.00  0.00            
ATOM    435  H8  DG  X  14      24.228  39.474  51.573  0.00  0.00            
ATOM    436  N7  DG  X  14      22.752  38.858  50.343  0.00  0.00            
ATOM    437  C5  DG  X  14      22.401  37.562  49.851  0.00  0.00            
ATOM    438  C6  DG  X  14      21.327  37.122  48.961  0.00  0.00            
ATOM    439  O6  DG  X  14      20.491  37.790  48.313  0.00  0.00            
ATOM    440  N1  DG  X  14      21.376  35.732  48.828  0.00  0.00            
ATOM    441  H1  DG  X  14      20.732  35.278  48.187  0.00  0.00            
ATOM    442  C2  DG  X  14      22.181  34.924  49.525  0.00  0.00            
ATOM    443  N2  DG  X  14      22.061  33.665  49.243  0.00  0.00            
ATOM    444  H21 DG  X  14      21.167  33.293  48.993  0.00  0.00            
ATOM    445  H22 DG  X  14      22.536  33.010  49.841  0.00  0.00            
ATOM    446  N3  DG  X  14      23.214  35.284  50.255  0.00  0.00            
ATOM    447  C4  DG  X  14      23.305  36.643  50.358  0.00  0.00            
ATOM    448  C3' DG  X  14      26.775  37.530  53.647  0.00  0.00            
ATOM    449  H3' DG  X  14      26.893  38.558  53.989  0.00  0.00            
ATOM    450  C2' DG  X  14      26.484  37.605  52.137  0.00  0.00            
ATOM    451  H2' DG  X  14      26.331  38.637  51.800  0.00  0.00            
ATOM    452 H2'' DG  X  14      27.259  37.080  51.575  0.00  0.00            
ATOM    453  O3' DG  X  14      27.920  36.810  54.184  0.00  0.00            
ATOM    454  P   DG  X  15      29.227  36.561  53.492  0.00  0.00            
ATOM    455  OP1 DG  X  15      30.075  36.112  54.581  0.00  0.00            
ATOM    456  OP2 DG  X  15      29.605  37.730  52.725  0.00  0.00            
ATOM    457  O5' DG  X  15      29.037  35.355  52.360  0.00  0.00            
ATOM    458  C5' DG  X  15      28.537  34.068  52.817  0.00  0.00            
ATOM    459  H5' DG  X  15      27.618  34.123  53.398  0.00  0.00            
ATOM    460 H5'' DG  X  15      29.354  33.570  53.336  0.00  0.00            
ATOM    461  C4' DG  X  15      28.229  33.173  51.536  0.00  0.00            
ATOM    462  H4' DG  X  15      28.011  32.134  51.744  0.00  0.00            
ATOM    463  O4' DG  X  15      27.082  33.583  50.848  0.00  0.00            
ATOM    464  C1' DG  X  15      27.259  33.395  49.457  0.00  0.00            
ATOM    465  H1' DG  X  15      27.130  32.326  49.275  0.00  0.00            
ATOM    466  N9  DG  X  15      26.254  34.135  48.610  0.00  0.00            
ATOM    467  C8  DG  X  15      25.238  33.494  47.959  0.00  0.00            
ATOM    468  H8  DG  X  15      25.030  32.445  47.997  0.00  0.00            
ATOM    469  N7  DG  X  15      24.484  34.301  47.272  0.00  0.00            
ATOM    470  C5  DG  X  15      25.004  35.546  47.574  0.00  0.00            
ATOM    471  C6  DG  X  15      24.523  36.791  47.137  0.00  0.00            
ATOM    472  O6  DG  X  15      23.544  37.090  46.479  0.00  0.00            
ATOM    473  N1  DG  X  15      25.331  37.844  47.579  0.00  0.00            
ATOM    474  H1  DG  X  15      24.998  38.797  47.501  0.00  0.00            
ATOM    475  C2  DG  X  15      26.401  37.674  48.317  0.00  0.00            
ATOM    476  N2  DG  X  15      27.009  38.689  48.739  0.00  0.00            
ATOM    477  H21 DG  X  15      26.835  39.591  48.331  0.00  0.00            
ATOM    478  H22 DG  X  15      27.808  38.511  49.328  0.00  0.00            
ATOM    479  N3  DG  X  15      26.852  36.530  48.794  0.00  0.00            
ATOM    480  C4  DG  X  15      26.094  35.486  48.383  0.00  0.00            
ATOM    481  C3' DG  X  15      29.338  33.187  50.505  0.00  0.00            
ATOM    482  H3' DG  X  15      30.183  33.779  50.855  0.00  0.00            
ATOM    483  C2' DG  X  15      28.731  33.734  49.267  0.00  0.00            
ATOM    484  H2' DG  X  15      28.910  34.823  49.219  0.00  0.00            
ATOM    485 H2'' DG  X  15      29.098  33.393  48.305  0.00  0.00            
ATOM    486  O3' DG  X  15      29.798  31.914  50.152  0.00  0.00            
ATOM    487  P   DG  X  16      31.305  31.583  49.919  0.00  0.00            
ATOM    488  OP1 DG  X  16      32.129  31.924  51.109  0.00  0.00            
ATOM    489  OP2 DG  X  16      31.689  32.223  48.630  0.00  0.00            
ATOM    490  O5' DG  X  16      31.383  29.993  49.606  0.00  0.00            
ATOM    491  C5' DG  X  16      31.456  28.960  50.553  0.00  0.00            
ATOM    492  H5' DG  X  16      30.920  29.342  51.415  0.00  0.00            
ATOM    493 H5'' DG  X  16      32.474  28.692  50.832  0.00  0.00            
ATOM    494  C4' DG  X  16      30.746  27.707  49.991  0.00  0.00            
ATOM    495  H4' DG  X  16      30.870  26.904  50.719  0.00  0.00            
ATOM    496  O4' DG  X  16      29.388  27.988  49.793  0.00  0.00            
ATOM    497  C1' DG  X  16      29.055  27.803  48.333  0.00  0.00            
ATOM    498  H1' DG  X  16      28.557  26.868  48.102  0.00  0.00            
ATOM    499  N9  DG  X  16      28.153  28.871  47.896  0.00  0.00            
ATOM    500  C8  DG  X  16      28.431  30.051  47.309  0.00  0.00            
ATOM    501  H8  DG  X  16      29.415  30.483  47.339  0.00  0.00            
ATOM    502  N7  DG  X  16      27.416  30.690  46.751  0.00  0.00            
ATOM    503  C5  DG  X  16      26.349  29.867  47.040  0.00  0.00            
ATOM    504  C6  DG  X  16      24.890  29.999  46.812  0.00  0.00            
ATOM    505  O6  DG  X  16      24.197  30.935  46.325  0.00  0.00            
ATOM    506  N1  DG  X  16      24.143  28.953  47.400  0.00  0.00            
ATOM    507  H1  DG  X  16      23.143  28.971  47.351  0.00  0.00            
ATOM    508  C2  DG  X  16      24.746  27.957  48.077  0.00  0.00            
ATOM    509  N2  DG  X  16      23.998  26.972  48.446  0.00  0.00            
ATOM    510  H21 DG  X  16      23.156  26.780  47.946  0.00  0.00            
ATOM    511  H22 DG  X  16      24.393  26.228  49.014  0.00  0.00            
ATOM    512  N3  DG  X  16      25.975  27.817  48.356  0.00  0.00            
ATOM    513  C4  DG  X  16      26.772  28.812  47.787  0.00  0.00            
ATOM    514  C3' DG  X  16      31.321  27.245  48.640  0.00  0.00            
ATOM    515  H3' DG  X  16      32.334  27.628  48.440  0.00  0.00            
ATOM    516  C2' DG  X  16      30.414  27.824  47.652  0.00  0.00            
ATOM    517  H2' DG  X  16      30.772  28.812  47.414  0.00  0.00            
ATOM    518 H2'' DG  X  16      30.410  27.347  46.671  0.00  0.00            
ATOM    519  O3' DG  X  16      31.160  25.816  48.717  0.00  0.00            
ATOM    520  P   DT  X  17      32.412  24.827  48.463  0.00  0.00            
ATOM    521  OP1 DT  X  17      31.983  23.529  49.041  0.00  0.00            
ATOM    522  OP2 DT  X  17      33.668  25.497  48.804  0.00  0.00            
ATOM    523  O5' DT  X  17      32.361  24.871  46.864  0.00  0.00            
ATOM    524  C5' DT  X  17      32.212  23.744  46.021  0.00  0.00            
ATOM    525  H5' DT  X  17      32.615  22.830  46.469  0.00  0.00            
ATOM    526 H5'' DT  X  17      32.901  23.831  45.171  0.00  0.00            
ATOM    527  C4' DT  X  17      30.889  23.466  45.292  0.00  0.00            
ATOM    528  H4' DT  X  17      31.031  22.526  44.740  0.00  0.00            
ATOM    529  O4' DT  X  17      29.927  23.191  46.252  0.00  0.00            
ATOM    530  C1' DT  X  17      28.710  23.552  45.734  0.00  0.00            
ATOM    531  H1' DT  X  17      28.194  22.867  45.063  0.00  0.00            
ATOM    532  N1  DT  X  17      27.784  23.986  46.826  0.00  0.00            
ATOM    533  C6  DT  X  17      28.258  24.310  48.076  0.00  0.00            
ATOM    534  H6  DT  X  17      29.318  24.372  48.185  0.00  0.00            
ATOM    535  C5  DT  X  17      27.451  24.604  49.078  0.00  0.00            
ATOM    536  C7  DT  X  17      28.024  24.886  50.478  0.00  0.00            
ATOM    537  H71 DT  X  17      27.762  25.898  50.770  0.00  0.00            
ATOM    538  H72 DT  X  17      27.630  24.248  51.257  0.00  0.00            
ATOM    539  H73 DT  X  17      29.114  24.818  50.387  0.00  0.00            
ATOM    540  C4  DT  X  17      25.980  24.505  48.979  0.00  0.00            
ATOM    541  O4  DT  X  17      25.123  24.740  49.850  0.00  0.00            
ATOM    542  N3  DT  X  17      25.556  24.202  47.678  0.00  0.00            
ATOM    543  H3  DT  X  17      24.604  23.899  47.579  0.00  0.00            
ATOM    544  C2  DT  X  17      26.404  23.997  46.587  0.00  0.00            
ATOM    545  O2  DT  X  17      25.881  23.714  45.497  0.00  0.00            
ATOM    546  C3' DT  X  17      30.326  24.542  44.305  0.00  0.00            
ATOM    547  H3' DT  X  17      30.933  25.438  44.246  0.00  0.00            
ATOM    548  C2' DT  X  17      28.969  24.841  44.927  0.00  0.00            
ATOM    549  H2' DT  X  17      29.006  25.740  45.539  0.00  0.00            
ATOM    550 H2'' DT  X  17      28.189  24.949  44.178  0.00  0.00            
ATOM    551  O3' DT  X  17      30.131  24.067  42.934  0.00  0.00            
ATOM    552  P   DT  X  18      31.480  23.979  42.002  0.00  0.00            
ATOM    553  OP1 DT  X  18      31.819  22.566  41.909  0.00  0.00            
ATOM    554  OP2 DT  X  18      32.537  24.929  42.444  0.00  0.00            
ATOM    555  O5' DT  X  18      30.843  24.546  40.614  0.00  0.00            
ATOM    556  C5' DT  X  18      31.714  24.842  39.564  0.00  0.00            
ATOM    557  H5' DT  X  18      31.419  24.286  38.673  0.00  0.00            
ATOM    558 H5'' DT  X  18      32.743  24.733  39.923  0.00  0.00            
ATOM    559  C4' DT  X  18      31.585  26.304  39.107  0.00  0.00            
ATOM    560  H4' DT  X  18      32.285  26.411  38.277  0.00  0.00            
ATOM    561  O4' DT  X  18      30.257  26.615  38.769  0.00  0.00            
ATOM    562  C1' DT  X  18      29.856  27.767  39.542  0.00  0.00            
ATOM    563  H1' DT  X  18      30.103  28.706  39.074  0.00  0.00            
ATOM    564  N1  DT  X  18      28.406  27.707  39.924  0.00  0.00            
ATOM    565  C6  DT  X  18      27.899  26.649  40.552  0.00  0.00            
ATOM    566  H6  DT  X  18      28.522  25.804  40.759  0.00  0.00            
ATOM    567  C5  DT  X  18      26.609  26.628  40.983  0.00  0.00            
ATOM    568  C7  DT  X  18      26.059  25.311  41.660  0.00  0.00            
ATOM    569  H71 DT  X  18      26.794  24.614  42.078  0.00  0.00            
ATOM    570  H72 DT  X  18      25.412  25.614  42.472  0.00  0.00            
ATOM    571  H73 DT  X  18      25.415  24.788  40.950  0.00  0.00            
ATOM    572  C4  DT  X  18      25.767  27.725  40.756  0.00  0.00            
ATOM    573  O4  DT  X  18      24.538  27.824  41.157  0.00  0.00            
ATOM    574  N3  DT  X  18      26.315  28.783  40.088  0.00  0.00            
ATOM    575  H3  DT  X  18      25.721  29.597  39.990  0.00  0.00            
ATOM    576  C2  DT  X  18      27.595  28.844  39.617  0.00  0.00            
ATOM    577  O2  DT  X  18      27.942  29.863  38.959  0.00  0.00            
ATOM    578  C3' DT  X  18      32.044  27.338  40.149  0.00  0.00            
ATOM    579  H3' DT  X  18      32.681  26.912  40.918  0.00  0.00            
ATOM    580  C2' DT  X  18      30.707  27.727  40.781  0.00  0.00            
ATOM    581  H2' DT  X  18      30.411  26.898  41.430  0.00  0.00            
ATOM    582 H2'' DT  X  18      30.705  28.676  41.314  0.00  0.00            
ATOM    583  O3' DT  X  18      32.592  28.496  39.541  0.00  0.00            
ATOM    584  P   DA  X  19      33.331  29.598  40.463  0.00  0.00            
ATOM    585  OP1 DA  X  19      34.128  30.524  39.554  0.00  0.00            
ATOM    586  OP2 DA  X  19      34.007  28.890  41.551  0.00  0.00            
ATOM    587  O5' DA  X  19      32.119  30.466  41.146  0.00  0.00            
ATOM    588  C5' DA  X  19      31.324  31.303  40.449  0.00  0.00            
ATOM    589  H5' DA  X  19      30.789  30.739  39.698  0.00  0.00            
ATOM    590 H5'' DA  X  19      31.900  32.040  39.890  0.00  0.00            
ATOM    591  C4' DA  X  19      30.201  32.010  41.211  0.00  0.00            
ATOM    592  H4' DA  X  19      29.585  32.686  40.633  0.00  0.00            
ATOM    593  O4' DA  X  19      29.333  31.026  41.520  0.00  0.00            
ATOM    594  C1' DA  X  19      28.905  31.137  42.921  0.00  0.00            
ATOM    595  H1' DA  X  19      28.172  31.932  43.023  0.00  0.00            
ATOM    596  N9  DA  X  19      28.406  29.889  43.438  0.00  0.00            
ATOM    597  C8  DA  X  19      29.038  28.783  43.895  0.00  0.00            
ATOM    598  H8  DA  X  19      30.107  28.675  43.794  0.00  0.00            
ATOM    599  N7  DA  X  19      28.222  27.889  44.334  0.00  0.00            
ATOM    600  C5  DA  X  19      26.936  28.409  44.176  0.00  0.00            
ATOM    601  C6  DA  X  19      25.642  27.938  44.317  0.00  0.00            
ATOM    602  N6  DA  X  19      25.313  26.760  44.824  0.00  0.00            
ATOM    603  H61 DA  X  19      24.351  26.518  44.675  0.00  0.00            
ATOM    604  H62 DA  X  19      25.978  26.004  44.922  0.00  0.00            
ATOM    605  N1  DA  X  19      24.537  28.678  44.019  0.00  0.00            
ATOM    606  C2  DA  X  19      24.777  29.927  43.562  0.00  0.00            
ATOM    607  H2  DA  X  19      23.871  30.474  43.364  0.00  0.00            
ATOM    608  N3  DA  X  19      25.991  30.478  43.302  0.00  0.00            
ATOM    609  C4  DA  X  19      27.044  29.619  43.569  0.00  0.00            
ATOM    610  C3' DA  X  19      30.786  32.623  42.512  0.00  0.00            
ATOM    611  H3' DA  X  19      31.858  32.785  42.552  0.00  0.00            
ATOM    612  C2' DA  X  19      30.190  31.725  43.511  0.00  0.00            
ATOM    613  H2' DA  X  19      30.955  31.009  43.778  0.00  0.00            
ATOM    614 H2'' DA  X  19      29.965  32.165  44.482  0.00  0.00            
ATOM    615  O3' DA  X  19      30.257  33.907  42.705  0.00  0.00            
ATOM    616  P   DG  X  20      30.935  34.919  43.837  0.00  0.00            
ATOM    617  OP1 DG  X  20      32.299  35.369  43.567  0.00  0.00            
ATOM    618  OP2 DG  X  20      30.673  34.448  45.216  0.00  0.00            
ATOM    619  O5' DG  X  20      29.904  36.087  43.691  0.00  0.00            
ATOM    620  C5' DG  X  20      30.303  37.266  43.023  0.00  0.00            
ATOM    621  H5' DG  X  20      30.490  37.007  41.992  0.00  0.00            
ATOM    622 H5'' DG  X  20      31.167  37.728  43.513  0.00  0.00            
ATOM    623  C4' DG  X  20      29.120  38.265  43.066  0.00  0.00            
ATOM    624  H4' DG  X  20      29.416  39.124  42.448  0.00  0.00            
ATOM    625  O4' DG  X  20      27.866  37.796  42.566  0.00  0.00            
ATOM    626  C1' DG  X  20      26.829  38.072  43.448  0.00  0.00            
ATOM    627  H1' DG  X  20      26.426  39.035  43.150  0.00  0.00            
ATOM    628  N9  DG  X  20      25.841  37.009  43.576  0.00  0.00            
ATOM    629  C8  DG  X  20      24.481  37.020  43.118  0.00  0.00            
ATOM    630  H8  DG  X  20      24.097  37.894  42.640  0.00  0.00            
ATOM    631  N7  DG  X  20      23.881  35.835  43.046  0.00  0.00            
ATOM    632  C5  DG  X  20      24.836  35.026  43.713  0.00  0.00            
ATOM    633  C6  DG  X  20      24.786  33.636  44.030  0.00  0.00            
ATOM    634  O6  DG  X  20      23.750  32.884  43.949  0.00  0.00            
ATOM    635  N1  DG  X  20      25.892  33.156  44.688  0.00  0.00            
ATOM    636  H1  DG  X  20      25.915  32.165  44.906  0.00  0.00            
ATOM    637  C2  DG  X  20      26.959  33.957  45.009  0.00  0.00            
ATOM    638  N2  DG  X  20      27.976  33.458  45.627  0.00  0.00            
ATOM    639  H21 DG  X  20      27.949  32.497  45.955  0.00  0.00            
ATOM    640  H22 DG  X  20      28.850  33.951  45.587  0.00  0.00            
ATOM    641  N3  DG  X  20      27.138  35.177  44.501  0.00  0.00            
ATOM    642  C4  DG  X  20      26.011  35.697  43.953  0.00  0.00            
ATOM    643  C3' DG  X  20      28.826  38.874  44.458  0.00  0.00            
ATOM    644  H3' DG  X  20      29.563  38.367  45.086  0.00  0.00            
ATOM    645  C2' DG  X  20      27.483  38.404  44.808  0.00  0.00            
ATOM    646  H2' DG  X  20      27.616  37.471  45.376  0.00  0.00            
ATOM    647 H2'' DG  X  20      26.919  39.137  45.380  0.00  0.00            
ATOM    648  O3' DG  X  20      28.968  40.343  44.651  0.00  0.00            
ATOM    649  P   DG  X  21      30.373  40.992  44.461  0.00  0.00            
ATOM    650  OP1 DG  X  21      30.573  41.164  43.011  0.00  0.00            
ATOM    651  OP2 DG  X  21      31.468  40.262  45.228  0.00  0.00            
ATOM    652  O5' DG  X  21      30.114  42.363  45.124  0.00  0.00            
ATOM    653  C5' DG  X  21      29.372  43.440  44.527  0.00  0.00            
ATOM    654  H5' DG  X  21      28.457  42.907  44.287  0.00  0.00            
ATOM    655 H5'' DG  X  21      29.854  43.838  43.648  0.00  0.00            
ATOM    656  C4' DG  X  21      29.161  44.559  45.590  0.00  0.00            
ATOM    657  H4' DG  X  21      28.305  45.137  45.232  0.00  0.00            
ATOM    658  O4' DG  X  21      28.848  44.019  46.869  0.00  0.00            
ATOM    659  C1' DG  X  21      29.485  44.792  47.840  0.00  0.00            
ATOM    660  H1' DG  X  21      28.902  45.696  48.023  0.00  0.00            
ATOM    661  N9  DG  X  21      29.720  44.007  49.038  0.00  0.00            
ATOM    662  C8  DG  X  21      30.723  43.049  49.165  0.00  0.00            
ATOM    663  H8  DG  X  21      31.369  42.666  48.384  0.00  0.00            
ATOM    664  N7  DG  X  21      30.801  42.626  50.354  0.00  0.00            
ATOM    665  C5  DG  X  21      29.816  43.272  51.107  0.00  0.00            
ATOM    666  C6  DG  X  21      29.458  43.312  52.487  0.00  0.00            
ATOM    667  O6  DG  X  21      29.964  42.606  53.405  0.00  0.00            
ATOM    668  N1  DG  X  21      28.425  44.169  52.800  0.00  0.00            
ATOM    669  H1  DG  X  21      28.166  44.229  53.770  0.00  0.00            
ATOM    670  C2  DG  X  21      27.810  44.916  51.952  0.00  0.00            
ATOM    671  N2  DG  X  21      27.067  45.760  52.445  0.00  0.00            
ATOM    672  H21 DG  X  21      26.696  45.611  53.375  0.00  0.00            
ATOM    673  H22 DG  X  21      26.813  46.633  52.017  0.00  0.00            
ATOM    674  N3  DG  X  21      28.149  45.026  50.682  0.00  0.00            
ATOM    675  C4  DG  X  21      29.122  44.079  50.249  0.00  0.00            
ATOM    676  C3' DG  X  21      30.388  45.430  45.671  0.00  0.00            
ATOM    677  H3' DG  X  21      31.204  45.045  45.049  0.00  0.00            
ATOM    678  C2' DG  X  21      30.768  45.313  47.180  0.00  0.00            
ATOM    679  H2' DG  X  21      31.553  44.547  47.238  0.00  0.00            
ATOM    680 H2'' DG  X  21      31.206  46.239  47.512  0.00  0.00            
ATOM    681  O3' DG  X  21      30.017  46.684  45.134  0.00  0.00            
ATOM    682  P   DG  X  22      31.006  47.886  45.066  0.00  0.00            
ATOM    683  OP1 DG  X  22      30.552  48.762  44.018  0.00  0.00            
ATOM    684  OP2 DG  X  22      32.352  47.336  44.823  0.00  0.00            
ATOM    685  O5' DG  X  22      30.793  48.545  46.447  0.00  0.00            
ATOM    686  C5' DG  X  22      29.557  49.113  46.890  0.00  0.00            
ATOM    687  H5' DG  X  22      28.692  48.480  46.749  0.00  0.00            
ATOM    688 H5'' DG  X  22      29.424  50.056  46.372  0.00  0.00            
ATOM    689  C4' DG  X  22      29.711  49.389  48.460  0.00  0.00            
ATOM    690  H4' DG  X  22      28.876  49.974  48.822  0.00  0.00            
ATOM    691  O4' DG  X  22      29.823  48.216  49.237  0.00  0.00            
ATOM    692  C1' DG  X  22      30.377  48.609  50.518  0.00  0.00            
ATOM    693  H1' DG  X  22      29.733  49.333  50.990  0.00  0.00            
ATOM    694  N9  DG  X  22      30.669  47.475  51.415  0.00  0.00            
ATOM    695  C8  DG  X  22      30.330  47.424  52.785  0.00  0.00            
ATOM    696  H8  DG  X  22      29.696  48.178  53.228  0.00  0.00            
ATOM    697  N7  DG  X  22      31.004  46.568  53.473  0.00  0.00            
ATOM    698  C5  DG  X  22      31.808  45.904  52.521  0.00  0.00            
ATOM    699  C6  DG  X  22      32.760  44.786  52.577  0.00  0.00            
ATOM    700  O6  DG  X  22      33.005  44.112  53.595  0.00  0.00            
ATOM    701  N1  DG  X  22      33.245  44.365  51.346  0.00  0.00            
ATOM    702  H1  DG  X  22      33.698  43.452  51.303  0.00  0.00            
ATOM    703  C2  DG  X  22      33.029  45.019  50.177  0.00  0.00            
ATOM    704  N2  DG  X  22      33.766  44.746  49.136  0.00  0.00            
ATOM    705  H21 DG  X  22      34.309  43.892  49.084  0.00  0.00            
ATOM    706  H22 DG  X  22      33.620  45.409  48.398  0.00  0.00            
ATOM    707  N3  DG  X  22      32.197  46.066  50.051  0.00  0.00            
ATOM    708  C4  DG  X  22      31.611  46.478  51.252  0.00  0.00            
ATOM    709  C3' DG  X  22      30.977  50.148  48.911  0.00  0.00            
ATOM    710  H3' DG  X  22      31.627  50.225  48.040  0.00  0.00            
ATOM    711  C2' DG  X  22      31.602  49.311  49.938  0.00  0.00            
ATOM    712  H2' DG  X  22      32.236  48.547  49.476  0.00  0.00            
ATOM    713 H2'' DG  X  22      32.167  49.875  50.689  0.00  0.00            
ATOM    714  O3' DG  X  22      30.638  51.440  49.414  0.00  0.00            
ATOM    715  P   DT3 X  23      31.167  52.777  48.706  0.00  0.00            
ATOM    716  OP1 DT3 X  23      30.538  52.985  47.387  0.00  0.00            
ATOM    717  OP2 DT3 X  23      32.657  52.755  48.805  0.00  0.00            
ATOM    718  O5' DT3 X  23      30.728  54.009  49.619  0.00  0.00            
ATOM    719  C5' DT3 X  23      31.421  54.291  50.799  0.00  0.00            
ATOM    720  H5' DT3 X  23      32.473  54.563  50.639  0.00  0.00            
ATOM    721 H5'' DT3 X  23      31.285  53.420  51.438  0.00  0.00            
ATOM    722  C4' DT3 X  23      30.681  55.445  51.563  0.00  0.00            
ATOM    723  H4' DT3 X  23      29.609  55.243  51.583  0.00  0.00            
ATOM    724  O4' DT3 X  23      31.144  55.738  52.873  0.00  0.00            
ATOM    725  C1' DT3 X  23      31.804  56.963  52.965  0.00  0.00            
ATOM    726  H1' DT3 X  23      31.129  57.657  53.477  0.00  0.00            
ATOM    727  N1  DT3 X  23      33.133  56.831  53.593  0.00  0.00            
ATOM    728  C6  DT3 X  23      33.985  55.836  53.210  0.00  0.00            
ATOM    729  H6  DT3 X  23      33.588  55.010  52.649  0.00  0.00            
ATOM    730  C5  DT3 X  23      35.215  55.725  53.799  0.00  0.00            
ATOM    731  C7  DT3 X  23      36.216  54.588  53.386  0.00  0.00            
ATOM    732  H71 DT3 X  23      37.149  55.062  53.086  0.00  0.00            
ATOM    733  H72 DT3 X  23      36.383  54.075  54.324  0.00  0.00            
ATOM    734  H73 DT3 X  23      35.751  54.023  52.565  0.00  0.00            
ATOM    735  C4  DT3 X  23      35.683  56.709  54.811  0.00  0.00            
ATOM    736  O4  DT3 X  23      36.854  56.719  55.210  0.00  0.00            
ATOM    737  N3  DT3 X  23      34.801  57.655  55.184  0.00  0.00            
ATOM    738  H3  DT3 X  23      35.028  58.432  55.795  0.00  0.00            
ATOM    739  C2  DT3 X  23      33.491  57.767  54.565  0.00  0.00            
ATOM    740  O2  DT3 X  23      32.880  58.801  54.868  0.00  0.00            
ATOM    741  C3' DT3 X  23      30.830  56.775  50.755  0.00  0.00            
ATOM    742  H3' DT3 X  23      31.099  56.746  49.695  0.00  0.00            
ATOM    743  C2' DT3 X  23      31.956  57.445  51.486  0.00  0.00            
ATOM    744  H2' DT3 X  23      32.903  57.099  51.074  0.00  0.00            
ATOM    745 H2'' DT3 X  23      31.904  58.516  51.318  0.00  0.00            
ATOM    746  O3' DT3 X  23      29.656  57.534  50.918  0.00  0.00            
ATOM    747 HO3' DT3 X  23      29.902  58.373  50.520  0.00  0.00            
ATOM    748  K+  K+  X  24      22.270  32.600  46.520  0.00  0.00            
END
