# Supplementary material for: Complexity of Guanine Quadruplex Unfolding Pathways Revealed by Atomistic Pulling Simulations
Source: J Chem Inf Model. 2023 Jul 17;63(15):4716–31. doi: 10.1021/acs.jcim.3c00171 (PMC10428220; doi:10.1021/acs.jcim.3c00171)
Supplement: Supplementary file 2 — ci3c00171_si_002.zip [file ci3c00171_si_002.zip › coordinates/intermediates/GQ-reduced-number-quartets-from-strand-slippage.pdb]

ATOM      1 HO5' DT5 X   1      49.216  38.758  68.516  0.00  0.00            
ATOM      2  O5' DT5 X   1      49.858  39.458  68.332  0.00  0.00            
ATOM      3  C5' DT5 X   1      50.427  39.241  67.005  0.00  0.00            
ATOM      4  H5' DT5 X   1      51.215  38.510  67.139  0.00  0.00            
ATOM      5 H5'' DT5 X   1      50.841  40.162  66.611  0.00  0.00            
ATOM      6  C4' DT5 X   1      49.322  38.675  66.046  0.00  0.00            
ATOM      7  H4' DT5 X   1      49.829  38.687  65.080  0.00  0.00            
ATOM      8  O4' DT5 X   1      49.058  37.314  66.461  0.00  0.00            
ATOM      9  C1' DT5 X   1      47.647  37.196  66.521  0.00  0.00            
ATOM     10  H1' DT5 X   1      47.323  36.829  65.538  0.00  0.00            
ATOM     11  N1  DT5 X   1      47.389  36.163  67.566  0.00  0.00            
ATOM     12  C6  DT5 X   1      46.950  34.925  67.160  0.00  0.00            
ATOM     13  H6  DT5 X   1      46.917  34.688  66.099  0.00  0.00            
ATOM     14  C5  DT5 X   1      46.712  33.903  68.085  0.00  0.00            
ATOM     15  C7  DT5 X   1      46.204  32.505  67.628  0.00  0.00            
ATOM     16  H71 DT5 X   1      45.300  32.274  68.191  0.00  0.00            
ATOM     17  H72 DT5 X   1      45.891  32.448  66.586  0.00  0.00            
ATOM     18  H73 DT5 X   1      46.971  31.753  67.861  0.00  0.00            
ATOM     19  C4  DT5 X   1      46.783  34.208  69.547  0.00  0.00            
ATOM     20  O4  DT5 X   1      46.476  33.466  70.463  0.00  0.00            
ATOM     21  N3  DT5 X   1      47.273  35.447  69.864  0.00  0.00            
ATOM     22  H3  DT5 X   1      47.217  35.774  70.814  0.00  0.00            
ATOM     23  C2  DT5 X   1      47.610  36.429  68.899  0.00  0.00            
ATOM     24  O2  DT5 X   1      48.249  37.427  69.306  0.00  0.00            
ATOM     25  C3' DT5 X   1      47.983  39.507  66.060  0.00  0.00            
ATOM     26  H3' DT5 X   1      48.121  40.395  66.663  0.00  0.00            
ATOM     27  C2' DT5 X   1      46.977  38.636  66.781  0.00  0.00            
ATOM     28  H2' DT5 X   1      46.961  38.843  67.841  0.00  0.00            
ATOM     29 H2'' DT5 X   1      45.930  38.598  66.454  0.00  0.00            
ATOM     30  O3' DT5 X   1      47.522  40.011  64.808  0.00  0.00            
ATOM     31  P   DG  X   2      48.471  40.533  63.586  0.00  0.00            
ATOM     32  OP1 DG  X   2      48.516  39.396  62.653  0.00  0.00            
ATOM     33  OP2 DG  X   2      49.769  41.130  64.046  0.00  0.00            
ATOM     34  O5' DG  X   2      47.658  41.646  62.814  0.00  0.00            
ATOM     35  C5' DG  X   2      47.556  43.025  63.287  0.00  0.00            
ATOM     36  H5' DG  X   2      48.548  43.484  63.165  0.00  0.00            
ATOM     37 H5'' DG  X   2      47.250  43.193  64.325  0.00  0.00            
ATOM     38  C4' DG  X   2      46.544  43.679  62.342  0.00  0.00            
ATOM     39  H4' DG  X   2      45.623  43.110  62.374  0.00  0.00            
ATOM     40  O4' DG  X   2      46.412  44.978  62.765  0.00  0.00            
ATOM     41  C1' DG  X   2      46.001  45.712  61.574  0.00  0.00            
ATOM     42  H1' DG  X   2      45.013  45.374  61.317  0.00  0.00            
ATOM     43  N9  DG  X   2      45.953  47.182  61.688  0.00  0.00            
ATOM     44  C8  DG  X   2      46.747  48.122  61.146  0.00  0.00            
ATOM     45  H8  DG  X   2      47.422  47.834  60.350  0.00  0.00            
ATOM     46  N7  DG  X   2      46.546  49.332  61.518  0.00  0.00            
ATOM     47  C5  DG  X   2      45.381  49.241  62.300  0.00  0.00            
ATOM     48  C6  DG  X   2      44.568  50.300  62.908  0.00  0.00            
ATOM     49  O6  DG  X   2      44.720  51.470  62.922  0.00  0.00            
ATOM     50  N1  DG  X   2      43.483  49.790  63.579  0.00  0.00            
ATOM     51  H1  DG  X   2      42.832  50.500  63.867  0.00  0.00            
ATOM     52  C2  DG  X   2      43.231  48.430  63.604  0.00  0.00            
ATOM     53  N2  DG  X   2      42.127  48.100  64.185  0.00  0.00            
ATOM     54  H21 DG  X   2      41.515  48.789  64.613  0.00  0.00            
ATOM     55  H22 DG  X   2      41.895  47.140  64.361  0.00  0.00            
ATOM     56  N3  DG  X   2      43.904  47.451  63.035  0.00  0.00            
ATOM     57  C4  DG  X   2      45.038  47.881  62.434  0.00  0.00            
ATOM     58  C3' DG  X   2      46.964  43.733  60.795  0.00  0.00            
ATOM     59  H3' DG  X   2      47.985  43.392  60.641  0.00  0.00            
ATOM     60  C2' DG  X   2      46.908  45.214  60.479  0.00  0.00            
ATOM     61  H2' DG  X   2      47.928  45.562  60.607  0.00  0.00            
ATOM     62 H2'' DG  X   2      46.435  45.417  59.516  0.00  0.00            
ATOM     63  O3' DG  X   2      46.067  42.856  60.096  0.00  0.00            
ATOM     64  P   DG  X   3      45.437  43.021  58.633  0.00  0.00            
ATOM     65  OP1 DG  X   3      44.847  41.742  58.515  0.00  0.00            
ATOM     66  OP2 DG  X   3      46.405  43.423  57.650  0.00  0.00            
ATOM     67  O5' DG  X   3      44.367  44.192  58.939  0.00  0.00            
ATOM     68  C5' DG  X   3      43.142  44.031  59.690  0.00  0.00            
ATOM     69  H5' DG  X   3      43.384  43.738  60.711  0.00  0.00            
ATOM     70 H5'' DG  X   3      42.693  43.113  59.305  0.00  0.00            
ATOM     71  C4' DG  X   3      42.214  45.233  59.548  0.00  0.00            
ATOM     72  H4' DG  X   3      41.320  44.863  60.061  0.00  0.00            
ATOM     73  O4' DG  X   3      42.692  46.391  60.124  0.00  0.00            
ATOM     74  C1' DG  X   3      41.897  47.403  59.572  0.00  0.00            
ATOM     75  H1' DG  X   3      40.884  47.164  59.904  0.00  0.00            
ATOM     76  N9  DG  X   3      42.227  48.782  59.758  0.00  0.00            
ATOM     77  C8  DG  X   3      43.083  49.623  59.036  0.00  0.00            
ATOM     78  H8  DG  X   3      43.599  49.245  58.168  0.00  0.00            
ATOM     79  N7  DG  X   3      43.222  50.852  59.530  0.00  0.00            
ATOM     80  C5  DG  X   3      42.314  50.790  60.594  0.00  0.00            
ATOM     81  C6  DG  X   3      41.930  51.878  61.425  0.00  0.00            
ATOM     82  O6  DG  X   3      42.371  52.997  61.561  0.00  0.00            
ATOM     83  N1  DG  X   3      40.894  51.487  62.277  0.00  0.00            
ATOM     84  H1  DG  X   3      40.620  52.165  62.967  0.00  0.00            
ATOM     85  C2  DG  X   3      40.302  50.267  62.329  0.00  0.00            
ATOM     86  N2  DG  X   3      39.495  49.986  63.313  0.00  0.00            
ATOM     87  H21 DG  X   3      39.332  50.744  63.964  0.00  0.00            
ATOM     88  H22 DG  X   3      39.044  49.086  63.357  0.00  0.00            
ATOM     89  N3  DG  X   3      40.736  49.209  61.589  0.00  0.00            
ATOM     90  C4  DG  X   3      41.692  49.560  60.726  0.00  0.00            
ATOM     91  C3' DG  X   3      41.874  45.437  58.126  0.00  0.00            
ATOM     92  H3' DG  X   3      42.737  45.108  57.551  0.00  0.00            
ATOM     93  C2' DG  X   3      41.916  46.997  58.071  0.00  0.00            
ATOM     94  H2' DG  X   3      42.850  47.358  57.628  0.00  0.00            
ATOM     95 H2'' DG  X   3      41.050  47.300  57.496  0.00  0.00            
ATOM     96  O3' DG  X   3      40.665  44.600  57.855  0.00  0.00            
ATOM     97  P   DG  X   4      39.421  45.134  57.029  0.00  0.00            
ATOM     98  OP1 DG  X   4      38.651  43.865  56.750  0.00  0.00            
ATOM     99  OP2 DG  X   4      39.850  45.817  55.803  0.00  0.00            
ATOM    100  O5' DG  X   4      38.566  46.112  57.886  0.00  0.00            
ATOM    101  C5' DG  X   4      38.137  45.659  59.192  0.00  0.00            
ATOM    102  H5' DG  X   4      39.033  45.526  59.797  0.00  0.00            
ATOM    103 H5'' DG  X   4      37.697  44.670  59.036  0.00  0.00            
ATOM    104  C4' DG  X   4      37.244  46.668  59.858  0.00  0.00            
ATOM    105  H4' DG  X   4      36.997  46.206  60.816  0.00  0.00            
ATOM    106  O4' DG  X   4      37.904  47.887  60.066  0.00  0.00            
ATOM    107  C1' DG  X   4      36.995  48.948  60.103  0.00  0.00            
ATOM    108  H1' DG  X   4      36.719  49.225  61.112  0.00  0.00            
ATOM    109  N9  DG  X   4      37.750  50.158  59.682  0.00  0.00            
ATOM    110  C8  DG  X   4      38.876  50.239  58.800  0.00  0.00            
ATOM    111  H8  DG  X   4      39.268  49.390  58.270  0.00  0.00            
ATOM    112  N7  DG  X   4      39.398  51.439  58.676  0.00  0.00            
ATOM    113  C5  DG  X   4      38.703  52.207  59.604  0.00  0.00            
ATOM    114  C6  DG  X   4      38.881  53.505  60.169  0.00  0.00            
ATOM    115  O6  DG  X   4      39.823  54.325  60.057  0.00  0.00            
ATOM    116  N1  DG  X   4      37.915  53.814  61.133  0.00  0.00            
ATOM    117  H1  DG  X   4      37.952  54.692  61.646  0.00  0.00            
ATOM    118  C2  DG  X   4      37.059  52.903  61.735  0.00  0.00            
ATOM    119  N2  DG  X   4      36.492  53.211  62.842  0.00  0.00            
ATOM    120  H21 DG  X   4      36.521  54.109  63.315  0.00  0.00            
ATOM    121  H22 DG  X   4      35.929  52.460  63.226  0.00  0.00            
ATOM    122  N3  DG  X   4      36.821  51.685  61.200  0.00  0.00            
ATOM    123  C4  DG  X   4      37.708  51.457  60.195  0.00  0.00            
ATOM    124  C3' DG  X   4      36.009  46.872  59.051  0.00  0.00            
ATOM    125  H3' DG  X   4      36.176  46.655  57.991  0.00  0.00            
ATOM    126  C2' DG  X   4      35.881  48.422  59.174  0.00  0.00            
ATOM    127  H2' DG  X   4      35.918  48.915  58.196  0.00  0.00            
ATOM    128 H2'' DG  X   4      34.978  48.732  59.699  0.00  0.00            
ATOM    129  O3' DG  X   4      34.826  46.233  59.461  0.00  0.00            
ATOM    130  P   DT  X   5      34.239  44.836  58.703  0.00  0.00            
ATOM    131  OP1 DT  X   5      35.267  43.824  58.827  0.00  0.00            
ATOM    132  OP2 DT  X   5      33.729  45.250  57.351  0.00  0.00            
ATOM    133  O5' DT  X   5      32.923  44.345  59.493  0.00  0.00            
ATOM    134  C5' DT  X   5      32.934  43.881  60.782  0.00  0.00            
ATOM    135  H5' DT  X   5      33.231  44.709  61.436  0.00  0.00            
ATOM    136 H5'' DT  X   5      33.652  43.060  60.844  0.00  0.00            
ATOM    137  C4' DT  X   5      31.480  43.422  61.241  0.00  0.00            
ATOM    138  H4' DT  X   5      31.593  43.069  62.271  0.00  0.00            
ATOM    139  O4' DT  X   5      30.602  44.543  61.248  0.00  0.00            
ATOM    140  C1' DT  X   5      29.382  43.935  61.108  0.00  0.00            
ATOM    141  H1' DT  X   5      29.105  43.533  62.075  0.00  0.00            
ATOM    142  N1  DT  X   5      28.465  45.017  60.815  0.00  0.00            
ATOM    143  C6  DT  X   5      28.663  45.850  59.739  0.00  0.00            
ATOM    144  H6  DT  X   5      29.319  45.651  58.903  0.00  0.00            
ATOM    145  C5  DT  X   5      27.836  46.902  59.476  0.00  0.00            
ATOM    146  C7  DT  X   5      27.837  47.586  58.068  0.00  0.00            
ATOM    147  H71 DT  X   5      26.869  47.358  57.611  0.00  0.00            
ATOM    148  H72 DT  X   5      27.917  48.645  58.302  0.00  0.00            
ATOM    149  H73 DT  X   5      28.651  47.337  57.393  0.00  0.00            
ATOM    150  C4  DT  X   5      26.780  47.210  60.450  0.00  0.00            
ATOM    151  O4  DT  X   5      25.962  48.191  60.438  0.00  0.00            
ATOM    152  N3  DT  X   5      26.802  46.507  61.628  0.00  0.00            
ATOM    153  H3  DT  X   5      26.137  46.656  62.364  0.00  0.00            
ATOM    154  C2  DT  X   5      27.629  45.445  61.851  0.00  0.00            
ATOM    155  O2  DT  X   5      27.690  45.002  63.010  0.00  0.00            
ATOM    156  C3' DT  X   5      30.965  42.315  60.344  0.00  0.00            
ATOM    157  H3' DT  X   5      31.571  42.187  59.438  0.00  0.00            
ATOM    158  C2' DT  X   5      29.628  42.888  60.007  0.00  0.00            
ATOM    159  H2' DT  X   5      29.775  43.400  59.049  0.00  0.00            
ATOM    160 H2'' DT  X   5      28.777  42.199  60.029  0.00  0.00            
ATOM    161  O3' DT  X   5      30.678  41.123  61.049  0.00  0.00            
ATOM    162  P   DT  X   6      31.609  39.843  60.761  0.00  0.00            
ATOM    163  OP1 DT  X   6      32.048  40.007  59.345  0.00  0.00            
ATOM    164  OP2 DT  X   6      30.764  38.673  61.213  0.00  0.00            
ATOM    165  O5' DT  X   6      32.893  39.879  61.690  0.00  0.00            
ATOM    166  C5' DT  X   6      32.783  39.565  63.109  0.00  0.00            
ATOM    167  H5' DT  X   6      32.661  38.485  63.155  0.00  0.00            
ATOM    168 H5'' DT  X   6      31.960  40.115  63.565  0.00  0.00            
ATOM    169  C4' DT  X   6      33.857  40.041  63.997  0.00  0.00            
ATOM    170  H4' DT  X   6      33.670  39.668  65.005  0.00  0.00            
ATOM    171  O4' DT  X   6      35.020  39.401  63.573  0.00  0.00            
ATOM    172  C1' DT  X   6      36.140  40.279  63.693  0.00  0.00            
ATOM    173  H1' DT  X   6      36.373  40.365  64.755  0.00  0.00            
ATOM    174  N1  DT  X   6      37.324  39.859  62.990  0.00  0.00            
ATOM    175  C6  DT  X   6      37.233  39.723  61.619  0.00  0.00            
ATOM    176  H6  DT  X   6      36.357  40.086  61.104  0.00  0.00            
ATOM    177  C5  DT  X   6      38.197  39.084  60.883  0.00  0.00            
ATOM    178  C7  DT  X   6      38.107  38.939  59.372  0.00  0.00            
ATOM    179  H71 DT  X   6      38.781  39.599  58.829  0.00  0.00            
ATOM    180  H72 DT  X   6      38.278  37.909  59.030  0.00  0.00            
ATOM    181  H73 DT  X   6      37.110  39.231  59.036  0.00  0.00            
ATOM    182  C4  DT  X   6      39.432  38.601  61.550  0.00  0.00            
ATOM    183  O4  DT  X   6      40.284  37.821  61.154  0.00  0.00            
ATOM    184  N3  DT  X   6      39.544  38.937  62.872  0.00  0.00            
ATOM    185  H3  DT  X   6      40.410  38.694  63.327  0.00  0.00            
ATOM    186  C2  DT  X   6      38.479  39.426  63.656  0.00  0.00            
ATOM    187  O2  DT  X   6      38.661  39.572  64.868  0.00  0.00            
ATOM    188  C3' DT  X   6      34.160  41.531  63.883  0.00  0.00            
ATOM    189  H3' DT  X   6      33.445  42.044  63.230  0.00  0.00            
ATOM    190  C2' DT  X   6      35.545  41.591  63.253  0.00  0.00            
ATOM    191  H2' DT  X   6      35.412  41.594  62.172  0.00  0.00            
ATOM    192 H2'' DT  X   6      36.093  42.469  63.589  0.00  0.00            
ATOM    193  O3' DT  X   6      34.092  41.937  65.234  0.00  0.00            
ATOM    194  P   DA  X   7      34.381  43.455  65.700  0.00  0.00            
ATOM    195  OP1 DA  X   7      33.702  43.693  66.997  0.00  0.00            
ATOM    196  OP2 DA  X   7      33.859  44.279  64.539  0.00  0.00            
ATOM    197  O5' DA  X   7      35.990  43.543  65.801  0.00  0.00            
ATOM    198  C5' DA  X   7      36.773  42.949  66.755  0.00  0.00            
ATOM    199  H5' DA  X   7      36.562  41.880  66.750  0.00  0.00            
ATOM    200 H5'' DA  X   7      36.516  43.187  67.784  0.00  0.00            
ATOM    201  C4' DA  X   7      38.275  43.278  66.586  0.00  0.00            
ATOM    202  H4' DA  X   7      38.828  42.995  67.489  0.00  0.00            
ATOM    203  O4' DA  X   7      38.731  42.500  65.507  0.00  0.00            
ATOM    204  C1' DA  X   7      39.895  43.130  64.976  0.00  0.00            
ATOM    205  H1' DA  X   7      40.690  42.847  65.661  0.00  0.00            
ATOM    206  N9  DA  X   7      40.304  42.734  63.568  0.00  0.00            
ATOM    207  C8  DA  X   7      41.525  42.203  63.254  0.00  0.00            
ATOM    208  H8  DA  X   7      42.230  41.910  64.018  0.00  0.00            
ATOM    209  N7  DA  X   7      41.653  41.766  62.044  0.00  0.00            
ATOM    210  C5  DA  X   7      40.407  42.150  61.527  0.00  0.00            
ATOM    211  C6  DA  X   7      39.786  42.084  60.212  0.00  0.00            
ATOM    212  N6  DA  X   7      40.372  41.546  59.155  0.00  0.00            
ATOM    213  H61 DA  X   7      39.908  41.490  58.251  0.00  0.00            
ATOM    214  H62 DA  X   7      41.270  41.105  59.299  0.00  0.00            
ATOM    215  N1  DA  X   7      38.507  42.436  60.015  0.00  0.00            
ATOM    216  C2  DA  X   7      37.801  42.914  61.042  0.00  0.00            
ATOM    217  H2  DA  X   7      36.783  43.256  60.876  0.00  0.00            
ATOM    218  N3  DA  X   7      38.263  43.170  62.275  0.00  0.00            
ATOM    219  C4  DA  X   7      39.572  42.788  62.443  0.00  0.00            
ATOM    220  C3' DA  X   7      38.608  44.708  66.302  0.00  0.00            
ATOM    221  H3' DA  X   7      37.650  45.180  66.097  0.00  0.00            
ATOM    222  C2' DA  X   7      39.496  44.551  65.068  0.00  0.00            
ATOM    223  H2' DA  X   7      39.053  44.924  64.146  0.00  0.00            
ATOM    224 H2'' DA  X   7      40.366  45.179  65.185  0.00  0.00            
ATOM    225  O3' DA  X   7      39.212  45.394  67.408  0.00  0.00            
ATOM    226  P   DG  X   8      38.652  45.391  68.894  0.00  0.00            
ATOM    227  OP1 DG  X   8      39.216  44.198  69.605  0.00  0.00            
ATOM    228  OP2 DG  X   8      37.182  45.563  68.845  0.00  0.00            
ATOM    229  O5' DG  X   8      39.319  46.718  69.553  0.00  0.00            
ATOM    230  C5' DG  X   8      38.901  47.165  70.871  0.00  0.00            
ATOM    231  H5' DG  X   8      39.777  47.132  71.517  0.00  0.00            
ATOM    232 H5'' DG  X   8      38.098  46.535  71.244  0.00  0.00            
ATOM    233  C4' DG  X   8      38.422  48.595  70.982  0.00  0.00            
ATOM    234  H4' DG  X   8      38.606  49.052  71.945  0.00  0.00            
ATOM    235  O4' DG  X   8      39.299  49.346  70.170  0.00  0.00            
ATOM    236  C1' DG  X   8      38.616  50.070  69.228  0.00  0.00            
ATOM    237  H1' DG  X   8      38.324  51.009  69.688  0.00  0.00            
ATOM    238  N9  DG  X   8      39.504  50.202  68.064  0.00  0.00            
ATOM    239  C8  DG  X   8      39.749  49.335  67.083  0.00  0.00            
ATOM    240  H8  DG  X   8      39.258  48.375  67.097  0.00  0.00            
ATOM    241  N7  DG  X   8      40.706  49.786  66.191  0.00  0.00            
ATOM    242  C5  DG  X   8      41.144  50.934  66.727  0.00  0.00            
ATOM    243  C6  DG  X   8      42.127  51.874  66.366  0.00  0.00            
ATOM    244  O6  DG  X   8      42.824  51.766  65.330  0.00  0.00            
ATOM    245  N1  DG  X   8      42.263  52.981  67.190  0.00  0.00            
ATOM    246  H1  DG  X   8      42.956  53.671  66.907  0.00  0.00            
ATOM    247  C2  DG  X   8      41.536  53.199  68.336  0.00  0.00            
ATOM    248  N2  DG  X   8      41.543  54.317  69.059  0.00  0.00            
ATOM    249  H21 DG  X   8      41.935  55.207  68.814  0.00  0.00            
ATOM    250  H22 DG  X   8      40.967  54.265  69.895  0.00  0.00            
ATOM    251  N3  DG  X   8      40.662  52.269  68.777  0.00  0.00            
ATOM    252  C4  DG  X   8      40.466  51.191  67.903  0.00  0.00            
ATOM    253  C3' DG  X   8      36.996  48.898  70.493  0.00  0.00            
ATOM    254  H3' DG  X   8      36.495  47.929  70.407  0.00  0.00            
ATOM    255  C2' DG  X   8      37.336  49.402  69.087  0.00  0.00            
ATOM    256  H2' DG  X   8      37.370  48.574  68.375  0.00  0.00            
ATOM    257 H2'' DG  X   8      36.609  50.134  68.714  0.00  0.00            
ATOM    258  O3' DG  X   8      36.371  49.816  71.422  0.00  0.00            
ATOM    259  P   DG  X   9      34.863  50.229  71.223  0.00  0.00            
ATOM    260  OP1 DG  X   9      34.305  50.836  72.461  0.00  0.00            
ATOM    261  OP2 DG  X   9      34.105  49.052  70.645  0.00  0.00            
ATOM    262  O5' DG  X   9      34.832  51.302  70.016  0.00  0.00            
ATOM    263  C5' DG  X   9      35.032  52.691  70.371  0.00  0.00            
ATOM    264  H5' DG  X   9      35.877  52.858  71.037  0.00  0.00            
ATOM    265 H5'' DG  X   9      34.079  52.991  70.826  0.00  0.00            
ATOM    266  C4' DG  X   9      35.311  53.494  69.115  0.00  0.00            
ATOM    267  H4' DG  X   9      35.231  54.534  69.388  0.00  0.00            
ATOM    268  O4' DG  X   9      36.644  53.294  68.614  0.00  0.00            
ATOM    269  C1' DG  X   9      36.584  53.798  67.275  0.00  0.00            
ATOM    270  H1' DG  X   9      36.366  54.859  67.156  0.00  0.00            
ATOM    271  N9  DG  X   9      37.848  53.508  66.612  0.00  0.00            
ATOM    272  C8  DG  X   9      38.141  52.390  65.861  0.00  0.00            
ATOM    273  H8  DG  X   9      37.569  51.490  66.015  0.00  0.00            
ATOM    274  N7  DG  X   9      39.137  52.581  65.028  0.00  0.00            
ATOM    275  C5  DG  X   9      39.538  53.900  65.235  0.00  0.00            
ATOM    276  C6  DG  X   9      40.533  54.771  64.614  0.00  0.00            
ATOM    277  O6  DG  X   9      41.219  54.573  63.598  0.00  0.00            
ATOM    278  N1  DG  X   9      40.630  56.009  65.208  0.00  0.00            
ATOM    279  H1  DG  X   9      41.274  56.689  64.874  0.00  0.00            
ATOM    280  C2  DG  X   9      39.824  56.407  66.204  0.00  0.00            
ATOM    281  N2  DG  X   9      39.755  57.697  66.377  0.00  0.00            
ATOM    282  H21 DG  X   9      40.409  58.287  65.893  0.00  0.00            
ATOM    283  H22 DG  X   9      38.972  58.056  66.913  0.00  0.00            
ATOM    284  N3  DG  X   9      38.840  55.767  66.695  0.00  0.00            
ATOM    285  C4  DG  X   9      38.752  54.458  66.201  0.00  0.00            
ATOM    286  C3' DG  X   9      34.369  53.269  67.888  0.00  0.00            
ATOM    287  H3' DG  X   9      33.747  52.400  68.042  0.00  0.00            
ATOM    288  C2' DG  X   9      35.376  52.971  66.744  0.00  0.00            
ATOM    289  H2' DG  X   9      35.624  51.921  66.843  0.00  0.00            
ATOM    290 H2'' DG  X   9      35.013  53.264  65.753  0.00  0.00            
ATOM    291  O3' DG  X   9      33.732  54.501  67.628  0.00  0.00            
ATOM    292  P   DG  X  10      32.220  54.882  67.989  0.00  0.00            
ATOM    293  OP1 DG  X  10      32.030  54.688  69.447  0.00  0.00            
ATOM    294  OP2 DG  X  10      31.345  54.085  67.110  0.00  0.00            
ATOM    295  O5' DG  X  10      31.975  56.493  67.652  0.00  0.00            
ATOM    296  C5' DG  X  10      32.379  57.440  68.617  0.00  0.00            
ATOM    297  H5' DG  X  10      33.195  56.997  69.171  0.00  0.00            
ATOM    298 H5'' DG  X  10      31.456  57.729  69.122  0.00  0.00            
ATOM    299  C4' DG  X  10      32.995  58.791  67.985  0.00  0.00            
ATOM    300  H4' DG  X  10      32.952  59.579  68.727  0.00  0.00            
ATOM    301  O4' DG  X  10      34.327  58.380  67.623  0.00  0.00            
ATOM    302  C1' DG  X  10      34.517  58.604  66.204  0.00  0.00            
ATOM    303  H1' DG  X  10      34.919  59.614  66.120  0.00  0.00            
ATOM    304  N9  DG  X  10      35.400  57.664  65.588  0.00  0.00            
ATOM    305  C8  DG  X  10      35.190  56.296  65.262  0.00  0.00            
ATOM    306  H8  DG  X  10      34.298  55.766  65.565  0.00  0.00            
ATOM    307  N7  DG  X  10      36.065  55.747  64.497  0.00  0.00            
ATOM    308  C5  DG  X  10      36.968  56.776  64.246  0.00  0.00            
ATOM    309  C6  DG  X  10      38.104  56.887  63.353  0.00  0.00            
ATOM    310  O6  DG  X  10      38.608  56.079  62.564  0.00  0.00            
ATOM    311  N1  DG  X  10      38.626  58.177  63.261  0.00  0.00            
ATOM    312  H1  DG  X  10      39.232  58.468  62.495  0.00  0.00            
ATOM    313  C2  DG  X  10      38.213  59.195  63.991  0.00  0.00            
ATOM    314  N2  DG  X  10      38.755  60.335  63.888  0.00  0.00            
ATOM    315  H21 DG  X  10      39.480  60.566  63.213  0.00  0.00            
ATOM    316  H22 DG  X  10      38.422  61.114  64.428  0.00  0.00            
ATOM    317  N3  DG  X  10      37.177  59.104  64.884  0.00  0.00            
ATOM    318  C4  DG  X  10      36.575  57.885  64.936  0.00  0.00            
ATOM    319  C3' DG  X  10      32.284  59.195  66.731  0.00  0.00            
ATOM    320  H3' DG  X  10      31.264  58.837  66.733  0.00  0.00            
ATOM    321  C2' DG  X  10      33.101  58.587  65.585  0.00  0.00            
ATOM    322  H2' DG  X  10      32.631  57.608  65.439  0.00  0.00            
ATOM    323 H2'' DG  X  10      32.998  59.260  64.726  0.00  0.00            
ATOM    324  O3' DG  X  10      32.446  60.645  66.706  0.00  0.00            
ATOM    325  P   DT  X  11      31.453  61.649  65.833  0.00  0.00            
ATOM    326  OP1 DT  X  11      31.461  63.007  66.447  0.00  0.00            
ATOM    327  OP2 DT  X  11      30.154  60.931  65.562  0.00  0.00            
ATOM    328  O5' DT  X  11      32.382  61.761  64.509  0.00  0.00            
ATOM    329  C5' DT  X  11      33.425  62.731  64.359  0.00  0.00            
ATOM    330  H5' DT  X  11      34.099  62.707  65.223  0.00  0.00            
ATOM    331 H5'' DT  X  11      32.966  63.721  64.379  0.00  0.00            
ATOM    332  C4' DT  X  11      34.203  62.473  63.083  0.00  0.00            
ATOM    333  H4' DT  X  11      34.924  63.292  63.090  0.00  0.00            
ATOM    334  O4' DT  X  11      34.681  61.103  63.093  0.00  0.00            
ATOM    335  C1' DT  X  11      34.829  60.666  61.752  0.00  0.00            
ATOM    336  H1' DT  X  11      35.663  61.157  61.249  0.00  0.00            
ATOM    337  N1  DT  X  11      35.008  59.196  61.649  0.00  0.00            
ATOM    338  C6  DT  X  11      34.014  58.306  62.100  0.00  0.00            
ATOM    339  H6  DT  X  11      33.141  58.676  62.595  0.00  0.00            
ATOM    340  C5  DT  X  11      34.065  56.987  61.747  0.00  0.00            
ATOM    341  C7  DT  X  11      32.862  56.118  62.016  0.00  0.00            
ATOM    342  H71 DT  X  11      33.196  55.355  62.726  0.00  0.00            
ATOM    343  H72 DT  X  11      32.011  56.748  62.262  0.00  0.00            
ATOM    344  H73 DT  X  11      32.667  55.611  61.073  0.00  0.00            
ATOM    345  C4  DT  X  11      35.120  56.498  60.892  0.00  0.00            
ATOM    346  O4  DT  X  11      35.271  55.349  60.490  0.00  0.00            
ATOM    347  N3  DT  X  11      36.132  57.388  60.662  0.00  0.00            
ATOM    348  H3  DT  X  11      36.856  57.098  60.016  0.00  0.00            
ATOM    349  C2  DT  X  11      36.112  58.707  60.945  0.00  0.00            
ATOM    350  O2  DT  X  11      37.066  59.397  60.534  0.00  0.00            
ATOM    351  C3' DT  X  11      33.462  62.558  61.769  0.00  0.00            
ATOM    352  H3' DT  X  11      32.421  62.829  61.892  0.00  0.00            
ATOM    353  C2' DT  X  11      33.535  61.160  61.035  0.00  0.00            
ATOM    354  H2' DT  X  11      32.662  60.570  61.288  0.00  0.00            
ATOM    355 H2'' DT  X  11      33.662  61.223  59.946  0.00  0.00            
ATOM    356  O3' DT  X  11      34.029  63.480  60.905  0.00  0.00            
ATOM    357  P   DT  X  12      33.412  64.961  60.715  0.00  0.00            
ATOM    358  OP1 DT  X  12      31.972  64.833  60.735  0.00  0.00            
ATOM    359  OP2 DT  X  12      34.111  65.524  59.511  0.00  0.00            
ATOM    360  O5' DT  X  12      33.864  65.827  62.041  0.00  0.00            
ATOM    361  C5' DT  X  12      35.154  66.195  62.160  0.00  0.00            
ATOM    362  H5' DT  X  12      35.440  66.966  61.464  0.00  0.00            
ATOM    363 H5'' DT  X  12      35.774  65.314  61.942  0.00  0.00            
ATOM    364  C4' DT  X  12      35.596  66.800  63.505  0.00  0.00            
ATOM    365  H4' DT  X  12      36.685  66.819  63.562  0.00  0.00            
ATOM    366  O4' DT  X  12      35.127  68.151  63.546  0.00  0.00            
ATOM    367  C1' DT  X  12      34.510  68.388  64.762  0.00  0.00            
ATOM    368  H1' DT  X  12      35.275  68.605  65.508  0.00  0.00            
ATOM    369  N1  DT  X  12      33.662  69.570  64.620  0.00  0.00            
ATOM    370  C6  DT  X  12      32.688  69.644  63.654  0.00  0.00            
ATOM    371  H6  DT  X  12      32.633  68.926  62.851  0.00  0.00            
ATOM    372  C5  DT  X  12      31.870  70.715  63.621  0.00  0.00            
ATOM    373  C7  DT  X  12      30.827  70.699  62.514  0.00  0.00            
ATOM    374  H71 DT  X  12      30.902  71.671  62.007  0.00  0.00            
ATOM    375  H72 DT  X  12      31.061  69.871  61.833  0.00  0.00            
ATOM    376  H73 DT  X  12      29.854  70.669  62.998  0.00  0.00            
ATOM    377  C4  DT  X  12      32.045  71.802  64.536  0.00  0.00            
ATOM    378  O4  DT  X  12      31.337  72.843  64.544  0.00  0.00            
ATOM    379  N3  DT  X  12      32.989  71.628  65.491  0.00  0.00            
ATOM    380  H3  DT  X  12      33.155  72.356  66.165  0.00  0.00            
ATOM    381  C2  DT  X  12      33.797  70.486  65.613  0.00  0.00            
ATOM    382  O2  DT  X  12      34.550  70.363  66.598  0.00  0.00            
ATOM    383  C3' DT  X  12      34.937  66.178  64.719  0.00  0.00            
ATOM    384  H3' DT  X  12      34.676  65.128  64.574  0.00  0.00            
ATOM    385  C2' DT  X  12      33.736  67.118  65.053  0.00  0.00            
ATOM    386  H2' DT  X  12      32.819  66.931  64.487  0.00  0.00            
ATOM    387 H2'' DT  X  12      33.609  66.975  66.122  0.00  0.00            
ATOM    388  O3' DT  X  12      35.930  66.263  65.756  0.00  0.00            
ATOM    389  P   DA  X  13      36.071  65.120  66.883  0.00  0.00            
ATOM    390  OP1 DA  X  13      36.304  63.842  66.201  0.00  0.00            
ATOM    391  OP2 DA  X  13      34.845  65.229  67.766  0.00  0.00            
ATOM    392  O5' DA  X  13      37.356  65.476  67.733  0.00  0.00            
ATOM    393  C5' DA  X  13      38.486  64.655  67.618  0.00  0.00            
ATOM    394  H5' DA  X  13      38.863  64.797  66.621  0.00  0.00            
ATOM    395 H5'' DA  X  13      38.174  63.615  67.663  0.00  0.00            
ATOM    396  C4' DA  X  13      39.489  65.050  68.706  0.00  0.00            
ATOM    397  H4' DA  X  13      40.247  64.289  68.829  0.00  0.00            
ATOM    398  O4' DA  X  13      40.123  66.301  68.304  0.00  0.00            
ATOM    399  C1' DA  X  13      40.697  66.857  69.429  0.00  0.00            
ATOM    400  H1' DA  X  13      41.403  66.135  69.832  0.00  0.00            
ATOM    401  N9  DA  X  13      41.360  68.127  69.147  0.00  0.00            
ATOM    402  C8  DA  X  13      42.670  68.395  69.167  0.00  0.00            
ATOM    403  H8  DA  X  13      43.387  67.653  69.469  0.00  0.00            
ATOM    404  N7  DA  X  13      42.956  69.556  68.602  0.00  0.00            
ATOM    405  C5  DA  X  13      41.768  70.148  68.386  0.00  0.00            
ATOM    406  C6  DA  X  13      41.373  71.360  67.827  0.00  0.00            
ATOM    407  N6  DA  X  13      42.157  72.291  67.434  0.00  0.00            
ATOM    408  H61 DA  X  13      41.780  73.172  67.124  0.00  0.00            
ATOM    409  H62 DA  X  13      43.156  72.149  67.541  0.00  0.00            
ATOM    410  N1  DA  X  13      40.075  71.583  67.589  0.00  0.00            
ATOM    411  C2  DA  X  13      39.152  70.643  67.840  0.00  0.00            
ATOM    412  H2  DA  X  13      38.155  70.895  67.504  0.00  0.00            
ATOM    413  N3  DA  X  13      39.477  69.441  68.358  0.00  0.00            
ATOM    414  C4  DA  X  13      40.775  69.309  68.657  0.00  0.00            
ATOM    415  C3' DA  X  13      39.020  65.287  70.134  0.00  0.00            
ATOM    416  H3' DA  X  13      37.940  65.418  70.077  0.00  0.00            
ATOM    417  C2' DA  X  13      39.510  66.665  70.381  0.00  0.00            
ATOM    418  H2' DA  X  13      38.771  67.466  70.388  0.00  0.00            
ATOM    419 H2'' DA  X  13      39.963  66.732  71.374  0.00  0.00            
ATOM    420  O3' DA  X  13      39.392  64.363  71.144  0.00  0.00            
ATOM    421  P   DG  X  14      39.139  62.774  71.187  0.00  0.00            
ATOM    422  OP1 DG  X  14      38.045  62.518  70.239  0.00  0.00            
ATOM    423  OP2 DG  X  14      39.000  62.380  72.575  0.00  0.00            
ATOM    424  O5' DG  X  14      40.552  62.113  70.615  0.00  0.00            
ATOM    425  C5' DG  X  14      41.757  62.220  71.413  0.00  0.00            
ATOM    426  H5' DG  X  14      41.631  61.557  72.260  0.00  0.00            
ATOM    427 H5'' DG  X  14      41.967  63.249  71.688  0.00  0.00            
ATOM    428  C4' DG  X  14      42.991  61.710  70.730  0.00  0.00            
ATOM    429  H4' DG  X  14      43.858  62.007  71.337  0.00  0.00            
ATOM    430  O4' DG  X  14      42.911  60.391  70.446  0.00  0.00            
ATOM    431  C1' DG  X  14      43.579  60.223  69.230  0.00  0.00            
ATOM    432  H1' DG  X  14      44.649  60.392  69.327  0.00  0.00            
ATOM    433  N9  DG  X  14      43.262  58.896  68.584  0.00  0.00            
ATOM    434  C8  DG  X  14      42.239  58.016  68.834  0.00  0.00            
ATOM    435  H8  DG  X  14      41.564  58.225  69.660  0.00  0.00            
ATOM    436  N7  DG  X  14      42.392  56.858  68.172  0.00  0.00            
ATOM    437  C5  DG  X  14      43.508  57.109  67.370  0.00  0.00            
ATOM    438  C6  DG  X  14      44.044  56.331  66.322  0.00  0.00            
ATOM    439  O6  DG  X  14      43.575  55.273  65.905  0.00  0.00            
ATOM    440  N1  DG  X  14      45.158  56.812  65.680  0.00  0.00            
ATOM    441  H1  DG  X  14      45.533  56.253  64.941  0.00  0.00            
ATOM    442  C2  DG  X  14      45.608  58.070  65.987  0.00  0.00            
ATOM    443  N2  DG  X  14      46.554  58.521  65.194  0.00  0.00            
ATOM    444  H21 DG  X  14      46.928  57.983  64.435  0.00  0.00            
ATOM    445  H22 DG  X  14      46.645  59.531  65.298  0.00  0.00            
ATOM    446  N3  DG  X  14      45.053  58.828  66.925  0.00  0.00            
ATOM    447  C4  DG  X  14      44.007  58.317  67.637  0.00  0.00            
ATOM    448  C3' DG  X  14      43.131  62.424  69.363  0.00  0.00            
ATOM    449  H3' DG  X  14      42.283  63.075  69.159  0.00  0.00            
ATOM    450  C2' DG  X  14      43.107  61.337  68.330  0.00  0.00            
ATOM    451  H2' DG  X  14      42.069  61.219  68.012  0.00  0.00            
ATOM    452 H2'' DG  X  14      43.872  61.528  67.605  0.00  0.00            
ATOM    453  O3' DG  X  14      44.323  63.132  69.313  0.00  0.00            
ATOM    454  P   DG  X  15      44.432  64.631  69.638  0.00  0.00            
ATOM    455  OP1 DG  X  15      45.842  65.079  69.719  0.00  0.00            
ATOM    456  OP2 DG  X  15      43.535  64.899  70.783  0.00  0.00            
ATOM    457  O5' DG  X  15      43.792  65.296  68.315  0.00  0.00            
ATOM    458  C5' DG  X  15      44.430  65.348  67.110  0.00  0.00            
ATOM    459  H5' DG  X  15      45.409  64.877  67.195  0.00  0.00            
ATOM    460 H5'' DG  X  15      44.672  66.409  66.994  0.00  0.00            
ATOM    461  C4' DG  X  15      43.747  64.763  65.894  0.00  0.00            
ATOM    462  H4' DG  X  15      44.234  65.105  64.978  0.00  0.00            
ATOM    463  O4' DG  X  15      43.836  63.303  65.880  0.00  0.00            
ATOM    464  C1' DG  X  15      42.771  62.907  64.982  0.00  0.00            
ATOM    465  H1' DG  X  15      42.848  63.369  63.994  0.00  0.00            
ATOM    466  N9  DG  X  15      42.580  61.447  64.826  0.00  0.00            
ATOM    467  C8  DG  X  15      41.635  60.627  65.398  0.00  0.00            
ATOM    468  H8  DG  X  15      40.891  60.946  66.114  0.00  0.00            
ATOM    469  N7  DG  X  15      41.776  59.398  65.085  0.00  0.00            
ATOM    470  C5  DG  X  15      42.732  59.409  64.121  0.00  0.00            
ATOM    471  C6  DG  X  15      43.256  58.351  63.402  0.00  0.00            
ATOM    472  O6  DG  X  15      42.983  57.131  63.487  0.00  0.00            
ATOM    473  N1  DG  X  15      44.153  58.692  62.439  0.00  0.00            
ATOM    474  H1  DG  X  15      44.426  57.994  61.749  0.00  0.00            
ATOM    475  C2  DG  X  15      44.535  59.992  62.285  0.00  0.00            
ATOM    476  N2  DG  X  15      45.451  60.233  61.412  0.00  0.00            
ATOM    477  H21 DG  X  15      45.794  59.485  60.822  0.00  0.00            
ATOM    478  H22 DG  X  15      45.804  61.154  61.197  0.00  0.00            
ATOM    479  N3  DG  X  15      44.182  61.071  63.006  0.00  0.00            
ATOM    480  C4  DG  X  15      43.235  60.689  63.928  0.00  0.00            
ATOM    481  C3' DG  X  15      42.238  65.055  65.794  0.00  0.00            
ATOM    482  H3' DG  X  15      41.824  65.593  66.633  0.00  0.00            
ATOM    483  C2' DG  X  15      41.607  63.636  65.676  0.00  0.00            
ATOM    484  H2' DG  X  15      41.400  63.114  66.613  0.00  0.00            
ATOM    485 H2'' DG  X  15      40.732  63.649  65.030  0.00  0.00            
ATOM    486  O3' DG  X  15      42.087  65.769  64.585  0.00  0.00            
ATOM    487  P   DG  X  16      40.890  66.841  64.400  0.00  0.00            
ATOM    488  OP1 DG  X  16      41.257  68.108  65.126  0.00  0.00            
ATOM    489  OP2 DG  X  16      39.617  66.211  64.760  0.00  0.00            
ATOM    490  O5' DG  X  16      40.961  67.085  62.862  0.00  0.00            
ATOM    491  C5' DG  X  16      42.135  67.605  62.241  0.00  0.00            
ATOM    492  H5' DG  X  16      42.911  67.822  62.967  0.00  0.00            
ATOM    493 H5'' DG  X  16      41.860  68.537  61.772  0.00  0.00            
ATOM    494  C4' DG  X  16      42.621  66.628  61.181  0.00  0.00            
ATOM    495  H4' DG  X  16      43.643  66.817  60.899  0.00  0.00            
ATOM    496  O4' DG  X  16      42.626  65.256  61.657  0.00  0.00            
ATOM    497  C1' DG  X  16      42.462  64.410  60.564  0.00  0.00            
ATOM    498  H1' DG  X  16      43.485  64.279  60.200  0.00  0.00            
ATOM    499  N9  DG  X  16      41.797  63.159  61.086  0.00  0.00            
ATOM    500  C8  DG  X  16      40.940  63.027  62.150  0.00  0.00            
ATOM    501  H8  DG  X  16      40.557  63.876  62.710  0.00  0.00            
ATOM    502  N7  DG  X  16      40.458  61.778  62.203  0.00  0.00            
ATOM    503  C5  DG  X  16      41.203  61.039  61.296  0.00  0.00            
ATOM    504  C6  DG  X  16      41.234  59.630  60.892  0.00  0.00            
ATOM    505  O6  DG  X  16      40.749  58.649  61.516  0.00  0.00            
ATOM    506  N1  DG  X  16      42.120  59.372  59.927  0.00  0.00            
ATOM    507  H1  DG  X  16      42.041  58.433  59.604  0.00  0.00            
ATOM    508  C2  DG  X  16      42.766  60.293  59.234  0.00  0.00            
ATOM    509  N2  DG  X  16      43.453  59.965  58.158  0.00  0.00            
ATOM    510  H21 DG  X  16      43.494  59.026  57.795  0.00  0.00            
ATOM    511  H22 DG  X  16      43.857  60.776  57.703  0.00  0.00            
ATOM    512  N3  DG  X  16      42.786  61.612  59.508  0.00  0.00            
ATOM    513  C4  DG  X  16      41.959  61.940  60.533  0.00  0.00            
ATOM    514  C3' DG  X  16      41.910  66.632  59.856  0.00  0.00            
ATOM    515  H3' DG  X  16      40.920  67.063  59.971  0.00  0.00            
ATOM    516  C2' DG  X  16      41.620  65.214  59.541  0.00  0.00            
ATOM    517  H2' DG  X  16      40.559  65.045  59.733  0.00  0.00            
ATOM    518 H2'' DG  X  16      42.027  65.046  58.553  0.00  0.00            
ATOM    519  O3' DG  X  16      42.688  67.245  58.793  0.00  0.00            
ATOM    520  P   DT  X  17      42.821  68.845  58.659  0.00  0.00            
ATOM    521  OP1 DT  X  17      41.608  69.465  59.173  0.00  0.00            
ATOM    522  OP2 DT  X  17      43.320  69.068  57.313  0.00  0.00            
ATOM    523  O5' DT  X  17      44.115  69.220  59.599  0.00  0.00            
ATOM    524  C5' DT  X  17      44.150  70.177  60.592  0.00  0.00            
ATOM    525  H5' DT  X  17      43.236  70.057  61.165  0.00  0.00            
ATOM    526 H5'' DT  X  17      44.134  71.179  60.174  0.00  0.00            
ATOM    527  C4' DT  X  17      45.253  69.913  61.638  0.00  0.00            
ATOM    528  H4' DT  X  17      45.209  70.791  62.280  0.00  0.00            
ATOM    529  O4' DT  X  17      45.026  68.711  62.343  0.00  0.00            
ATOM    530  C1' DT  X  17      46.254  68.109  62.640  0.00  0.00            
ATOM    531  H1' DT  X  17      46.446  67.856  63.690  0.00  0.00            
ATOM    532  N1  DT  X  17      46.236  66.741  62.016  0.00  0.00            
ATOM    533  C6  DT  X  17      46.175  66.495  60.655  0.00  0.00            
ATOM    534  H6  DT  X  17      46.020  67.307  59.946  0.00  0.00            
ATOM    535  C5  DT  X  17      46.096  65.256  60.150  0.00  0.00            
ATOM    536  C7  DT  X  17      45.826  65.091  58.658  0.00  0.00            
ATOM    537  H71 DT  X  17      44.916  64.502  58.500  0.00  0.00            
ATOM    538  H72 DT  X  17      45.690  66.082  58.250  0.00  0.00            
ATOM    539  H73 DT  X  17      46.738  64.641  58.263  0.00  0.00            
ATOM    540  C4  DT  X  17      46.249  64.044  61.008  0.00  0.00            
ATOM    541  O4  DT  X  17      46.360  62.844  60.705  0.00  0.00            
ATOM    542  N3  DT  X  17      46.240  64.380  62.419  0.00  0.00            
ATOM    543  H3  DT  X  17      46.245  63.568  63.027  0.00  0.00            
ATOM    544  C2  DT  X  17      46.379  65.648  62.844  0.00  0.00            
ATOM    545  O2  DT  X  17      46.611  65.764  64.045  0.00  0.00            
ATOM    546  C3' DT  X  17      46.686  69.863  61.138  0.00  0.00            
ATOM    547  H3' DT  X  17      46.801  69.275  60.227  0.00  0.00            
ATOM    548  C2' DT  X  17      47.348  69.039  62.220  0.00  0.00            
ATOM    549  H2' DT  X  17      48.160  68.529  61.704  0.00  0.00            
ATOM    550 H2'' DT  X  17      47.803  69.586  63.044  0.00  0.00            
ATOM    551  O3' DT  X  17      47.338  71.142  61.146  0.00  0.00            
ATOM    552  P   DT  X  18      47.698  71.895  59.770  0.00  0.00            
ATOM    553  OP1 DT  X  18      48.316  73.153  60.268  0.00  0.00            
ATOM    554  OP2 DT  X  18      46.584  72.019  58.913  0.00  0.00            
ATOM    555  O5' DT  X  18      48.831  71.026  59.075  0.00  0.00            
ATOM    556  C5' DT  X  18      49.728  71.487  58.082  0.00  0.00            
ATOM    557  H5' DT  X  18      50.238  72.416  58.328  0.00  0.00            
ATOM    558 H5'' DT  X  18      49.125  71.731  57.199  0.00  0.00            
ATOM    559  C4' DT  X  18      50.730  70.497  57.636  0.00  0.00            
ATOM    560  H4' DT  X  18      51.336  70.939  56.862  0.00  0.00            
ATOM    561  O4' DT  X  18      51.602  70.073  58.761  0.00  0.00            
ATOM    562  C1' DT  X  18      51.821  68.653  58.658  0.00  0.00            
ATOM    563  H1' DT  X  18      52.585  68.344  57.963  0.00  0.00            
ATOM    564  N1  DT  X  18      52.091  67.969  60.018  0.00  0.00            
ATOM    565  C6  DT  X  18      51.544  68.466  61.206  0.00  0.00            
ATOM    566  H6  DT  X  18      50.776  69.208  61.063  0.00  0.00            
ATOM    567  C5  DT  X  18      51.865  67.962  62.417  0.00  0.00            
ATOM    568  C7  DT  X  18      51.198  68.530  63.634  0.00  0.00            
ATOM    569  H71 DT  X  18      50.434  67.840  64.007  0.00  0.00            
ATOM    570  H72 DT  X  18      51.852  68.656  64.489  0.00  0.00            
ATOM    571  H73 DT  X  18      50.711  69.461  63.343  0.00  0.00            
ATOM    572  C4  DT  X  18      52.893  66.941  62.501  0.00  0.00            
ATOM    573  O4  DT  X  18      53.356  66.387  63.522  0.00  0.00            
ATOM    574  N3  DT  X  18      53.500  66.533  61.364  0.00  0.00            
ATOM    575  H3  DT  X  18      54.309  65.942  61.417  0.00  0.00            
ATOM    576  C2  DT  X  18      53.209  67.107  60.123  0.00  0.00            
ATOM    577  O2  DT  X  18      53.895  66.739  59.177  0.00  0.00            
ATOM    578  C3' DT  X  18      50.213  69.190  56.969  0.00  0.00            
ATOM    579  H3' DT  X  18      49.144  69.212  56.762  0.00  0.00            
ATOM    580  C2' DT  X  18      50.474  68.217  58.058  0.00  0.00            
ATOM    581  H2' DT  X  18      49.759  68.445  58.844  0.00  0.00            
ATOM    582 H2'' DT  X  18      50.495  67.177  57.725  0.00  0.00            
ATOM    583  O3' DT  X  18      50.881  69.003  55.753  0.00  0.00            
ATOM    584  P   DA  X  19      50.316  67.866  54.696  0.00  0.00            
ATOM    585  OP1 DA  X  19      51.244  67.918  53.572  0.00  0.00            
ATOM    586  OP2 DA  X  19      48.818  68.199  54.477  0.00  0.00            
ATOM    587  O5' DA  X  19      50.440  66.414  55.373  0.00  0.00            
ATOM    588  C5' DA  X  19      51.699  65.702  55.439  0.00  0.00            
ATOM    589  H5' DA  X  19      52.447  66.410  55.826  0.00  0.00            
ATOM    590 H5'' DA  X  19      51.785  65.335  54.429  0.00  0.00            
ATOM    591  C4' DA  X  19      51.810  64.559  56.487  0.00  0.00            
ATOM    592  H4' DA  X  19      52.791  64.209  56.212  0.00  0.00            
ATOM    593  O4' DA  X  19      51.851  64.955  57.878  0.00  0.00            
ATOM    594  C1' DA  X  19      51.045  64.104  58.660  0.00  0.00            
ATOM    595  H1' DA  X  19      51.722  63.282  58.912  0.00  0.00            
ATOM    596  N9  DA  X  19      50.527  64.761  59.909  0.00  0.00            
ATOM    597  C8  DA  X  19      49.547  65.692  60.125  0.00  0.00            
ATOM    598  H8  DA  X  19      49.143  66.335  59.354  0.00  0.00            
ATOM    599  N7  DA  X  19      49.209  65.839  61.383  0.00  0.00            
ATOM    600  C5  DA  X  19      49.953  64.846  62.075  0.00  0.00            
ATOM    601  C6  DA  X  19      49.974  64.132  63.273  0.00  0.00            
ATOM    602  N6  DA  X  19      49.128  64.311  64.238  0.00  0.00            
ATOM    603  H61 DA  X  19      49.082  63.668  65.006  0.00  0.00            
ATOM    604  H62 DA  X  19      48.280  64.802  63.984  0.00  0.00            
ATOM    605  N1  DA  X  19      50.831  63.130  63.516  0.00  0.00            
ATOM    606  C2  DA  X  19      51.587  62.702  62.510  0.00  0.00            
ATOM    607  H2  DA  X  19      52.215  61.851  62.762  0.00  0.00            
ATOM    608  N3  DA  X  19      51.606  63.146  61.301  0.00  0.00            
ATOM    609  C4  DA  X  19      50.819  64.297  61.129  0.00  0.00            
ATOM    610  C3' DA  X  19      50.739  63.441  56.376  0.00  0.00            
ATOM    611  H3' DA  X  19      50.135  63.624  55.493  0.00  0.00            
ATOM    612  C2' DA  X  19      49.990  63.488  57.751  0.00  0.00            
ATOM    613  H2' DA  X  19      49.151  64.199  57.718  0.00  0.00            
ATOM    614 H2'' DA  X  19      49.697  62.497  58.087  0.00  0.00            
ATOM    615  O3' DA  X  19      51.418  62.200  56.317  0.00  0.00            
ATOM    616  P   DG  X  20      51.375  61.324  55.054  0.00  0.00            
ATOM    617  OP1 DG  X  20      52.413  60.282  55.258  0.00  0.00            
ATOM    618  OP2 DG  X  20      51.475  62.157  53.817  0.00  0.00            
ATOM    619  O5' DG  X  20      49.915  60.706  55.053  0.00  0.00            
ATOM    620  C5' DG  X  20      49.507  59.704  56.017  0.00  0.00            
ATOM    621  H5' DG  X  20      49.141  60.131  56.956  0.00  0.00            
ATOM    622 H5'' DG  X  20      50.375  59.072  56.221  0.00  0.00            
ATOM    623  C4' DG  X  20      48.508  58.666  55.578  0.00  0.00            
ATOM    624  H4' DG  X  20      48.943  58.018  54.819  0.00  0.00            
ATOM    625  O4' DG  X  20      48.170  57.813  56.703  0.00  0.00            
ATOM    626  C1' DG  X  20      46.891  57.226  56.443  0.00  0.00            
ATOM    627  H1' DG  X  20      47.012  56.207  56.071  0.00  0.00            
ATOM    628  N9  DG  X  20      46.052  57.163  57.657  0.00  0.00            
ATOM    629  C8  DG  X  20      45.897  58.101  58.599  0.00  0.00            
ATOM    630  H8  DG  X  20      46.180  59.131  58.474  0.00  0.00            
ATOM    631  N7  DG  X  20      45.240  57.789  59.703  0.00  0.00            
ATOM    632  C5  DG  X  20      44.950  56.390  59.408  0.00  0.00            
ATOM    633  C6  DG  X  20      44.134  55.429  60.089  0.00  0.00            
ATOM    634  O6  DG  X  20      43.556  55.506  61.246  0.00  0.00            
ATOM    635  N1  DG  X  20      44.046  54.231  59.475  0.00  0.00            
ATOM    636  H1  DG  X  20      43.473  53.520  59.890  0.00  0.00            
ATOM    637  C2  DG  X  20      44.574  53.993  58.288  0.00  0.00            
ATOM    638  N2  DG  X  20      44.316  52.875  57.753  0.00  0.00            
ATOM    639  H21 DG  X  20      44.071  52.064  58.309  0.00  0.00            
ATOM    640  H22 DG  X  20      44.861  52.647  56.936  0.00  0.00            
ATOM    641  N3  DG  X  20      45.270  54.885  57.535  0.00  0.00            
ATOM    642  C4  DG  X  20      45.407  56.043  58.180  0.00  0.00            
ATOM    643  C3' DG  X  20      47.193  59.149  55.010  0.00  0.00            
ATOM    644  H3' DG  X  20      46.890  59.998  55.621  0.00  0.00            
ATOM    645  C2' DG  X  20      46.199  58.030  55.360  0.00  0.00            
ATOM    646  H2' DG  X  20      45.346  58.520  55.826  0.00  0.00            
ATOM    647 H2'' DG  X  20      45.974  57.362  54.517  0.00  0.00            
ATOM    648  O3' DG  X  20      47.342  59.453  53.652  0.00  0.00            
ATOM    649  P   DG  X  21      46.138  60.187  52.866  0.00  0.00            
ATOM    650  OP1 DG  X  21      46.707  60.640  51.601  0.00  0.00            
ATOM    651  OP2 DG  X  21      45.414  61.105  53.734  0.00  0.00            
ATOM    652  O5' DG  X  21      45.089  59.039  52.596  0.00  0.00            
ATOM    653  C5' DG  X  21      45.254  58.072  51.574  0.00  0.00            
ATOM    654  H5' DG  X  21      46.233  57.590  51.699  0.00  0.00            
ATOM    655 H5'' DG  X  21      45.301  58.644  50.656  0.00  0.00            
ATOM    656  C4' DG  X  21      44.054  57.184  51.464  0.00  0.00            
ATOM    657  H4' DG  X  21      44.189  56.556  50.593  0.00  0.00            
ATOM    658  O4' DG  X  21      43.906  56.261  52.510  0.00  0.00            
ATOM    659  C1' DG  X  21      42.642  56.231  52.992  0.00  0.00            
ATOM    660  H1' DG  X  21      42.301  55.202  52.946  0.00  0.00            
ATOM    661  N9  DG  X  21      42.434  56.677  54.371  0.00  0.00            
ATOM    662  C8  DG  X  21      42.741  57.865  55.027  0.00  0.00            
ATOM    663  H8  DG  X  21      43.066  58.756  54.492  0.00  0.00            
ATOM    664  N7  DG  X  21      42.662  57.812  56.326  0.00  0.00            
ATOM    665  C5  DG  X  21      42.129  56.561  56.599  0.00  0.00            
ATOM    666  C6  DG  X  21      41.710  55.978  57.835  0.00  0.00            
ATOM    667  O6  DG  X  21      41.803  56.455  58.937  0.00  0.00            
ATOM    668  N1  DG  X  21      41.289  54.689  57.668  0.00  0.00            
ATOM    669  H1  DG  X  21      40.793  54.308  58.454  0.00  0.00            
ATOM    670  C2  DG  X  21      41.396  53.923  56.527  0.00  0.00            
ATOM    671  N2  DG  X  21      41.054  52.693  56.501  0.00  0.00            
ATOM    672  H21 DG  X  21      40.658  52.271  57.327  0.00  0.00            
ATOM    673  H22 DG  X  21      41.149  52.175  55.630  0.00  0.00            
ATOM    674  N3  DG  X  21      41.764  54.446  55.321  0.00  0.00            
ATOM    675  C4  DG  X  21      42.075  55.795  55.417  0.00  0.00            
ATOM    676  C3' DG  X  21      42.745  57.976  51.357  0.00  0.00            
ATOM    677  H3' DG  X  21      42.814  58.944  51.830  0.00  0.00            
ATOM    678  C2' DG  X  21      41.710  57.045  52.018  0.00  0.00            
ATOM    679  H2' DG  X  21      40.947  57.665  52.504  0.00  0.00            
ATOM    680 H2'' DG  X  21      41.244  56.368  51.323  0.00  0.00            
ATOM    681  O3' DG  X  21      42.545  58.190  49.966  0.00  0.00            
ATOM    682  P   DG  X  22      41.481  59.203  49.332  0.00  0.00            
ATOM    683  OP1 DG  X  22      40.215  59.092  50.133  0.00  0.00            
ATOM    684  OP2 DG  X  22      41.370  58.987  47.841  0.00  0.00            
ATOM    685  O5' DG  X  22      42.061  60.692  49.520  0.00  0.00            
ATOM    686  C5' DG  X  22      41.754  61.379  50.710  0.00  0.00            
ATOM    687  H5' DG  X  22      42.672  61.847  51.068  0.00  0.00            
ATOM    688 H5'' DG  X  22      41.369  60.597  51.385  0.00  0.00            
ATOM    689  C4' DG  X  22      40.647  62.371  50.446  0.00  0.00            
ATOM    690  H4' DG  X  22      39.809  61.823  49.999  0.00  0.00            
ATOM    691  O4' DG  X  22      40.139  62.788  51.774  0.00  0.00            
ATOM    692  C1' DG  X  22      40.200  64.177  51.878  0.00  0.00            
ATOM    693  H1' DG  X  22      39.343  64.750  51.504  0.00  0.00            
ATOM    694  N9  DG  X  22      40.351  64.643  53.310  0.00  0.00            
ATOM    695  C8  DG  X  22      41.436  64.620  54.087  0.00  0.00            
ATOM    696  H8  DG  X  22      42.418  64.299  53.743  0.00  0.00            
ATOM    697  N7  DG  X  22      41.258  64.856  55.387  0.00  0.00            
ATOM    698  C5  DG  X  22      39.958  65.278  55.449  0.00  0.00            
ATOM    699  C6  DG  X  22      39.112  65.856  56.476  0.00  0.00            
ATOM    700  O6  DG  X  22      39.374  65.982  57.668  0.00  0.00            
ATOM    701  N1  DG  X  22      37.895  66.239  56.018  0.00  0.00            
ATOM    702  H1  DG  X  22      37.241  66.628  56.665  0.00  0.00            
ATOM    703  C2  DG  X  22      37.483  66.073  54.755  0.00  0.00            
ATOM    704  N2  DG  X  22      36.296  66.615  54.519  0.00  0.00            
ATOM    705  H21 DG  X  22      35.921  67.163  55.268  0.00  0.00            
ATOM    706  H22 DG  X  22      35.791  66.568  53.635  0.00  0.00            
ATOM    707  N3  DG  X  22      38.110  65.515  53.708  0.00  0.00            
ATOM    708  C4  DG  X  22      39.346  65.172  54.105  0.00  0.00            
ATOM    709  C3' DG  X  22      41.133  63.712  49.833  0.00  0.00            
ATOM    710  H3' DG  X  22      42.067  63.623  49.269  0.00  0.00            
ATOM    711  C2' DG  X  22      41.426  64.598  51.057  0.00  0.00            
ATOM    712  H2' DG  X  22      42.353  64.216  51.502  0.00  0.00            
ATOM    713 H2'' DG  X  22      41.529  65.649  50.791  0.00  0.00            
ATOM    714  O3' DG  X  22      40.139  64.296  49.018  0.00  0.00            
ATOM    715  P   DT3 X  23      40.599  65.329  47.804  0.00  0.00            
ATOM    716  OP1 DT3 X  23      39.896  64.863  46.658  0.00  0.00            
ATOM    717  OP2 DT3 X  23      42.060  65.587  47.704  0.00  0.00            
ATOM    718  O5' DT3 X  23      39.949  66.779  48.054  0.00  0.00            
ATOM    719  C5' DT3 X  23      39.366  67.592  47.112  0.00  0.00            
ATOM    720  H5' DT3 X  23      38.468  67.084  46.754  0.00  0.00            
ATOM    721 H5'' DT3 X  23      40.092  67.654  46.297  0.00  0.00            
ATOM    722  C4' DT3 X  23      39.205  68.981  47.525  0.00  0.00            
ATOM    723  H4' DT3 X  23      40.135  69.510  47.663  0.00  0.00            
ATOM    724  O4' DT3 X  23      38.513  69.745  46.472  0.00  0.00            
ATOM    725  C1' DT3 X  23      37.690  70.724  47.110  0.00  0.00            
ATOM    726  H1' DT3 X  23      38.209  71.633  47.426  0.00  0.00            
ATOM    727  N1  DT3 X  23      36.516  71.108  46.263  0.00  0.00            
ATOM    728  C6  DT3 X  23      35.669  70.241  45.745  0.00  0.00            
ATOM    729  H6  DT3 X  23      35.876  69.190  45.973  0.00  0.00            
ATOM    730  C5  DT3 X  23      34.685  70.565  44.899  0.00  0.00            
ATOM    731  C7  DT3 X  23      33.847  69.487  44.330  0.00  0.00            
ATOM    732  H71 DT3 X  23      33.674  69.671  43.270  0.00  0.00            
ATOM    733  H72 DT3 X  23      34.244  68.486  44.550  0.00  0.00            
ATOM    734  H73 DT3 X  23      32.805  69.508  44.654  0.00  0.00            
ATOM    735  C4  DT3 X  23      34.569  71.946  44.482  0.00  0.00            
ATOM    736  O4  DT3 X  23      33.755  72.409  43.658  0.00  0.00            
ATOM    737  N3  DT3 X  23      35.528  72.823  44.911  0.00  0.00            
ATOM    738  H3  DT3 X  23      35.379  73.824  44.893  0.00  0.00            
ATOM    739  C2  DT3 X  23      36.471  72.469  45.866  0.00  0.00            
ATOM    740  O2  DT3 X  23      37.249  73.297  46.364  0.00  0.00            
ATOM    741  C3' DT3 X  23      38.347  69.099  48.779  0.00  0.00            
ATOM    742  H3' DT3 X  23      37.964  68.118  49.034  0.00  0.00            
ATOM    743  C2' DT3 X  23      37.231  69.981  48.425  0.00  0.00            
ATOM    744  H2' DT3 X  23      36.482  69.263  48.117  0.00  0.00            
ATOM    745 H2'' DT3 X  23      37.066  70.709  49.226  0.00  0.00            
ATOM    746  O3' DT3 X  23      39.091  69.805  49.846  0.00  0.00            
ATOM    747 HO3' DT3 X  23      39.949  69.423  50.001  0.00  0.00            
ATOM    748  K+  K+  X  24      41.106  56.059  61.461  0.00  0.00            
ATOM    749  K+  K+  X  25      43.769  53.929  63.583  0.00  0.00            
END
