# Supplementary material for: Complexity of Guanine Quadruplex Unfolding Pathways Revealed by Atomistic Pulling Simulations
Source: J Chem Inf Model. 2023 Jul 17;63(15):4716–31. doi: 10.1021/acs.jcim.3c00171 (PMC10428220; doi:10.1021/acs.jcim.3c00171)
Supplement: Supplementary file 2 — ci3c00171_si_002.zip [file ci3c00171_si_002.zip › coordinates/intermediates/GQ-reduced-number-quartets-from-uzipping.pdb]

ATOM      1 HO5' DT5 X   1      19.789   5.788  40.436  0.00  0.00            
ATOM      2  O5' DT5 X   1      20.169   6.579  40.048  0.00  0.00            
ATOM      3  C5' DT5 X   1      19.030   7.238  39.535  0.00  0.00            
ATOM      4  H5' DT5 X   1      18.584   6.729  38.682  0.00  0.00            
ATOM      5 H5'' DT5 X   1      19.430   8.179  39.178  0.00  0.00            
ATOM      6  C4' DT5 X   1      17.876   7.535  40.481  0.00  0.00            
ATOM      7  H4' DT5 X   1      17.217   8.215  39.939  0.00  0.00            
ATOM      8  O4' DT5 X   1      17.287   6.214  40.737  0.00  0.00            
ATOM      9  C1' DT5 X   1      16.902   6.081  42.065  0.00  0.00            
ATOM     10  H1' DT5 X   1      15.822   6.089  42.101  0.00  0.00            
ATOM     11  N1  DT5 X   1      17.303   4.681  42.374  0.00  0.00            
ATOM     12  C6  DT5 X   1      16.295   3.770  42.379  0.00  0.00            
ATOM     13  H6  DT5 X   1      15.285   4.059  42.126  0.00  0.00            
ATOM     14  C5  DT5 X   1      16.616   2.460  42.589  0.00  0.00            
ATOM     15  C7  DT5 X   1      15.488   1.408  42.483  0.00  0.00            
ATOM     16  H71 DT5 X   1      15.225   0.897  43.421  0.00  0.00            
ATOM     17  H72 DT5 X   1      14.649   1.938  42.030  0.00  0.00            
ATOM     18  H73 DT5 X   1      15.912   0.720  41.753  0.00  0.00            
ATOM     19  C4  DT5 X   1      18.015   2.052  42.863  0.00  0.00            
ATOM     20  O4  DT5 X   1      18.396   0.872  43.103  0.00  0.00            
ATOM     21  N3  DT5 X   1      18.914   2.983  42.888  0.00  0.00            
ATOM     22  H3  DT5 X   1      19.843   2.744  43.201  0.00  0.00            
ATOM     23  C2  DT5 X   1      18.653   4.263  42.479  0.00  0.00            
ATOM     24  O2  DT5 X   1      19.552   5.055  42.454  0.00  0.00            
ATOM     25  C3' DT5 X   1      18.250   8.184  41.823  0.00  0.00            
ATOM     26  H3' DT5 X   1      19.300   7.905  41.937  0.00  0.00            
ATOM     27  C2' DT5 X   1      17.507   7.341  42.839  0.00  0.00            
ATOM     28  H2' DT5 X   1      18.215   7.081  43.622  0.00  0.00            
ATOM     29 H2'' DT5 X   1      16.665   7.879  43.287  0.00  0.00            
ATOM     30  O3' DT5 X   1      18.238   9.594  41.835  0.00  0.00            
ATOM     31  P   DG  X   2      17.025  10.541  42.072  0.00  0.00            
ATOM     32  OP1 DG  X   2      16.660  10.539  43.521  0.00  0.00            
ATOM     33  OP2 DG  X   2      15.939  10.211  41.127  0.00  0.00            
ATOM     34  O5' DG  X   2      17.485  11.983  41.576  0.00  0.00            
ATOM     35  C5' DG  X   2      18.120  13.033  42.380  0.00  0.00            
ATOM     36  H5' DG  X   2      19.200  12.964  42.294  0.00  0.00            
ATOM     37 H5'' DG  X   2      17.946  12.801  43.439  0.00  0.00            
ATOM     38  C4' DG  X   2      17.669  14.442  42.100  0.00  0.00            
ATOM     39  H4' DG  X   2      16.579  14.501  42.136  0.00  0.00            
ATOM     40  O4' DG  X   2      18.083  15.301  43.163  0.00  0.00            
ATOM     41  C1' DG  X   2      18.553  16.563  42.707  0.00  0.00            
ATOM     42  H1' DG  X   2      17.683  17.172  42.475  0.00  0.00            
ATOM     43  N9  DG  X   2      19.559  17.263  43.552  0.00  0.00            
ATOM     44  C8  DG  X   2      20.878  16.895  43.797  0.00  0.00            
ATOM     45  H8  DG  X   2      21.281  15.916  43.577  0.00  0.00            
ATOM     46  N7  DG  X   2      21.636  17.836  44.181  0.00  0.00            
ATOM     47  C5  DG  X   2      20.733  18.934  44.419  0.00  0.00            
ATOM     48  C6  DG  X   2      20.909  20.263  44.872  0.00  0.00            
ATOM     49  O6  DG  X   2      21.987  20.855  45.097  0.00  0.00            
ATOM     50  N1  DG  X   2      19.727  20.961  45.048  0.00  0.00            
ATOM     51  H1  DG  X   2      19.925  21.911  45.350  0.00  0.00            
ATOM     52  C2  DG  X   2      18.469  20.510  44.773  0.00  0.00            
ATOM     53  N2  DG  X   2      17.478  21.308  44.790  0.00  0.00            
ATOM     54  H21 DG  X   2      17.595  22.288  44.992  0.00  0.00            
ATOM     55  H22 DG  X   2      16.519  21.027  44.616  0.00  0.00            
ATOM     56  N3  DG  X   2      18.253  19.260  44.360  0.00  0.00            
ATOM     57  C4  DG  X   2      19.414  18.492  44.173  0.00  0.00            
ATOM     58  C3' DG  X   2      18.193  15.195  40.864  0.00  0.00            
ATOM     59  H3' DG  X   2      18.726  14.457  40.255  0.00  0.00            
ATOM     60  C2' DG  X   2      19.279  16.166  41.449  0.00  0.00            
ATOM     61  H2' DG  X   2      20.159  15.537  41.532  0.00  0.00            
ATOM     62 H2'' DG  X   2      19.570  16.997  40.802  0.00  0.00            
ATOM     63  O3' DG  X   2      17.115  15.794  40.090  0.00  0.00            
ATOM     64  P   DG  X   3      17.185  17.186  39.293  0.00  0.00            
ATOM     65  OP1 DG  X   3      15.979  17.165  38.458  0.00  0.00            
ATOM     66  OP2 DG  X   3      18.528  17.399  38.668  0.00  0.00            
ATOM     67  O5' DG  X   3      16.990  18.354  40.324  0.00  0.00            
ATOM     68  C5' DG  X   3      17.938  19.395  40.379  0.00  0.00            
ATOM     69  H5' DG  X   3      18.344  19.505  41.391  0.00  0.00            
ATOM     70 H5'' DG  X   3      18.671  19.338  39.582  0.00  0.00            
ATOM     71  C4' DG  X   3      17.217  20.685  40.118  0.00  0.00            
ATOM     72  H4' DG  X   3      16.821  20.645  39.106  0.00  0.00            
ATOM     73  O4' DG  X   3      18.005  21.856  40.223  0.00  0.00            
ATOM     74  C1' DG  X   3      17.669  22.563  41.413  0.00  0.00            
ATOM     75  H1' DG  X   3      18.256  22.133  42.224  0.00  0.00            
ATOM     76  N9  DG  X   3      18.086  23.984  41.456  0.00  0.00            
ATOM     77  C8  DG  X   3      17.497  25.164  40.946  0.00  0.00            
ATOM     78  H8  DG  X   3      16.649  25.223  40.283  0.00  0.00            
ATOM     79  N7  DG  X   3      18.144  26.224  41.260  0.00  0.00            
ATOM     80  C5  DG  X   3      19.151  25.715  42.053  0.00  0.00            
ATOM     81  C6  DG  X   3      20.207  26.465  42.808  0.00  0.00            
ATOM     82  O6  DG  X   3      20.445  27.686  42.901  0.00  0.00            
ATOM     83  N1  DG  X   3      21.056  25.746  43.510  0.00  0.00            
ATOM     84  H1  DG  X   3      21.612  26.246  44.183  0.00  0.00            
ATOM     85  C2  DG  X   3      21.018  24.366  43.528  0.00  0.00            
ATOM     86  N2  DG  X   3      21.855  23.776  44.391  0.00  0.00            
ATOM     87  H21 DG  X   3      22.382  24.345  45.044  0.00  0.00            
ATOM     88  H22 DG  X   3      21.917  22.776  44.429  0.00  0.00            
ATOM     89  N3  DG  X   3      20.172  23.605  42.804  0.00  0.00            
ATOM     90  C4  DG  X   3      19.264  24.345  42.061  0.00  0.00            
ATOM     91  C3' DG  X   3      16.092  20.981  41.134  0.00  0.00            
ATOM     92  H3' DG  X   3      16.280  20.340  42.014  0.00  0.00            
ATOM     93  C2' DG  X   3      16.228  22.411  41.637  0.00  0.00            
ATOM     94  H2' DG  X   3      16.034  22.599  42.696  0.00  0.00            
ATOM     95 H2'' DG  X   3      15.729  23.151  41.006  0.00  0.00            
ATOM     96  O3' DG  X   3      14.745  20.640  40.698  0.00  0.00            
ATOM     97  P   DG  X   4      13.907  21.550  39.686  0.00  0.00            
ATOM     98  OP1 DG  X   4      13.492  22.788  40.427  0.00  0.00            
ATOM     99  OP2 DG  X   4      12.941  20.610  38.961  0.00  0.00            
ATOM    100  O5' DG  X   4      14.951  21.983  38.501  0.00  0.00            
ATOM    101  C5' DG  X   4      14.643  22.984  37.611  0.00  0.00            
ATOM    102  H5' DG  X   4      14.269  23.753  38.281  0.00  0.00            
ATOM    103 H5'' DG  X   4      13.826  22.574  37.008  0.00  0.00            
ATOM    104  C4' DG  X   4      15.796  23.477  36.737  0.00  0.00            
ATOM    105  H4' DG  X   4      15.347  24.238  36.096  0.00  0.00            
ATOM    106  O4' DG  X   4      16.711  24.128  37.541  0.00  0.00            
ATOM    107  C1' DG  X   4      17.964  23.971  36.876  0.00  0.00            
ATOM    108  H1' DG  X   4      17.907  24.502  35.936  0.00  0.00            
ATOM    109  N9  DG  X   4      19.100  24.431  37.701  0.00  0.00            
ATOM    110  C8  DG  X   4      19.938  23.751  38.573  0.00  0.00            
ATOM    111  H8  DG  X   4      19.979  22.691  38.802  0.00  0.00            
ATOM    112  N7  DG  X   4      20.734  24.491  39.257  0.00  0.00            
ATOM    113  C5  DG  X   4      20.394  25.782  38.828  0.00  0.00            
ATOM    114  C6  DG  X   4      20.890  27.102  39.152  0.00  0.00            
ATOM    115  O6  DG  X   4      21.777  27.322  39.986  0.00  0.00            
ATOM    116  N1  DG  X   4      20.181  28.152  38.521  0.00  0.00            
ATOM    117  H1  DG  X   4      20.399  29.112  38.743  0.00  0.00            
ATOM    118  C2  DG  X   4      19.085  27.951  37.746  0.00  0.00            
ATOM    119  N2  DG  X   4      18.274  28.980  37.504  0.00  0.00            
ATOM    120  H21 DG  X   4      18.501  29.820  38.027  0.00  0.00            
ATOM    121  H22 DG  X   4      17.537  28.970  36.812  0.00  0.00            
ATOM    122  N3  DG  X   4      18.688  26.751  37.323  0.00  0.00            
ATOM    123  C4  DG  X   4      19.307  25.781  37.924  0.00  0.00            
ATOM    124  C3' DG  X   4      16.540  22.450  35.888  0.00  0.00            
ATOM    125  H3' DG  X   4      16.112  21.449  35.945  0.00  0.00            
ATOM    126  C2' DG  X   4      17.978  22.471  36.524  0.00  0.00            
ATOM    127  H2' DG  X   4      18.035  21.920  37.463  0.00  0.00            
ATOM    128 H2'' DG  X   4      18.831  22.293  35.877  0.00  0.00            
ATOM    129  O3' DG  X   4      16.645  23.012  34.559  0.00  0.00            
ATOM    130  P   DT  X   5      16.401  22.184  33.197  0.00  0.00            
ATOM    131  OP1 DT  X   5      15.102  21.481  33.311  0.00  0.00            
ATOM    132  OP2 DT  X   5      17.644  21.436  32.781  0.00  0.00            
ATOM    133  O5' DT  X   5      16.034  23.315  32.107  0.00  0.00            
ATOM    134  C5' DT  X   5      16.924  24.277  31.572  0.00  0.00            
ATOM    135  H5' DT  X   5      16.939  24.078  30.492  0.00  0.00            
ATOM    136 H5'' DT  X   5      17.964  24.008  31.776  0.00  0.00            
ATOM    137  C4' DT  X   5      16.631  25.796  31.833  0.00  0.00            
ATOM    138  H4' DT  X   5      17.182  26.478  31.186  0.00  0.00            
ATOM    139  O4' DT  X   5      15.251  25.954  31.648  0.00  0.00            
ATOM    140  C1' DT  X   5      14.586  26.451  32.806  0.00  0.00            
ATOM    141  H1' DT  X   5      14.645  27.532  32.638  0.00  0.00            
ATOM    142  N1  DT  X   5      13.196  25.949  32.910  0.00  0.00            
ATOM    143  C6  DT  X   5      12.888  24.628  33.147  0.00  0.00            
ATOM    144  H6  DT  X   5      13.698  23.919  33.299  0.00  0.00            
ATOM    145  C5  DT  X   5      11.638  24.156  33.131  0.00  0.00            
ATOM    146  C7  DT  X   5      11.379  22.695  33.528  0.00  0.00            
ATOM    147  H71 DT  X   5      10.833  22.276  32.695  0.00  0.00            
ATOM    148  H72 DT  X   5      12.299  22.166  33.781  0.00  0.00            
ATOM    149  H73 DT  X   5      10.686  22.513  34.345  0.00  0.00            
ATOM    150  C4  DT  X   5      10.548  25.045  33.008  0.00  0.00            
ATOM    151  O4  DT  X   5       9.308  24.793  33.103  0.00  0.00            
ATOM    152  N3  DT  X   5      10.907  26.306  32.532  0.00  0.00            
ATOM    153  H3  DT  X   5      10.158  26.875  32.150  0.00  0.00            
ATOM    154  C2  DT  X   5      12.187  26.828  32.547  0.00  0.00            
ATOM    155  O2  DT  X   5      12.376  27.989  32.220  0.00  0.00            
ATOM    156  C3' DT  X   5      16.865  26.334  33.265  0.00  0.00            
ATOM    157  H3' DT  X   5      17.623  25.775  33.817  0.00  0.00            
ATOM    158  C2' DT  X   5      15.492  26.221  33.939  0.00  0.00            
ATOM    159  H2' DT  X   5      15.292  25.240  34.357  0.00  0.00            
ATOM    160 H2'' DT  X   5      15.488  26.930  34.780  0.00  0.00            
ATOM    161  O3' DT  X   5      17.382  27.665  33.459  0.00  0.00            
ATOM    162  P   DT  X   6      18.843  28.158  32.845  0.00  0.00            
ATOM    163  OP1 DT  X   6      18.455  29.279  31.945  0.00  0.00            
ATOM    164  OP2 DT  X   6      19.567  27.060  32.247  0.00  0.00            
ATOM    165  O5' DT  X   6      19.708  28.778  34.060  0.00  0.00            
ATOM    166  C5' DT  X   6      19.493  30.106  34.641  0.00  0.00            
ATOM    167  H5' DT  X   6      18.621  30.144  35.287  0.00  0.00            
ATOM    168 H5'' DT  X   6      19.226  30.727  33.801  0.00  0.00            
ATOM    169  C4' DT  X   6      20.740  30.687  35.276  0.00  0.00            
ATOM    170  H4' DT  X   6      20.566  31.646  35.777  0.00  0.00            
ATOM    171  O4' DT  X   6      21.287  29.807  36.297  0.00  0.00            
ATOM    172  C1' DT  X   6      22.609  29.479  36.092  0.00  0.00            
ATOM    173  H1' DT  X   6      23.245  30.139  36.685  0.00  0.00            
ATOM    174  N1  DT  X   6      22.860  28.009  36.451  0.00  0.00            
ATOM    175  C6  DT  X   6      22.274  26.899  35.867  0.00  0.00            
ATOM    176  H6  DT  X   6      21.526  27.199  35.154  0.00  0.00            
ATOM    177  C5  DT  X   6      22.655  25.599  36.096  0.00  0.00            
ATOM    178  C7  DT  X   6      21.889  24.519  35.422  0.00  0.00            
ATOM    179  H71 DT  X   6      21.111  25.009  34.849  0.00  0.00            
ATOM    180  H72 DT  X   6      22.592  24.031  34.754  0.00  0.00            
ATOM    181  H73 DT  X   6      21.507  23.867  36.219  0.00  0.00            
ATOM    182  C4  DT  X   6      23.701  25.349  37.060  0.00  0.00            
ATOM    183  O4  DT  X   6      24.192  24.290  37.420  0.00  0.00            
ATOM    184  N3  DT  X   6      24.157  26.539  37.684  0.00  0.00            
ATOM    185  H3  DT  X   6      25.116  26.420  37.987  0.00  0.00            
ATOM    186  C2  DT  X   6      23.776  27.829  37.474  0.00  0.00            
ATOM    187  O2  DT  X   6      24.352  28.769  38.018  0.00  0.00            
ATOM    188  C3' DT  X   6      21.874  30.851  34.221  0.00  0.00            
ATOM    189  H3' DT  X   6      21.508  30.612  33.219  0.00  0.00            
ATOM    190  C2' DT  X   6      22.824  29.712  34.553  0.00  0.00            
ATOM    191  H2' DT  X   6      22.588  28.832  33.971  0.00  0.00            
ATOM    192 H2'' DT  X   6      23.855  29.974  34.318  0.00  0.00            
ATOM    193  O3' DT  X   6      22.331  32.211  34.395  0.00  0.00            
ATOM    194  P   DA  X   7      22.003  33.392  33.345  0.00  0.00            
ATOM    195  OP1 DA  X   7      20.543  33.590  33.240  0.00  0.00            
ATOM    196  OP2 DA  X   7      22.738  33.125  32.118  0.00  0.00            
ATOM    197  O5' DA  X   7      22.618  34.612  34.110  0.00  0.00            
ATOM    198  C5' DA  X   7      21.913  35.179  35.268  0.00  0.00            
ATOM    199  H5' DA  X   7      21.551  34.498  36.015  0.00  0.00            
ATOM    200 H5'' DA  X   7      21.063  35.808  35.005  0.00  0.00            
ATOM    201  C4' DA  X   7      22.909  36.110  35.973  0.00  0.00            
ATOM    202  H4' DA  X   7      22.325  36.588  36.751  0.00  0.00            
ATOM    203  O4' DA  X   7      23.947  35.410  36.616  0.00  0.00            
ATOM    204  C1' DA  X   7      24.874  36.411  36.971  0.00  0.00            
ATOM    205  H1' DA  X   7      24.560  36.980  37.841  0.00  0.00            
ATOM    206  N9  DA  X   7      26.154  35.743  37.345  0.00  0.00            
ATOM    207  C8  DA  X   7      26.659  35.682  38.637  0.00  0.00            
ATOM    208  H8  DA  X   7      26.165  35.960  39.565  0.00  0.00            
ATOM    209  N7  DA  X   7      27.840  35.123  38.741  0.00  0.00            
ATOM    210  C5  DA  X   7      28.145  34.816  37.411  0.00  0.00            
ATOM    211  C6  DA  X   7      29.189  34.159  36.674  0.00  0.00            
ATOM    212  N6  DA  X   7      30.247  33.779  37.278  0.00  0.00            
ATOM    213  H61 DA  X   7      31.030  33.331  36.820  0.00  0.00            
ATOM    214  H62 DA  X   7      30.373  34.098  38.219  0.00  0.00            
ATOM    215  N1  DA  X   7      29.185  33.951  35.364  0.00  0.00            
ATOM    216  C2  DA  X   7      28.126  34.330  34.761  0.00  0.00            
ATOM    217  H2  DA  X   7      28.161  34.211  33.691  0.00  0.00            
ATOM    218  N3  DA  X   7      27.014  34.857  35.227  0.00  0.00            
ATOM    219  C4  DA  X   7      27.118  35.166  36.558  0.00  0.00            
ATOM    220  C3' DA  X   7      23.541  37.152  35.037  0.00  0.00            
ATOM    221  H3' DA  X   7      23.685  36.804  34.027  0.00  0.00            
ATOM    222  C2' DA  X   7      24.888  37.313  35.722  0.00  0.00            
ATOM    223  H2' DA  X   7      25.661  37.026  35.025  0.00  0.00            
ATOM    224 H2'' DA  X   7      25.055  38.383  35.895  0.00  0.00            
ATOM    225  O3' DA  X   7      22.779  38.411  34.976  0.00  0.00            
ATOM    226  P   DG  X   8      22.283  39.188  36.315  0.00  0.00            
ATOM    227  OP1 DG  X   8      21.852  40.538  35.965  0.00  0.00            
ATOM    228  OP2 DG  X   8      23.208  38.998  37.428  0.00  0.00            
ATOM    229  O5' DG  X   8      20.962  38.416  36.709  0.00  0.00            
ATOM    230  C5' DG  X   8      19.896  38.335  35.745  0.00  0.00            
ATOM    231  H5' DG  X   8      20.310  37.917  34.826  0.00  0.00            
ATOM    232 H5'' DG  X   8      19.595  39.355  35.495  0.00  0.00            
ATOM    233  C4' DG  X   8      18.755  37.463  36.269  0.00  0.00            
ATOM    234  H4' DG  X   8      17.898  37.652  35.626  0.00  0.00            
ATOM    235  O4' DG  X   8      19.048  36.093  36.228  0.00  0.00            
ATOM    236  C1' DG  X   8      18.504  35.491  37.395  0.00  0.00            
ATOM    237  H1' DG  X   8      17.435  35.349  37.221  0.00  0.00            
ATOM    238  N9  DG  X   8      18.975  34.081  37.715  0.00  0.00            
ATOM    239  C8  DG  X   8      18.298  32.880  37.560  0.00  0.00            
ATOM    240  H8  DG  X   8      17.249  32.869  37.256  0.00  0.00            
ATOM    241  N7  DG  X   8      18.977  31.850  38.051  0.00  0.00            
ATOM    242  C5  DG  X   8      20.225  32.402  38.477  0.00  0.00            
ATOM    243  C6  DG  X   8      21.323  31.842  39.211  0.00  0.00            
ATOM    244  O6  DG  X   8      21.564  30.653  39.440  0.00  0.00            
ATOM    245  N1  DG  X   8      22.340  32.694  39.486  0.00  0.00            
ATOM    246  H1  DG  X   8      23.220  32.345  39.859  0.00  0.00            
ATOM    247  C2  DG  X   8      22.219  34.034  39.297  0.00  0.00            
ATOM    248  N2  DG  X   8      23.176  34.764  39.832  0.00  0.00            
ATOM    249  H21 DG  X   8      23.924  34.365  40.384  0.00  0.00            
ATOM    250  H22 DG  X   8      23.035  35.764  39.763  0.00  0.00            
ATOM    251  N3  DG  X   8      21.181  34.613  38.654  0.00  0.00            
ATOM    252  C4  DG  X   8      20.193  33.762  38.309  0.00  0.00            
ATOM    253  C3' DG  X   8      18.349  37.880  37.718  0.00  0.00            
ATOM    254  H3' DG  X   8      18.956  38.660  38.161  0.00  0.00            
ATOM    255  C2' DG  X   8      18.608  36.569  38.427  0.00  0.00            
ATOM    256  H2' DG  X   8      19.617  36.600  38.821  0.00  0.00            
ATOM    257 H2'' DG  X   8      18.005  36.437  39.334  0.00  0.00            
ATOM    258  O3' DG  X   8      16.998  38.298  37.803  0.00  0.00            
ATOM    259  P   DG  X   9      16.292  38.715  39.171  0.00  0.00            
ATOM    260  OP1 DG  X   9      15.262  39.743  38.849  0.00  0.00            
ATOM    261  OP2 DG  X   9      17.268  39.015  40.235  0.00  0.00            
ATOM    262  O5' DG  X   9      15.613  37.353  39.547  0.00  0.00            
ATOM    263  C5' DG  X   9      14.627  36.743  38.702  0.00  0.00            
ATOM    264  H5' DG  X   9      14.891  36.705  37.653  0.00  0.00            
ATOM    265 H5'' DG  X   9      13.656  37.231  38.669  0.00  0.00            
ATOM    266  C4' DG  X   9      14.457  35.322  39.269  0.00  0.00            
ATOM    267  H4' DG  X   9      13.771  34.892  38.536  0.00  0.00            
ATOM    268  O4' DG  X   9      15.628  34.623  39.203  0.00  0.00            
ATOM    269  C1' DG  X   9      15.705  33.832  40.382  0.00  0.00            
ATOM    270  H1' DG  X   9      15.218  32.912  40.068  0.00  0.00            
ATOM    271  N9  DG  X   9      17.064  33.383  40.746  0.00  0.00            
ATOM    272  C8  DG  X   9      18.051  34.224  41.311  0.00  0.00            
ATOM    273  H8  DG  X   9      18.029  35.304  41.423  0.00  0.00            
ATOM    274  N7  DG  X   9      19.100  33.565  41.764  0.00  0.00            
ATOM    275  C5  DG  X   9      18.773  32.245  41.441  0.00  0.00            
ATOM    276  C6  DG  X   9      19.494  31.046  41.822  0.00  0.00            
ATOM    277  O6  DG  X   9      20.602  30.947  42.336  0.00  0.00            
ATOM    278  N1  DG  X   9      18.717  29.855  41.627  0.00  0.00            
ATOM    279  H1  DG  X   9      19.147  28.985  41.898  0.00  0.00            
ATOM    280  C2  DG  X   9      17.509  29.884  40.963  0.00  0.00            
ATOM    281  N2  DG  X   9      16.891  28.783  40.829  0.00  0.00            
ATOM    282  H21 DG  X   9      17.252  27.863  40.999  0.00  0.00            
ATOM    283  H22 DG  X   9      15.882  28.822  40.715  0.00  0.00            
ATOM    284  N3  DG  X   9      16.799  30.953  40.642  0.00  0.00            
ATOM    285  C4  DG  X   9      17.536  32.134  40.866  0.00  0.00            
ATOM    286  C3' DG  X   9      13.921  35.359  40.717  0.00  0.00            
ATOM    287  H3' DG  X   9      13.808  36.388  41.068  0.00  0.00            
ATOM    288  C2' DG  X   9      14.930  34.589  41.470  0.00  0.00            
ATOM    289  H2' DG  X   9      15.537  35.349  41.943  0.00  0.00            
ATOM    290 H2'' DG  X   9      14.329  33.857  42.016  0.00  0.00            
ATOM    291  O3' DG  X   9      12.662  34.787  40.751  0.00  0.00            
ATOM    292  P   DG  X  10      11.607  35.003  41.888  0.00  0.00            
ATOM    293  OP1 DG  X  10      10.300  35.012  41.182  0.00  0.00            
ATOM    294  OP2 DG  X  10      11.812  36.202  42.670  0.00  0.00            
ATOM    295  O5' DG  X  10      11.625  33.702  42.966  0.00  0.00            
ATOM    296  C5' DG  X  10      10.526  32.780  43.020  0.00  0.00            
ATOM    297  H5' DG  X  10      10.311  32.391  42.019  0.00  0.00            
ATOM    298 H5'' DG  X  10       9.674  33.368  43.368  0.00  0.00            
ATOM    299  C4' DG  X  10      10.735  31.589  43.979  0.00  0.00            
ATOM    300  H4' DG  X  10       9.876  30.958  43.775  0.00  0.00            
ATOM    301  O4' DG  X  10      11.977  30.931  43.693  0.00  0.00            
ATOM    302  C1' DG  X  10      12.462  30.570  44.934  0.00  0.00            
ATOM    303  H1' DG  X  10      11.812  29.768  45.321  0.00  0.00            
ATOM    304  N9  DG  X  10      13.863  30.132  44.879  0.00  0.00            
ATOM    305  C8  DG  X  10      14.276  28.833  44.779  0.00  0.00            
ATOM    306  H8  DG  X  10      13.557  28.032  44.745  0.00  0.00            
ATOM    307  N7  DG  X  10      15.567  28.615  44.633  0.00  0.00            
ATOM    308  C5  DG  X  10      16.015  29.936  44.677  0.00  0.00            
ATOM    309  C6  DG  X  10      17.384  30.418  44.613  0.00  0.00            
ATOM    310  O6  DG  X  10      18.445  29.800  44.566  0.00  0.00            
ATOM    311  N1  DG  X  10      17.582  31.749  44.536  0.00  0.00            
ATOM    312  H1  DG  X  10      18.521  32.120  44.610  0.00  0.00            
ATOM    313  C2  DG  X  10      16.520  32.597  44.663  0.00  0.00            
ATOM    314  N2  DG  X  10      16.779  33.897  44.566  0.00  0.00            
ATOM    315  H21 DG  X  10      17.708  34.279  44.710  0.00  0.00            
ATOM    316  H22 DG  X  10      16.007  34.556  44.624  0.00  0.00            
ATOM    317  N3  DG  X  10      15.200  32.204  44.837  0.00  0.00            
ATOM    318  C4  DG  X  10      15.013  30.864  44.715  0.00  0.00            
ATOM    319  C3' DG  X  10      10.778  32.127  45.440  0.00  0.00            
ATOM    320  H3' DG  X  10      10.616  33.196  45.611  0.00  0.00            
ATOM    321  C2' DG  X  10      12.267  31.828  45.775  0.00  0.00            
ATOM    322  H2' DG  X  10      12.857  32.670  45.429  0.00  0.00            
ATOM    323 H2'' DG  X  10      12.353  31.657  46.845  0.00  0.00            
ATOM    324  O3' DG  X  10      10.005  31.454  46.426  0.00  0.00            
ATOM    325  P   DT  X  11       8.504  31.741  46.651  0.00  0.00            
ATOM    326  OP1 DT  X  11       7.874  30.500  47.086  0.00  0.00            
ATOM    327  OP2 DT  X  11       7.977  32.452  45.480  0.00  0.00            
ATOM    328  O5' DT  X  11       8.488  32.830  47.752  0.00  0.00            
ATOM    329  C5' DT  X  11       8.863  32.458  49.083  0.00  0.00            
ATOM    330  H5' DT  X  11       9.245  31.439  49.133  0.00  0.00            
ATOM    331 H5'' DT  X  11       7.991  32.546  49.730  0.00  0.00            
ATOM    332  C4' DT  X  11       9.800  33.469  49.648  0.00  0.00            
ATOM    333  H4' DT  X  11       9.288  34.418  49.778  0.00  0.00            
ATOM    334  O4' DT  X  11      10.276  32.848  50.899  0.00  0.00            
ATOM    335  C1' DT  X  11      11.746  32.920  50.915  0.00  0.00            
ATOM    336  H1' DT  X  11      12.193  33.880  51.208  0.00  0.00            
ATOM    337  N1  DT  X  11      12.264  31.789  51.805  0.00  0.00            
ATOM    338  C6  DT  X  11      12.217  30.490  51.423  0.00  0.00            
ATOM    339  H6  DT  X  11      11.892  30.251  50.432  0.00  0.00            
ATOM    340  C5  DT  X  11      12.525  29.519  52.323  0.00  0.00            
ATOM    341  C7  DT  X  11      12.549  28.040  51.871  0.00  0.00            
ATOM    342  H71 DT  X  11      11.878  27.538  52.558  0.00  0.00            
ATOM    343  H72 DT  X  11      12.334  28.001  50.810  0.00  0.00            
ATOM    344  H73 DT  X  11      13.569  27.691  52.084  0.00  0.00            
ATOM    345  C4  DT  X  11      12.940  29.858  53.705  0.00  0.00            
ATOM    346  O4  DT  X  11      13.397  29.107  54.566  0.00  0.00            
ATOM    347  N3  DT  X  11      12.997  31.167  53.937  0.00  0.00            
ATOM    348  H3  DT  X  11      13.363  31.417  54.849  0.00  0.00            
ATOM    349  C2  DT  X  11      12.548  32.138  53.117  0.00  0.00            
ATOM    350  O2  DT  X  11      12.534  33.317  53.599  0.00  0.00            
ATOM    351  C3' DT  X  11      11.072  33.732  48.844  0.00  0.00            
ATOM    352  H3' DT  X  11      11.127  33.494  47.783  0.00  0.00            
ATOM    353  C2' DT  X  11      12.012  32.683  49.446  0.00  0.00            
ATOM    354  H2' DT  X  11      11.685  31.733  49.043  0.00  0.00            
ATOM    355 H2'' DT  X  11      13.033  32.895  49.110  0.00  0.00            
ATOM    356  O3' DT  X  11      11.380  35.142  48.987  0.00  0.00            
ATOM    357  P   DT  X  12      12.710  35.805  48.503  0.00  0.00            
ATOM    358  OP1 DT  X  12      12.489  37.245  48.244  0.00  0.00            
ATOM    359  OP2 DT  X  12      13.246  35.078  47.324  0.00  0.00            
ATOM    360  O5' DT  X  12      13.836  35.585  49.677  0.00  0.00            
ATOM    361  C5' DT  X  12      13.830  36.303  50.868  0.00  0.00            
ATOM    362  H5' DT  X  12      12.939  35.971  51.424  0.00  0.00            
ATOM    363 H5'' DT  X  12      13.840  37.374  50.630  0.00  0.00            
ATOM    364  C4' DT  X  12      15.007  35.984  51.762  0.00  0.00            
ATOM    365  H4' DT  X  12      14.973  36.562  52.703  0.00  0.00            
ATOM    366  O4' DT  X  12      14.978  34.623  52.170  0.00  0.00            
ATOM    367  C1' DT  X  12      16.250  34.016  51.974  0.00  0.00            
ATOM    368  H1' DT  X  12      16.946  34.095  52.807  0.00  0.00            
ATOM    369  N1  DT  X  12      16.083  32.545  51.831  0.00  0.00            
ATOM    370  C6  DT  X  12      15.408  32.066  50.758  0.00  0.00            
ATOM    371  H6  DT  X  12      14.899  32.646  50.017  0.00  0.00            
ATOM    372  C5  DT  X  12      15.400  30.726  50.596  0.00  0.00            
ATOM    373  C7  DT  X  12      14.676  30.157  49.362  0.00  0.00            
ATOM    374  H71 DT  X  12      15.399  29.779  48.635  0.00  0.00            
ATOM    375  H72 DT  X  12      14.076  29.305  49.679  0.00  0.00            
ATOM    376  H73 DT  X  12      14.087  30.947  48.891  0.00  0.00            
ATOM    377  C4  DT  X  12      15.928  29.776  51.567  0.00  0.00            
ATOM    378  O4  DT  X  12      16.030  28.556  51.505  0.00  0.00            
ATOM    379  N3  DT  X  12      16.393  30.415  52.639  0.00  0.00            
ATOM    380  H3  DT  X  12      16.690  29.904  53.450  0.00  0.00            
ATOM    381  C2  DT  X  12      16.570  31.765  52.862  0.00  0.00            
ATOM    382  O2  DT  X  12      17.025  32.144  53.924  0.00  0.00            
ATOM    383  C3' DT  X  12      16.390  36.277  51.068  0.00  0.00            
ATOM    384  H3' DT  X  12      16.252  36.818  50.138  0.00  0.00            
ATOM    385  C2' DT  X  12      16.813  34.858  50.848  0.00  0.00            
ATOM    386  H2' DT  X  12      16.427  34.439  49.915  0.00  0.00            
ATOM    387 H2'' DT  X  12      17.893  34.650  50.861  0.00  0.00            
ATOM    388  O3' DT  X  12      17.104  37.057  52.112  0.00  0.00            
ATOM    389  P   DA  X  13      18.474  37.719  51.998  0.00  0.00            
ATOM    390  OP1 DA  X  13      18.678  38.568  53.190  0.00  0.00            
ATOM    391  OP2 DA  X  13      18.568  38.281  50.629  0.00  0.00            
ATOM    392  O5' DA  X  13      19.476  36.461  52.020  0.00  0.00            
ATOM    393  C5' DA  X  13      19.752  35.659  53.200  0.00  0.00            
ATOM    394  H5' DA  X  13      18.752  35.377  53.526  0.00  0.00            
ATOM    395 H5'' DA  X  13      20.209  36.319  53.933  0.00  0.00            
ATOM    396  C4' DA  X  13      20.445  34.381  52.931  0.00  0.00            
ATOM    397  H4' DA  X  13      20.572  33.959  53.921  0.00  0.00            
ATOM    398  O4' DA  X  13      19.659  33.390  52.336  0.00  0.00            
ATOM    399  C1' DA  X  13      20.712  32.423  52.009  0.00  0.00            
ATOM    400  H1' DA  X  13      21.289  32.102  52.871  0.00  0.00            
ATOM    401  N9  DA  X  13      20.147  31.203  51.335  0.00  0.00            
ATOM    402  C8  DA  X  13      20.257  29.932  51.834  0.00  0.00            
ATOM    403  H8  DA  X  13      20.623  29.781  52.835  0.00  0.00            
ATOM    404  N7  DA  X  13      19.621  29.062  51.090  0.00  0.00            
ATOM    405  C5  DA  X  13      19.134  29.833  49.979  0.00  0.00            
ATOM    406  C6  DA  X  13      18.349  29.483  48.906  0.00  0.00            
ATOM    407  N6  DA  X  13      17.832  28.313  48.522  0.00  0.00            
ATOM    408  H61 DA  X  13      17.255  28.323  47.700  0.00  0.00            
ATOM    409  H62 DA  X  13      17.711  27.572  49.190  0.00  0.00            
ATOM    410  N1  DA  X  13      18.031  30.434  47.966  0.00  0.00            
ATOM    411  C2  DA  X  13      18.549  31.645  48.110  0.00  0.00            
ATOM    412  H2  DA  X  13      18.271  32.246  47.269  0.00  0.00            
ATOM    413  N3  DA  X  13      19.204  32.114  49.113  0.00  0.00            
ATOM    414  C4  DA  X  13      19.482  31.123  50.102  0.00  0.00            
ATOM    415  C3' DA  X  13      21.739  34.524  52.066  0.00  0.00            
ATOM    416  H3' DA  X  13      21.779  35.455  51.508  0.00  0.00            
ATOM    417  C2' DA  X  13      21.504  33.315  51.154  0.00  0.00            
ATOM    418  H2' DA  X  13      20.937  33.665  50.282  0.00  0.00            
ATOM    419 H2'' DA  X  13      22.446  32.907  50.797  0.00  0.00            
ATOM    420  O3' DA  X  13      22.825  34.414  53.000  0.00  0.00            
ATOM    421  P   DG  X  14      24.397  34.067  52.756  0.00  0.00            
ATOM    422  OP1 DG  X  14      25.131  34.246  54.059  0.00  0.00            
ATOM    423  OP2 DG  X  14      24.850  34.860  51.629  0.00  0.00            
ATOM    424  O5' DG  X  14      24.411  32.598  52.334  0.00  0.00            
ATOM    425  C5' DG  X  14      24.159  31.586  53.291  0.00  0.00            
ATOM    426  H5' DG  X  14      23.336  31.864  53.948  0.00  0.00            
ATOM    427 H5'' DG  X  14      25.036  31.596  53.935  0.00  0.00            
ATOM    428  C4' DG  X  14      24.013  30.237  52.709  0.00  0.00            
ATOM    429  H4' DG  X  14      23.701  29.575  53.526  0.00  0.00            
ATOM    430  O4' DG  X  14      23.127  30.257  51.565  0.00  0.00            
ATOM    431  C1' DG  X  14      23.452  29.029  50.885  0.00  0.00            
ATOM    432  H1' DG  X  14      23.181  28.137  51.442  0.00  0.00            
ATOM    433  N9  DG  X  14      22.637  28.979  49.571  0.00  0.00            
ATOM    434  C8  DG  X  14      22.399  29.960  48.652  0.00  0.00            
ATOM    435  H8  DG  X  14      22.687  30.980  48.795  0.00  0.00            
ATOM    436  N7  DG  X  14      21.834  29.551  47.489  0.00  0.00            
ATOM    437  C5  DG  X  14      21.626  28.180  47.716  0.00  0.00            
ATOM    438  C6  DG  X  14      20.980  27.180  46.922  0.00  0.00            
ATOM    439  O6  DG  X  14      20.374  27.371  45.840  0.00  0.00            
ATOM    440  N1  DG  X  14      21.040  25.860  47.421  0.00  0.00            
ATOM    441  H1  DG  X  14      20.613  25.090  46.928  0.00  0.00            
ATOM    442  C2  DG  X  14      21.526  25.669  48.632  0.00  0.00            
ATOM    443  N2  DG  X  14      21.416  24.488  49.160  0.00  0.00            
ATOM    444  H21 DG  X  14      21.039  23.768  48.557  0.00  0.00            
ATOM    445  H22 DG  X  14      21.622  24.527  50.151  0.00  0.00            
ATOM    446  N3  DG  X  14      22.041  26.538  49.485  0.00  0.00            
ATOM    447  C4  DG  X  14      22.161  27.809  48.958  0.00  0.00            
ATOM    448  C3' DG  X  14      25.346  29.559  52.283  0.00  0.00            
ATOM    449  H3' DG  X  14      26.085  30.351  52.237  0.00  0.00            
ATOM    450  C2' DG  X  14      24.982  29.051  50.831  0.00  0.00            
ATOM    451  H2' DG  X  14      25.214  29.673  49.972  0.00  0.00            
ATOM    452 H2'' DG  X  14      25.355  28.062  50.561  0.00  0.00            
ATOM    453  O3' DG  X  14      25.724  28.539  53.143  0.00  0.00            
ATOM    454  P   DG  X  15      27.214  28.041  53.268  0.00  0.00            
ATOM    455  OP1 DG  X  15      27.251  27.189  54.477  0.00  0.00            
ATOM    456  OP2 DG  X  15      28.102  29.202  53.293  0.00  0.00            
ATOM    457  O5' DG  X  15      27.441  27.243  51.948  0.00  0.00            
ATOM    458  C5' DG  X  15      26.913  25.943  51.814  0.00  0.00            
ATOM    459  H5' DG  X  15      25.912  25.850  52.220  0.00  0.00            
ATOM    460 H5'' DG  X  15      27.431  25.312  52.535  0.00  0.00            
ATOM    461  C4' DG  X  15      26.899  25.154  50.572  0.00  0.00            
ATOM    462  H4' DG  X  15      26.700  24.094  50.690  0.00  0.00            
ATOM    463  O4' DG  X  15      25.852  25.584  49.699  0.00  0.00            
ATOM    464  C1' DG  X  15      26.248  25.067  48.430  0.00  0.00            
ATOM    465  H1' DG  X  15      26.219  23.977  48.428  0.00  0.00            
ATOM    466  N9  DG  X  15      25.341  25.617  47.327  0.00  0.00            
ATOM    467  C8  DG  X  15      24.365  24.866  46.722  0.00  0.00            
ATOM    468  H8  DG  X  15      24.135  23.845  46.990  0.00  0.00            
ATOM    469  N7  DG  X  15      23.627  25.536  45.890  0.00  0.00            
ATOM    470  C5  DG  X  15      24.295  26.807  45.835  0.00  0.00            
ATOM    471  C6  DG  X  15      23.996  27.998  45.175  0.00  0.00            
ATOM    472  O6  DG  X  15      23.149  28.228  44.342  0.00  0.00            
ATOM    473  N1  DG  X  15      24.792  29.129  45.560  0.00  0.00            
ATOM    474  H1  DG  X  15      24.673  29.959  45.011  0.00  0.00            
ATOM    475  C2  DG  X  15      25.669  29.068  46.513  0.00  0.00            
ATOM    476  N2  DG  X  15      26.246  30.169  46.907  0.00  0.00            
ATOM    477  H21 DG  X  15      25.865  31.069  46.657  0.00  0.00            
ATOM    478  H22 DG  X  15      26.842  30.119  47.729  0.00  0.00            
ATOM    479  N3  DG  X  15      26.018  27.958  47.173  0.00  0.00            
ATOM    480  C4  DG  X  15      25.291  26.887  46.839  0.00  0.00            
ATOM    481  C3' DG  X  15      28.242  25.128  49.807  0.00  0.00            
ATOM    482  H3' DG  X  15      28.940  25.898  50.131  0.00  0.00            
ATOM    483  C2' DG  X  15      27.737  25.559  48.436  0.00  0.00            
ATOM    484  H2' DG  X  15      27.745  26.649  48.498  0.00  0.00            
ATOM    485 H2'' DG  X  15      28.241  25.101  47.577  0.00  0.00            
ATOM    486  O3' DG  X  15      28.794  23.818  49.878  0.00  0.00            
ATOM    487  P   DG  X  16      29.978  23.302  48.951  0.00  0.00            
ATOM    488  OP1 DG  X  16      30.398  22.051  49.601  0.00  0.00            
ATOM    489  OP2 DG  X  16      30.867  24.473  48.797  0.00  0.00            
ATOM    490  O5' DG  X  16      29.424  22.943  47.549  0.00  0.00            
ATOM    491  C5' DG  X  16      28.417  21.952  47.383  0.00  0.00            
ATOM    492  H5' DG  X  16      27.554  22.159  48.020  0.00  0.00            
ATOM    493 H5'' DG  X  16      28.807  20.962  47.593  0.00  0.00            
ATOM    494  C4' DG  X  16      27.903  21.873  45.901  0.00  0.00            
ATOM    495  H4' DG  X  16      27.144  21.092  45.767  0.00  0.00            
ATOM    496  O4' DG  X  16      27.242  23.072  45.600  0.00  0.00            
ATOM    497  C1' DG  X  16      27.287  23.205  44.141  0.00  0.00            
ATOM    498  H1' DG  X  16      26.510  22.544  43.777  0.00  0.00            
ATOM    499  N9  DG  X  16      26.927  24.585  43.672  0.00  0.00            
ATOM    500  C8  DG  X  16      27.494  25.825  43.956  0.00  0.00            
ATOM    501  H8  DG  X  16      28.251  25.905  44.729  0.00  0.00            
ATOM    502  N7  DG  X  16      27.095  26.796  43.195  0.00  0.00            
ATOM    503  C5  DG  X  16      26.029  26.215  42.490  0.00  0.00            
ATOM    504  C6  DG  X  16      24.971  26.815  41.667  0.00  0.00            
ATOM    505  O6  DG  X  16      24.851  27.995  41.299  0.00  0.00            
ATOM    506  N1  DG  X  16      23.954  25.923  41.332  0.00  0.00            
ATOM    507  H1  DG  X  16      23.206  26.243  40.720  0.00  0.00            
ATOM    508  C2  DG  X  16      24.045  24.603  41.600  0.00  0.00            
ATOM    509  N2  DG  X  16      23.128  23.923  40.956  0.00  0.00            
ATOM    510  H21 DG  X  16      22.550  24.403  40.294  0.00  0.00            
ATOM    511  H22 DG  X  16      23.039  22.932  41.144  0.00  0.00            
ATOM    512  N3  DG  X  16      25.013  23.984  42.313  0.00  0.00            
ATOM    513  C4  DG  X  16      25.890  24.874  42.878  0.00  0.00            
ATOM    514  C3' DG  X  16      29.057  21.686  44.895  0.00  0.00            
ATOM    515  H3' DG  X  16      29.974  21.927  45.449  0.00  0.00            
ATOM    516  C2' DG  X  16      28.739  22.757  43.866  0.00  0.00            
ATOM    517  H2' DG  X  16      29.387  23.608  44.040  0.00  0.00            
ATOM    518 H2'' DG  X  16      28.824  22.549  42.796  0.00  0.00            
ATOM    519  O3' DG  X  16      28.980  20.377  44.463  0.00  0.00            
ATOM    520  P   DT  X  17      30.293  19.629  44.107  0.00  0.00            
ATOM    521  OP1 DT  X  17      29.965  18.229  44.244  0.00  0.00            
ATOM    522  OP2 DT  X  17      31.429  20.170  44.882  0.00  0.00            
ATOM    523  O5' DT  X  17      30.428  20.012  42.608  0.00  0.00            
ATOM    524  C5' DT  X  17      31.083  19.114  41.669  0.00  0.00            
ATOM    525  H5' DT  X  17      30.744  18.093  41.857  0.00  0.00            
ATOM    526 H5'' DT  X  17      32.153  19.136  41.834  0.00  0.00            
ATOM    527  C4' DT  X  17      30.719  19.326  40.158  0.00  0.00            
ATOM    528  H4' DT  X  17      31.362  18.618  39.640  0.00  0.00            
ATOM    529  O4' DT  X  17      29.320  19.044  39.903  0.00  0.00            
ATOM    530  C1' DT  X  17      28.650  20.224  39.472  0.00  0.00            
ATOM    531  H1' DT  X  17      28.564  20.175  38.381  0.00  0.00            
ATOM    532  N1  DT  X  17      27.288  20.401  40.057  0.00  0.00            
ATOM    533  C6  DT  X  17      27.113  20.168  41.396  0.00  0.00            
ATOM    534  H6  DT  X  17      27.971  19.929  42.019  0.00  0.00            
ATOM    535  C5  DT  X  17      25.870  20.386  41.981  0.00  0.00            
ATOM    536  C7  DT  X  17      25.635  20.213  43.450  0.00  0.00            
ATOM    537  H71 DT  X  17      26.483  19.803  43.993  0.00  0.00            
ATOM    538  H72 DT  X  17      25.291  21.132  43.950  0.00  0.00            
ATOM    539  H73 DT  X  17      24.825  19.491  43.616  0.00  0.00            
ATOM    540  C4  DT  X  17      24.723  20.775  41.147  0.00  0.00            
ATOM    541  O4  DT  X  17      23.561  20.883  41.523  0.00  0.00            
ATOM    542  N3  DT  X  17      25.038  21.007  39.819  0.00  0.00            
ATOM    543  H3  DT  X  17      24.339  21.447  39.257  0.00  0.00            
ATOM    544  C2  DT  X  17      26.250  20.880  39.233  0.00  0.00            
ATOM    545  O2  DT  X  17      26.395  21.042  38.004  0.00  0.00            
ATOM    546  C3' DT  X  17      30.968  20.777  39.762  0.00  0.00            
ATOM    547  H3' DT  X  17      31.685  21.237  40.435  0.00  0.00            
ATOM    548  C2' DT  X  17      29.607  21.375  39.717  0.00  0.00            
ATOM    549  H2' DT  X  17      29.383  21.793  40.707  0.00  0.00            
ATOM    550 H2'' DT  X  17      29.609  22.226  39.038  0.00  0.00            
ATOM    551  O3' DT  X  17      31.563  20.780  38.484  0.00  0.00            
ATOM    552  P   DT  X  18      33.134  20.782  38.300  0.00  0.00            
ATOM    553  OP1 DT  X  18      33.370  20.355  36.880  0.00  0.00            
ATOM    554  OP2 DT  X  18      33.851  20.012  39.372  0.00  0.00            
ATOM    555  O5' DT  X  18      33.401  22.383  38.413  0.00  0.00            
ATOM    556  C5' DT  X  18      34.661  22.905  38.049  0.00  0.00            
ATOM    557  H5' DT  X  18      34.846  22.897  36.970  0.00  0.00            
ATOM    558 H5'' DT  X  18      35.510  22.426  38.542  0.00  0.00            
ATOM    559  C4' DT  X  18      34.728  24.375  38.381  0.00  0.00            
ATOM    560  H4' DT  X  18      35.698  24.797  38.156  0.00  0.00            
ATOM    561  O4' DT  X  18      33.840  25.145  37.579  0.00  0.00            
ATOM    562  C1' DT  X  18      32.945  25.802  38.437  0.00  0.00            
ATOM    563  H1' DT  X  18      33.213  26.852  38.539  0.00  0.00            
ATOM    564  N1  DT  X  18      31.658  25.821  37.722  0.00  0.00            
ATOM    565  C6  DT  X  18      30.891  24.680  37.497  0.00  0.00            
ATOM    566  H6  DT  X  18      31.191  23.720  37.847  0.00  0.00            
ATOM    567  C5  DT  X  18      29.693  24.779  36.862  0.00  0.00            
ATOM    568  C7  DT  X  18      28.936  23.538  36.538  0.00  0.00            
ATOM    569  H71 DT  X  18      29.486  22.659  36.879  0.00  0.00            
ATOM    570  H72 DT  X  18      27.964  23.556  37.034  0.00  0.00            
ATOM    571  H73 DT  X  18      28.831  23.490  35.457  0.00  0.00            
ATOM    572  C4  DT  X  18      29.072  26.109  36.512  0.00  0.00            
ATOM    573  O4  DT  X  18      28.034  26.358  35.918  0.00  0.00            
ATOM    574  N3  DT  X  18      29.910  27.150  36.777  0.00  0.00            
ATOM    575  H3  DT  X  18      29.519  28.069  36.667  0.00  0.00            
ATOM    576  C2  DT  X  18      31.178  27.101  37.262  0.00  0.00            
ATOM    577  O2  DT  X  18      31.745  28.151  37.465  0.00  0.00            
ATOM    578  C3' DT  X  18      34.452  24.602  39.911  0.00  0.00            
ATOM    579  H3' DT  X  18      34.650  23.741  40.550  0.00  0.00            
ATOM    580  C2' DT  X  18      32.971  25.080  39.826  0.00  0.00            
ATOM    581  H2' DT  X  18      32.333  24.199  39.752  0.00  0.00            
ATOM    582 H2'' DT  X  18      32.737  25.678  40.706  0.00  0.00            
ATOM    583  O3' DT  X  18      35.318  25.623  40.306  0.00  0.00            
ATOM    584  P   DA  X  19      35.452  26.041  41.877  0.00  0.00            
ATOM    585  OP1 DA  X  19      36.690  26.883  42.013  0.00  0.00            
ATOM    586  OP2 DA  X  19      35.310  24.869  42.754  0.00  0.00            
ATOM    587  O5' DA  X  19      34.199  26.939  42.093  0.00  0.00            
ATOM    588  C5' DA  X  19      34.150  28.259  41.505  0.00  0.00            
ATOM    589  H5' DA  X  19      34.464  28.221  40.466  0.00  0.00            
ATOM    590 H5'' DA  X  19      34.756  28.929  42.108  0.00  0.00            
ATOM    591  C4' DA  X  19      32.698  28.797  41.580  0.00  0.00            
ATOM    592  H4' DA  X  19      32.758  29.847  41.282  0.00  0.00            
ATOM    593  O4' DA  X  19      31.783  28.057  40.806  0.00  0.00            
ATOM    594  C1' DA  X  19      30.650  27.694  41.621  0.00  0.00            
ATOM    595  H1' DA  X  19      29.909  28.502  41.619  0.00  0.00            
ATOM    596  N9  DA  X  19      29.944  26.473  41.116  0.00  0.00            
ATOM    597  C8  DA  X  19      30.155  25.153  41.445  0.00  0.00            
ATOM    598  H8  DA  X  19      30.953  24.843  42.108  0.00  0.00            
ATOM    599  N7  DA  X  19      29.268  24.362  40.920  0.00  0.00            
ATOM    600  C5  DA  X  19      28.379  25.262  40.268  0.00  0.00            
ATOM    601  C6  DA  X  19      27.212  25.151  39.503  0.00  0.00            
ATOM    602  N6  DA  X  19      26.565  24.051  39.249  0.00  0.00            
ATOM    603  H61 DA  X  19      25.848  24.091  38.527  0.00  0.00            
ATOM    604  H62 DA  X  19      26.804  23.210  39.759  0.00  0.00            
ATOM    605  N1  DA  X  19      26.673  26.241  38.913  0.00  0.00            
ATOM    606  C2  DA  X  19      27.250  27.432  39.097  0.00  0.00            
ATOM    607  H2  DA  X  19      26.831  28.222  38.507  0.00  0.00            
ATOM    608  N3  DA  X  19      28.317  27.623  39.791  0.00  0.00            
ATOM    609  C4  DA  X  19      28.837  26.493  40.342  0.00  0.00            
ATOM    610  C3' DA  X  19      32.223  28.774  43.048  0.00  0.00            
ATOM    611  H3' DA  X  19      33.010  28.604  43.771  0.00  0.00            
ATOM    612  C2' DA  X  19      31.255  27.572  43.073  0.00  0.00            
ATOM    613  H2' DA  X  19      31.846  26.663  43.094  0.00  0.00            
ATOM    614 H2'' DA  X  19      30.521  27.570  43.880  0.00  0.00            
ATOM    615  O3' DA  X  19      31.470  29.932  43.247  0.00  0.00            
ATOM    616  P   DG  X  20      31.173  30.570  44.747  0.00  0.00            
ATOM    617  OP1 DG  X  20      32.441  30.541  45.462  0.00  0.00            
ATOM    618  OP2 DG  X  20      30.002  29.947  45.341  0.00  0.00            
ATOM    619  O5' DG  X  20      30.832  32.040  44.408  0.00  0.00            
ATOM    620  C5' DG  X  20      31.793  32.932  43.953  0.00  0.00            
ATOM    621  H5' DG  X  20      32.327  32.564  43.074  0.00  0.00            
ATOM    622 H5'' DG  X  20      32.429  33.122  44.816  0.00  0.00            
ATOM    623  C4' DG  X  20      31.062  34.281  43.682  0.00  0.00            
ATOM    624  H4' DG  X  20      31.653  34.993  43.105  0.00  0.00            
ATOM    625  O4' DG  X  20      29.945  34.121  42.787  0.00  0.00            
ATOM    626  C1' DG  X  20      28.752  34.718  43.324  0.00  0.00            
ATOM    627  H1' DG  X  20      28.731  35.798  43.205  0.00  0.00            
ATOM    628  N9  DG  X  20      27.526  34.147  42.718  0.00  0.00            
ATOM    629  C8  DG  X  20      26.447  34.846  42.175  0.00  0.00            
ATOM    630  H8  DG  X  20      26.375  35.916  42.276  0.00  0.00            
ATOM    631  N7  DG  X  20      25.600  34.106  41.491  0.00  0.00            
ATOM    632  C5  DG  X  20      26.022  32.806  41.660  0.00  0.00            
ATOM    633  C6  DG  X  20      25.435  31.546  41.406  0.00  0.00            
ATOM    634  O6  DG  X  20      24.427  31.275  40.822  0.00  0.00            
ATOM    635  N1  DG  X  20      26.155  30.506  41.857  0.00  0.00            
ATOM    636  H1  DG  X  20      25.777  29.576  41.744  0.00  0.00            
ATOM    637  C2  DG  X  20      27.221  30.657  42.682  0.00  0.00            
ATOM    638  N2  DG  X  20      27.761  29.617  43.222  0.00  0.00            
ATOM    639  H21 DG  X  20      27.563  28.677  42.910  0.00  0.00            
ATOM    640  H22 DG  X  20      28.528  29.937  43.786  0.00  0.00            
ATOM    641  N3  DG  X  20      27.849  31.747  42.936  0.00  0.00            
ATOM    642  C4  DG  X  20      27.169  32.817  42.455  0.00  0.00            
ATOM    643  C3' DG  X  20      30.426  34.888  44.950  0.00  0.00            
ATOM    644  H3' DG  X  20      30.903  34.428  45.812  0.00  0.00            
ATOM    645  C2' DG  X  20      28.917  34.456  44.814  0.00  0.00            
ATOM    646  H2' DG  X  20      28.768  33.406  45.042  0.00  0.00            
ATOM    647 H2'' DG  X  20      28.234  35.084  45.392  0.00  0.00            
ATOM    648  O3' DG  X  20      30.593  36.338  45.083  0.00  0.00            
ATOM    649  P   DG  X  21      30.356  37.086  46.523  0.00  0.00            
ATOM    650  OP1 DG  X  21      30.965  38.467  46.338  0.00  0.00            
ATOM    651  OP2 DG  X  21      30.734  36.165  47.534  0.00  0.00            
ATOM    652  O5' DG  X  21      28.765  37.313  46.678  0.00  0.00            
ATOM    653  C5' DG  X  21      28.017  38.163  45.846  0.00  0.00            
ATOM    654  H5' DG  X  21      28.311  37.945  44.817  0.00  0.00            
ATOM    655 H5'' DG  X  21      28.305  39.203  45.999  0.00  0.00            
ATOM    656  C4' DG  X  21      26.566  38.031  46.070  0.00  0.00            
ATOM    657  H4' DG  X  21      25.926  38.860  45.739  0.00  0.00            
ATOM    658  O4' DG  X  21      26.251  36.891  45.327  0.00  0.00            
ATOM    659  C1' DG  X  21      25.339  36.169  46.113  0.00  0.00            
ATOM    660  H1' DG  X  21      24.369  36.657  46.040  0.00  0.00            
ATOM    661  N9  DG  X  21      25.103  34.759  45.580  0.00  0.00            
ATOM    662  C8  DG  X  21      25.724  33.589  46.020  0.00  0.00            
ATOM    663  H8  DG  X  21      26.501  33.539  46.763  0.00  0.00            
ATOM    664  N7  DG  X  21      25.237  32.519  45.557  0.00  0.00            
ATOM    665  C5  DG  X  21      24.270  32.969  44.644  0.00  0.00            
ATOM    666  C6  DG  X  21      23.314  32.209  43.889  0.00  0.00            
ATOM    667  O6  DG  X  21      23.227  30.989  43.697  0.00  0.00            
ATOM    668  N1  DG  X  21      22.415  33.038  43.197  0.00  0.00            
ATOM    669  H1  DG  X  21      21.688  32.618  42.633  0.00  0.00            
ATOM    670  C2  DG  X  21      22.483  34.378  43.279  0.00  0.00            
ATOM    671  N2  DG  X  21      21.604  35.098  42.676  0.00  0.00            
ATOM    672  H21 DG  X  21      20.847  34.657  42.173  0.00  0.00            
ATOM    673  H22 DG  X  21      21.572  36.108  42.718  0.00  0.00            
ATOM    674  N3  DG  X  21      23.199  35.048  44.123  0.00  0.00            
ATOM    675  C4  DG  X  21      24.097  34.339  44.775  0.00  0.00            
ATOM    676  C3' DG  X  21      26.151  37.748  47.488  0.00  0.00            
ATOM    677  H3' DG  X  21      26.918  37.988  48.221  0.00  0.00            
ATOM    678  C2' DG  X  21      25.793  36.317  47.535  0.00  0.00            
ATOM    679  H2' DG  X  21      26.714  35.729  47.597  0.00  0.00            
ATOM    680 H2'' DG  X  21      25.101  36.085  48.332  0.00  0.00            
ATOM    681  O3' DG  X  21      24.969  38.425  47.855  0.00  0.00            
ATOM    682  P   DG  X  22      24.843  39.483  49.036  0.00  0.00            
ATOM    683  OP1 DG  X  22      25.662  40.645  48.631  0.00  0.00            
ATOM    684  OP2 DG  X  22      25.159  38.832  50.296  0.00  0.00            
ATOM    685  O5' DG  X  22      23.382  39.891  49.021  0.00  0.00            
ATOM    686  C5' DG  X  22      22.794  40.782  48.070  0.00  0.00            
ATOM    687  H5' DG  X  22      23.374  41.683  47.833  0.00  0.00            
ATOM    688 H5'' DG  X  22      21.842  41.100  48.506  0.00  0.00            
ATOM    689  C4' DG  X  22      22.450  39.953  46.817  0.00  0.00            
ATOM    690  H4' DG  X  22      23.423  39.715  46.380  0.00  0.00            
ATOM    691  O4' DG  X  22      21.711  38.841  47.143  0.00  0.00            
ATOM    692  C1' DG  X  22      21.406  38.353  45.921  0.00  0.00            
ATOM    693  H1' DG  X  22      22.319  38.255  45.324  0.00  0.00            
ATOM    694  N9  DG  X  22      20.709  37.002  45.876  0.00  0.00            
ATOM    695  C8  DG  X  22      19.542  36.671  45.221  0.00  0.00            
ATOM    696  H8  DG  X  22      18.892  37.430  44.819  0.00  0.00            
ATOM    697  N7  DG  X  22      19.344  35.370  45.178  0.00  0.00            
ATOM    698  C5  DG  X  22      20.502  34.821  45.862  0.00  0.00            
ATOM    699  C6  DG  X  22      20.803  33.461  46.261  0.00  0.00            
ATOM    700  O6  DG  X  22      20.366  32.381  45.818  0.00  0.00            
ATOM    701  N1  DG  X  22      21.809  33.391  47.245  0.00  0.00            
ATOM    702  H1  DG  X  22      22.180  32.492  47.515  0.00  0.00            
ATOM    703  C2  DG  X  22      22.476  34.492  47.669  0.00  0.00            
ATOM    704  N2  DG  X  22      23.432  34.402  48.553  0.00  0.00            
ATOM    705  H21 DG  X  22      23.782  33.522  48.923  0.00  0.00            
ATOM    706  H22 DG  X  22      23.880  35.262  48.816  0.00  0.00            
ATOM    707  N3  DG  X  22      22.366  35.732  47.210  0.00  0.00            
ATOM    708  C4  DG  X  22      21.259  35.852  46.396  0.00  0.00            
ATOM    709  C3' DG  X  22      21.603  40.723  45.785  0.00  0.00            
ATOM    710  H3' DG  X  22      20.990  41.431  46.334  0.00  0.00            
ATOM    711  C2' DG  X  22      20.687  39.642  45.330  0.00  0.00            
ATOM    712  H2' DG  X  22      19.744  39.840  45.826  0.00  0.00            
ATOM    713 H2'' DG  X  22      20.611  39.624  44.239  0.00  0.00            
ATOM    714  O3' DG  X  22      22.436  41.396  44.849  0.00  0.00            
ATOM    715  P   DT3 X  23      22.097  42.726  44.140  0.00  0.00            
ATOM    716  OP1 DT3 X  23      20.646  42.964  44.144  0.00  0.00            
ATOM    717  OP2 DT3 X  23      22.852  42.680  42.843  0.00  0.00            
ATOM    718  O5' DT3 X  23      22.761  43.686  45.194  0.00  0.00            
ATOM    719  C5' DT3 X  23      23.081  44.997  44.737  0.00  0.00            
ATOM    720  H5' DT3 X  23      22.293  45.307  44.064  0.00  0.00            
ATOM    721 H5'' DT3 X  23      24.033  44.889  44.221  0.00  0.00            
ATOM    722  C4' DT3 X  23      23.155  46.106  45.859  0.00  0.00            
ATOM    723  H4' DT3 X  23      24.093  45.866  46.382  0.00  0.00            
ATOM    724  O4' DT3 X  23      23.325  47.317  45.141  0.00  0.00            
ATOM    725  C1' DT3 X  23      22.721  48.225  46.030  0.00  0.00            
ATOM    726  H1' DT3 X  23      23.377  48.394  46.893  0.00  0.00            
ATOM    727  N1  DT3 X  23      22.481  49.495  45.331  0.00  0.00            
ATOM    728  C6  DT3 X  23      21.304  49.784  44.637  0.00  0.00            
ATOM    729  H6  DT3 X  23      20.535  49.044  44.443  0.00  0.00            
ATOM    730  C5  DT3 X  23      21.144  51.005  44.068  0.00  0.00            
ATOM    731  C7  DT3 X  23      19.806  51.374  43.364  0.00  0.00            
ATOM    732  H71 DT3 X  23      20.009  51.906  42.445  0.00  0.00            
ATOM    733  H72 DT3 X  23      19.127  50.513  43.360  0.00  0.00            
ATOM    734  H73 DT3 X  23      19.223  52.132  43.883  0.00  0.00            
ATOM    735  C4  DT3 X  23      22.081  52.136  44.244  0.00  0.00            
ATOM    736  O4  DT3 X  23      21.971  53.317  43.855  0.00  0.00            
ATOM    737  N3  DT3 X  23      23.109  51.817  45.047  0.00  0.00            
ATOM    738  H3  DT3 X  23      23.707  52.607  45.221  0.00  0.00            
ATOM    739  C2  DT3 X  23      23.449  50.527  45.477  0.00  0.00            
ATOM    740  O2  DT3 X  23      24.578  50.348  45.931  0.00  0.00            
ATOM    741  C3' DT3 X  23      22.010  46.162  46.885  0.00  0.00            
ATOM    742  H3' DT3 X  23      21.262  45.401  46.691  0.00  0.00            
ATOM    743  C2' DT3 X  23      21.489  47.582  46.605  0.00  0.00            
ATOM    744  H2' DT3 X  23      20.662  47.532  45.901  0.00  0.00            
ATOM    745 H2'' DT3 X  23      21.125  48.140  47.464  0.00  0.00            
ATOM    746  O3' DT3 X  23      22.585  46.081  48.237  0.00  0.00            
ATOM    747 HO3' DT3 X  23      21.914  45.769  48.834  0.00  0.00            
ATOM    748  K+  K+  X  24      22.708  29.361  41.462  0.00  0.00            
ATOM    749  K+  K+  X  25      20.904  29.823  44.816  0.00  0.00            
END
