# Supplementary material for: Complexity of Guanine Quadruplex Unfolding Pathways Revealed by Atomistic Pulling Simulations
Source: J Chem Inf Model. 2023 Jul 17;63(15):4716–31. doi: 10.1021/acs.jcim.3c00171 (PMC10428220; doi:10.1021/acs.jcim.3c00171)
Supplement: Supplementary file 2 — ci3c00171_si_002.zip [file ci3c00171_si_002.zip › coordinates/intermediates/middle-hairpin.pdb]

ATOM      1 HO5' DT5 X   1      45.543  23.316  38.783  0.00  0.00            
ATOM      2  O5' DT5 X   1      46.359  23.189  38.296  0.00  0.00            
ATOM      3  C5' DT5 X   1      47.397  23.846  39.049  0.00  0.00            
ATOM      4  H5' DT5 X   1      47.937  23.062  39.580  0.00  0.00            
ATOM      5 H5'' DT5 X   1      47.007  24.564  39.750  0.00  0.00            
ATOM      6  C4' DT5 X   1      48.423  24.560  38.133  0.00  0.00            
ATOM      7  H4' DT5 X   1      49.230  24.992  38.731  0.00  0.00            
ATOM      8  O4' DT5 X   1      48.904  23.553  37.131  0.00  0.00            
ATOM      9  C1' DT5 X   1      49.045  24.234  35.900  0.00  0.00            
ATOM     10  H1' DT5 X   1      49.883  24.910  36.031  0.00  0.00            
ATOM     11  N1  DT5 X   1      49.251  23.333  34.684  0.00  0.00            
ATOM     12  C6  DT5 X   1      48.272  22.421  34.338  0.00  0.00            
ATOM     13  H6  DT5 X   1      47.390  22.298  34.953  0.00  0.00            
ATOM     14  C5  DT5 X   1      48.363  21.823  33.104  0.00  0.00            
ATOM     15  C7  DT5 X   1      47.265  20.853  32.726  0.00  0.00            
ATOM     16  H71 DT5 X   1      46.417  21.069  33.374  0.00  0.00            
ATOM     17  H72 DT5 X   1      47.004  21.018  31.673  0.00  0.00            
ATOM     18  H73 DT5 X   1      47.527  19.798  32.799  0.00  0.00            
ATOM     19  C4  DT5 X   1      49.607  21.843  32.294  0.00  0.00            
ATOM     20  O4  DT5 X   1      49.785  21.261  31.251  0.00  0.00            
ATOM     21  N3  DT5 X   1      50.523  22.694  32.768  0.00  0.00            
ATOM     22  H3  DT5 X   1      51.440  22.695  32.333  0.00  0.00            
ATOM     23  C2  DT5 X   1      50.426  23.454  33.914  0.00  0.00            
ATOM     24  O2  DT5 X   1      51.381  24.146  34.257  0.00  0.00            
ATOM     25  C3' DT5 X   1      47.634  25.612  37.211  0.00  0.00            
ATOM     26  H3' DT5 X   1      46.587  25.445  37.472  0.00  0.00            
ATOM     27  C2' DT5 X   1      47.872  25.203  35.740  0.00  0.00            
ATOM     28  H2' DT5 X   1      46.892  24.832  35.400  0.00  0.00            
ATOM     29 H2'' DT5 X   1      48.115  26.086  35.153  0.00  0.00            
ATOM     30  O3' DT5 X   1      47.874  27.037  37.359  0.00  0.00            
ATOM     31  P   DG  X   2      47.943  27.752  38.688  0.00  0.00            
ATOM     32  OP1 DG  X   2      49.001  27.257  39.561  0.00  0.00            
ATOM     33  OP2 DG  X   2      46.596  27.887  39.197  0.00  0.00            
ATOM     34  O5' DG  X   2      48.392  29.200  38.270  0.00  0.00            
ATOM     35  C5' DG  X   2      49.742  29.463  37.925  0.00  0.00            
ATOM     36  H5' DG  X   2      50.004  28.777  37.142  0.00  0.00            
ATOM     37 H5'' DG  X   2      50.398  29.484  38.796  0.00  0.00            
ATOM     38  C4' DG  X   2      49.794  30.949  37.341  0.00  0.00            
ATOM     39  H4' DG  X   2      50.793  31.187  37.010  0.00  0.00            
ATOM     40  O4' DG  X   2      48.954  31.063  36.198  0.00  0.00            
ATOM     41  C1' DG  X   2      48.291  32.302  36.320  0.00  0.00            
ATOM     42  H1' DG  X   2      48.998  32.996  35.898  0.00  0.00            
ATOM     43  N9  DG  X   2      47.037  32.490  35.501  0.00  0.00            
ATOM     44  C8  DG  X   2      46.747  33.424  34.535  0.00  0.00            
ATOM     45  H8  DG  X   2      47.394  34.248  34.264  0.00  0.00            
ATOM     46  N7  DG  X   2      45.632  33.187  33.965  0.00  0.00            
ATOM     47  C5  DG  X   2      45.134  32.038  34.605  0.00  0.00            
ATOM     48  C6  DG  X   2      43.847  31.379  34.417  0.00  0.00            
ATOM     49  O6  DG  X   2      42.904  31.672  33.614  0.00  0.00            
ATOM     50  N1  DG  X   2      43.666  30.283  35.243  0.00  0.00            
ATOM     51  H1  DG  X   2      42.782  29.818  35.074  0.00  0.00            
ATOM     52  C2  DG  X   2      44.606  29.899  36.145  0.00  0.00            
ATOM     53  N2  DG  X   2      44.578  28.743  36.773  0.00  0.00            
ATOM     54  H21 DG  X   2      43.861  28.046  36.584  0.00  0.00            
ATOM     55  H22 DG  X   2      45.335  28.545  37.403  0.00  0.00            
ATOM     56  N3  DG  X   2      45.762  30.529  36.390  0.00  0.00            
ATOM     57  C4  DG  X   2      46.012  31.525  35.514  0.00  0.00            
ATOM     58  C3' DG  X   2      49.486  32.123  38.298  0.00  0.00            
ATOM     59  H3' DG  X   2      49.647  31.970  39.359  0.00  0.00            
ATOM     60  C2' DG  X   2      48.101  32.600  37.790  0.00  0.00            
ATOM     61  H2' DG  X   2      47.335  31.917  38.150  0.00  0.00            
ATOM     62 H2'' DG  X   2      47.880  33.599  38.177  0.00  0.00            
ATOM     63  O3' DG  X   2      50.370  33.185  37.863  0.00  0.00            
ATOM     64  P   DG  X   3      50.754  34.370  38.742  0.00  0.00            
ATOM     65  OP1 DG  X   3      52.008  34.004  39.379  0.00  0.00            
ATOM     66  OP2 DG  X   3      49.596  34.749  39.547  0.00  0.00            
ATOM     67  O5' DG  X   3      51.129  35.496  37.629  0.00  0.00            
ATOM     68  C5' DG  X   3      50.099  35.931  36.797  0.00  0.00            
ATOM     69  H5' DG  X   3      49.557  36.826  37.117  0.00  0.00            
ATOM     70 H5'' DG  X   3      49.319  35.184  36.666  0.00  0.00            
ATOM     71  C4' DG  X   3      50.585  36.188  35.407  0.00  0.00            
ATOM     72  H4' DG  X   3      49.720  36.497  34.816  0.00  0.00            
ATOM     73  O4' DG  X   3      51.631  37.182  35.384  0.00  0.00            
ATOM     74  C1' DG  X   3      52.437  36.992  34.245  0.00  0.00            
ATOM     75  H1' DG  X   3      52.050  37.547  33.374  0.00  0.00            
ATOM     76  N9  DG  X   3      53.851  37.419  34.433  0.00  0.00            
ATOM     77  C8  DG  X   3      54.913  36.738  34.934  0.00  0.00            
ATOM     78  H8  DG  X   3      54.883  35.685  35.182  0.00  0.00            
ATOM     79  N7  DG  X   3      56.045  37.362  34.798  0.00  0.00            
ATOM     80  C5  DG  X   3      55.682  38.643  34.315  0.00  0.00            
ATOM     81  C6  DG  X   3      56.386  39.925  34.030  0.00  0.00            
ATOM     82  O6  DG  X   3      57.589  40.177  34.092  0.00  0.00            
ATOM     83  N1  DG  X   3      55.537  40.972  33.697  0.00  0.00            
ATOM     84  H1  DG  X   3      55.963  41.886  33.623  0.00  0.00            
ATOM     85  C2  DG  X   3      54.168  40.844  33.533  0.00  0.00            
ATOM     86  N2  DG  X   3      53.519  41.897  33.233  0.00  0.00            
ATOM     87  H21 DG  X   3      53.941  42.810  33.359  0.00  0.00            
ATOM     88  H22 DG  X   3      52.551  41.814  32.976  0.00  0.00            
ATOM     89  N3  DG  X   3      53.558  39.662  33.621  0.00  0.00            
ATOM     90  C4  DG  X   3      54.326  38.666  34.073  0.00  0.00            
ATOM     91  C3' DG  X   3      51.069  34.958  34.662  0.00  0.00            
ATOM     92  H3' DG  X   3      51.446  34.255  35.391  0.00  0.00            
ATOM     93  C2' DG  X   3      52.291  35.508  33.868  0.00  0.00            
ATOM     94  H2' DG  X   3      53.128  34.834  34.035  0.00  0.00            
ATOM     95 H2'' DG  X   3      52.147  35.441  32.794  0.00  0.00            
ATOM     96  O3' DG  X   3      49.919  34.332  34.027  0.00  0.00            
ATOM     97  P   DG  X   4      50.022  33.635  32.611  0.00  0.00            
ATOM     98  OP1 DG  X   4      48.727  33.017  32.343  0.00  0.00            
ATOM     99  OP2 DG  X   4      51.209  32.787  32.622  0.00  0.00            
ATOM    100  O5' DG  X   4      50.147  34.706  31.434  0.00  0.00            
ATOM    101  C5' DG  X   4      49.336  35.869  31.342  0.00  0.00            
ATOM    102  H5' DG  X   4      49.186  36.251  32.344  0.00  0.00            
ATOM    103 H5'' DG  X   4      48.276  35.667  31.153  0.00  0.00            
ATOM    104  C4' DG  X   4      49.798  36.873  30.350  0.00  0.00            
ATOM    105  H4' DG  X   4      49.152  37.753  30.318  0.00  0.00            
ATOM    106  O4' DG  X   4      51.149  37.328  30.737  0.00  0.00            
ATOM    107  C1' DG  X   4      51.926  37.209  29.568  0.00  0.00            
ATOM    108  H1' DG  X   4      51.820  38.126  28.996  0.00  0.00            
ATOM    109  N9  DG  X   4      53.308  37.034  29.929  0.00  0.00            
ATOM    110  C8  DG  X   4      53.944  35.969  30.449  0.00  0.00            
ATOM    111  H8  DG  X   4      53.459  35.006  30.461  0.00  0.00            
ATOM    112  N7  DG  X   4      55.211  36.215  30.872  0.00  0.00            
ATOM    113  C5  DG  X   4      55.318  37.588  30.488  0.00  0.00            
ATOM    114  C6  DG  X   4      56.378  38.499  30.765  0.00  0.00            
ATOM    115  O6  DG  X   4      57.476  38.277  31.311  0.00  0.00            
ATOM    116  N1  DG  X   4      56.134  39.788  30.324  0.00  0.00            
ATOM    117  H1  DG  X   4      56.821  40.485  30.602  0.00  0.00            
ATOM    118  C2  DG  X   4      54.979  40.151  29.778  0.00  0.00            
ATOM    119  N2  DG  X   4      54.708  41.455  29.797  0.00  0.00            
ATOM    120  H21 DG  X   4      55.343  42.142  30.165  0.00  0.00            
ATOM    121  H22 DG  X   4      53.731  41.719  29.874  0.00  0.00            
ATOM    122  N3  DG  X   4      53.979  39.318  29.544  0.00  0.00            
ATOM    123  C4  DG  X   4      54.185  38.072  29.874  0.00  0.00            
ATOM    124  C3' DG  X   4      49.965  36.386  28.848  0.00  0.00            
ATOM    125  H3' DG  X   4      49.344  35.506  28.718  0.00  0.00            
ATOM    126  C2' DG  X   4      51.391  36.015  28.767  0.00  0.00            
ATOM    127  H2' DG  X   4      51.609  35.047  29.201  0.00  0.00            
ATOM    128 H2'' DG  X   4      51.708  36.011  27.722  0.00  0.00            
ATOM    129  O3' DG  X   4      49.597  37.501  27.903  0.00  0.00            
ATOM    130  P   DT  X   5      48.078  37.571  27.288  0.00  0.00            
ATOM    131  OP1 DT  X   5      47.144  36.945  28.187  0.00  0.00            
ATOM    132  OP2 DT  X   5      48.081  36.995  25.932  0.00  0.00            
ATOM    133  O5' DT  X   5      47.693  39.127  27.208  0.00  0.00            
ATOM    134  C5' DT  X   5      47.634  39.895  28.495  0.00  0.00            
ATOM    135  H5' DT  X   5      48.011  39.241  29.285  0.00  0.00            
ATOM    136 H5'' DT  X   5      46.574  40.109  28.650  0.00  0.00            
ATOM    137  C4' DT  X   5      48.476  41.174  28.362  0.00  0.00            
ATOM    138  H4' DT  X   5      48.183  41.840  29.164  0.00  0.00            
ATOM    139  O4' DT  X   5      49.891  40.902  28.422  0.00  0.00            
ATOM    140  C1' DT  X   5      50.558  41.553  27.380  0.00  0.00            
ATOM    141  H1' DT  X   5      50.775  42.515  27.823  0.00  0.00            
ATOM    142  N1  DT  X   5      51.766  40.810  26.832  0.00  0.00            
ATOM    143  C6  DT  X   5      51.666  39.567  26.287  0.00  0.00            
ATOM    144  H6  DT  X   5      50.804  38.919  26.357  0.00  0.00            
ATOM    145  C5  DT  X   5      52.738  38.998  25.639  0.00  0.00            
ATOM    146  C7  DT  X   5      52.573  37.545  25.172  0.00  0.00            
ATOM    147  H71 DT  X   5      51.670  37.025  25.491  0.00  0.00            
ATOM    148  H72 DT  X   5      52.562  37.586  24.082  0.00  0.00            
ATOM    149  H73 DT  X   5      53.388  36.968  25.589  0.00  0.00            
ATOM    150  C4  DT  X   5      53.992  39.790  25.528  0.00  0.00            
ATOM    151  O4  DT  X   5      55.112  39.417  25.172  0.00  0.00            
ATOM    152  N3  DT  X   5      53.942  40.976  26.009  0.00  0.00            
ATOM    153  H3  DT  X   5      54.809  41.492  26.079  0.00  0.00            
ATOM    154  C2  DT  X   5      52.842  41.626  26.628  0.00  0.00            
ATOM    155  O2  DT  X   5      52.946  42.802  26.892  0.00  0.00            
ATOM    156  C3' DT  X   5      48.207  41.832  27.034  0.00  0.00            
ATOM    157  H3' DT  X   5      47.389  41.370  26.466  0.00  0.00            
ATOM    158  C2' DT  X   5      49.508  41.750  26.304  0.00  0.00            
ATOM    159  H2' DT  X   5      49.444  40.837  25.694  0.00  0.00            
ATOM    160 H2'' DT  X   5      49.702  42.634  25.686  0.00  0.00            
ATOM    161  O3' DT  X   5      47.867  43.226  27.142  0.00  0.00            
ATOM    162  P   DT  X   6      46.319  43.637  27.361  0.00  0.00            
ATOM    163  OP1 DT  X   6      45.471  42.536  26.826  0.00  0.00            
ATOM    164  OP2 DT  X   6      46.159  44.976  26.782  0.00  0.00            
ATOM    165  O5' DT  X   6      46.043  43.674  28.997  0.00  0.00            
ATOM    166  C5' DT  X   6      46.326  44.772  29.833  0.00  0.00            
ATOM    167  H5' DT  X   6      45.456  45.435  29.806  0.00  0.00            
ATOM    168 H5'' DT  X   6      47.201  45.273  29.423  0.00  0.00            
ATOM    169  C4' DT  X   6      46.566  44.383  31.294  0.00  0.00            
ATOM    170  H4' DT  X   6      46.572  45.327  31.843  0.00  0.00            
ATOM    171  O4' DT  X   6      45.563  43.600  31.999  0.00  0.00            
ATOM    172  C1' DT  X   6      46.146  42.822  32.941  0.00  0.00            
ATOM    173  H1' DT  X   6      46.328  43.329  33.899  0.00  0.00            
ATOM    174  N1  DT  X   6      45.330  41.679  33.436  0.00  0.00            
ATOM    175  C6  DT  X   6      44.919  41.671  34.710  0.00  0.00            
ATOM    176  H6  DT  X   6      45.151  42.511  35.352  0.00  0.00            
ATOM    177  C5  DT  X   6      44.225  40.627  35.208  0.00  0.00            
ATOM    178  C7  DT  X   6      43.951  40.645  36.674  0.00  0.00            
ATOM    179  H71 DT  X   6      42.944  41.029  36.861  0.00  0.00            
ATOM    180  H72 DT  X   6      44.160  39.638  37.057  0.00  0.00            
ATOM    181  H73 DT  X   6      44.633  41.310  37.192  0.00  0.00            
ATOM    182  C4  DT  X   6      43.771  39.532  34.399  0.00  0.00            
ATOM    183  O4  DT  X   6      43.238  38.455  34.789  0.00  0.00            
ATOM    184  N3  DT  X   6      44.104  39.650  33.105  0.00  0.00            
ATOM    185  H3  DT  X   6      43.585  39.064  32.471  0.00  0.00            
ATOM    186  C2  DT  X   6      44.909  40.674  32.529  0.00  0.00            
ATOM    187  O2  DT  X   6      45.030  40.715  31.311  0.00  0.00            
ATOM    188  C3' DT  X   6      47.882  43.789  31.649  0.00  0.00            
ATOM    189  H3' DT  X   6      48.483  43.599  30.767  0.00  0.00            
ATOM    190  C2' DT  X   6      47.452  42.469  32.249  0.00  0.00            
ATOM    191  H2' DT  X   6      47.262  41.700  31.508  0.00  0.00            
ATOM    192 H2'' DT  X   6      48.144  42.021  32.956  0.00  0.00            
ATOM    193  O3' DT  X   6      48.530  44.650  32.579  0.00  0.00            
ATOM    194  P   DA  X   7      50.030  44.413  32.971  0.00  0.00            
ATOM    195  OP1 DA  X   7      50.629  45.658  33.594  0.00  0.00            
ATOM    196  OP2 DA  X   7      50.661  43.836  31.785  0.00  0.00            
ATOM    197  O5' DA  X   7      50.005  43.311  34.130  0.00  0.00            
ATOM    198  C5' DA  X   7      49.499  43.636  35.385  0.00  0.00            
ATOM    199  H5' DA  X   7      48.443  43.892  35.380  0.00  0.00            
ATOM    200 H5'' DA  X   7      50.145  44.432  35.764  0.00  0.00            
ATOM    201  C4' DA  X   7      49.605  42.394  36.344  0.00  0.00            
ATOM    202  H4' DA  X   7      49.286  42.829  37.274  0.00  0.00            
ATOM    203  O4' DA  X   7      48.722  41.260  36.058  0.00  0.00            
ATOM    204  C1' DA  X   7      49.508  40.140  35.890  0.00  0.00            
ATOM    205  H1' DA  X   7      49.624  39.538  36.786  0.00  0.00            
ATOM    206  N9  DA  X   7      48.742  39.332  34.859  0.00  0.00            
ATOM    207  C8  DA  X   7      48.757  39.516  33.510  0.00  0.00            
ATOM    208  H8  DA  X   7      49.376  40.271  33.048  0.00  0.00            
ATOM    209  N7  DA  X   7      47.776  38.847  32.897  0.00  0.00            
ATOM    210  C5  DA  X   7      47.187  38.075  33.940  0.00  0.00            
ATOM    211  C6  DA  X   7      46.240  37.018  33.984  0.00  0.00            
ATOM    212  N6  DA  X   7      45.548  36.489  32.977  0.00  0.00            
ATOM    213  H61 DA  X   7      44.924  35.727  33.159  0.00  0.00            
ATOM    214  H62 DA  X   7      45.689  36.837  32.032  0.00  0.00            
ATOM    215  N1  DA  X   7      45.942  36.381  35.133  0.00  0.00            
ATOM    216  C2  DA  X   7      46.572  36.870  36.228  0.00  0.00            
ATOM    217  H2  DA  X   7      46.368  36.254  37.099  0.00  0.00            
ATOM    218  N3  DA  X   7      47.454  37.815  36.372  0.00  0.00            
ATOM    219  C4  DA  X   7      47.742  38.374  35.152  0.00  0.00            
ATOM    220  C3' DA  X   7      51.014  41.781  36.451  0.00  0.00            
ATOM    221  H3' DA  X   7      51.827  42.491  36.302  0.00  0.00            
ATOM    222  C2' DA  X   7      50.921  40.603  35.497  0.00  0.00            
ATOM    223  H2' DA  X   7      50.933  40.923  34.451  0.00  0.00            
ATOM    224 H2'' DA  X   7      51.678  39.820  35.572  0.00  0.00            
ATOM    225  O3' DA  X   7      51.303  41.173  37.780  0.00  0.00            
ATOM    226  P   DG  X   8      52.099  42.050  38.892  0.00  0.00            
ATOM    227  OP1 DG  X   8      52.047  41.366  40.215  0.00  0.00            
ATOM    228  OP2 DG  X   8      51.641  43.428  38.789  0.00  0.00            
ATOM    229  O5' DG  X   8      53.638  42.131  38.408  0.00  0.00            
ATOM    230  C5' DG  X   8      54.507  42.970  39.261  0.00  0.00            
ATOM    231  H5' DG  X   8      54.327  42.811  40.327  0.00  0.00            
ATOM    232 H5'' DG  X   8      54.455  44.052  39.161  0.00  0.00            
ATOM    233  C4' DG  X   8      55.967  42.710  39.033  0.00  0.00            
ATOM    234  H4' DG  X   8      56.408  43.456  39.697  0.00  0.00            
ATOM    235  O4' DG  X   8      56.151  41.304  39.331  0.00  0.00            
ATOM    236  C1' DG  X   8      57.106  40.708  38.471  0.00  0.00            
ATOM    237  H1' DG  X   8      58.084  40.999  38.870  0.00  0.00            
ATOM    238  N9  DG  X   8      56.914  39.251  38.473  0.00  0.00            
ATOM    239  C8  DG  X   8      57.867  38.255  38.608  0.00  0.00            
ATOM    240  H8  DG  X   8      58.894  38.376  38.926  0.00  0.00            
ATOM    241  N7  DG  X   8      57.424  37.105  38.299  0.00  0.00            
ATOM    242  C5  DG  X   8      56.067  37.266  38.229  0.00  0.00            
ATOM    243  C6  DG  X   8      55.054  36.263  38.072  0.00  0.00            
ATOM    244  O6  DG  X   8      55.230  35.052  37.822  0.00  0.00            
ATOM    245  N1  DG  X   8      53.784  36.862  38.027  0.00  0.00            
ATOM    246  H1  DG  X   8      53.024  36.194  38.018  0.00  0.00            
ATOM    247  C2  DG  X   8      53.521  38.185  38.196  0.00  0.00            
ATOM    248  N2  DG  X   8      52.267  38.514  38.129  0.00  0.00            
ATOM    249  H21 DG  X   8      51.753  37.777  37.653  0.00  0.00            
ATOM    250  H22 DG  X   8      51.911  39.460  38.143  0.00  0.00            
ATOM    251  N3  DG  X   8      54.446  39.151  38.231  0.00  0.00            
ATOM    252  C4  DG  X   8      55.746  38.590  38.297  0.00  0.00            
ATOM    253  C3' DG  X   8      56.501  42.747  37.591  0.00  0.00            
ATOM    254  H3' DG  X   8      55.697  43.016  36.901  0.00  0.00            
ATOM    255  C2' DG  X   8      56.827  41.326  37.152  0.00  0.00            
ATOM    256  H2' DG  X   8      55.929  40.945  36.683  0.00  0.00            
ATOM    257 H2'' DG  X   8      57.666  41.201  36.475  0.00  0.00            
ATOM    258  O3' DG  X   8      57.605  43.571  37.538  0.00  0.00            
ATOM    259  P   DG  X   9      57.415  45.128  37.141  0.00  0.00            
ATOM    260  OP1 DG  X   9      58.387  45.937  37.825  0.00  0.00            
ATOM    261  OP2 DG  X   9      55.957  45.459  37.300  0.00  0.00            
ATOM    262  O5' DG  X   9      57.690  45.100  35.595  0.00  0.00            
ATOM    263  C5' DG  X   9      59.007  45.075  35.136  0.00  0.00            
ATOM    264  H5' DG  X   9      59.119  44.078  34.717  0.00  0.00            
ATOM    265 H5'' DG  X   9      59.725  45.136  35.948  0.00  0.00            
ATOM    266  C4' DG  X   9      59.291  46.013  33.970  0.00  0.00            
ATOM    267  H4' DG  X   9      58.809  46.927  34.321  0.00  0.00            
ATOM    268  O4' DG  X   9      60.646  46.233  33.904  0.00  0.00            
ATOM    269  C1' DG  X   9      61.075  45.589  32.725  0.00  0.00            
ATOM    270  H1' DG  X   9      61.199  46.474  32.086  0.00  0.00            
ATOM    271  N9  DG  X   9      62.450  44.876  32.990  0.00  0.00            
ATOM    272  C8  DG  X   9      62.543  43.599  33.499  0.00  0.00            
ATOM    273  H8  DG  X   9      61.622  43.051  33.638  0.00  0.00            
ATOM    274  N7  DG  X   9      63.742  43.267  33.875  0.00  0.00            
ATOM    275  C5  DG  X   9      64.515  44.389  33.499  0.00  0.00            
ATOM    276  C6  DG  X   9      65.868  44.638  33.594  0.00  0.00            
ATOM    277  O6  DG  X   9      66.760  43.940  34.021  0.00  0.00            
ATOM    278  N1  DG  X   9      66.256  45.838  32.992  0.00  0.00            
ATOM    279  H1  DG  X   9      67.197  46.122  33.201  0.00  0.00            
ATOM    280  C2  DG  X   9      65.347  46.747  32.507  0.00  0.00            
ATOM    281  N2  DG  X   9      65.823  47.747  31.854  0.00  0.00            
ATOM    282  H21 DG  X   9      66.808  47.953  31.773  0.00  0.00            
ATOM    283  H22 DG  X   9      65.231  48.401  31.361  0.00  0.00            
ATOM    284  N3  DG  X   9      64.056  46.528  32.363  0.00  0.00            
ATOM    285  C4  DG  X   9      63.730  45.318  32.846  0.00  0.00            
ATOM    286  C3' DG  X   9      58.745  45.476  32.585  0.00  0.00            
ATOM    287  H3' DG  X   9      57.836  44.889  32.594  0.00  0.00            
ATOM    288  C2' DG  X   9      59.990  44.681  32.177  0.00  0.00            
ATOM    289  H2' DG  X   9      59.896  43.776  32.787  0.00  0.00            
ATOM    290 H2'' DG  X   9      60.135  44.540  31.108  0.00  0.00            
ATOM    291  O3' DG  X   9      58.625  46.586  31.754  0.00  0.00            
ATOM    292  P   DG  X  10      58.200  46.500  30.156  0.00  0.00            
ATOM    293  OP1 DG  X  10      57.698  47.753  29.601  0.00  0.00            
ATOM    294  OP2 DG  X  10      57.543  45.201  30.002  0.00  0.00            
ATOM    295  O5' DG  X  10      59.657  46.225  29.477  0.00  0.00            
ATOM    296  C5' DG  X  10      60.391  47.388  29.111  0.00  0.00            
ATOM    297  H5' DG  X  10      60.358  48.079  29.958  0.00  0.00            
ATOM    298 H5'' DG  X  10      59.851  47.765  28.256  0.00  0.00            
ATOM    299  C4' DG  X  10      61.823  47.060  28.711  0.00  0.00            
ATOM    300  H4' DG  X  10      62.427  47.961  28.710  0.00  0.00            
ATOM    301  O4' DG  X  10      62.364  46.231  29.702  0.00  0.00            
ATOM    302  C1' DG  X  10      63.233  45.385  29.037  0.00  0.00            
ATOM    303  H1' DG  X  10      64.113  46.022  28.998  0.00  0.00            
ATOM    304  N9  DG  X  10      63.512  44.173  29.780  0.00  0.00            
ATOM    305  C8  DG  X  10      62.601  43.232  30.175  0.00  0.00            
ATOM    306  H8  DG  X  10      61.557  43.361  29.939  0.00  0.00            
ATOM    307  N7  DG  X  10      63.086  42.248  30.803  0.00  0.00            
ATOM    308  C5  DG  X  10      64.459  42.487  30.858  0.00  0.00            
ATOM    309  C6  DG  X  10      65.507  41.734  31.518  0.00  0.00            
ATOM    310  O6  DG  X  10      65.480  40.846  32.329  0.00  0.00            
ATOM    311  N1  DG  X  10      66.772  42.339  31.195  0.00  0.00            
ATOM    312  H1  DG  X  10      67.610  42.051  31.676  0.00  0.00            
ATOM    313  C2  DG  X  10      66.922  43.465  30.379  0.00  0.00            
ATOM    314  N2  DG  X  10      68.133  43.860  30.122  0.00  0.00            
ATOM    315  H21 DG  X  10      68.919  43.354  30.510  0.00  0.00            
ATOM    316  H22 DG  X  10      68.264  44.713  29.593  0.00  0.00            
ATOM    317  N3  DG  X  10      65.942  44.126  29.769  0.00  0.00            
ATOM    318  C4  DG  X  10      64.689  43.592  30.083  0.00  0.00            
ATOM    319  C3' DG  X  10      61.885  46.383  27.345  0.00  0.00            
ATOM    320  H3' DG  X  10      60.910  46.243  26.887  0.00  0.00            
ATOM    321  C2' DG  X  10      62.672  45.138  27.615  0.00  0.00            
ATOM    322  H2' DG  X  10      61.969  44.289  27.575  0.00  0.00            
ATOM    323 H2'' DG  X  10      63.441  44.955  26.866  0.00  0.00            
ATOM    324  O3' DG  X  10      62.763  47.349  26.539  0.00  0.00            
ATOM    325  P   DT  X  11      62.604  47.638  24.929  0.00  0.00            
ATOM    326  OP1 DT  X  11      61.705  46.567  24.423  0.00  0.00            
ATOM    327  OP2 DT  X  11      64.032  47.750  24.544  0.00  0.00            
ATOM    328  O5' DT  X  11      61.813  49.000  24.970  0.00  0.00            
ATOM    329  C5' DT  X  11      62.463  50.194  25.503  0.00  0.00            
ATOM    330  H5' DT  X  11      62.934  50.636  24.635  0.00  0.00            
ATOM    331 H5'' DT  X  11      63.187  49.915  26.272  0.00  0.00            
ATOM    332  C4' DT  X  11      61.438  51.174  26.096  0.00  0.00            
ATOM    333  H4' DT  X  11      60.746  51.502  25.328  0.00  0.00            
ATOM    334  O4' DT  X  11      60.808  50.481  27.269  0.00  0.00            
ATOM    335  C1' DT  X  11      60.577  51.474  28.256  0.00  0.00            
ATOM    336  H1' DT  X  11      59.742  52.110  27.948  0.00  0.00            
ATOM    337  N1  DT  X  11      60.306  50.795  29.564  0.00  0.00            
ATOM    338  C6  DT  X  11      61.315  50.261  30.346  0.00  0.00            
ATOM    339  H6  DT  X  11      62.272  50.132  29.840  0.00  0.00            
ATOM    340  C5  DT  X  11      61.199  49.909  31.630  0.00  0.00            
ATOM    341  C7  DT  X  11      62.398  49.314  32.344  0.00  0.00            
ATOM    342  H71 DT  X  11      62.761  50.132  32.969  0.00  0.00            
ATOM    343  H72 DT  X  11      62.155  48.471  32.992  0.00  0.00            
ATOM    344  H73 DT  X  11      63.226  49.058  31.675  0.00  0.00            
ATOM    345  C4  DT  X  11      59.850  49.983  32.239  0.00  0.00            
ATOM    346  O4  DT  X  11      59.625  49.674  33.453  0.00  0.00            
ATOM    347  N3  DT  X  11      58.871  50.507  31.428  0.00  0.00            
ATOM    348  H3  DT  X  11      57.987  50.736  31.866  0.00  0.00            
ATOM    349  C2  DT  X  11      58.987  50.819  30.113  0.00  0.00            
ATOM    350  O2  DT  X  11      58.084  51.259  29.463  0.00  0.00            
ATOM    351  C3' DT  X  11      62.007  52.459  26.749  0.00  0.00            
ATOM    352  H3' DT  X  11      63.045  52.696  26.488  0.00  0.00            
ATOM    353  C2' DT  X  11      61.900  52.275  28.235  0.00  0.00            
ATOM    354  H2' DT  X  11      62.736  51.639  28.553  0.00  0.00            
ATOM    355 H2'' DT  X  11      61.963  53.147  28.876  0.00  0.00            
ATOM    356  O3' DT  X  11      61.118  53.585  26.506  0.00  0.00            
ATOM    357  P   DT  X  12      61.403  54.643  25.341  0.00  0.00            
ATOM    358  OP1 DT  X  12      60.854  54.034  24.095  0.00  0.00            
ATOM    359  OP2 DT  X  12      62.780  55.092  25.368  0.00  0.00            
ATOM    360  O5' DT  X  12      60.404  55.814  25.777  0.00  0.00            
ATOM    361  C5' DT  X  12      60.797  56.899  26.624  0.00  0.00            
ATOM    362  H5' DT  X  12      60.801  57.776  25.983  0.00  0.00            
ATOM    363 H5'' DT  X  12      61.766  56.620  27.017  0.00  0.00            
ATOM    364  C4' DT  X  12      59.830  57.101  27.821  0.00  0.00            
ATOM    365  H4' DT  X  12      60.082  57.931  28.473  0.00  0.00            
ATOM    366  O4' DT  X  12      58.529  57.186  27.360  0.00  0.00            
ATOM    367  C1' DT  X  12      57.644  56.203  27.936  0.00  0.00            
ATOM    368  H1' DT  X  12      57.275  56.608  28.894  0.00  0.00            
ATOM    369  N1  DT  X  12      56.522  55.799  27.053  0.00  0.00            
ATOM    370  C6  DT  X  12      56.660  55.561  25.692  0.00  0.00            
ATOM    371  H6  DT  X  12      57.639  55.591  25.239  0.00  0.00            
ATOM    372  C5  DT  X  12      55.667  55.134  24.862  0.00  0.00            
ATOM    373  C7  DT  X  12      55.779  54.958  23.381  0.00  0.00            
ATOM    374  H71 DT  X  12      56.786  54.997  22.968  0.00  0.00            
ATOM    375  H72 DT  X  12      55.447  53.935  23.165  0.00  0.00            
ATOM    376  H73 DT  X  12      55.056  55.644  22.926  0.00  0.00            
ATOM    377  C4  DT  X  12      54.303  54.938  25.517  0.00  0.00            
ATOM    378  O4  DT  X  12      53.306  54.480  24.896  0.00  0.00            
ATOM    379  N3  DT  X  12      54.217  55.256  26.839  0.00  0.00            
ATOM    380  H3  DT  X  12      53.279  55.206  27.214  0.00  0.00            
ATOM    381  C2  DT  X  12      55.219  55.622  27.650  0.00  0.00            
ATOM    382  O2  DT  X  12      55.062  55.782  28.829  0.00  0.00            
ATOM    383  C3' DT  X  12      59.765  55.822  28.767  0.00  0.00            
ATOM    384  H3' DT  X  12      60.648  55.200  28.615  0.00  0.00            
ATOM    385  C2' DT  X  12      58.551  55.025  28.278  0.00  0.00            
ATOM    386  H2' DT  X  12      58.813  54.329  27.486  0.00  0.00            
ATOM    387 H2'' DT  X  12      58.119  54.513  29.146  0.00  0.00            
ATOM    388  O3' DT  X  12      59.578  56.161  30.117  0.00  0.00            
ATOM    389  P   DA  X  13      60.729  56.524  31.070  0.00  0.00            
ATOM    390  OP1 DA  X  13      60.090  56.690  32.372  0.00  0.00            
ATOM    391  OP2 DA  X  13      61.543  57.646  30.645  0.00  0.00            
ATOM    392  O5' DA  X  13      61.568  55.240  31.141  0.00  0.00            
ATOM    393  C5' DA  X  13      61.130  54.099  31.802  0.00  0.00            
ATOM    394  H5' DA  X  13      60.452  53.556  31.145  0.00  0.00            
ATOM    395 H5'' DA  X  13      60.629  54.387  32.717  0.00  0.00            
ATOM    396  C4' DA  X  13      62.311  53.218  32.183  0.00  0.00            
ATOM    397  H4' DA  X  13      62.008  52.317  32.699  0.00  0.00            
ATOM    398  O4' DA  X  13      62.940  52.669  31.107  0.00  0.00            
ATOM    399  C1' DA  X  13      64.357  52.795  31.402  0.00  0.00            
ATOM    400  H1' DA  X  13      64.624  51.954  32.028  0.00  0.00            
ATOM    401  N9  DA  X  13      65.097  52.727  30.153  0.00  0.00            
ATOM    402  C8  DA  X  13      65.654  53.716  29.422  0.00  0.00            
ATOM    403  H8  DA  X  13      65.795  54.751  29.705  0.00  0.00            
ATOM    404  N7  DA  X  13      66.096  53.311  28.285  0.00  0.00            
ATOM    405  C5  DA  X  13      65.797  51.986  28.257  0.00  0.00            
ATOM    406  C6  DA  X  13      65.826  50.935  27.316  0.00  0.00            
ATOM    407  N6  DA  X  13      66.079  51.035  26.011  0.00  0.00            
ATOM    408  H61 DA  X  13      66.016  50.232  25.392  0.00  0.00            
ATOM    409  H62 DA  X  13      66.517  51.901  25.717  0.00  0.00            
ATOM    410  N1  DA  X  13      65.333  49.739  27.616  0.00  0.00            
ATOM    411  C2  DA  X  13      64.720  49.536  28.804  0.00  0.00            
ATOM    412  H2  DA  X  13      64.281  48.570  29.057  0.00  0.00            
ATOM    413  N3  DA  X  13      64.677  50.426  29.803  0.00  0.00            
ATOM    414  C4  DA  X  13      65.211  51.573  29.403  0.00  0.00            
ATOM    415  C3' DA  X  13      63.309  54.023  33.067  0.00  0.00            
ATOM    416  H3' DA  X  13      62.917  54.966  33.431  0.00  0.00            
ATOM    417  C2' DA  X  13      64.397  54.187  32.097  0.00  0.00            
ATOM    418  H2' DA  X  13      64.221  54.987  31.392  0.00  0.00            
ATOM    419 H2'' DA  X  13      65.229  54.367  32.782  0.00  0.00            
ATOM    420  O3' DA  X  13      63.728  53.037  34.054  0.00  0.00            
ATOM    421  P   DG  X  14      63.533  53.192  35.693  0.00  0.00            
ATOM    422  OP1 DG  X  14      62.267  52.508  36.025  0.00  0.00            
ATOM    423  OP2 DG  X  14      63.779  54.595  36.051  0.00  0.00            
ATOM    424  O5' DG  X  14      64.620  52.300  36.292  0.00  0.00            
ATOM    425  C5' DG  X  14      65.964  52.797  36.539  0.00  0.00            
ATOM    426  H5' DG  X  14      66.023  53.165  37.564  0.00  0.00            
ATOM    427 H5'' DG  X  14      66.228  53.600  35.852  0.00  0.00            
ATOM    428  C4' DG  X  14      67.005  51.715  36.125  0.00  0.00            
ATOM    429  H4' DG  X  14      68.016  52.038  36.345  0.00  0.00            
ATOM    430  O4' DG  X  14      66.755  50.403  36.728  0.00  0.00            
ATOM    431  C1' DG  X  14      66.916  49.410  35.730  0.00  0.00            
ATOM    432  H1' DG  X  14      67.985  49.185  35.615  0.00  0.00            
ATOM    433  N9  DG  X  14      66.144  48.150  35.885  0.00  0.00            
ATOM    434  C8  DG  X  14      66.612  46.822  35.989  0.00  0.00            
ATOM    435  H8  DG  X  14      67.638  46.497  35.942  0.00  0.00            
ATOM    436  N7  DG  X  14      65.596  45.995  36.174  0.00  0.00            
ATOM    437  C5  DG  X  14      64.418  46.783  36.172  0.00  0.00            
ATOM    438  C6  DG  X  14      63.029  46.352  36.305  0.00  0.00            
ATOM    439  O6  DG  X  14      62.579  45.257  36.507  0.00  0.00            
ATOM    440  N1  DG  X  14      62.207  47.446  36.213  0.00  0.00            
ATOM    441  H1  DG  X  14      61.214  47.251  36.185  0.00  0.00            
ATOM    442  C2  DG  X  14      62.569  48.752  36.112  0.00  0.00            
ATOM    443  N2  DG  X  14      61.580  49.606  36.165  0.00  0.00            
ATOM    444  H21 DG  X  14      60.661  49.307  36.466  0.00  0.00            
ATOM    445  H22 DG  X  14      61.788  50.595  36.018  0.00  0.00            
ATOM    446  N3  DG  X  14      63.806  49.134  36.026  0.00  0.00            
ATOM    447  C4  DG  X  14      64.711  48.120  36.021  0.00  0.00            
ATOM    448  C3' DG  X  14      66.955  51.511  34.652  0.00  0.00            
ATOM    449  H3' DG  X  14      66.325  52.217  34.119  0.00  0.00            
ATOM    450  C2' DG  X  14      66.467  50.091  34.439  0.00  0.00            
ATOM    451  H2' DG  X  14      65.390  50.148  34.302  0.00  0.00            
ATOM    452 H2'' DG  X  14      66.875  49.634  33.541  0.00  0.00            
ATOM    453  O3' DG  X  14      68.237  51.549  33.993  0.00  0.00            
ATOM    454  P   DG  X  15      69.351  52.749  34.294  0.00  0.00            
ATOM    455  OP1 DG  X  15      70.236  52.265  35.364  0.00  0.00            
ATOM    456  OP2 DG  X  15      68.619  54.030  34.355  0.00  0.00            
ATOM    457  O5' DG  X  15      70.154  52.812  32.917  0.00  0.00            
ATOM    458  C5' DG  X  15      69.479  53.095  31.649  0.00  0.00            
ATOM    459  H5' DG  X  15      68.863  53.995  31.638  0.00  0.00            
ATOM    460 H5'' DG  X  15      68.820  52.257  31.440  0.00  0.00            
ATOM    461  C4' DG  X  15      70.520  53.162  30.467  0.00  0.00            
ATOM    462  H4' DG  X  15      71.229  53.959  30.666  0.00  0.00            
ATOM    463  O4' DG  X  15      71.264  51.991  30.367  0.00  0.00            
ATOM    464  C1' DG  X  15      70.535  51.142  29.456  0.00  0.00            
ATOM    465  H1' DG  X  15      71.170  50.650  28.731  0.00  0.00            
ATOM    466  N9  DG  X  15      69.826  50.074  30.264  0.00  0.00            
ATOM    467  C8  DG  X  15      68.500  50.001  30.511  0.00  0.00            
ATOM    468  H8  DG  X  15      67.798  50.598  29.946  0.00  0.00            
ATOM    469  N7  DG  X  15      68.173  49.067  31.326  0.00  0.00            
ATOM    470  C5  DG  X  15      69.449  48.564  31.692  0.00  0.00            
ATOM    471  C6  DG  X  15      69.720  47.412  32.415  0.00  0.00            
ATOM    472  O6  DG  X  15      68.929  46.688  33.045  0.00  0.00            
ATOM    473  N1  DG  X  15      71.073  47.061  32.524  0.00  0.00            
ATOM    474  H1  DG  X  15      71.322  46.310  33.160  0.00  0.00            
ATOM    475  C2  DG  X  15      72.014  47.763  31.916  0.00  0.00            
ATOM    476  N2  DG  X  15      73.247  47.344  31.962  0.00  0.00            
ATOM    477  H21 DG  X  15      73.366  46.477  32.466  0.00  0.00            
ATOM    478  H22 DG  X  15      73.973  47.878  31.490  0.00  0.00            
ATOM    479  N3  DG  X  15      71.773  48.855  31.153  0.00  0.00            
ATOM    480  C4  DG  X  15      70.459  49.136  31.015  0.00  0.00            
ATOM    481  C3' DG  X  15      69.996  53.424  29.060  0.00  0.00            
ATOM    482  H3' DG  X  15      69.106  54.038  29.052  0.00  0.00            
ATOM    483  C2' DG  X  15      69.653  52.044  28.561  0.00  0.00            
ATOM    484  H2' DG  X  15      68.589  51.890  28.642  0.00  0.00            
ATOM    485 H2'' DG  X  15      69.999  51.980  27.525  0.00  0.00            
ATOM    486  O3' DG  X  15      70.959  54.147  28.363  0.00  0.00            
ATOM    487  P   DG  X  16      70.662  54.796  26.955  0.00  0.00            
ATOM    488  OP1 DG  X  16      71.573  55.905  26.731  0.00  0.00            
ATOM    489  OP2 DG  X  16      69.190  55.101  26.694  0.00  0.00            
ATOM    490  O5' DG  X  16      71.193  53.709  25.892  0.00  0.00            
ATOM    491  C5' DG  X  16      72.598  53.359  25.842  0.00  0.00            
ATOM    492  H5' DG  X  16      73.001  53.272  26.838  0.00  0.00            
ATOM    493 H5'' DG  X  16      73.109  54.216  25.409  0.00  0.00            
ATOM    494  C4' DG  X  16      72.941  52.061  25.064  0.00  0.00            
ATOM    495  H4' DG  X  16      74.014  52.086  24.942  0.00  0.00            
ATOM    496  O4' DG  X  16      72.631  50.898  25.837  0.00  0.00            
ATOM    497  C1' DG  X  16      71.741  50.099  25.074  0.00  0.00            
ATOM    498  H1' DG  X  16      72.339  49.366  24.527  0.00  0.00            
ATOM    499  N9  DG  X  16      70.756  49.444  25.982  0.00  0.00            
ATOM    500  C8  DG  X  16      69.414  49.572  26.181  0.00  0.00            
ATOM    501  H8  DG  X  16      68.864  50.386  25.720  0.00  0.00            
ATOM    502  N7  DG  X  16      68.898  48.751  27.034  0.00  0.00            
ATOM    503  C5  DG  X  16      69.949  47.961  27.444  0.00  0.00            
ATOM    504  C6  DG  X  16      69.978  46.891  28.363  0.00  0.00            
ATOM    505  O6  DG  X  16      69.079  46.417  29.064  0.00  0.00            
ATOM    506  N1  DG  X  16      71.268  46.439  28.570  0.00  0.00            
ATOM    507  H1  DG  X  16      71.366  45.592  29.113  0.00  0.00            
ATOM    508  C2  DG  X  16      72.357  47.009  27.994  0.00  0.00            
ATOM    509  N2  DG  X  16      73.484  46.677  28.469  0.00  0.00            
ATOM    510  H21 DG  X  16      73.402  45.881  29.099  0.00  0.00            
ATOM    511  H22 DG  X  16      74.345  47.107  28.197  0.00  0.00            
ATOM    512  N3  DG  X  16      72.386  47.938  27.073  0.00  0.00            
ATOM    513  C4  DG  X  16      71.136  48.389  26.867  0.00  0.00            
ATOM    514  C3' DG  X  16      72.290  51.955  23.782  0.00  0.00            
ATOM    515  H3' DG  X  16      71.991  52.933  23.427  0.00  0.00            
ATOM    516  C2' DG  X  16      71.150  50.959  24.063  0.00  0.00            
ATOM    517  H2' DG  X  16      70.263  51.479  24.404  0.00  0.00            
ATOM    518 H2'' DG  X  16      70.926  50.371  23.173  0.00  0.00            
ATOM    519  O3' DG  X  16      73.267  51.389  22.872  0.00  0.00            
ATOM    520  P   DT  X  17      73.930  52.282  21.712  0.00  0.00            
ATOM    521  OP1 DT  X  17      75.329  52.577  22.058  0.00  0.00            
ATOM    522  OP2 DT  X  17      73.103  53.448  21.380  0.00  0.00            
ATOM    523  O5' DT  X  17      74.026  51.353  20.454  0.00  0.00            
ATOM    524  C5' DT  X  17      72.891  50.918  19.731  0.00  0.00            
ATOM    525  H5' DT  X  17      73.062  51.156  18.676  0.00  0.00            
ATOM    526 H5'' DT  X  17      71.950  51.308  20.119  0.00  0.00            
ATOM    527  C4' DT  X  17      72.787  49.329  19.713  0.00  0.00            
ATOM    528  H4' DT  X  17      71.843  49.189  19.176  0.00  0.00            
ATOM    529  O4' DT  X  17      73.830  48.771  18.984  0.00  0.00            
ATOM    530  C1' DT  X  17      74.736  48.118  19.862  0.00  0.00            
ATOM    531  H1' DT  X  17      74.612  47.041  19.729  0.00  0.00            
ATOM    532  N1  DT  X  17      76.130  48.551  19.480  0.00  0.00            
ATOM    533  C6  DT  X  17      76.863  49.523  20.182  0.00  0.00            
ATOM    534  H6  DT  X  17      76.376  49.991  21.029  0.00  0.00            
ATOM    535  C5  DT  X  17      78.133  49.817  19.846  0.00  0.00            
ATOM    536  C7  DT  X  17      78.924  50.776  20.719  0.00  0.00            
ATOM    537  H71 DT  X  17      79.247  51.628  20.112  0.00  0.00            
ATOM    538  H72 DT  X  17      78.346  51.166  21.543  0.00  0.00            
ATOM    539  H73 DT  X  17      79.616  50.091  21.213  0.00  0.00            
ATOM    540  C4  DT  X  17      78.770  49.079  18.758  0.00  0.00            
ATOM    541  O4  DT  X  17      79.992  49.062  18.628  0.00  0.00            
ATOM    542  N3  DT  X  17      77.949  48.279  18.037  0.00  0.00            
ATOM    543  H3  DT  X  17      78.333  47.711  17.287  0.00  0.00            
ATOM    544  C2  DT  X  17      76.648  47.895  18.341  0.00  0.00            
ATOM    545  O2  DT  X  17      76.116  47.030  17.634  0.00  0.00            
ATOM    546  C3' DT  X  17      72.705  48.587  20.984  0.00  0.00            
ATOM    547  H3' DT  X  17      72.242  49.216  21.743  0.00  0.00            
ATOM    548  C2' DT  X  17      74.236  48.281  21.276  0.00  0.00            
ATOM    549  H2' DT  X  17      74.563  49.221  21.741  0.00  0.00            
ATOM    550 H2'' DT  X  17      74.503  47.450  21.902  0.00  0.00            
ATOM    551  O3' DT  X  17      72.001  47.390  20.690  0.00  0.00            
ATOM    552  P   DT  X  18      71.388  46.428  21.811  0.00  0.00            
ATOM    553  OP1 DT  X  18      70.284  45.620  21.294  0.00  0.00            
ATOM    554  OP2 DT  X  18      71.321  47.226  23.018  0.00  0.00            
ATOM    555  O5' DT  X  18      72.733  45.516  21.903  0.00  0.00            
ATOM    556  C5' DT  X  18      73.073  44.511  20.959  0.00  0.00            
ATOM    557  H5' DT  X  18      72.895  44.874  19.939  0.00  0.00            
ATOM    558 H5'' DT  X  18      72.448  43.619  21.059  0.00  0.00            
ATOM    559  C4' DT  X  18      74.554  44.057  21.148  0.00  0.00            
ATOM    560  H4' DT  X  18      74.747  43.382  20.324  0.00  0.00            
ATOM    561  O4' DT  X  18      75.505  45.185  20.925  0.00  0.00            
ATOM    562  C1' DT  X  18      76.576  44.929  21.871  0.00  0.00            
ATOM    563  H1' DT  X  18      76.988  43.986  21.478  0.00  0.00            
ATOM    564  N1  DT  X  18      77.730  45.921  21.910  0.00  0.00            
ATOM    565  C6  DT  X  18      77.779  46.880  22.890  0.00  0.00            
ATOM    566  H6  DT  X  18      77.009  47.044  23.620  0.00  0.00            
ATOM    567  C5  DT  X  18      78.910  47.682  22.977  0.00  0.00            
ATOM    568  C7  DT  X  18      78.978  48.720  24.059  0.00  0.00            
ATOM    569  H71 DT  X  18      78.213  48.504  24.794  0.00  0.00            
ATOM    570  H72 DT  X  18      79.908  48.581  24.593  0.00  0.00            
ATOM    571  H73 DT  X  18      78.991  49.676  23.539  0.00  0.00            
ATOM    572  C4  DT  X  18      79.965  47.617  21.994  0.00  0.00            
ATOM    573  O4  DT  X  18      81.034  48.210  22.057  0.00  0.00            
ATOM    574  N3  DT  X  18      79.737  46.651  20.980  0.00  0.00            
ATOM    575  H3  DT  X  18      80.493  46.386  20.370  0.00  0.00            
ATOM    576  C2  DT  X  18      78.667  45.868  20.874  0.00  0.00            
ATOM    577  O2  DT  X  18      78.502  45.180  19.894  0.00  0.00            
ATOM    578  C3' DT  X  18      74.894  43.508  22.469  0.00  0.00            
ATOM    579  H3' DT  X  18      74.002  43.395  23.093  0.00  0.00            
ATOM    580  C2' DT  X  18      75.841  44.617  23.096  0.00  0.00            
ATOM    581  H2' DT  X  18      75.309  45.512  23.416  0.00  0.00            
ATOM    582 H2'' DT  X  18      76.320  44.210  23.989  0.00  0.00            
ATOM    583  O3' DT  X  18      75.727  42.325  22.420  0.00  0.00            
ATOM    584  P   DA  X  19      75.144  40.900  21.846  0.00  0.00            
ATOM    585  OP1 DA  X  19      73.981  41.086  20.999  0.00  0.00            
ATOM    586  OP2 DA  X  19      74.991  39.980  23.004  0.00  0.00            
ATOM    587  O5' DA  X  19      76.228  40.213  20.977  0.00  0.00            
ATOM    588  C5' DA  X  19      76.568  40.771  19.678  0.00  0.00            
ATOM    589  H5' DA  X  19      76.025  41.682  19.468  0.00  0.00            
ATOM    590 H5'' DA  X  19      76.260  40.084  18.885  0.00  0.00            
ATOM    591  C4' DA  X  19      78.116  41.179  19.597  0.00  0.00            
ATOM    592  H4' DA  X  19      78.240  41.875  18.776  0.00  0.00            
ATOM    593  O4' DA  X  19      78.411  42.033  20.711  0.00  0.00            
ATOM    594  C1' DA  X  19      79.513  41.599  21.395  0.00  0.00            
ATOM    595  H1' DA  X  19      80.456  42.048  21.075  0.00  0.00            
ATOM    596  N9  DA  X  19      79.226  41.969  22.784  0.00  0.00            
ATOM    597  C8  DA  X  19      78.500  41.299  23.776  0.00  0.00            
ATOM    598  H8  DA  X  19      78.136  40.296  23.659  0.00  0.00            
ATOM    599  N7  DA  X  19      78.381  41.920  24.860  0.00  0.00            
ATOM    600  C5  DA  X  19      79.091  43.071  24.724  0.00  0.00            
ATOM    601  C6  DA  X  19      79.367  44.219  25.460  0.00  0.00            
ATOM    602  N6  DA  X  19      78.832  44.535  26.665  0.00  0.00            
ATOM    603  H61 DA  X  19      79.076  45.356  27.187  0.00  0.00            
ATOM    604  H62 DA  X  19      78.086  44.001  27.117  0.00  0.00            
ATOM    605  N1  DA  X  19      80.160  45.202  25.003  0.00  0.00            
ATOM    606  C2  DA  X  19      80.697  45.106  23.840  0.00  0.00            
ATOM    607  H2  DA  X  19      81.355  45.909  23.539  0.00  0.00            
ATOM    608  N3  DA  X  19      80.447  44.139  22.946  0.00  0.00            
ATOM    609  C4  DA  X  19      79.624  43.146  23.433  0.00  0.00            
ATOM    610  C3' DA  X  19      79.130  40.054  19.552  0.00  0.00            
ATOM    611  H3' DA  X  19      78.606  39.102  19.484  0.00  0.00            
ATOM    612  C2' DA  X  19      79.504  40.062  21.129  0.00  0.00            
ATOM    613  H2' DA  X  19      78.698  39.538  21.640  0.00  0.00            
ATOM    614 H2'' DA  X  19      80.442  39.614  21.470  0.00  0.00            
ATOM    615  O3' DA  X  19      80.128  40.209  18.560  0.00  0.00            
ATOM    616  P   DG  X  20      81.436  39.290  18.482  0.00  0.00            
ATOM    617  OP1 DG  X  20      81.025  37.817  18.371  0.00  0.00            
ATOM    618  OP2 DG  X  20      82.423  39.633  19.592  0.00  0.00            
ATOM    619  O5' DG  X  20      82.148  39.953  17.141  0.00  0.00            
ATOM    620  C5' DG  X  20      82.783  39.194  16.133  0.00  0.00            
ATOM    621  H5' DG  X  20      82.042  38.580  15.625  0.00  0.00            
ATOM    622 H5'' DG  X  20      83.556  38.597  16.640  0.00  0.00            
ATOM    623  C4' DG  X  20      83.513  40.064  15.104  0.00  0.00            
ATOM    624  H4' DG  X  20      83.777  39.409  14.271  0.00  0.00            
ATOM    625  O4' DG  X  20      82.686  41.181  14.711  0.00  0.00            
ATOM    626  C1' DG  X  20      83.474  42.339  14.716  0.00  0.00            
ATOM    627  H1' DG  X  20      84.108  42.299  13.836  0.00  0.00            
ATOM    628  N9  DG  X  20      82.712  43.580  14.776  0.00  0.00            
ATOM    629  C8  DG  X  20      82.663  44.640  13.866  0.00  0.00            
ATOM    630  H8  DG  X  20      83.198  44.642  12.935  0.00  0.00            
ATOM    631  N7  DG  X  20      81.882  45.619  14.223  0.00  0.00            
ATOM    632  C5  DG  X  20      81.404  45.202  15.522  0.00  0.00            
ATOM    633  C6  DG  X  20      80.457  45.767  16.482  0.00  0.00            
ATOM    634  O6  DG  X  20      79.886  46.797  16.283  0.00  0.00            
ATOM    635  N1  DG  X  20      80.239  45.069  17.561  0.00  0.00            
ATOM    636  H1  DG  X  20      79.582  45.381  18.274  0.00  0.00            
ATOM    637  C2  DG  X  20      80.867  43.946  17.870  0.00  0.00            
ATOM    638  N2  DG  X  20      80.479  43.221  18.877  0.00  0.00            
ATOM    639  H21 DG  X  20      79.705  43.547  19.437  0.00  0.00            
ATOM    640  H22 DG  X  20      80.713  42.246  18.941  0.00  0.00            
ATOM    641  N3  DG  X  20      81.642  43.333  16.987  0.00  0.00            
ATOM    642  C4  DG  X  20      81.901  43.991  15.847  0.00  0.00            
ATOM    643  C3' DG  X  20      84.803  40.668  15.731  0.00  0.00            
ATOM    644  H3' DG  X  20      84.970  40.245  16.710  0.00  0.00            
ATOM    645  C2' DG  X  20      84.392  42.103  15.899  0.00  0.00            
ATOM    646  H2' DG  X  20      83.888  42.210  16.852  0.00  0.00            
ATOM    647 H2'' DG  X  20      85.192  42.830  15.930  0.00  0.00            
ATOM    648  O3' DG  X  20      85.827  40.483  14.706  0.00  0.00            
ATOM    649  P   DG  X  21      87.317  40.758  14.983  0.00  0.00            
ATOM    650  OP1 DG  X  21      88.114  40.126  13.980  0.00  0.00            
ATOM    651  OP2 DG  X  21      87.610  40.558  16.446  0.00  0.00            
ATOM    652  O5' DG  X  21      87.373  42.369  14.871  0.00  0.00            
ATOM    653  C5' DG  X  21      87.034  42.997  13.571  0.00  0.00            
ATOM    654  H5' DG  X  21      86.152  42.495  13.192  0.00  0.00            
ATOM    655 H5'' DG  X  21      87.882  42.822  12.903  0.00  0.00            
ATOM    656  C4' DG  X  21      86.724  44.422  13.631  0.00  0.00            
ATOM    657  H4' DG  X  21      86.536  44.795  12.631  0.00  0.00            
ATOM    658  O4' DG  X  21      85.648  44.919  14.488  0.00  0.00            
ATOM    659  C1' DG  X  21      86.146  45.792  15.395  0.00  0.00            
ATOM    660  H1' DG  X  21      85.989  46.740  14.882  0.00  0.00            
ATOM    661  N9  DG  X  21      85.363  45.621  16.651  0.00  0.00            
ATOM    662  C8  DG  X  21      85.543  44.717  17.665  0.00  0.00            
ATOM    663  H8  DG  X  21      86.354  44.006  17.561  0.00  0.00            
ATOM    664  N7  DG  X  21      84.601  44.902  18.572  0.00  0.00            
ATOM    665  C5  DG  X  21      83.955  46.017  18.142  0.00  0.00            
ATOM    666  C6  DG  X  21      82.785  46.668  18.740  0.00  0.00            
ATOM    667  O6  DG  X  21      82.182  46.197  19.685  0.00  0.00            
ATOM    668  N1  DG  X  21      82.381  47.702  18.054  0.00  0.00            
ATOM    669  H1  DG  X  21      81.595  48.260  18.366  0.00  0.00            
ATOM    670  C2  DG  X  21      82.857  48.077  16.865  0.00  0.00            
ATOM    671  N2  DG  X  21      82.271  49.072  16.305  0.00  0.00            
ATOM    672  H21 DG  X  21      81.482  49.570  16.698  0.00  0.00            
ATOM    673  H22 DG  X  21      82.620  49.406  15.414  0.00  0.00            
ATOM    674  N3  DG  X  21      83.849  47.538  16.246  0.00  0.00            
ATOM    675  C4  DG  X  21      84.331  46.454  16.933  0.00  0.00            
ATOM    676  C3' DG  X  21      87.940  45.209  14.019  0.00  0.00            
ATOM    677  H3' DG  X  21      88.815  44.598  13.807  0.00  0.00            
ATOM    678  C2' DG  X  21      87.641  45.519  15.497  0.00  0.00            
ATOM    679  H2' DG  X  21      87.817  44.649  16.151  0.00  0.00            
ATOM    680 H2'' DG  X  21      88.098  46.418  15.904  0.00  0.00            
ATOM    681  O3' DG  X  21      88.142  46.454  13.265  0.00  0.00            
ATOM    682  P   DG  X  22      89.395  47.444  13.385  0.00  0.00            
ATOM    683  OP1 DG  X  22      89.486  48.017  12.052  0.00  0.00            
ATOM    684  OP2 DG  X  22      90.544  46.711  14.007  0.00  0.00            
ATOM    685  O5' DG  X  22      89.026  48.609  14.451  0.00  0.00            
ATOM    686  C5' DG  X  22      87.910  49.507  14.362  0.00  0.00            
ATOM    687  H5' DG  X  22      87.067  48.913  14.012  0.00  0.00            
ATOM    688 H5'' DG  X  22      88.134  50.192  13.543  0.00  0.00            
ATOM    689  C4' DG  X  22      87.552  50.319  15.645  0.00  0.00            
ATOM    690  H4' DG  X  22      86.928  51.171  15.423  0.00  0.00            
ATOM    691  O4' DG  X  22      86.893  49.300  16.464  0.00  0.00            
ATOM    692  C1' DG  X  22      87.138  49.693  17.752  0.00  0.00            
ATOM    693  H1' DG  X  22      86.527  50.560  18.021  0.00  0.00            
ATOM    694  N9  DG  X  22      86.785  48.687  18.846  0.00  0.00            
ATOM    695  C8  DG  X  22      87.493  47.593  19.177  0.00  0.00            
ATOM    696  H8  DG  X  22      88.396  47.274  18.668  0.00  0.00            
ATOM    697  N7  DG  X  22      86.907  46.842  20.030  0.00  0.00            
ATOM    698  C5  DG  X  22      85.762  47.596  20.448  0.00  0.00            
ATOM    699  C6  DG  X  22      84.811  47.349  21.501  0.00  0.00            
ATOM    700  O6  DG  X  22      84.744  46.402  22.260  0.00  0.00            
ATOM    701  N1  DG  X  22      83.836  48.344  21.485  0.00  0.00            
ATOM    702  H1  DG  X  22      83.014  48.210  22.060  0.00  0.00            
ATOM    703  C2  DG  X  22      83.746  49.394  20.624  0.00  0.00            
ATOM    704  N2  DG  X  22      82.707  50.170  20.665  0.00  0.00            
ATOM    705  H21 DG  X  22      81.933  49.885  21.239  0.00  0.00            
ATOM    706  H22 DG  X  22      82.619  50.958  20.051  0.00  0.00            
ATOM    707  N3  DG  X  22      84.675  49.650  19.701  0.00  0.00            
ATOM    708  C4  DG  X  22      85.652  48.696  19.638  0.00  0.00            
ATOM    709  C3' DG  X  22      88.825  50.732  16.440  0.00  0.00            
ATOM    710  H3' DG  X  22      89.676  50.244  15.969  0.00  0.00            
ATOM    711  C2' DG  X  22      88.632  50.000  17.800  0.00  0.00            
ATOM    712  H2' DG  X  22      89.137  49.032  17.858  0.00  0.00            
ATOM    713 H2'' DG  X  22      88.948  50.607  18.651  0.00  0.00            
ATOM    714  O3' DG  X  22      89.063  52.096  16.628  0.00  0.00            
ATOM    715  P   DT3 X  23      90.515  52.805  16.589  0.00  0.00            
ATOM    716  OP1 DT3 X  23      91.440  51.903  17.315  0.00  0.00            
ATOM    717  OP2 DT3 X  23      90.257  54.144  17.108  0.00  0.00            
ATOM    718  O5' DT3 X  23      90.972  52.865  15.017  0.00  0.00            
ATOM    719  C5' DT3 X  23      90.026  53.429  14.017  0.00  0.00            
ATOM    720  H5' DT3 X  23      90.193  54.507  13.981  0.00  0.00            
ATOM    721 H5'' DT3 X  23      89.008  53.271  14.359  0.00  0.00            
ATOM    722  C4' DT3 X  23      90.308  52.749  12.644  0.00  0.00            
ATOM    723  H4' DT3 X  23      89.401  53.019  12.092  0.00  0.00            
ATOM    724  O4' DT3 X  23      91.555  53.217  12.059  0.00  0.00            
ATOM    725  C1' DT3 X  23      92.387  52.149  11.602  0.00  0.00            
ATOM    726  H1' DT3 X  23      92.254  52.122  10.519  0.00  0.00            
ATOM    727  N1  DT3 X  23      93.788  52.475  11.848  0.00  0.00            
ATOM    728  C6  DT3 X  23      94.136  53.017  13.070  0.00  0.00            
ATOM    729  H6  DT3 X  23      93.405  53.130  13.849  0.00  0.00            
ATOM    730  C5  DT3 X  23      95.391  53.507  13.246  0.00  0.00            
ATOM    731  C7  DT3 X  23      95.829  54.086  14.559  0.00  0.00            
ATOM    732  H71 DT3 X  23      94.919  54.094  15.174  0.00  0.00            
ATOM    733  H72 DT3 X  23      96.471  53.273  14.911  0.00  0.00            
ATOM    734  H73 DT3 X  23      96.345  55.030  14.457  0.00  0.00            
ATOM    735  C4  DT3 X  23      96.339  53.533  12.181  0.00  0.00            
ATOM    736  O4  DT3 X  23      97.555  53.885  12.175  0.00  0.00            
ATOM    737  N3  DT3 X  23      95.812  53.124  10.988  0.00  0.00            
ATOM    738  H3  DT3 X  23      96.417  53.233  10.189  0.00  0.00            
ATOM    739  C2  DT3 X  23      94.665  52.393  10.772  0.00  0.00            
ATOM    740  O2  DT3 X  23      94.444  51.848   9.692  0.00  0.00            
ATOM    741  C3' DT3 X  23      90.395  51.198  12.640  0.00  0.00            
ATOM    742  H3' DT3 X  23      90.133  50.851  13.642  0.00  0.00            
ATOM    743  C2' DT3 X  23      91.816  50.949  12.381  0.00  0.00            
ATOM    744  H2' DT3 X  23      92.348  50.811  13.328  0.00  0.00            
ATOM    745 H2'' DT3 X  23      92.054  50.132  11.696  0.00  0.00            
ATOM    746  O3' DT3 X  23      89.593  50.680  11.651  0.00  0.00            
ATOM    747 HO3' DT3 X  23      89.617  49.719  11.702  0.00  0.00            
END
