# Supplementary material for: Complexity of Guanine Quadruplex Unfolding Pathways Revealed by Atomistic Pulling Simulations
Source: J Chem Inf Model. 2023 Jul 17;63(15):4716–31. doi: 10.1021/acs.jcim.3c00171 (PMC10428220; doi:10.1021/acs.jcim.3c00171)
Supplement: Supplementary file 2 — ci3c00171_si_002.zip [file ci3c00171_si_002.zip › coordinates/intermediates/opened-GQ.pdb]

ATOM      1 HO5' DT5 X   1      46.260  37.196  61.090  0.00  0.00            
ATOM      2  O5' DT5 X   1      46.724  38.035  61.101  0.00  0.00            
ATOM      3  C5' DT5 X   1      45.893  39.015  61.703  0.00  0.00            
ATOM      4  H5' DT5 X   1      44.861  38.680  61.600  0.00  0.00            
ATOM      5 H5'' DT5 X   1      46.042  39.987  61.216  0.00  0.00            
ATOM      6  C4' DT5 X   1      46.217  39.216  63.211  0.00  0.00            
ATOM      7  H4' DT5 X   1      45.564  39.997  63.611  0.00  0.00            
ATOM      8  O4' DT5 X   1      45.977  37.994  63.797  0.00  0.00            
ATOM      9  C1' DT5 X   1      47.093  37.616  64.575  0.00  0.00            
ATOM     10  H1' DT5 X   1      46.833  37.962  65.579  0.00  0.00            
ATOM     11  N1  DT5 X   1      47.307  36.134  64.646  0.00  0.00            
ATOM     12  C6  DT5 X   1      47.554  35.349  63.490  0.00  0.00            
ATOM     13  H6  DT5 X   1      47.516  35.714  62.472  0.00  0.00            
ATOM     14  C5  DT5 X   1      47.669  34.008  63.522  0.00  0.00            
ATOM     15  C7  DT5 X   1      47.874  33.294  62.157  0.00  0.00            
ATOM     16  H71 DT5 X   1      46.960  32.719  62.002  0.00  0.00            
ATOM     17  H72 DT5 X   1      48.021  34.087  61.449  0.00  0.00            
ATOM     18  H73 DT5 X   1      48.792  32.710  62.195  0.00  0.00            
ATOM     19  C4  DT5 X   1      47.608  33.312  64.839  0.00  0.00            
ATOM     20  O4  DT5 X   1      47.694  32.111  64.972  0.00  0.00            
ATOM     21  N3  DT5 X   1      47.431  34.137  65.965  0.00  0.00            
ATOM     22  H3  DT5 X   1      47.537  33.682  66.872  0.00  0.00            
ATOM     23  C2  DT5 X   1      47.276  35.508  65.893  0.00  0.00            
ATOM     24  O2  DT5 X   1      47.258  36.143  66.937  0.00  0.00            
ATOM     25  C3' DT5 X   1      47.681  39.579  63.480  0.00  0.00            
ATOM     26  H3' DT5 X   1      48.194  39.841  62.557  0.00  0.00            
ATOM     27  C2' DT5 X   1      48.281  38.343  64.088  0.00  0.00            
ATOM     28  H2' DT5 X   1      48.843  37.704  63.410  0.00  0.00            
ATOM     29 H2'' DT5 X   1      48.821  38.647  64.985  0.00  0.00            
ATOM     30  O3' DT5 X   1      47.593  40.665  64.396  0.00  0.00            
ATOM     31  P   DG  X   2      48.257  42.013  64.207  0.00  0.00            
ATOM     32  OP1 DG  X   2      49.510  41.912  63.395  0.00  0.00            
ATOM     33  OP2 DG  X   2      48.372  42.686  65.500  0.00  0.00            
ATOM     34  O5' DG  X   2      47.163  42.762  63.341  0.00  0.00            
ATOM     35  C5' DG  X   2      45.837  42.945  63.763  0.00  0.00            
ATOM     36  H5' DG  X   2      45.797  43.661  64.587  0.00  0.00            
ATOM     37 H5'' DG  X   2      45.457  42.014  64.182  0.00  0.00            
ATOM     38  C4' DG  X   2      44.740  43.435  62.735  0.00  0.00            
ATOM     39  H4' DG  X   2      43.781  43.047  63.042  0.00  0.00            
ATOM     40  O4' DG  X   2      44.716  44.835  62.773  0.00  0.00            
ATOM     41  C1' DG  X   2      44.306  45.273  61.508  0.00  0.00            
ATOM     42  H1' DG  X   2      43.225  45.198  61.388  0.00  0.00            
ATOM     43  N9  DG  X   2      44.652  46.751  61.463  0.00  0.00            
ATOM     44  C8  DG  X   2      45.608  47.421  60.748  0.00  0.00            
ATOM     45  H8  DG  X   2      46.290  46.902  60.089  0.00  0.00            
ATOM     46  N7  DG  X   2      45.767  48.659  61.122  0.00  0.00            
ATOM     47  C5  DG  X   2      44.726  48.838  62.053  0.00  0.00            
ATOM     48  C6  DG  X   2      44.457  50.006  62.781  0.00  0.00            
ATOM     49  O6  DG  X   2      44.891  51.104  62.793  0.00  0.00            
ATOM     50  N1  DG  X   2      43.374  49.806  63.690  0.00  0.00            
ATOM     51  H1  DG  X   2      43.193  50.533  64.365  0.00  0.00            
ATOM     52  C2  DG  X   2      42.680  48.648  63.780  0.00  0.00            
ATOM     53  N2  DG  X   2      41.516  48.699  64.411  0.00  0.00            
ATOM     54  H21 DG  X   2      41.243  49.589  64.807  0.00  0.00            
ATOM     55  H22 DG  X   2      41.035  47.840  64.661  0.00  0.00            
ATOM     56  N3  DG  X   2      42.939  47.560  63.042  0.00  0.00            
ATOM     57  C4  DG  X   2      44.002  47.700  62.193  0.00  0.00            
ATOM     58  C3' DG  X   2      44.875  42.941  61.292  0.00  0.00            
ATOM     59  H3' DG  X   2      45.740  42.339  61.021  0.00  0.00            
ATOM     60  C2' DG  X   2      45.014  44.264  60.597  0.00  0.00            
ATOM     61  H2' DG  X   2      46.075  44.520  60.619  0.00  0.00            
ATOM     62 H2'' DG  X   2      44.705  44.391  59.550  0.00  0.00            
ATOM     63  O3' DG  X   2      43.849  42.077  61.016  0.00  0.00            
ATOM     64  P   DG  X   3      43.374  41.696  59.529  0.00  0.00            
ATOM     65  OP1 DG  X   3      42.552  40.538  59.830  0.00  0.00            
ATOM     66  OP2 DG  X   3      44.647  41.555  58.747  0.00  0.00            
ATOM     67  O5' DG  X   3      42.525  42.952  59.012  0.00  0.00            
ATOM     68  C5' DG  X   3      41.240  43.215  59.525  0.00  0.00            
ATOM     69  H5' DG  X   3      41.300  43.369  60.605  0.00  0.00            
ATOM     70 H5'' DG  X   3      40.605  42.348  59.336  0.00  0.00            
ATOM     71  C4' DG  X   3      40.481  44.460  59.048  0.00  0.00            
ATOM     72  H4' DG  X   3      39.454  44.473  59.397  0.00  0.00            
ATOM     73  O4' DG  X   3      41.091  45.655  59.629  0.00  0.00            
ATOM     74  C1' DG  X   3      40.658  46.761  58.838  0.00  0.00            
ATOM     75  H1' DG  X   3      39.621  47.014  59.009  0.00  0.00            
ATOM     76  N9  DG  X   3      41.446  47.946  59.177  0.00  0.00            
ATOM     77  C8  DG  X   3      42.674  48.343  58.698  0.00  0.00            
ATOM     78  H8  DG  X   3      43.325  47.844  58.000  0.00  0.00            
ATOM     79  N7  DG  X   3      42.962  49.600  59.042  0.00  0.00            
ATOM     80  C5  DG  X   3      41.951  49.980  59.913  0.00  0.00            
ATOM     81  C6  DG  X   3      41.692  51.188  60.571  0.00  0.00            
ATOM     82  O6  DG  X   3      42.416  52.155  60.610  0.00  0.00            
ATOM     83  N1  DG  X   3      40.407  51.270  61.153  0.00  0.00            
ATOM     84  H1  DG  X   3      40.256  52.048  61.778  0.00  0.00            
ATOM     85  C2  DG  X   3      39.553  50.213  61.215  0.00  0.00            
ATOM     86  N2  DG  X   3      38.500  50.284  61.955  0.00  0.00            
ATOM     87  H21 DG  X   3      38.178  51.143  62.382  0.00  0.00            
ATOM     88  H22 DG  X   3      37.827  49.527  61.977  0.00  0.00            
ATOM     89  N3  DG  X   3      39.855  49.014  60.797  0.00  0.00            
ATOM     90  C4  DG  X   3      41.018  48.933  60.056  0.00  0.00            
ATOM     91  C3' DG  X   3      40.438  44.718  57.520  0.00  0.00            
ATOM     92  H3' DG  X   3      41.303  44.217  57.090  0.00  0.00            
ATOM     93  C2' DG  X   3      40.704  46.198  57.415  0.00  0.00            
ATOM     94  H2' DG  X   3      41.640  46.436  56.928  0.00  0.00            
ATOM     95 H2'' DG  X   3      40.000  46.694  56.743  0.00  0.00            
ATOM     96  O3' DG  X   3      39.231  44.136  57.007  0.00  0.00            
ATOM     97  P   DG  X   4      38.008  44.914  56.262  0.00  0.00            
ATOM     98  OP1 DG  X   4      36.803  44.020  56.108  0.00  0.00            
ATOM     99  OP2 DG  X   4      38.551  45.668  55.111  0.00  0.00            
ATOM    100  O5' DG  X   4      37.591  45.951  57.311  0.00  0.00            
ATOM    101  C5' DG  X   4      36.831  45.718  58.457  0.00  0.00            
ATOM    102  H5' DG  X   4      37.447  45.372  59.290  0.00  0.00            
ATOM    103 H5'' DG  X   4      36.117  44.902  58.389  0.00  0.00            
ATOM    104  C4' DG  X   4      36.100  46.989  58.880  0.00  0.00            
ATOM    105  H4' DG  X   4      35.456  46.718  59.724  0.00  0.00            
ATOM    106  O4' DG  X   4      37.057  47.944  59.236  0.00  0.00            
ATOM    107  C1' DG  X   4      36.498  49.208  58.847  0.00  0.00            
ATOM    108  H1' DG  X   4      35.725  49.618  59.486  0.00  0.00            
ATOM    109  N9  DG  X   4      37.531  50.265  58.663  0.00  0.00            
ATOM    110  C8  DG  X   4      38.765  50.203  58.022  0.00  0.00            
ATOM    111  H8  DG  X   4      39.117  49.354  57.455  0.00  0.00            
ATOM    112  N7  DG  X   4      39.399  51.320  57.952  0.00  0.00            
ATOM    113  C5  DG  X   4      38.579  52.200  58.644  0.00  0.00            
ATOM    114  C6  DG  X   4      38.747  53.649  58.880  0.00  0.00            
ATOM    115  O6  DG  X   4      39.647  54.387  58.545  0.00  0.00            
ATOM    116  N1  DG  X   4      37.684  54.200  59.492  0.00  0.00            
ATOM    117  H1  DG  X   4      37.780  55.178  59.696  0.00  0.00            
ATOM    118  C2  DG  X   4      36.555  53.503  59.858  0.00  0.00            
ATOM    119  N2  DG  X   4      35.592  54.234  60.401  0.00  0.00            
ATOM    120  H21 DG  X   4      35.719  55.192  60.704  0.00  0.00            
ATOM    121  H22 DG  X   4      34.760  53.677  60.455  0.00  0.00            
ATOM    122  N3  DG  X   4      36.347  52.224  59.644  0.00  0.00            
ATOM    123  C4  DG  X   4      37.410  51.663  59.082  0.00  0.00            
ATOM    124  C3' DG  X   4      35.242  47.538  57.760  0.00  0.00            
ATOM    125  H3' DG  X   4      35.362  46.852  56.925  0.00  0.00            
ATOM    126  C2' DG  X   4      35.825  48.927  57.532  0.00  0.00            
ATOM    127  H2' DG  X   4      36.538  48.758  56.725  0.00  0.00            
ATOM    128 H2'' DG  X   4      35.137  49.731  57.312  0.00  0.00            
ATOM    129  O3' DG  X   4      33.927  47.721  58.233  0.00  0.00            
ATOM    130  P   DT  X   5      32.698  46.929  57.649  0.00  0.00            
ATOM    131  OP1 DT  X   5      32.864  46.415  56.265  0.00  0.00            
ATOM    132  OP2 DT  X   5      31.604  47.873  57.854  0.00  0.00            
ATOM    133  O5' DT  X   5      32.562  45.725  58.645  0.00  0.00            
ATOM    134  C5' DT  X   5      32.593  44.407  58.178  0.00  0.00            
ATOM    135  H5' DT  X   5      33.436  44.287  57.500  0.00  0.00            
ATOM    136 H5'' DT  X   5      31.657  44.233  57.655  0.00  0.00            
ATOM    137  C4' DT  X   5      32.888  43.310  59.260  0.00  0.00            
ATOM    138  H4' DT  X   5      33.270  42.401  58.772  0.00  0.00            
ATOM    139  O4' DT  X   5      33.958  43.962  60.073  0.00  0.00            
ATOM    140  C1' DT  X   5      33.441  44.227  61.429  0.00  0.00            
ATOM    141  H1' DT  X   5      33.643  43.343  62.023  0.00  0.00            
ATOM    142  N1  DT  X   5      34.119  45.513  61.810  0.00  0.00            
ATOM    143  C6  DT  X   5      33.582  46.696  61.561  0.00  0.00            
ATOM    144  H6  DT  X   5      32.530  46.692  61.320  0.00  0.00            
ATOM    145  C5  DT  X   5      34.338  47.822  61.670  0.00  0.00            
ATOM    146  C7  DT  X   5      33.511  49.107  61.483  0.00  0.00            
ATOM    147  H71 DT  X   5      32.595  48.833  60.970  0.00  0.00            
ATOM    148  H72 DT  X   5      33.362  49.663  62.408  0.00  0.00            
ATOM    149  H73 DT  X   5      33.949  49.888  60.873  0.00  0.00            
ATOM    150  C4  DT  X   5      35.672  47.885  62.168  0.00  0.00            
ATOM    151  O4  DT  X   5      36.318  48.881  62.317  0.00  0.00            
ATOM    152  N3  DT  X   5      36.121  46.631  62.558  0.00  0.00            
ATOM    153  H3  DT  X   5      37.084  46.715  62.850  0.00  0.00            
ATOM    154  C2  DT  X   5      35.474  45.445  62.308  0.00  0.00            
ATOM    155  O2  DT  X   5      36.051  44.411  62.517  0.00  0.00            
ATOM    156  C3' DT  X   5      31.735  43.000  60.228  0.00  0.00            
ATOM    157  H3' DT  X   5      30.780  42.977  59.687  0.00  0.00            
ATOM    158  C2' DT  X   5      31.949  44.204  61.233  0.00  0.00            
ATOM    159  H2' DT  X   5      31.548  45.098  60.741  0.00  0.00            
ATOM    160 H2'' DT  X   5      31.466  43.932  62.166  0.00  0.00            
ATOM    161  O3' DT  X   5      31.944  41.707  60.700  0.00  0.00            
ATOM    162  P   DT  X   6      30.991  40.965  61.835  0.00  0.00            
ATOM    163  OP1 DT  X   6      31.084  39.455  61.756  0.00  0.00            
ATOM    164  OP2 DT  X   6      29.661  41.552  61.559  0.00  0.00            
ATOM    165  O5' DT  X   6      31.546  41.486  63.233  0.00  0.00            
ATOM    166  C5' DT  X   6      30.717  41.844  64.342  0.00  0.00            
ATOM    167  H5' DT  X   6      30.054  40.986  64.423  0.00  0.00            
ATOM    168 H5'' DT  X   6      30.139  42.757  64.201  0.00  0.00            
ATOM    169  C4' DT  X   6      31.658  42.044  65.494  0.00  0.00            
ATOM    170  H4' DT  X   6      31.077  42.352  66.371  0.00  0.00            
ATOM    171  O4' DT  X   6      32.336  40.840  65.822  0.00  0.00            
ATOM    172  C1' DT  X   6      33.795  40.995  65.640  0.00  0.00            
ATOM    173  H1' DT  X   6      34.205  41.108  66.647  0.00  0.00            
ATOM    174  N1  DT  X   6      34.384  39.826  64.939  0.00  0.00            
ATOM    175  C6  DT  X   6      34.351  39.633  63.558  0.00  0.00            
ATOM    176  H6  DT  X   6      33.930  40.467  63.016  0.00  0.00            
ATOM    177  C5  DT  X   6      34.761  38.494  62.899  0.00  0.00            
ATOM    178  C7  DT  X   6      34.557  38.413  61.400  0.00  0.00            
ATOM    179  H71 DT  X   6      34.068  39.337  61.039  0.00  0.00            
ATOM    180  H72 DT  X   6      35.553  38.281  60.971  0.00  0.00            
ATOM    181  H73 DT  X   6      34.010  37.597  60.961  0.00  0.00            
ATOM    182  C4  DT  X   6      35.273  37.358  63.679  0.00  0.00            
ATOM    183  O4  DT  X   6      35.665  36.269  63.270  0.00  0.00            
ATOM    184  N3  DT  X   6      35.246  37.612  65.040  0.00  0.00            
ATOM    185  H3  DT  X   6      35.709  36.947  65.643  0.00  0.00            
ATOM    186  C2  DT  X   6      34.867  38.760  65.710  0.00  0.00            
ATOM    187  O2  DT  X   6      34.858  38.704  66.969  0.00  0.00            
ATOM    188  C3' DT  X   6      32.791  43.070  65.400  0.00  0.00            
ATOM    189  H3' DT  X   6      32.627  43.805  64.605  0.00  0.00            
ATOM    190  C2' DT  X   6      34.135  42.347  64.994  0.00  0.00            
ATOM    191  H2' DT  X   6      34.205  42.292  63.913  0.00  0.00            
ATOM    192 H2'' DT  X   6      35.001  42.750  65.508  0.00  0.00            
ATOM    193  O3' DT  X   6      32.936  43.623  66.741  0.00  0.00            
ATOM    194  P   DA  X   7      33.594  45.069  66.983  0.00  0.00            
ATOM    195  OP1 DA  X   7      33.117  45.464  68.339  0.00  0.00            
ATOM    196  OP2 DA  X   7      33.167  45.936  65.841  0.00  0.00            
ATOM    197  O5' DA  X   7      35.182  44.653  66.946  0.00  0.00            
ATOM    198  C5' DA  X   7      35.880  44.194  68.058  0.00  0.00            
ATOM    199  H5' DA  X   7      35.439  43.244  68.397  0.00  0.00            
ATOM    200 H5'' DA  X   7      35.890  44.900  68.882  0.00  0.00            
ATOM    201  C4' DA  X   7      37.356  43.830  67.743  0.00  0.00            
ATOM    202  H4' DA  X   7      37.824  43.863  68.719  0.00  0.00            
ATOM    203  O4' DA  X   7      37.425  42.492  67.176  0.00  0.00            
ATOM    204  C1' DA  X   7      38.296  42.634  66.059  0.00  0.00            
ATOM    205  H1' DA  X   7      39.329  42.678  66.380  0.00  0.00            
ATOM    206  N9  DA  X   7      38.124  41.499  65.224  0.00  0.00            
ATOM    207  C8  DA  X   7      37.283  41.358  64.081  0.00  0.00            
ATOM    208  H8  DA  X   7      36.553  42.073  63.761  0.00  0.00            
ATOM    209  N7  DA  X   7      37.433  40.191  63.494  0.00  0.00            
ATOM    210  C5  DA  X   7      38.387  39.543  64.252  0.00  0.00            
ATOM    211  C6  DA  X   7      38.982  38.251  64.230  0.00  0.00            
ATOM    212  N6  DA  X   7      38.571  37.356  63.420  0.00  0.00            
ATOM    213  H61 DA  X   7      38.848  36.394  63.562  0.00  0.00            
ATOM    214  H62 DA  X   7      38.084  37.563  62.555  0.00  0.00            
ATOM    215  N1  DA  X   7      39.918  37.852  65.120  0.00  0.00            
ATOM    216  C2  DA  X   7      40.230  38.706  66.092  0.00  0.00            
ATOM    217  H2  DA  X   7      40.946  38.379  66.844  0.00  0.00            
ATOM    218  N3  DA  X   7      39.727  39.907  66.252  0.00  0.00            
ATOM    219  C4  DA  X   7      38.890  40.346  65.272  0.00  0.00            
ATOM    220  C3' DA  X   7      37.900  44.853  66.703  0.00  0.00            
ATOM    221  H3' DA  X   7      37.223  45.696  66.614  0.00  0.00            
ATOM    222  C2' DA  X   7      37.956  44.009  65.469  0.00  0.00            
ATOM    223  H2' DA  X   7      37.031  44.015  64.907  0.00  0.00            
ATOM    224 H2'' DA  X   7      38.731  44.319  64.763  0.00  0.00            
ATOM    225  O3' DA  X   7      39.214  45.226  66.964  0.00  0.00            
ATOM    226  P   DG  X   8      39.806  46.686  66.486  0.00  0.00            
ATOM    227  OP1 DG  X   8      39.753  46.724  64.996  0.00  0.00            
ATOM    228  OP2 DG  X   8      41.191  46.798  67.024  0.00  0.00            
ATOM    229  O5' DG  X   8      39.106  47.926  67.058  0.00  0.00            
ATOM    230  C5' DG  X   8      38.768  48.001  68.422  0.00  0.00            
ATOM    231  H5' DG  X   8      39.643  47.774  69.023  0.00  0.00            
ATOM    232 H5'' DG  X   8      38.067  47.212  68.654  0.00  0.00            
ATOM    233  C4' DG  X   8      38.128  49.381  68.854  0.00  0.00            
ATOM    234  H4' DG  X   8      38.038  49.416  69.935  0.00  0.00            
ATOM    235  O4' DG  X   8      38.968  50.460  68.362  0.00  0.00            
ATOM    236  C1' DG  X   8      38.222  51.128  67.352  0.00  0.00            
ATOM    237  H1' DG  X   8      37.768  52.069  67.661  0.00  0.00            
ATOM    238  N9  DG  X   8      39.133  51.500  66.186  0.00  0.00            
ATOM    239  C8  DG  X   8      39.390  50.825  65.050  0.00  0.00            
ATOM    240  H8  DG  X   8      39.004  49.848  64.809  0.00  0.00            
ATOM    241  N7  DG  X   8      40.376  51.405  64.324  0.00  0.00            
ATOM    242  C5  DG  X   8      40.658  52.560  65.108  0.00  0.00            
ATOM    243  C6  DG  X   8      41.629  53.577  64.854  0.00  0.00            
ATOM    244  O6  DG  X   8      42.361  53.729  63.868  0.00  0.00            
ATOM    245  N1  DG  X   8      41.652  54.552  65.859  0.00  0.00            
ATOM    246  H1  DG  X   8      42.426  55.198  65.945  0.00  0.00            
ATOM    247  C2  DG  X   8      40.882  54.489  66.955  0.00  0.00            
ATOM    248  N2  DG  X   8      41.014  55.455  67.839  0.00  0.00            
ATOM    249  H21 DG  X   8      41.724  56.123  67.596  0.00  0.00            
ATOM    250  H22 DG  X   8      40.572  55.452  68.753  0.00  0.00            
ATOM    251  N3  DG  X   8      39.980  53.532  67.189  0.00  0.00            
ATOM    252  C4  DG  X   8      39.938  52.607  66.264  0.00  0.00            
ATOM    253  C3' DG  X   8      36.743  49.540  68.247  0.00  0.00            
ATOM    254  H3' DG  X   8      36.307  48.563  68.046  0.00  0.00            
ATOM    255  C2' DG  X   8      37.104  50.185  66.947  0.00  0.00            
ATOM    256  H2' DG  X   8      37.364  49.468  66.171  0.00  0.00            
ATOM    257 H2'' DG  X   8      36.303  50.800  66.547  0.00  0.00            
ATOM    258  O3' DG  X   8      36.054  50.438  69.098  0.00  0.00            
ATOM    259  P   DG  X   9      34.494  50.545  68.982  0.00  0.00            
ATOM    260  OP1 DG  X   9      33.987  50.720  70.378  0.00  0.00            
ATOM    261  OP2 DG  X   9      34.012  49.391  68.161  0.00  0.00            
ATOM    262  O5' DG  X   9      34.272  51.890  68.171  0.00  0.00            
ATOM    263  C5' DG  X   9      34.471  53.177  68.646  0.00  0.00            
ATOM    264  H5' DG  X   9      35.367  53.310  69.258  0.00  0.00            
ATOM    265 H5'' DG  X   9      33.587  53.488  69.205  0.00  0.00            
ATOM    266  C4' DG  X   9      34.755  54.152  67.528  0.00  0.00            
ATOM    267  H4' DG  X   9      34.794  55.109  68.063  0.00  0.00            
ATOM    268  O4' DG  X   9      35.958  53.910  66.856  0.00  0.00            
ATOM    269  C1' DG  X   9      35.719  54.397  65.571  0.00  0.00            
ATOM    270  H1' DG  X   9      35.614  55.477  65.677  0.00  0.00            
ATOM    271  N9  DG  X   9      36.769  54.128  64.570  0.00  0.00            
ATOM    272  C8  DG  X   9      36.805  53.234  63.445  0.00  0.00            
ATOM    273  H8  DG  X   9      36.061  52.457  63.338  0.00  0.00            
ATOM    274  N7  DG  X   9      37.880  53.303  62.756  0.00  0.00            
ATOM    275  C5  DG  X   9      38.508  54.468  63.216  0.00  0.00            
ATOM    276  C6  DG  X   9      39.647  55.176  62.750  0.00  0.00            
ATOM    277  O6  DG  X   9      40.278  55.168  61.684  0.00  0.00            
ATOM    278  N1  DG  X   9      40.049  56.180  63.621  0.00  0.00            
ATOM    279  H1  DG  X   9      40.768  56.798  63.278  0.00  0.00            
ATOM    280  C2  DG  X   9      39.390  56.567  64.729  0.00  0.00            
ATOM    281  N2  DG  X   9      39.850  57.551  65.420  0.00  0.00            
ATOM    282  H21 DG  X   9      40.549  58.141  64.987  0.00  0.00            
ATOM    283  H22 DG  X   9      39.248  57.790  66.186  0.00  0.00            
ATOM    284  N3  DG  X   9      38.302  55.969  65.216  0.00  0.00            
ATOM    285  C4  DG  X   9      37.890  54.915  64.374  0.00  0.00            
ATOM    286  C3' DG  X   9      33.576  54.092  66.498  0.00  0.00            
ATOM    287  H3' DG  X   9      32.904  53.273  66.720  0.00  0.00            
ATOM    288  C2' DG  X   9      34.333  53.825  65.200  0.00  0.00            
ATOM    289  H2' DG  X   9      34.407  52.756  64.974  0.00  0.00            
ATOM    290 H2'' DG  X   9      33.928  54.391  64.366  0.00  0.00            
ATOM    291  O3' DG  X   9      32.980  55.395  66.350  0.00  0.00            
ATOM    292  P   DG  X  10      31.486  55.608  66.924  0.00  0.00            
ATOM    293  OP1 DG  X  10      31.458  55.371  68.423  0.00  0.00            
ATOM    294  OP2 DG  X  10      30.565  54.846  66.069  0.00  0.00            
ATOM    295  O5' DG  X  10      31.180  57.221  66.655  0.00  0.00            
ATOM    296  C5' DG  X  10      31.701  58.275  67.456  0.00  0.00            
ATOM    297  H5' DG  X  10      32.426  57.828  68.157  0.00  0.00            
ATOM    298 H5'' DG  X  10      30.908  58.775  68.015  0.00  0.00            
ATOM    299  C4' DG  X  10      32.499  59.375  66.714  0.00  0.00            
ATOM    300  H4' DG  X  10      32.679  60.141  67.477  0.00  0.00            
ATOM    301  O4' DG  X  10      33.743  58.902  66.261  0.00  0.00            
ATOM    302  C1' DG  X  10      33.983  59.388  64.921  0.00  0.00            
ATOM    303  H1' DG  X  10      34.378  60.396  64.993  0.00  0.00            
ATOM    304  N9  DG  X  10      34.994  58.497  64.238  0.00  0.00            
ATOM    305  C8  DG  X  10      34.723  57.281  63.634  0.00  0.00            
ATOM    306  H8  DG  X  10      33.873  56.683  63.908  0.00  0.00            
ATOM    307  N7  DG  X  10      35.523  57.003  62.635  0.00  0.00            
ATOM    308  C5  DG  X  10      36.498  58.009  62.702  0.00  0.00            
ATOM    309  C6  DG  X  10      37.682  58.178  61.912  0.00  0.00            
ATOM    310  O6  DG  X  10      38.262  57.419  61.143  0.00  0.00            
ATOM    311  N1  DG  X  10      38.279  59.334  62.163  0.00  0.00            
ATOM    312  H1  DG  X  10      39.065  59.604  61.587  0.00  0.00            
ATOM    313  C2  DG  X  10      37.881  60.231  63.101  0.00  0.00            
ATOM    314  N2  DG  X  10      38.697  61.297  63.329  0.00  0.00            
ATOM    315  H21 DG  X  10      39.322  61.658  62.625  0.00  0.00            
ATOM    316  H22 DG  X  10      38.597  61.773  64.212  0.00  0.00            
ATOM    317  N3  DG  X  10      36.867  60.061  63.959  0.00  0.00            
ATOM    318  C4  DG  X  10      36.200  58.895  63.679  0.00  0.00            
ATOM    319  C3' DG  X  10      31.710  59.874  65.514  0.00  0.00            
ATOM    320  H3' DG  X  10      30.689  59.478  65.501  0.00  0.00            
ATOM    321  C2' DG  X  10      32.608  59.346  64.343  0.00  0.00            
ATOM    322  H2' DG  X  10      32.262  58.339  64.131  0.00  0.00            
ATOM    323 H2'' DG  X  10      32.532  59.901  63.416  0.00  0.00            
ATOM    324  O3' DG  X  10      31.656  61.315  65.491  0.00  0.00            
ATOM    325  P   DT  X  11      30.970  62.213  64.382  0.00  0.00            
ATOM    326  OP1 DT  X  11      30.560  63.532  64.992  0.00  0.00            
ATOM    327  OP2 DT  X  11      29.960  61.340  63.747  0.00  0.00            
ATOM    328  O5' DT  X  11      32.242  62.392  63.482  0.00  0.00            
ATOM    329  C5' DT  X  11      33.429  62.905  64.014  0.00  0.00            
ATOM    330  H5' DT  X  11      33.774  62.259  64.827  0.00  0.00            
ATOM    331 H5'' DT  X  11      33.316  63.954  64.300  0.00  0.00            
ATOM    332  C4' DT  X  11      34.440  62.976  62.895  0.00  0.00            
ATOM    333  H4' DT  X  11      35.344  63.521  63.180  0.00  0.00            
ATOM    334  O4' DT  X  11      34.841  61.707  62.455  0.00  0.00            
ATOM    335  C1' DT  X  11      35.239  61.792  61.132  0.00  0.00            
ATOM    336  H1' DT  X  11      36.271  62.147  61.165  0.00  0.00            
ATOM    337  N1  DT  X  11      35.199  60.475  60.566  0.00  0.00            
ATOM    338  C6  DT  X  11      34.098  59.618  60.801  0.00  0.00            
ATOM    339  H6  DT  X  11      33.284  59.958  61.410  0.00  0.00            
ATOM    340  C5  DT  X  11      34.017  58.411  60.216  0.00  0.00            
ATOM    341  C7  DT  X  11      32.825  57.506  60.342  0.00  0.00            
ATOM    342  H71 DT  X  11      32.365  57.312  59.365  0.00  0.00            
ATOM    343  H72 DT  X  11      33.135  56.542  60.764  0.00  0.00            
ATOM    344  H73 DT  X  11      32.092  58.056  60.921  0.00  0.00            
ATOM    345  C4  DT  X  11      35.068  57.962  59.304  0.00  0.00            
ATOM    346  O4  DT  X  11      35.117  56.985  58.589  0.00  0.00            
ATOM    347  N3  DT  X  11      36.090  58.918  59.090  0.00  0.00            
ATOM    348  H3  DT  X  11      36.752  58.679  58.383  0.00  0.00            
ATOM    349  C2  DT  X  11      36.220  60.145  59.725  0.00  0.00            
ATOM    350  O2  DT  X  11      37.181  60.862  59.530  0.00  0.00            
ATOM    351  C3' DT  X  11      33.881  63.745  61.624  0.00  0.00            
ATOM    352  H3' DT  X  11      32.802  63.910  61.584  0.00  0.00            
ATOM    353  C2' DT  X  11      34.237  62.729  60.495  0.00  0.00            
ATOM    354  H2' DT  X  11      33.313  62.214  60.211  0.00  0.00            
ATOM    355 H2'' DT  X  11      34.733  63.281  59.694  0.00  0.00            
ATOM    356  O3' DT  X  11      34.494  64.994  61.355  0.00  0.00            
ATOM    357  P   DT  X  12      33.985  66.403  61.926  0.00  0.00            
ATOM    358  OP1 DT  X  12      32.495  66.399  61.959  0.00  0.00            
ATOM    359  OP2 DT  X  12      34.672  67.454  61.125  0.00  0.00            
ATOM    360  O5' DT  X  12      34.388  66.264  63.462  0.00  0.00            
ATOM    361  C5' DT  X  12      35.704  66.736  63.913  0.00  0.00            
ATOM    362  H5' DT  X  12      35.944  67.688  63.435  0.00  0.00            
ATOM    363 H5'' DT  X  12      36.468  66.025  63.592  0.00  0.00            
ATOM    364  C4' DT  X  12      35.897  66.728  65.421  0.00  0.00            
ATOM    365  H4' DT  X  12      36.969  66.903  65.513  0.00  0.00            
ATOM    366  O4' DT  X  12      35.247  67.767  66.012  0.00  0.00            
ATOM    367  C1' DT  X  12      34.736  67.253  67.254  0.00  0.00            
ATOM    368  H1' DT  X  12      35.493  67.276  68.038  0.00  0.00            
ATOM    369  N1  DT  X  12      33.554  68.096  67.759  0.00  0.00            
ATOM    370  C6  DT  X  12      33.717  68.749  68.991  0.00  0.00            
ATOM    371  H6  DT  X  12      34.642  68.782  69.553  0.00  0.00            
ATOM    372  C5  DT  X  12      32.704  69.541  69.454  0.00  0.00            
ATOM    373  C7  DT  X  12      32.840  70.243  70.846  0.00  0.00            
ATOM    374  H71 DT  X  12      32.652  71.295  70.653  0.00  0.00            
ATOM    375  H72 DT  X  12      32.194  69.712  71.539  0.00  0.00            
ATOM    376  H73 DT  X  12      33.862  70.137  71.207  0.00  0.00            
ATOM    377  C4  DT  X  12      31.429  69.689  68.786  0.00  0.00            
ATOM    378  O4  DT  X  12      30.476  70.251  69.277  0.00  0.00            
ATOM    379  N3  DT  X  12      31.376  69.146  67.523  0.00  0.00            
ATOM    380  H3  DT  X  12      30.552  69.352  66.972  0.00  0.00            
ATOM    381  C2  DT  X  12      32.438  68.464  66.921  0.00  0.00            
ATOM    382  O2  DT  X  12      32.276  68.191  65.721  0.00  0.00            
ATOM    383  C3' DT  X  12      35.508  65.426  66.088  0.00  0.00            
ATOM    384  H3' DT  X  12      35.178  64.701  65.347  0.00  0.00            
ATOM    385  C2' DT  X  12      34.368  65.776  67.070  0.00  0.00            
ATOM    386  H2' DT  X  12      33.452  65.652  66.477  0.00  0.00            
ATOM    387 H2'' DT  X  12      34.474  65.251  68.016  0.00  0.00            
ATOM    388  O3' DT  X  12      36.682  64.918  66.765  0.00  0.00            
ATOM    389  P   DA  X  13      37.016  63.347  66.744  0.00  0.00            
ATOM    390  OP1 DA  X  13      37.844  63.109  65.556  0.00  0.00            
ATOM    391  OP2 DA  X  13      35.794  62.520  66.971  0.00  0.00            
ATOM    392  O5' DA  X  13      37.887  63.176  68.096  0.00  0.00            
ATOM    393  C5' DA  X  13      39.288  63.250  68.214  0.00  0.00            
ATOM    394  H5' DA  X  13      39.746  64.061  67.624  0.00  0.00            
ATOM    395 H5'' DA  X  13      39.701  62.310  67.855  0.00  0.00            
ATOM    396  C4' DA  X  13      39.632  63.331  69.691  0.00  0.00            
ATOM    397  H4' DA  X  13      40.721  63.337  69.622  0.00  0.00            
ATOM    398  O4' DA  X  13      39.072  64.450  70.372  0.00  0.00            
ATOM    399  C1' DA  X  13      39.002  64.074  71.681  0.00  0.00            
ATOM    400  H1' DA  X  13      39.996  63.958  72.111  0.00  0.00            
ATOM    401  N9  DA  X  13      38.294  65.072  72.582  0.00  0.00            
ATOM    402  C8  DA  X  13      36.967  65.196  72.814  0.00  0.00            
ATOM    403  H8  DA  X  13      36.260  64.592  72.268  0.00  0.00            
ATOM    404  N7  DA  X  13      36.728  66.183  73.611  0.00  0.00            
ATOM    405  C5  DA  X  13      37.993  66.686  73.993  0.00  0.00            
ATOM    406  C6  DA  X  13      38.485  67.790  74.774  0.00  0.00            
ATOM    407  N6  DA  X  13      37.824  68.690  75.374  0.00  0.00            
ATOM    408  H61 DA  X  13      38.378  69.527  75.514  0.00  0.00            
ATOM    409  H62 DA  X  13      36.833  68.825  75.214  0.00  0.00            
ATOM    410  N1  DA  X  13      39.807  68.015  74.853  0.00  0.00            
ATOM    411  C2  DA  X  13      40.598  67.124  74.322  0.00  0.00            
ATOM    412  H2  DA  X  13      41.639  67.410  74.304  0.00  0.00            
ATOM    413  N3  DA  X  13      40.268  66.099  73.630  0.00  0.00            
ATOM    414  C4  DA  X  13      38.926  65.925  73.481  0.00  0.00            
ATOM    415  C3' DA  X  13      39.164  62.169  70.499  0.00  0.00            
ATOM    416  H3' DA  X  13      38.497  61.494  69.952  0.00  0.00            
ATOM    417  C2' DA  X  13      38.356  62.727  71.630  0.00  0.00            
ATOM    418  H2' DA  X  13      37.304  62.862  71.340  0.00  0.00            
ATOM    419 H2'' DA  X  13      38.361  62.003  72.436  0.00  0.00            
ATOM    420  O3' DA  X  13      40.344  61.482  70.836  0.00  0.00            
ATOM    421  P   DG  X  14      40.351  59.881  71.188  0.00  0.00            
ATOM    422  OP1 DG  X  14      39.341  59.129  70.413  0.00  0.00            
ATOM    423  OP2 DG  X  14      40.205  59.904  72.699  0.00  0.00            
ATOM    424  O5' DG  X  14      41.786  59.277  70.832  0.00  0.00            
ATOM    425  C5' DG  X  14      43.033  59.839  71.394  0.00  0.00            
ATOM    426  H5' DG  X  14      43.585  59.133  71.995  0.00  0.00            
ATOM    427 H5'' DG  X  14      42.752  60.646  72.080  0.00  0.00            
ATOM    428  C4' DG  X  14      43.925  60.421  70.228  0.00  0.00            
ATOM    429  H4' DG  X  14      44.722  60.885  70.824  0.00  0.00            
ATOM    430  O4' DG  X  14      44.513  59.523  69.259  0.00  0.00            
ATOM    431  C1' DG  X  14      44.254  60.030  68.023  0.00  0.00            
ATOM    432  H1' DG  X  14      44.993  60.739  67.640  0.00  0.00            
ATOM    433  N9  DG  X  14      44.041  58.856  67.109  0.00  0.00            
ATOM    434  C8  DG  X  14      43.289  57.788  67.391  0.00  0.00            
ATOM    435  H8  DG  X  14      42.777  57.735  68.335  0.00  0.00            
ATOM    436  N7  DG  X  14      43.257  56.822  66.446  0.00  0.00            
ATOM    437  C5  DG  X  14      44.030  57.414  65.422  0.00  0.00            
ATOM    438  C6  DG  X  14      44.357  56.980  64.087  0.00  0.00            
ATOM    439  O6  DG  X  14      44.257  55.883  63.532  0.00  0.00            
ATOM    440  N1  DG  X  14      45.204  57.910  63.414  0.00  0.00            
ATOM    441  H1  DG  X  14      45.595  57.542  62.549  0.00  0.00            
ATOM    442  C2  DG  X  14      45.653  59.105  63.896  0.00  0.00            
ATOM    443  N2  DG  X  14      46.589  59.635  63.161  0.00  0.00            
ATOM    444  H21 DG  X  14      46.780  59.209  62.277  0.00  0.00            
ATOM    445  H22 DG  X  14      47.125  60.452  63.440  0.00  0.00            
ATOM    446  N3  DG  X  14      45.436  59.440  65.120  0.00  0.00            
ATOM    447  C4  DG  X  14      44.559  58.650  65.844  0.00  0.00            
ATOM    448  C3' DG  X  14      43.312  61.628  69.350  0.00  0.00            
ATOM    449  H3' DG  X  14      42.428  62.019  69.840  0.00  0.00            
ATOM    450  C2' DG  X  14      42.968  60.855  68.089  0.00  0.00            
ATOM    451  H2' DG  X  14      42.106  60.208  68.213  0.00  0.00            
ATOM    452 H2'' DG  X  14      42.912  61.490  67.203  0.00  0.00            
ATOM    453  O3' DG  X  14      44.334  62.625  69.126  0.00  0.00            
ATOM    454  P   DG  X  15      43.849  64.067  68.977  0.00  0.00            
ATOM    455  OP1 DG  X  15      45.034  64.911  69.201  0.00  0.00            
ATOM    456  OP2 DG  X  15      42.718  64.327  69.939  0.00  0.00            
ATOM    457  O5' DG  X  15      43.266  64.297  67.504  0.00  0.00            
ATOM    458  C5' DG  X  15      44.080  64.829  66.489  0.00  0.00            
ATOM    459  H5' DG  X  15      45.017  64.265  66.428  0.00  0.00            
ATOM    460 H5'' DG  X  15      44.194  65.898  66.553  0.00  0.00            
ATOM    461  C4' DG  X  15      43.267  64.549  65.205  0.00  0.00            
ATOM    462  H4' DG  X  15      43.654  65.261  64.485  0.00  0.00            
ATOM    463  O4' DG  X  15      43.517  63.200  64.686  0.00  0.00            
ATOM    464  C1' DG  X  15      42.399  62.818  64.004  0.00  0.00            
ATOM    465  H1' DG  X  15      42.473  63.343  63.056  0.00  0.00            
ATOM    466  N9  DG  X  15      42.241  61.400  63.748  0.00  0.00            
ATOM    467  C8  DG  X  15      41.544  60.479  64.480  0.00  0.00            
ATOM    468  H8  DG  X  15      41.043  60.697  65.415  0.00  0.00            
ATOM    469  N7  DG  X  15      41.464  59.342  63.925  0.00  0.00            
ATOM    470  C5  DG  X  15      42.204  59.405  62.748  0.00  0.00            
ATOM    471  C6  DG  X  15      42.511  58.509  61.641  0.00  0.00            
ATOM    472  O6  DG  X  15      42.095  57.402  61.439  0.00  0.00            
ATOM    473  N1  DG  X  15      43.275  59.061  60.667  0.00  0.00            
ATOM    474  H1  DG  X  15      43.726  58.493  59.970  0.00  0.00            
ATOM    475  C2  DG  X  15      43.870  60.298  60.768  0.00  0.00            
ATOM    476  N2  DG  X  15      44.775  60.669  59.982  0.00  0.00            
ATOM    477  H21 DG  X  15      45.308  60.009  59.444  0.00  0.00            
ATOM    478  H22 DG  X  15      45.058  61.618  59.884  0.00  0.00            
ATOM    479  N3  DG  X  15      43.522  61.185  61.655  0.00  0.00            
ATOM    480  C4  DG  X  15      42.659  60.724  62.651  0.00  0.00            
ATOM    481  C3' DG  X  15      41.748  64.815  65.180  0.00  0.00            
ATOM    482  H3' DG  X  15      41.428  65.171  66.154  0.00  0.00            
ATOM    483  C2' DG  X  15      41.269  63.399  64.857  0.00  0.00            
ATOM    484  H2' DG  X  15      41.175  62.864  65.795  0.00  0.00            
ATOM    485 H2'' DG  X  15      40.295  63.515  64.376  0.00  0.00            
ATOM    486  O3' DG  X  15      41.441  65.592  64.046  0.00  0.00            
ATOM    487  P   DG  X  16      41.088  67.143  64.127  0.00  0.00            
ATOM    488  OP1 DG  X  16      42.078  67.855  64.952  0.00  0.00            
ATOM    489  OP2 DG  X  16      39.621  67.257  64.471  0.00  0.00            
ATOM    490  O5' DG  X  16      41.136  67.640  62.619  0.00  0.00            
ATOM    491  C5' DG  X  16      42.373  67.928  62.060  0.00  0.00            
ATOM    492  H5' DG  X  16      43.258  67.801  62.681  0.00  0.00            
ATOM    493 H5'' DG  X  16      42.375  68.989  61.795  0.00  0.00            
ATOM    494  C4' DG  X  16      42.448  67.365  60.656  0.00  0.00            
ATOM    495  H4' DG  X  16      43.324  67.644  60.060  0.00  0.00            
ATOM    496  O4' DG  X  16      42.484  65.944  60.879  0.00  0.00            
ATOM    497  C1' DG  X  16      41.882  65.361  59.791  0.00  0.00            
ATOM    498  H1' DG  X  16      42.504  65.223  58.905  0.00  0.00            
ATOM    499  N9  DG  X  16      41.410  64.011  60.188  0.00  0.00            
ATOM    500  C8  DG  X  16      40.648  63.709  61.224  0.00  0.00            
ATOM    501  H8  DG  X  16      40.297  64.427  61.950  0.00  0.00            
ATOM    502  N7  DG  X  16      40.274  62.490  61.281  0.00  0.00            
ATOM    503  C5  DG  X  16      40.760  61.915  60.054  0.00  0.00            
ATOM    504  C6  DG  X  16      40.610  60.628  59.418  0.00  0.00            
ATOM    505  O6  DG  X  16      40.028  59.589  59.718  0.00  0.00            
ATOM    506  N1  DG  X  16      41.259  60.582  58.202  0.00  0.00            
ATOM    507  H1  DG  X  16      41.221  59.684  57.738  0.00  0.00            
ATOM    508  C2  DG  X  16      41.928  61.592  57.631  0.00  0.00            
ATOM    509  N2  DG  X  16      42.406  61.386  56.436  0.00  0.00            
ATOM    510  H21 DG  X  16      41.859  60.701  55.937  0.00  0.00            
ATOM    511  H22 DG  X  16      43.115  61.985  56.033  0.00  0.00            
ATOM    512  N3  DG  X  16      42.037  62.769  58.196  0.00  0.00            
ATOM    513  C4  DG  X  16      41.489  62.905  59.392  0.00  0.00            
ATOM    514  C3' DG  X  16      41.172  67.584  59.878  0.00  0.00            
ATOM    515  H3' DG  X  16      40.338  68.095  60.368  0.00  0.00            
ATOM    516  C2' DG  X  16      40.702  66.248  59.426  0.00  0.00            
ATOM    517  H2' DG  X  16      39.807  66.109  60.043  0.00  0.00            
ATOM    518 H2'' DG  X  16      40.503  66.344  58.348  0.00  0.00            
ATOM    519  O3' DG  X  16      41.497  68.528  58.870  0.00  0.00            
ATOM    520  P   DT  X  17      41.934  70.105  59.014  0.00  0.00            
ATOM    521  OP1 DT  X  17      40.955  70.644  59.976  0.00  0.00            
ATOM    522  OP2 DT  X  17      41.974  70.622  57.656  0.00  0.00            
ATOM    523  O5' DT  X  17      43.429  70.136  59.561  0.00  0.00            
ATOM    524  C5' DT  X  17      43.970  71.271  60.222  0.00  0.00            
ATOM    525  H5' DT  X  17      43.389  71.679  61.049  0.00  0.00            
ATOM    526 H5'' DT  X  17      43.997  72.104  59.516  0.00  0.00            
ATOM    527  C4' DT  X  17      45.412  70.933  60.638  0.00  0.00            
ATOM    528  H4' DT  X  17      45.831  71.728  61.268  0.00  0.00            
ATOM    529  O4' DT  X  17      45.375  69.809  61.452  0.00  0.00            
ATOM    530  C1' DT  X  17      46.460  68.915  61.248  0.00  0.00            
ATOM    531  H1' DT  X  17      47.007  68.769  62.173  0.00  0.00            
ATOM    532  N1  DT  X  17      46.009  67.650  60.666  0.00  0.00            
ATOM    533  C6  DT  X  17      45.806  67.348  59.326  0.00  0.00            
ATOM    534  H6  DT  X  17      45.792  68.042  58.500  0.00  0.00            
ATOM    535  C5  DT  X  17      45.478  66.031  59.002  0.00  0.00            
ATOM    536  C7  DT  X  17      45.144  65.649  57.573  0.00  0.00            
ATOM    537  H71 DT  X  17      46.028  65.198  57.123  0.00  0.00            
ATOM    538  H72 DT  X  17      44.411  64.832  57.636  0.00  0.00            
ATOM    539  H73 DT  X  17      44.821  66.474  56.940  0.00  0.00            
ATOM    540  C4  DT  X  17      45.622  64.935  59.946  0.00  0.00            
ATOM    541  O4  DT  X  17      45.605  63.747  59.720  0.00  0.00            
ATOM    542  N3  DT  X  17      45.945  65.248  61.234  0.00  0.00            
ATOM    543  H3  DT  X  17      45.957  64.484  61.890  0.00  0.00            
ATOM    544  C2  DT  X  17      45.974  66.615  61.681  0.00  0.00            
ATOM    545  O2  DT  X  17      45.896  66.860  62.863  0.00  0.00            
ATOM    546  C3' DT  X  17      46.351  70.635  59.478  0.00  0.00            
ATOM    547  H3' DT  X  17      45.822  70.131  58.660  0.00  0.00            
ATOM    548  C2' DT  X  17      47.324  69.727  60.215  0.00  0.00            
ATOM    549  H2' DT  X  17      47.865  69.119  59.477  0.00  0.00            
ATOM    550 H2'' DT  X  17      48.021  70.362  60.762  0.00  0.00            
ATOM    551  O3' DT  X  17      47.061  71.784  59.017  0.00  0.00            
ATOM    552  P   DT  X  18      48.232  71.875  57.877  0.00  0.00            
ATOM    553  OP1 DT  X  18      47.922  73.229  57.307  0.00  0.00            
ATOM    554  OP2 DT  X  18      48.319  70.649  57.030  0.00  0.00            
ATOM    555  O5' DT  X  18      49.541  72.055  58.827  0.00  0.00            
ATOM    556  C5' DT  X  18      50.887  72.292  58.296  0.00  0.00            
ATOM    557  H5' DT  X  18      51.153  73.330  58.519  0.00  0.00            
ATOM    558 H5'' DT  X  18      50.888  72.338  57.206  0.00  0.00            
ATOM    559  C4' DT  X  18      51.958  71.356  58.742  0.00  0.00            
ATOM    560  H4' DT  X  18      52.936  71.713  58.435  0.00  0.00            
ATOM    561  O4' DT  X  18      52.039  71.198  60.160  0.00  0.00            
ATOM    562  C1' DT  X  18      52.297  69.845  60.491  0.00  0.00            
ATOM    563  H1' DT  X  18      53.365  69.652  60.361  0.00  0.00            
ATOM    564  N1  DT  X  18      51.787  69.421  61.864  0.00  0.00            
ATOM    565  C6  DT  X  18      50.635  69.942  62.477  0.00  0.00            
ATOM    566  H6  DT  X  18      49.983  70.667  61.976  0.00  0.00            
ATOM    567  C5  DT  X  18      50.345  69.657  63.768  0.00  0.00            
ATOM    568  C7  DT  X  18      49.164  70.299  64.441  0.00  0.00            
ATOM    569  H71 DT  X  18      48.401  69.521  64.484  0.00  0.00            
ATOM    570  H72 DT  X  18      49.484  70.742  65.391  0.00  0.00            
ATOM    571  H73 DT  X  18      48.782  71.113  63.829  0.00  0.00            
ATOM    572  C4  DT  X  18      51.159  68.760  64.586  0.00  0.00            
ATOM    573  O4  DT  X  18      51.007  68.405  65.716  0.00  0.00            
ATOM    574  N3  DT  X  18      52.261  68.279  63.864  0.00  0.00            
ATOM    575  H3  DT  X  18      52.802  67.554  64.315  0.00  0.00            
ATOM    576  C2  DT  X  18      52.631  68.644  62.592  0.00  0.00            
ATOM    577  O2  DT  X  18      53.675  68.152  62.111  0.00  0.00            
ATOM    578  C3' DT  X  18      51.637  70.020  58.168  0.00  0.00            
ATOM    579  H3' DT  X  18      50.692  69.966  57.646  0.00  0.00            
ATOM    580  C2' DT  X  18      51.544  69.124  59.374  0.00  0.00            
ATOM    581  H2' DT  X  18      50.487  69.107  59.673  0.00  0.00            
ATOM    582 H2'' DT  X  18      51.940  68.112  59.406  0.00  0.00            
ATOM    583  O3' DT  X  18      52.607  69.590  57.277  0.00  0.00            
ATOM    584  P   DA  X  19      52.364  68.206  56.362  0.00  0.00            
ATOM    585  OP1 DA  X  19      53.313  68.108  55.223  0.00  0.00            
ATOM    586  OP2 DA  X  19      50.941  68.133  56.054  0.00  0.00            
ATOM    587  O5' DA  X  19      52.717  66.939  57.363  0.00  0.00            
ATOM    588  C5' DA  X  19      54.009  66.512  57.759  0.00  0.00            
ATOM    589  H5' DA  X  19      54.397  67.418  58.220  0.00  0.00            
ATOM    590 H5'' DA  X  19      54.540  66.174  56.863  0.00  0.00            
ATOM    591  C4' DA  X  19      53.915  65.507  58.815  0.00  0.00            
ATOM    592  H4' DA  X  19      54.916  65.241  59.135  0.00  0.00            
ATOM    593  O4' DA  X  19      53.206  66.045  59.884  0.00  0.00            
ATOM    594  C1' DA  X  19      52.226  65.127  60.298  0.00  0.00            
ATOM    595  H1' DA  X  19      52.560  64.392  61.021  0.00  0.00            
ATOM    596  N9  DA  X  19      51.075  65.788  61.052  0.00  0.00            
ATOM    597  C8  DA  X  19      49.944  66.314  60.604  0.00  0.00            
ATOM    598  H8  DA  X  19      49.845  66.460  59.536  0.00  0.00            
ATOM    599  N7  DA  X  19      49.093  66.714  61.474  0.00  0.00            
ATOM    600  C5  DA  X  19      49.642  66.335  62.697  0.00  0.00            
ATOM    601  C6  DA  X  19      49.253  66.200  64.020  0.00  0.00            
ATOM    602  N6  DA  X  19      48.059  66.513  64.532  0.00  0.00            
ATOM    603  H61 DA  X  19      47.796  66.259  65.463  0.00  0.00            
ATOM    604  H62 DA  X  19      47.405  66.899  63.860  0.00  0.00            
ATOM    605  N1  DA  X  19      50.050  65.702  64.941  0.00  0.00            
ATOM    606  C2  DA  X  19      51.315  65.399  64.588  0.00  0.00            
ATOM    607  H2  DA  X  19      52.000  64.962  65.310  0.00  0.00            
ATOM    608  N3  DA  X  19      51.814  65.363  63.373  0.00  0.00            
ATOM    609  C4  DA  X  19      50.907  65.781  62.403  0.00  0.00            
ATOM    610  C3' DA  X  19      53.185  64.202  58.375  0.00  0.00            
ATOM    611  H3' DA  X  19      53.165  64.088  57.284  0.00  0.00            
ATOM    612  C2' DA  X  19      51.802  64.355  59.038  0.00  0.00            
ATOM    613  H2' DA  X  19      51.209  65.010  58.406  0.00  0.00            
ATOM    614 H2'' DA  X  19      51.310  63.405  59.267  0.00  0.00            
ATOM    615  O3' DA  X  19      53.716  63.057  58.914  0.00  0.00            
ATOM    616  P   DG  X  20      54.424  61.929  58.072  0.00  0.00            
ATOM    617  OP1 DG  X  20      54.888  60.942  59.043  0.00  0.00            
ATOM    618  OP2 DG  X  20      55.459  62.579  57.256  0.00  0.00            
ATOM    619  O5' DG  X  20      53.373  61.187  57.178  0.00  0.00            
ATOM    620  C5' DG  X  20      52.295  60.469  57.774  0.00  0.00            
ATOM    621  H5' DG  X  20      51.673  61.088  58.413  0.00  0.00            
ATOM    622 H5'' DG  X  20      52.598  59.664  58.447  0.00  0.00            
ATOM    623  C4' DG  X  20      51.334  59.918  56.750  0.00  0.00            
ATOM    624  H4' DG  X  20      51.865  59.380  55.972  0.00  0.00            
ATOM    625  O4' DG  X  20      50.385  59.029  57.374  0.00  0.00            
ATOM    626  C1' DG  X  20      49.103  59.386  56.987  0.00  0.00            
ATOM    627  H1' DG  X  20      48.783  58.972  56.027  0.00  0.00            
ATOM    628  N9  DG  X  20      48.241  58.944  58.092  0.00  0.00            
ATOM    629  C8  DG  X  20      47.864  59.660  59.229  0.00  0.00            
ATOM    630  H8  DG  X  20      48.100  60.698  59.402  0.00  0.00            
ATOM    631  N7  DG  X  20      47.009  59.069  60.024  0.00  0.00            
ATOM    632  C5  DG  X  20      46.869  57.833  59.409  0.00  0.00            
ATOM    633  C6  DG  X  20      46.047  56.704  59.790  0.00  0.00            
ATOM    634  O6  DG  X  20      45.244  56.583  60.657  0.00  0.00            
ATOM    635  N1  DG  X  20      46.195  55.608  58.944  0.00  0.00            
ATOM    636  H1  DG  X  20      45.764  54.728  59.183  0.00  0.00            
ATOM    637  C2  DG  X  20      47.016  55.600  57.866  0.00  0.00            
ATOM    638  N2  DG  X  20      46.976  54.443  57.271  0.00  0.00            
ATOM    639  H21 DG  X  20      46.496  53.643  57.651  0.00  0.00            
ATOM    640  H22 DG  X  20      47.568  54.375  56.455  0.00  0.00            
ATOM    641  N3  DG  X  20      47.736  56.629  57.435  0.00  0.00            
ATOM    642  C4  DG  X  20      47.638  57.715  58.291  0.00  0.00            
ATOM    643  C3' DG  X  20      50.493  61.064  56.143  0.00  0.00            
ATOM    644  H3' DG  X  20      50.880  62.031  56.484  0.00  0.00            
ATOM    645  C2' DG  X  20      49.148  60.906  56.824  0.00  0.00            
ATOM    646  H2' DG  X  20      49.119  61.412  57.787  0.00  0.00            
ATOM    647 H2'' DG  X  20      48.294  61.283  56.243  0.00  0.00            
ATOM    648  O3' DG  X  20      50.420  60.872  54.742  0.00  0.00            
ATOM    649  P   DG  X  21      49.645  61.870  53.774  0.00  0.00            
ATOM    650  OP1 DG  X  21      50.342  61.754  52.417  0.00  0.00            
ATOM    651  OP2 DG  X  21      49.526  63.167  54.412  0.00  0.00            
ATOM    652  O5' DG  X  21      48.191  61.286  53.644  0.00  0.00            
ATOM    653  C5' DG  X  21      47.819  60.313  52.663  0.00  0.00            
ATOM    654  H5' DG  X  21      48.575  59.530  52.642  0.00  0.00            
ATOM    655 H5'' DG  X  21      47.822  60.787  51.695  0.00  0.00            
ATOM    656  C4' DG  X  21      46.478  59.667  52.851  0.00  0.00            
ATOM    657  H4' DG  X  21      46.288  58.882  52.119  0.00  0.00            
ATOM    658  O4' DG  X  21      46.367  59.111  54.109  0.00  0.00            
ATOM    659  C1' DG  X  21      45.006  58.676  54.189  0.00  0.00            
ATOM    660  H1' DG  X  21      44.676  57.941  53.458  0.00  0.00            
ATOM    661  N9  DG  X  21      44.646  58.281  55.521  0.00  0.00            
ATOM    662  C8  DG  X  21      44.629  59.056  56.665  0.00  0.00            
ATOM    663  H8  DG  X  21      44.943  60.084  56.667  0.00  0.00            
ATOM    664  N7  DG  X  21      44.216  58.402  57.765  0.00  0.00            
ATOM    665  C5  DG  X  21      43.817  57.136  57.272  0.00  0.00            
ATOM    666  C6  DG  X  21      43.037  56.096  57.794  0.00  0.00            
ATOM    667  O6  DG  X  21      42.567  55.973  58.928  0.00  0.00            
ATOM    668  N1  DG  X  21      42.755  55.092  56.871  0.00  0.00            
ATOM    669  H1  DG  X  21      42.235  54.302  57.242  0.00  0.00            
ATOM    670  C2  DG  X  21      43.143  55.077  55.598  0.00  0.00            
ATOM    671  N2  DG  X  21      42.813  54.072  54.846  0.00  0.00            
ATOM    672  H21 DG  X  21      42.173  53.403  55.248  0.00  0.00            
ATOM    673  H22 DG  X  21      43.064  53.986  53.873  0.00  0.00            
ATOM    674  N3  DG  X  21      43.893  56.057  55.076  0.00  0.00            
ATOM    675  C4  DG  X  21      44.174  57.051  55.909  0.00  0.00            
ATOM    676  C3' DG  X  21      45.261  60.623  52.757  0.00  0.00            
ATOM    677  H3' DG  X  21      45.579  61.539  53.239  0.00  0.00            
ATOM    678  C2' DG  X  21      44.285  59.862  53.652  0.00  0.00            
ATOM    679  H2' DG  X  21      43.865  60.490  54.439  0.00  0.00            
ATOM    680 H2'' DG  X  21      43.459  59.428  53.077  0.00  0.00            
ATOM    681  O3' DG  X  21      44.780  60.751  51.452  0.00  0.00            
ATOM    682  P   DG  X  22      43.820  61.947  51.016  0.00  0.00            
ATOM    683  OP1 DG  X  22      44.360  62.302  49.653  0.00  0.00            
ATOM    684  OP2 DG  X  22      43.654  63.003  52.033  0.00  0.00            
ATOM    685  O5' DG  X  22      42.456  61.184  50.834  0.00  0.00            
ATOM    686  C5' DG  X  22      41.814  61.103  49.590  0.00  0.00            
ATOM    687  H5' DG  X  22      42.275  60.525  48.793  0.00  0.00            
ATOM    688 H5'' DG  X  22      41.766  62.144  49.255  0.00  0.00            
ATOM    689  C4' DG  X  22      40.353  60.808  49.631  0.00  0.00            
ATOM    690  H4' DG  X  22      40.094  60.725  48.583  0.00  0.00            
ATOM    691  O4' DG  X  22      40.113  59.487  50.167  0.00  0.00            
ATOM    692  C1' DG  X  22      39.203  59.585  51.315  0.00  0.00            
ATOM    693  H1' DG  X  22      38.500  58.748  51.287  0.00  0.00            
ATOM    694  N9  DG  X  22      39.974  59.465  52.508  0.00  0.00            
ATOM    695  C8  DG  X  22      40.684  60.399  53.206  0.00  0.00            
ATOM    696  H8  DG  X  22      40.804  61.381  52.770  0.00  0.00            
ATOM    697  N7  DG  X  22      41.102  59.982  54.330  0.00  0.00            
ATOM    698  C5  DG  X  22      40.697  58.643  54.397  0.00  0.00            
ATOM    699  C6  DG  X  22      40.733  57.707  55.482  0.00  0.00            
ATOM    700  O6  DG  X  22      40.994  57.920  56.671  0.00  0.00            
ATOM    701  N1  DG  X  22      40.214  56.421  55.110  0.00  0.00            
ATOM    702  H1  DG  X  22      40.118  55.708  55.828  0.00  0.00            
ATOM    703  C2  DG  X  22      39.425  56.270  54.077  0.00  0.00            
ATOM    704  N2  DG  X  22      39.067  55.033  53.804  0.00  0.00            
ATOM    705  H21 DG  X  22      38.951  54.379  54.551  0.00  0.00            
ATOM    706  H22 DG  X  22      38.430  54.919  53.019  0.00  0.00            
ATOM    707  N3  DG  X  22      39.289  57.155  53.072  0.00  0.00            
ATOM    708  C4  DG  X  22      39.966  58.342  53.302  0.00  0.00            
ATOM    709  C3' DG  X  22      39.384  61.789  50.375  0.00  0.00            
ATOM    710  H3' DG  X  22      39.973  62.312  51.122  0.00  0.00            
ATOM    711  C2' DG  X  22      38.447  60.838  51.158  0.00  0.00            
ATOM    712  H2' DG  X  22      38.207  61.204  52.162  0.00  0.00            
ATOM    713 H2'' DG  X  22      37.571  60.535  50.584  0.00  0.00            
ATOM    714  O3' DG  X  22      38.580  62.666  49.576  0.00  0.00            
ATOM    715  P   DT3 X  23      39.261  64.056  49.027  0.00  0.00            
ATOM    716  OP1 DT3 X  23      39.228  63.983  47.547  0.00  0.00            
ATOM    717  OP2 DT3 X  23      40.568  64.267  49.647  0.00  0.00            
ATOM    718  O5' DT3 X  23      38.249  65.208  49.402  0.00  0.00            
ATOM    719  C5' DT3 X  23      37.942  65.643  50.697  0.00  0.00            
ATOM    720  H5' DT3 X  23      38.778  66.258  51.032  0.00  0.00            
ATOM    721 H5'' DT3 X  23      37.824  64.750  51.293  0.00  0.00            
ATOM    722  C4' DT3 X  23      36.775  66.619  50.532  0.00  0.00            
ATOM    723  H4' DT3 X  23      36.415  66.905  51.507  0.00  0.00            
ATOM    724  O4' DT3 X  23      37.094  67.800  49.895  0.00  0.00            
ATOM    725  C1' DT3 X  23      36.037  68.159  48.996  0.00  0.00            
ATOM    726  H1' DT3 X  23      35.325  68.599  49.685  0.00  0.00            
ATOM    727  N1  DT3 X  23      36.491  69.003  47.866  0.00  0.00            
ATOM    728  C6  DT3 X  23      37.049  68.426  46.798  0.00  0.00            
ATOM    729  H6  DT3 X  23      37.264  67.375  46.751  0.00  0.00            
ATOM    730  C5  DT3 X  23      37.331  69.141  45.630  0.00  0.00            
ATOM    731  C7  DT3 X  23      37.988  68.594  44.411  0.00  0.00            
ATOM    732  H71 DT3 X  23      37.261  68.601  43.597  0.00  0.00            
ATOM    733  H72 DT3 X  23      38.838  69.202  44.126  0.00  0.00            
ATOM    734  H73 DT3 X  23      38.396  67.602  44.602  0.00  0.00            
ATOM    735  C4  DT3 X  23      36.987  70.622  45.610  0.00  0.00            
ATOM    736  O4  DT3 X  23      37.081  71.357  44.633  0.00  0.00            
ATOM    737  N3  DT3 X  23      36.640  71.138  46.856  0.00  0.00            
ATOM    738  H3  DT3 X  23      36.715  72.137  46.950  0.00  0.00            
ATOM    739  C2  DT3 X  23      36.277  70.394  47.945  0.00  0.00            
ATOM    740  O2  DT3 X  23      35.898  70.940  48.991  0.00  0.00            
ATOM    741  C3' DT3 X  23      35.447  66.137  49.871  0.00  0.00            
ATOM    742  H3' DT3 X  23      35.481  65.068  49.756  0.00  0.00            
ATOM    743  C2' DT3 X  23      35.409  66.844  48.635  0.00  0.00            
ATOM    744  H2' DT3 X  23      36.060  66.274  47.956  0.00  0.00            
ATOM    745 H2'' DT3 X  23      34.395  66.940  48.235  0.00  0.00            
ATOM    746  O3' DT3 X  23      34.223  66.349  50.523  0.00  0.00            
ATOM    747 HO3' DT3 X  23      34.269  65.915  51.391  0.00  0.00            
ATOM    748  K+  K+  X  24      40.297  56.958  59.663  0.00  0.00            
ATOM    749  K+  K+  X  25      42.965  54.868  61.459  0.00  0.00            
ATOM    750  K+  K+  X  26      45.046  53.404  64.573  0.00  0.00            
END
