# Supplementary material for: Complexity of Guanine Quadruplex Unfolding Pathways Revealed by Atomistic Pulling Simulations
Source: J Chem Inf Model. 2023 Jul 17;63(15):4716–31. doi: 10.1021/acs.jcim.3c00171 (PMC10428220; doi:10.1021/acs.jcim.3c00171)
Supplement: Supplementary file 2 — ci3c00171_si_002.zip [file ci3c00171_si_002.zip › coordinates/intermediates/spiral-structure.pdb]

ATOM      1 HO5' DT5 X   1      58.815  28.076  38.909  0.00  0.00            
ATOM      2  O5' DT5 X   1      58.936  28.705  38.191  0.00  0.00            
ATOM      3  C5' DT5 X   1      58.709  30.047  38.551  0.00  0.00            
ATOM      4  H5' DT5 X   1      57.678  30.188  38.875  0.00  0.00            
ATOM      5 H5'' DT5 X   1      58.760  30.668  37.652  0.00  0.00            
ATOM      6  C4' DT5 X   1      59.639  30.616  39.677  0.00  0.00            
ATOM      7  H4' DT5 X   1      59.460  31.678  39.817  0.00  0.00            
ATOM      8  O4' DT5 X   1      59.306  30.028  40.884  0.00  0.00            
ATOM      9  C1' DT5 X   1      60.481  30.074  41.761  0.00  0.00            
ATOM     10  H1' DT5 X   1      60.571  31.102  42.113  0.00  0.00            
ATOM     11  N1  DT5 X   1      60.315  29.214  42.919  0.00  0.00            
ATOM     12  C6  DT5 X   1      60.134  29.704  44.199  0.00  0.00            
ATOM     13  H6  DT5 X   1      60.045  30.785  44.249  0.00  0.00            
ATOM     14  C5  DT5 X   1      60.439  28.920  45.239  0.00  0.00            
ATOM     15  C7  DT5 X   1      60.377  29.459  46.670  0.00  0.00            
ATOM     16  H71 DT5 X   1      61.254  30.089  46.805  0.00  0.00            
ATOM     17  H72 DT5 X   1      59.473  30.059  46.765  0.00  0.00            
ATOM     18  H73 DT5 X   1      60.274  28.689  47.438  0.00  0.00            
ATOM     19  C4  DT5 X   1      60.664  27.517  45.099  0.00  0.00            
ATOM     20  O4  DT5 X   1      60.940  26.723  46.040  0.00  0.00            
ATOM     21  N3  DT5 X   1      60.716  27.038  43.849  0.00  0.00            
ATOM     22  H3  DT5 X   1      60.965  26.065  43.849  0.00  0.00            
ATOM     23  C2  DT5 X   1      60.511  27.812  42.738  0.00  0.00            
ATOM     24  O2  DT5 X   1      60.310  27.225  41.707  0.00  0.00            
ATOM     25  C3' DT5 X   1      61.159  30.479  39.465  0.00  0.00            
ATOM     26  H3' DT5 X   1      61.336  29.808  38.625  0.00  0.00            
ATOM     27  C2' DT5 X   1      61.593  29.782  40.807  0.00  0.00            
ATOM     28  H2' DT5 X   1      61.863  28.760  40.567  0.00  0.00            
ATOM     29 H2'' DT5 X   1      62.526  30.212  41.202  0.00  0.00            
ATOM     30  O3' DT5 X   1      61.853  31.732  39.320  0.00  0.00            
ATOM     31  P   DG  X   2      62.914  32.061  38.147  0.00  0.00            
ATOM     32  OP1 DG  X   2      63.483  30.796  37.588  0.00  0.00            
ATOM     33  OP2 DG  X   2      63.782  33.161  38.783  0.00  0.00            
ATOM     34  O5' DG  X   2      61.906  32.654  36.992  0.00  0.00            
ATOM     35  C5' DG  X   2      62.064  33.983  36.464  0.00  0.00            
ATOM     36  H5' DG  X   2      63.049  34.452  36.490  0.00  0.00            
ATOM     37 H5'' DG  X   2      61.516  34.558  37.212  0.00  0.00            
ATOM     38  C4' DG  X   2      61.522  33.991  34.991  0.00  0.00            
ATOM     39  H4' DG  X   2      60.508  33.582  34.905  0.00  0.00            
ATOM     40  O4' DG  X   2      61.460  35.382  34.513  0.00  0.00            
ATOM     41  C1' DG  X   2      62.198  35.446  33.247  0.00  0.00            
ATOM     42  H1' DG  X   2      61.521  35.294  32.403  0.00  0.00            
ATOM     43  N9  DG  X   2      62.824  36.729  32.982  0.00  0.00            
ATOM     44  C8  DG  X   2      62.678  37.502  31.912  0.00  0.00            
ATOM     45  H8  DG  X   2      61.930  37.311  31.167  0.00  0.00            
ATOM     46  N7  DG  X   2      63.580  38.452  31.818  0.00  0.00            
ATOM     47  C5  DG  X   2      64.322  38.352  33.052  0.00  0.00            
ATOM     48  C6  DG  X   2      65.378  39.170  33.569  0.00  0.00            
ATOM     49  O6  DG  X   2      65.792  40.216  33.152  0.00  0.00            
ATOM     50  N1  DG  X   2      65.847  38.743  34.791  0.00  0.00            
ATOM     51  H1  DG  X   2      66.630  39.224  35.196  0.00  0.00            
ATOM     52  C2  DG  X   2      65.321  37.678  35.497  0.00  0.00            
ATOM     53  N2  DG  X   2      65.942  37.460  36.640  0.00  0.00            
ATOM     54  H21 DG  X   2      66.519  38.223  36.974  0.00  0.00            
ATOM     55  H22 DG  X   2      65.720  36.701  37.268  0.00  0.00            
ATOM     56  N3  DG  X   2      64.364  36.789  35.010  0.00  0.00            
ATOM     57  C4  DG  X   2      63.906  37.276  33.768  0.00  0.00            
ATOM     58  C3' DG  X   2      62.419  33.202  34.045  0.00  0.00            
ATOM     59  H3' DG  X   2      63.088  32.464  34.508  0.00  0.00            
ATOM     60  C2' DG  X   2      63.225  34.324  33.371  0.00  0.00            
ATOM     61  H2' DG  X   2      63.924  34.635  34.145  0.00  0.00            
ATOM     62 H2'' DG  X   2      63.747  34.059  32.454  0.00  0.00            
ATOM     63  O3' DG  X   2      61.526  32.513  33.119  0.00  0.00            
ATOM     64  P   DG  X   3      61.858  31.941  31.681  0.00  0.00            
ATOM     65  OP1 DG  X   3      60.759  30.944  31.323  0.00  0.00            
ATOM     66  OP2 DG  X   3      63.283  31.505  31.658  0.00  0.00            
ATOM     67  O5' DG  X   3      61.627  33.235  30.771  0.00  0.00            
ATOM     68  C5' DG  X   3      60.355  33.819  30.474  0.00  0.00            
ATOM     69  H5' DG  X   3      60.037  34.432  31.333  0.00  0.00            
ATOM     70 H5'' DG  X   3      59.617  33.028  30.329  0.00  0.00            
ATOM     71  C4' DG  X   3      60.392  34.711  29.226  0.00  0.00            
ATOM     72  H4' DG  X   3      59.367  35.022  29.030  0.00  0.00            
ATOM     73  O4' DG  X   3      61.205  35.872  29.272  0.00  0.00            
ATOM     74  C1' DG  X   3      61.248  36.313  27.862  0.00  0.00            
ATOM     75  H1' DG  X   3      60.293  36.644  27.447  0.00  0.00            
ATOM     76  N9  DG  X   3      62.212  37.443  27.589  0.00  0.00            
ATOM     77  C8  DG  X   3      63.554  37.448  27.106  0.00  0.00            
ATOM     78  H8  DG  X   3      64.045  36.493  26.948  0.00  0.00            
ATOM     79  N7  DG  X   3      64.088  38.623  27.041  0.00  0.00            
ATOM     80  C5  DG  X   3      63.056  39.474  27.336  0.00  0.00            
ATOM     81  C6  DG  X   3      63.032  40.954  27.288  0.00  0.00            
ATOM     82  O6  DG  X   3      63.824  41.716  26.713  0.00  0.00            
ATOM     83  N1  DG  X   3      61.955  41.465  27.902  0.00  0.00            
ATOM     84  H1  DG  X   3      61.935  42.465  28.013  0.00  0.00            
ATOM     85  C2  DG  X   3      61.013  40.755  28.536  0.00  0.00            
ATOM     86  N2  DG  X   3      60.167  41.464  29.172  0.00  0.00            
ATOM     87  H21 DG  X   3      60.209  42.483  29.124  0.00  0.00            
ATOM     88  H22 DG  X   3      59.340  41.012  29.517  0.00  0.00            
ATOM     89  N3  DG  X   3      60.859  39.417  28.414  0.00  0.00            
ATOM     90  C4  DG  X   3      61.926  38.806  27.819  0.00  0.00            
ATOM     91  C3' DG  X   3      60.880  33.907  28.017  0.00  0.00            
ATOM     92  H3' DG  X   3      61.600  33.128  28.260  0.00  0.00            
ATOM     93  C2' DG  X   3      61.646  34.939  27.123  0.00  0.00            
ATOM     94  H2' DG  X   3      62.724  34.777  27.189  0.00  0.00            
ATOM     95 H2'' DG  X   3      61.433  35.003  26.062  0.00  0.00            
ATOM     96  O3' DG  X   3      59.736  33.330  27.480  0.00  0.00            
ATOM     97  P   DG  X   4      59.454  33.245  25.939  0.00  0.00            
ATOM     98  OP1 DG  X   4      58.414  32.277  25.802  0.00  0.00            
ATOM     99  OP2 DG  X   4      60.676  32.992  25.145  0.00  0.00            
ATOM    100  O5' DG  X   4      58.772  34.673  25.577  0.00  0.00            
ATOM    101  C5' DG  X   4      57.623  35.165  26.371  0.00  0.00            
ATOM    102  H5' DG  X   4      57.776  35.102  27.452  0.00  0.00            
ATOM    103 H5'' DG  X   4      56.727  34.585  26.145  0.00  0.00            
ATOM    104  C4' DG  X   4      57.190  36.610  26.200  0.00  0.00            
ATOM    105  H4' DG  X   4      56.428  36.838  26.936  0.00  0.00            
ATOM    106  O4' DG  X   4      58.359  37.497  26.358  0.00  0.00            
ATOM    107  C1' DG  X   4      58.296  38.529  25.369  0.00  0.00            
ATOM    108  H1' DG  X   4      57.661  39.285  25.856  0.00  0.00            
ATOM    109  N9  DG  X   4      59.595  39.225  25.097  0.00  0.00            
ATOM    110  C8  DG  X   4      60.781  38.642  24.712  0.00  0.00            
ATOM    111  H8  DG  X   4      60.848  37.561  24.772  0.00  0.00            
ATOM    112  N7  DG  X   4      61.762  39.522  24.379  0.00  0.00            
ATOM    113  C5  DG  X   4      61.125  40.759  24.537  0.00  0.00            
ATOM    114  C6  DG  X   4      61.641  42.073  24.401  0.00  0.00            
ATOM    115  O6  DG  X   4      62.717  42.432  23.928  0.00  0.00            
ATOM    116  N1  DG  X   4      60.739  43.053  24.807  0.00  0.00            
ATOM    117  H1  DG  X   4      60.941  44.031  24.740  0.00  0.00            
ATOM    118  C2  DG  X   4      59.523  42.736  25.270  0.00  0.00            
ATOM    119  N2  DG  X   4      58.793  43.744  25.518  0.00  0.00            
ATOM    120  H21 DG  X   4      59.134  44.700  25.511  0.00  0.00            
ATOM    121  H22 DG  X   4      57.801  43.575  25.532  0.00  0.00            
ATOM    122  N3  DG  X   4      58.949  41.502  25.336  0.00  0.00            
ATOM    123  C4  DG  X   4      59.850  40.522  25.000  0.00  0.00            
ATOM    124  C3' DG  X   4      56.621  36.978  24.827  0.00  0.00            
ATOM    125  H3' DG  X   4      56.566  36.160  24.106  0.00  0.00            
ATOM    126  C2' DG  X   4      57.437  38.140  24.273  0.00  0.00            
ATOM    127  H2' DG  X   4      58.018  37.764  23.436  0.00  0.00            
ATOM    128 H2'' DG  X   4      56.798  38.997  24.011  0.00  0.00            
ATOM    129  O3' DG  X   4      55.315  37.422  25.021  0.00  0.00            
ATOM    130  P   DT  X   5      54.232  37.486  23.855  0.00  0.00            
ATOM    131  OP1 DT  X   5      54.251  36.156  23.203  0.00  0.00            
ATOM    132  OP2 DT  X   5      54.390  38.675  23.047  0.00  0.00            
ATOM    133  O5' DT  X   5      52.829  37.591  24.547  0.00  0.00            
ATOM    134  C5' DT  X   5      52.204  36.637  25.413  0.00  0.00            
ATOM    135  H5' DT  X   5      53.015  36.127  25.926  0.00  0.00            
ATOM    136 H5'' DT  X   5      51.539  35.955  24.858  0.00  0.00            
ATOM    137  C4' DT  X   5      51.345  37.285  26.519  0.00  0.00            
ATOM    138  H4' DT  X   5      50.843  36.480  27.035  0.00  0.00            
ATOM    139  O4' DT  X   5      52.269  38.004  27.305  0.00  0.00            
ATOM    140  C1' DT  X   5      51.670  39.210  27.763  0.00  0.00            
ATOM    141  H1' DT  X   5      50.943  38.997  28.538  0.00  0.00            
ATOM    142  N1  DT  X   5      52.749  40.237  28.130  0.00  0.00            
ATOM    143  C6  DT  X   5      53.837  40.486  27.246  0.00  0.00            
ATOM    144  H6  DT  X   5      53.946  39.946  26.326  0.00  0.00            
ATOM    145  C5  DT  X   5      54.892  41.194  27.733  0.00  0.00            
ATOM    146  C7  DT  X   5      56.089  41.332  26.780  0.00  0.00            
ATOM    147  H71 DT  X   5      56.192  42.401  26.592  0.00  0.00            
ATOM    148  H72 DT  X   5      57.023  40.991  27.214  0.00  0.00            
ATOM    149  H73 DT  X   5      55.778  40.786  25.887  0.00  0.00            
ATOM    150  C4  DT  X   5      54.932  41.862  29.044  0.00  0.00            
ATOM    151  O4  DT  X   5      55.836  42.481  29.590  0.00  0.00            
ATOM    152  N3  DT  X   5      53.726  41.645  29.727  0.00  0.00            
ATOM    153  H3  DT  X   5      53.628  42.245  30.537  0.00  0.00            
ATOM    154  C2  DT  X   5      52.669  40.877  29.390  0.00  0.00            
ATOM    155  O2  DT  X   5      51.813  40.715  30.185  0.00  0.00            
ATOM    156  C3' DT  X   5      50.319  38.267  25.954  0.00  0.00            
ATOM    157  H3' DT  X   5      50.286  38.319  24.864  0.00  0.00            
ATOM    158  C2' DT  X   5      50.891  39.580  26.489  0.00  0.00            
ATOM    159  H2' DT  X   5      51.669  39.982  25.844  0.00  0.00            
ATOM    160 H2'' DT  X   5      50.158  40.358  26.686  0.00  0.00            
ATOM    161  O3' DT  X   5      49.074  38.090  26.557  0.00  0.00            
ATOM    162  P   DT  X   6      48.220  36.770  26.401  0.00  0.00            
ATOM    163  OP1 DT  X   6      48.393  36.349  24.961  0.00  0.00            
ATOM    164  OP2 DT  X   6      46.891  37.154  26.894  0.00  0.00            
ATOM    165  O5' DT  X   6      48.822  35.652  27.413  0.00  0.00            
ATOM    166  C5' DT  X   6      48.254  35.666  28.740  0.00  0.00            
ATOM    167  H5' DT  X   6      47.259  35.217  28.794  0.00  0.00            
ATOM    168 H5'' DT  X   6      48.084  36.698  29.060  0.00  0.00            
ATOM    169  C4' DT  X   6      49.141  34.945  29.704  0.00  0.00            
ATOM    170  H4' DT  X   6      48.696  34.949  30.691  0.00  0.00            
ATOM    171  O4' DT  X   6      49.268  33.584  29.353  0.00  0.00            
ATOM    172  C1' DT  X   6      50.624  33.229  29.460  0.00  0.00            
ATOM    173  H1' DT  X   6      50.683  32.787  30.450  0.00  0.00            
ATOM    174  N1  DT  X   6      51.109  32.285  28.331  0.00  0.00            
ATOM    175  C6  DT  X   6      51.001  32.658  27.041  0.00  0.00            
ATOM    176  H6  DT  X   6      50.401  33.515  26.809  0.00  0.00            
ATOM    177  C5  DT  X   6      51.457  31.864  26.043  0.00  0.00            
ATOM    178  C7  DT  X   6      51.229  32.238  24.592  0.00  0.00            
ATOM    179  H71 DT  X   6      52.094  32.339  23.947  0.00  0.00            
ATOM    180  H72 DT  X   6      50.593  31.456  24.177  0.00  0.00            
ATOM    181  H73 DT  X   6      50.669  33.164  24.690  0.00  0.00            
ATOM    182  C4  DT  X   6      52.222  30.635  26.366  0.00  0.00            
ATOM    183  O4  DT  X   6      52.657  29.831  25.557  0.00  0.00            
ATOM    184  N3  DT  X   6      52.392  30.381  27.696  0.00  0.00            
ATOM    185  H3  DT  X   6      53.022  29.664  28.019  0.00  0.00            
ATOM    186  C2  DT  X   6      51.895  31.215  28.714  0.00  0.00            
ATOM    187  O2  DT  X   6      52.176  30.971  29.846  0.00  0.00            
ATOM    188  C3' DT  X   6      50.478  35.610  29.772  0.00  0.00            
ATOM    189  H3' DT  X   6      50.602  36.569  29.274  0.00  0.00            
ATOM    190  C2' DT  X   6      51.409  34.540  29.396  0.00  0.00            
ATOM    191  H2' DT  X   6      51.616  34.699  28.337  0.00  0.00            
ATOM    192 H2'' DT  X   6      52.376  34.569  29.911  0.00  0.00            
ATOM    193  O3' DT  X   6      50.855  36.004  31.114  0.00  0.00            
ATOM    194  P   DA  X   7      50.215  37.251  31.882  0.00  0.00            
ATOM    195  OP1 DA  X   7      49.373  36.729  32.987  0.00  0.00            
ATOM    196  OP2 DA  X   7      49.630  38.148  30.860  0.00  0.00            
ATOM    197  O5' DA  X   7      51.501  38.086  32.501  0.00  0.00            
ATOM    198  C5' DA  X   7      52.388  37.395  33.365  0.00  0.00            
ATOM    199  H5' DA  X   7      52.087  36.338  33.362  0.00  0.00            
ATOM    200 H5'' DA  X   7      52.218  37.855  34.334  0.00  0.00            
ATOM    201  C4' DA  X   7      53.853  37.569  32.953  0.00  0.00            
ATOM    202  H4' DA  X   7      54.438  37.571  33.876  0.00  0.00            
ATOM    203  O4' DA  X   7      54.295  36.425  32.064  0.00  0.00            
ATOM    204  C1' DA  X   7      55.006  36.938  31.039  0.00  0.00            
ATOM    205  H1' DA  X   7      56.017  37.127  31.404  0.00  0.00            
ATOM    206  N9  DA  X   7      55.082  35.939  29.888  0.00  0.00            
ATOM    207  C8  DA  X   7      54.549  35.976  28.645  0.00  0.00            
ATOM    208  H8  DA  X   7      54.061  36.852  28.223  0.00  0.00            
ATOM    209  N7  DA  X   7      54.691  34.896  27.964  0.00  0.00            
ATOM    210  C5  DA  X   7      55.476  34.056  28.858  0.00  0.00            
ATOM    211  C6  DA  X   7      56.042  32.759  28.809  0.00  0.00            
ATOM    212  N6  DA  X   7      55.897  31.852  27.917  0.00  0.00            
ATOM    213  H61 DA  X   7      56.468  31.026  27.970  0.00  0.00            
ATOM    214  H62 DA  X   7      55.373  31.959  27.055  0.00  0.00            
ATOM    215  N1  DA  X   7      56.862  32.309  29.763  0.00  0.00            
ATOM    216  C2  DA  X   7      57.015  33.116  30.845  0.00  0.00            
ATOM    217  H2  DA  X   7      57.616  32.618  31.598  0.00  0.00            
ATOM    218  N3  DA  X   7      56.507  34.291  31.044  0.00  0.00            
ATOM    219  C4  DA  X   7      55.778  34.741  29.960  0.00  0.00            
ATOM    220  C3' DA  X   7      54.132  38.877  32.166  0.00  0.00            
ATOM    221  H3' DA  X   7      53.461  39.734  32.283  0.00  0.00            
ATOM    222  C2' DA  X   7      54.283  38.337  30.796  0.00  0.00            
ATOM    223  H2' DA  X   7      53.263  38.159  30.450  0.00  0.00            
ATOM    224 H2'' DA  X   7      54.854  38.981  30.140  0.00  0.00            
ATOM    225  O3' DA  X   7      55.327  39.533  32.503  0.00  0.00            
ATOM    226  P   DG  X   8      55.585  40.118  34.026  0.00  0.00            
ATOM    227  OP1 DG  X   8      56.805  39.404  34.551  0.00  0.00            
ATOM    228  OP2 DG  X   8      54.280  40.012  34.728  0.00  0.00            
ATOM    229  O5' DG  X   8      55.854  41.686  33.759  0.00  0.00            
ATOM    230  C5' DG  X   8      57.201  42.251  33.697  0.00  0.00            
ATOM    231  H5' DG  X   8      57.643  41.947  32.749  0.00  0.00            
ATOM    232 H5'' DG  X   8      57.813  41.893  34.520  0.00  0.00            
ATOM    233  C4' DG  X   8      57.278  43.780  33.749  0.00  0.00            
ATOM    234  H4' DG  X   8      56.897  44.163  34.698  0.00  0.00            
ATOM    235  O4' DG  X   8      58.661  44.145  33.907  0.00  0.00            
ATOM    236  C1' DG  X   8      59.066  44.952  32.791  0.00  0.00            
ATOM    237  H1' DG  X   8      58.936  46.003  33.061  0.00  0.00            
ATOM    238  N9  DG  X   8      60.497  44.746  32.338  0.00  0.00            
ATOM    239  C8  DG  X   8      61.428  45.696  32.125  0.00  0.00            
ATOM    240  H8  DG  X   8      61.229  46.738  32.275  0.00  0.00            
ATOM    241  N7  DG  X   8      62.614  45.193  31.861  0.00  0.00            
ATOM    242  C5  DG  X   8      62.419  43.835  31.888  0.00  0.00            
ATOM    243  C6  DG  X   8      63.360  42.835  31.442  0.00  0.00            
ATOM    244  O6  DG  X   8      64.435  42.994  30.928  0.00  0.00            
ATOM    245  N1  DG  X   8      62.825  41.541  31.597  0.00  0.00            
ATOM    246  H1  DG  X   8      63.479  40.824  31.330  0.00  0.00            
ATOM    247  C2  DG  X   8      61.541  41.265  31.840  0.00  0.00            
ATOM    248  N2  DG  X   8      61.226  40.018  32.007  0.00  0.00            
ATOM    249  H21 DG  X   8      61.989  39.360  31.910  0.00  0.00            
ATOM    250  H22 DG  X   8      60.350  39.717  32.391  0.00  0.00            
ATOM    251  N3  DG  X   8      60.639  42.235  32.236  0.00  0.00            
ATOM    252  C4  DG  X   8      61.124  43.509  32.130  0.00  0.00            
ATOM    253  C3' DG  X   8      56.692  44.478  32.497  0.00  0.00            
ATOM    254  H3' DG  X   8      56.028  43.806  31.952  0.00  0.00            
ATOM    255  C2' DG  X   8      57.998  44.635  31.724  0.00  0.00            
ATOM    256  H2' DG  X   8      58.161  43.673  31.224  0.00  0.00            
ATOM    257 H2'' DG  X   8      58.001  45.386  30.925  0.00  0.00            
ATOM    258  O3' DG  X   8      56.053  45.675  32.985  0.00  0.00            
ATOM    259  P   DG  X   9      55.198  46.605  32.101  0.00  0.00            
ATOM    260  OP1 DG  X   9      54.506  47.662  32.849  0.00  0.00            
ATOM    261  OP2 DG  X   9      54.473  45.695  31.196  0.00  0.00            
ATOM    262  O5' DG  X   9      56.301  47.314  31.218  0.00  0.00            
ATOM    263  C5' DG  X   9      57.101  48.455  31.624  0.00  0.00            
ATOM    264  H5' DG  X   9      57.654  48.268  32.557  0.00  0.00            
ATOM    265 H5'' DG  X   9      56.449  49.282  31.861  0.00  0.00            
ATOM    266  C4' DG  X   9      58.163  48.994  30.720  0.00  0.00            
ATOM    267  H4' DG  X   9      58.640  49.889  31.104  0.00  0.00            
ATOM    268  O4' DG  X   9      59.263  48.092  30.665  0.00  0.00            
ATOM    269  C1' DG  X   9      59.710  48.029  29.328  0.00  0.00            
ATOM    270  H1' DG  X   9      60.261  48.893  28.982  0.00  0.00            
ATOM    271  N9  DG  X   9      60.507  46.790  29.071  0.00  0.00            
ATOM    272  C8  DG  X   9      60.005  45.556  28.816  0.00  0.00            
ATOM    273  H8  DG  X   9      58.943  45.328  28.700  0.00  0.00            
ATOM    274  N7  DG  X   9      60.949  44.756  28.371  0.00  0.00            
ATOM    275  C5  DG  X   9      62.135  45.453  28.658  0.00  0.00            
ATOM    276  C6  DG  X   9      63.563  45.167  28.496  0.00  0.00            
ATOM    277  O6  DG  X   9      64.144  44.131  28.038  0.00  0.00            
ATOM    278  N1  DG  X   9      64.431  46.177  28.992  0.00  0.00            
ATOM    279  H1  DG  X   9      65.382  46.057  28.687  0.00  0.00            
ATOM    280  C2  DG  X   9      63.983  47.391  29.271  0.00  0.00            
ATOM    281  N2  DG  X   9      64.832  48.382  29.597  0.00  0.00            
ATOM    282  H21 DG  X   9      65.832  48.241  29.482  0.00  0.00            
ATOM    283  H22 DG  X   9      64.461  49.286  29.846  0.00  0.00            
ATOM    284  N3  DG  X   9      62.746  47.755  29.404  0.00  0.00            
ATOM    285  C4  DG  X   9      61.876  46.715  29.148  0.00  0.00            
ATOM    286  C3' DG  X   9      57.673  49.262  29.288  0.00  0.00            
ATOM    287  H3' DG  X   9      56.603  49.164  29.102  0.00  0.00            
ATOM    288  C2' DG  X   9      58.446  48.174  28.501  0.00  0.00            
ATOM    289  H2' DG  X   9      57.895  47.250  28.547  0.00  0.00            
ATOM    290 H2'' DG  X   9      58.595  48.474  27.462  0.00  0.00            
ATOM    291  O3' DG  X   9      58.079  50.518  28.962  0.00  0.00            
ATOM    292  P   DG  X  10      57.395  51.327  27.759  0.00  0.00            
ATOM    293  OP1 DG  X  10      56.189  52.020  28.333  0.00  0.00            
ATOM    294  OP2 DG  X  10      57.180  50.381  26.627  0.00  0.00            
ATOM    295  O5' DG  X  10      58.479  52.326  27.186  0.00  0.00            
ATOM    296  C5' DG  X  10      58.927  53.430  27.980  0.00  0.00            
ATOM    297  H5' DG  X  10      58.937  53.038  28.989  0.00  0.00            
ATOM    298 H5'' DG  X  10      58.347  54.346  27.928  0.00  0.00            
ATOM    299  C4' DG  X  10      60.403  53.744  27.638  0.00  0.00            
ATOM    300  H4' DG  X  10      60.677  54.500  28.371  0.00  0.00            
ATOM    301  O4' DG  X  10      61.229  52.614  27.842  0.00  0.00            
ATOM    302  C1' DG  X  10      61.832  52.309  26.605  0.00  0.00            
ATOM    303  H1' DG  X  10      62.865  52.617  26.721  0.00  0.00            
ATOM    304  N9  DG  X  10      61.887  50.798  26.443  0.00  0.00            
ATOM    305  C8  DG  X  10      60.806  49.930  26.516  0.00  0.00            
ATOM    306  H8  DG  X  10      59.807  50.191  26.841  0.00  0.00            
ATOM    307  N7  DG  X  10      61.164  48.657  26.267  0.00  0.00            
ATOM    308  C5  DG  X  10      62.566  48.711  26.034  0.00  0.00            
ATOM    309  C6  DG  X  10      63.586  47.680  25.709  0.00  0.00            
ATOM    310  O6  DG  X  10      63.414  46.472  25.496  0.00  0.00            
ATOM    311  N1  DG  X  10      64.873  48.226  25.527  0.00  0.00            
ATOM    312  H1  DG  X  10      65.588  47.589  25.200  0.00  0.00            
ATOM    313  C2  DG  X  10      65.156  49.493  25.850  0.00  0.00            
ATOM    314  N2  DG  X  10      66.410  49.899  25.877  0.00  0.00            
ATOM    315  H21 DG  X  10      67.143  49.211  25.800  0.00  0.00            
ATOM    316  H22 DG  X  10      66.661  50.876  25.810  0.00  0.00            
ATOM    317  N3  DG  X  10      64.294  50.442  26.226  0.00  0.00            
ATOM    318  C4  DG  X  10      62.999  50.016  26.268  0.00  0.00            
ATOM    319  C3' DG  X  10      60.536  54.224  26.170  0.00  0.00            
ATOM    320  H3' DG  X  10      59.529  54.316  25.744  0.00  0.00            
ATOM    321  C2' DG  X  10      61.237  53.047  25.512  0.00  0.00            
ATOM    322  H2' DG  X  10      60.493  52.436  24.997  0.00  0.00            
ATOM    323 H2'' DG  X  10      62.015  53.429  24.837  0.00  0.00            
ATOM    324  O3' DG  X  10      61.299  55.386  26.095  0.00  0.00            
ATOM    325  P   DT  X  11      61.555  56.155  24.738  0.00  0.00            
ATOM    326  OP1 DT  X  11      60.349  56.059  23.841  0.00  0.00            
ATOM    327  OP2 DT  X  11      62.853  55.661  24.204  0.00  0.00            
ATOM    328  O5' DT  X  11      61.720  57.682  25.100  0.00  0.00            
ATOM    329  C5' DT  X  11      62.711  58.150  26.036  0.00  0.00            
ATOM    330  H5' DT  X  11      63.143  59.026  25.550  0.00  0.00            
ATOM    331 H5'' DT  X  11      63.471  57.392  26.230  0.00  0.00            
ATOM    332  C4' DT  X  11      62.209  58.684  27.334  0.00  0.00            
ATOM    333  H4' DT  X  11      63.011  59.135  27.929  0.00  0.00            
ATOM    334  O4' DT  X  11      61.202  59.666  27.010  0.00  0.00            
ATOM    335  C1' DT  X  11      60.014  59.278  27.723  0.00  0.00            
ATOM    336  H1' DT  X  11      60.105  59.826  28.654  0.00  0.00            
ATOM    337  N1  DT  X  11      58.730  59.543  27.016  0.00  0.00            
ATOM    338  C6  DT  X  11      58.546  59.347  25.675  0.00  0.00            
ATOM    339  H6  DT  X  11      59.304  58.909  25.048  0.00  0.00            
ATOM    340  C5  DT  X  11      57.383  59.681  25.029  0.00  0.00            
ATOM    341  C7  DT  X  11      57.237  59.324  23.537  0.00  0.00            
ATOM    342  H71 DT  X  11      58.001  58.596  23.261  0.00  0.00            
ATOM    343  H72 DT  X  11      56.253  58.885  23.441  0.00  0.00            
ATOM    344  H73 DT  X  11      57.311  60.294  23.049  0.00  0.00            
ATOM    345  C4  DT  X  11      56.214  60.223  25.793  0.00  0.00            
ATOM    346  O4  DT  X  11      55.140  60.525  25.337  0.00  0.00            
ATOM    347  N3  DT  X  11      56.459  60.369  27.144  0.00  0.00            
ATOM    348  H3  DT  X  11      55.688  60.616  27.750  0.00  0.00            
ATOM    349  C2  DT  X  11      57.621  59.955  27.740  0.00  0.00            
ATOM    350  O2  DT  X  11      57.733  59.862  28.921  0.00  0.00            
ATOM    351  C3' DT  X  11      61.593  57.650  28.220  0.00  0.00            
ATOM    352  H3' DT  X  11      61.934  56.697  27.830  0.00  0.00            
ATOM    353  C2' DT  X  11      60.066  57.777  27.961  0.00  0.00            
ATOM    354  H2' DT  X  11      59.756  57.332  27.019  0.00  0.00            
ATOM    355 H2'' DT  X  11      59.527  57.492  28.858  0.00  0.00            
ATOM    356  O3' DT  X  11      61.908  57.905  29.612  0.00  0.00            
ATOM    357  P   DT  X  12      62.008  56.602  30.611  0.00  0.00            
ATOM    358  OP1 DT  X  12      63.241  55.779  30.267  0.00  0.00            
ATOM    359  OP2 DT  X  12      60.700  55.917  30.713  0.00  0.00            
ATOM    360  O5' DT  X  12      62.308  57.317  32.103  0.00  0.00            
ATOM    361  C5' DT  X  12      63.278  58.326  32.270  0.00  0.00            
ATOM    362  H5' DT  X  12      62.951  58.969  33.089  0.00  0.00            
ATOM    363 H5'' DT  X  12      63.330  58.937  31.371  0.00  0.00            
ATOM    364  C4' DT  X  12      64.629  57.771  32.757  0.00  0.00            
ATOM    365  H4' DT  X  12      65.342  57.564  31.960  0.00  0.00            
ATOM    366  O4' DT  X  12      65.206  58.793  33.581  0.00  0.00            
ATOM    367  C1' DT  X  12      65.883  58.094  34.654  0.00  0.00            
ATOM    368  H1' DT  X  12      66.811  57.704  34.219  0.00  0.00            
ATOM    369  N1  DT  X  12      66.146  58.970  35.857  0.00  0.00            
ATOM    370  C6  DT  X  12      67.465  59.155  36.364  0.00  0.00            
ATOM    371  H6  DT  X  12      68.252  58.626  35.838  0.00  0.00            
ATOM    372  C5  DT  X  12      67.761  60.110  37.297  0.00  0.00            
ATOM    373  C7  DT  X  12      69.202  60.364  37.655  0.00  0.00            
ATOM    374  H71 DT  X  12      69.897  59.717  37.118  0.00  0.00            
ATOM    375  H72 DT  X  12      69.414  61.422  37.498  0.00  0.00            
ATOM    376  H73 DT  X  12      69.253  60.112  38.715  0.00  0.00            
ATOM    377  C4  DT  X  12      66.637  60.962  37.822  0.00  0.00            
ATOM    378  O4  DT  X  12      66.694  61.971  38.553  0.00  0.00            
ATOM    379  N3  DT  X  12      65.365  60.607  37.414  0.00  0.00            
ATOM    380  H3  DT  X  12      64.559  61.105  37.740  0.00  0.00            
ATOM    381  C2  DT  X  12      65.110  59.661  36.492  0.00  0.00            
ATOM    382  O2  DT  X  12      63.919  59.484  36.285  0.00  0.00            
ATOM    383  C3' DT  X  12      64.381  56.552  33.694  0.00  0.00            
ATOM    384  H3' DT  X  12      63.309  56.544  33.898  0.00  0.00            
ATOM    385  C2' DT  X  12      65.106  56.792  35.028  0.00  0.00            
ATOM    386  H2' DT  X  12      64.473  56.998  35.895  0.00  0.00            
ATOM    387 H2'' DT  X  12      65.806  55.994  35.241  0.00  0.00            
ATOM    388  O3' DT  X  12      64.851  55.417  33.155  0.00  0.00            
ATOM    389  P   DA  X  13      64.233  53.964  33.450  0.00  0.00            
ATOM    390  OP1 DA  X  13      64.829  53.098  32.392  0.00  0.00            
ATOM    391  OP2 DA  X  13      62.773  54.040  33.572  0.00  0.00            
ATOM    392  O5' DA  X  13      64.871  53.585  34.863  0.00  0.00            
ATOM    393  C5' DA  X  13      66.307  53.289  34.961  0.00  0.00            
ATOM    394  H5' DA  X  13      66.909  54.123  34.585  0.00  0.00            
ATOM    395 H5'' DA  X  13      66.591  52.426  34.371  0.00  0.00            
ATOM    396  C4' DA  X  13      66.675  52.863  36.412  0.00  0.00            
ATOM    397  H4' DA  X  13      67.670  52.442  36.417  0.00  0.00            
ATOM    398  O4' DA  X  13      66.624  54.053  37.193  0.00  0.00            
ATOM    399  C1' DA  X  13      65.597  53.953  38.228  0.00  0.00            
ATOM    400  H1' DA  X  13      66.058  53.656  39.170  0.00  0.00            
ATOM    401  N9  DA  X  13      64.920  55.240  38.335  0.00  0.00            
ATOM    402  C8  DA  X  13      63.615  55.625  38.189  0.00  0.00            
ATOM    403  H8  DA  X  13      62.810  54.974  37.873  0.00  0.00            
ATOM    404  N7  DA  X  13      63.347  56.837  38.609  0.00  0.00            
ATOM    405  C5  DA  X  13      64.540  57.294  39.016  0.00  0.00            
ATOM    406  C6  DA  X  13      64.950  58.548  39.639  0.00  0.00            
ATOM    407  N6  DA  X  13      64.138  59.477  40.086  0.00  0.00            
ATOM    408  H61 DA  X  13      64.563  60.192  40.679  0.00  0.00            
ATOM    409  H62 DA  X  13      63.156  59.308  40.050  0.00  0.00            
ATOM    410  N1  DA  X  13      66.229  58.684  40.087  0.00  0.00            
ATOM    411  C2  DA  X  13      67.051  57.755  39.790  0.00  0.00            
ATOM    412  H2  DA  X  13      68.018  57.763  40.266  0.00  0.00            
ATOM    413  N3  DA  X  13      66.912  56.627  39.098  0.00  0.00            
ATOM    414  C4  DA  X  13      65.581  56.442  38.800  0.00  0.00            
ATOM    415  C3' DA  X  13      65.670  51.853  36.985  0.00  0.00            
ATOM    416  H3' DA  X  13      65.129  51.340  36.182  0.00  0.00            
ATOM    417  C2' DA  X  13      64.755  52.732  37.891  0.00  0.00            
ATOM    418  H2' DA  X  13      63.952  53.012  37.207  0.00  0.00            
ATOM    419 H2'' DA  X  13      64.444  52.165  38.759  0.00  0.00            
ATOM    420  O3' DA  X  13      66.507  51.083  37.809  0.00  0.00            
ATOM    421  P   DG  X  14      66.399  49.484  37.867  0.00  0.00            
ATOM    422  OP1 DG  X  14      65.066  48.999  37.439  0.00  0.00            
ATOM    423  OP2 DG  X  14      66.847  49.067  39.169  0.00  0.00            
ATOM    424  O5' DG  X  14      67.461  49.143  36.802  0.00  0.00            
ATOM    425  C5' DG  X  14      68.839  49.098  37.100  0.00  0.00            
ATOM    426  H5' DG  X  14      69.076  48.194  37.660  0.00  0.00            
ATOM    427 H5'' DG  X  14      68.996  49.975  37.722  0.00  0.00            
ATOM    428  C4' DG  X  14      69.766  49.079  35.825  0.00  0.00            
ATOM    429  H4' DG  X  14      70.765  49.147  36.260  0.00  0.00            
ATOM    430  O4' DG  X  14      69.686  47.831  35.123  0.00  0.00            
ATOM    431  C1' DG  X  14      69.797  48.151  33.744  0.00  0.00            
ATOM    432  H1' DG  X  14      70.783  48.551  33.530  0.00  0.00            
ATOM    433  N9  DG  X  14      69.480  47.016  32.801  0.00  0.00            
ATOM    434  C8  DG  X  14      70.443  46.146  32.245  0.00  0.00            
ATOM    435  H8  DG  X  14      71.514  46.244  32.291  0.00  0.00            
ATOM    436  N7  DG  X  14      69.907  45.213  31.511  0.00  0.00            
ATOM    437  C5  DG  X  14      68.498  45.398  31.753  0.00  0.00            
ATOM    438  C6  DG  X  14      67.444  44.741  31.087  0.00  0.00            
ATOM    439  O6  DG  X  14      67.418  43.772  30.295  0.00  0.00            
ATOM    440  N1  DG  X  14      66.207  45.224  31.460  0.00  0.00            
ATOM    441  H1  DG  X  14      65.413  44.683  31.175  0.00  0.00            
ATOM    442  C2  DG  X  14      66.065  46.314  32.271  0.00  0.00            
ATOM    443  N2  DG  X  14      64.877  46.707  32.705  0.00  0.00            
ATOM    444  H21 DG  X  14      64.060  46.106  32.710  0.00  0.00            
ATOM    445  H22 DG  X  14      64.922  47.486  33.356  0.00  0.00            
ATOM    446  N3  DG  X  14      67.050  47.013  32.807  0.00  0.00            
ATOM    447  C4  DG  X  14      68.256  46.510  32.493  0.00  0.00            
ATOM    448  C3' DG  X  14      69.405  50.204  34.764  0.00  0.00            
ATOM    449  H3' DG  X  14      68.671  50.932  35.111  0.00  0.00            
ATOM    450  C2' DG  X  14      68.903  49.422  33.510  0.00  0.00            
ATOM    451  H2' DG  X  14      67.868  49.143  33.694  0.00  0.00            
ATOM    452 H2'' DG  X  14      69.053  49.831  32.512  0.00  0.00            
ATOM    453  O3' DG  X  14      70.643  50.891  34.582  0.00  0.00            
ATOM    454  P   DG  X  15      70.912  51.999  33.465  0.00  0.00            
ATOM    455  OP1 DG  X  15      72.138  52.725  33.822  0.00  0.00            
ATOM    456  OP2 DG  X  15      69.661  52.804  33.309  0.00  0.00            
ATOM    457  O5' DG  X  15      71.241  51.227  32.105  0.00  0.00            
ATOM    458  C5' DG  X  15      72.478  50.764  31.752  0.00  0.00            
ATOM    459  H5' DG  X  15      72.926  50.118  32.523  0.00  0.00            
ATOM    460 H5'' DG  X  15      73.069  51.658  31.566  0.00  0.00            
ATOM    461  C4' DG  X  15      72.564  49.845  30.501  0.00  0.00            
ATOM    462  H4' DG  X  15      73.592  49.533  30.286  0.00  0.00            
ATOM    463  O4' DG  X  15      71.751  48.714  30.555  0.00  0.00            
ATOM    464  C1' DG  X  15      71.483  48.188  29.213  0.00  0.00            
ATOM    465  H1' DG  X  15      72.287  47.540  28.907  0.00  0.00            
ATOM    466  N9  DG  X  15      70.087  47.564  29.075  0.00  0.00            
ATOM    467  C8  DG  X  15      68.877  47.917  29.708  0.00  0.00            
ATOM    468  H8  DG  X  15      68.861  48.686  30.459  0.00  0.00            
ATOM    469  N7  DG  X  15      67.863  47.278  29.202  0.00  0.00            
ATOM    470  C5  DG  X  15      68.368  46.374  28.294  0.00  0.00            
ATOM    471  C6  DG  X  15      67.770  45.341  27.579  0.00  0.00            
ATOM    472  O6  DG  X  15      66.596  44.984  27.552  0.00  0.00            
ATOM    473  N1  DG  X  15      68.647  44.623  26.773  0.00  0.00            
ATOM    474  H1  DG  X  15      68.271  43.857  26.230  0.00  0.00            
ATOM    475  C2  DG  X  15      70.009  44.807  26.791  0.00  0.00            
ATOM    476  N2  DG  X  15      70.725  44.110  25.974  0.00  0.00            
ATOM    477  H21 DG  X  15      70.242  43.487  25.351  0.00  0.00            
ATOM    478  H22 DG  X  15      71.725  44.149  26.070  0.00  0.00            
ATOM    479  N3  DG  X  15      70.595  45.720  27.475  0.00  0.00            
ATOM    480  C4  DG  X  15      69.769  46.498  28.262  0.00  0.00            
ATOM    481  C3' DG  X  15      72.209  50.560  29.220  0.00  0.00            
ATOM    482  H3' DG  X  15      71.547  51.387  29.457  0.00  0.00            
ATOM    483  C2' DG  X  15      71.632  49.438  28.325  0.00  0.00            
ATOM    484  H2' DG  X  15      70.637  49.739  27.980  0.00  0.00            
ATOM    485 H2'' DG  X  15      72.344  49.251  27.519  0.00  0.00            
ATOM    486  O3' DG  X  15      73.408  51.028  28.567  0.00  0.00            
ATOM    487  P   DG  X  16      73.367  52.140  27.428  0.00  0.00            
ATOM    488  OP1 DG  X  16      74.635  52.916  27.476  0.00  0.00            
ATOM    489  OP2 DG  X  16      72.175  52.983  27.693  0.00  0.00            
ATOM    490  O5' DG  X  16      73.177  51.414  26.026  0.00  0.00            
ATOM    491  C5' DG  X  16      74.180  50.563  25.591  0.00  0.00            
ATOM    492  H5' DG  X  16      74.508  49.898  26.382  0.00  0.00            
ATOM    493 H5'' DG  X  16      75.068  51.104  25.236  0.00  0.00            
ATOM    494  C4' DG  X  16      73.775  49.599  24.477  0.00  0.00            
ATOM    495  H4' DG  X  16      74.681  49.089  24.162  0.00  0.00            
ATOM    496  O4' DG  X  16      72.762  48.699  24.951  0.00  0.00            
ATOM    497  C1' DG  X  16      71.945  48.380  23.876  0.00  0.00            
ATOM    498  H1' DG  X  16      72.369  47.596  23.247  0.00  0.00            
ATOM    499  N9  DG  X  16      70.557  47.915  24.328  0.00  0.00            
ATOM    500  C8  DG  X  16      69.718  48.523  25.254  0.00  0.00            
ATOM    501  H8  DG  X  16      70.075  49.388  25.787  0.00  0.00            
ATOM    502  N7  DG  X  16      68.521  47.966  25.396  0.00  0.00            
ATOM    503  C5  DG  X  16      68.545  46.947  24.405  0.00  0.00            
ATOM    504  C6  DG  X  16      67.489  46.109  23.878  0.00  0.00            
ATOM    505  O6  DG  X  16      66.365  45.961  24.302  0.00  0.00            
ATOM    506  N1  DG  X  16      67.788  45.467  22.769  0.00  0.00            
ATOM    507  H1  DG  X  16      67.074  44.886  22.355  0.00  0.00            
ATOM    508  C2  DG  X  16      69.070  45.414  22.246  0.00  0.00            
ATOM    509  N2  DG  X  16      69.370  44.832  21.117  0.00  0.00            
ATOM    510  H21 DG  X  16      68.589  44.501  20.563  0.00  0.00            
ATOM    511  H22 DG  X  16      70.236  45.152  20.712  0.00  0.00            
ATOM    512  N3  DG  X  16      70.077  46.182  22.673  0.00  0.00            
ATOM    513  C4  DG  X  16      69.759  46.964  23.732  0.00  0.00            
ATOM    514  C3' DG  X  16      73.219  50.237  23.225  0.00  0.00            
ATOM    515  H3' DG  X  16      73.150  51.317  23.346  0.00  0.00            
ATOM    516  C2' DG  X  16      71.803  49.642  23.017  0.00  0.00            
ATOM    517  H2' DG  X  16      71.078  50.280  23.533  0.00  0.00            
ATOM    518 H2'' DG  X  16      71.548  49.557  21.965  0.00  0.00            
ATOM    519  O3' DG  X  16      73.951  49.860  22.039  0.00  0.00            
ATOM    520  P   DT  X  17      74.698  50.933  21.134  0.00  0.00            
ATOM    521  OP1 DT  X  17      74.013  52.220  21.102  0.00  0.00            
ATOM    522  OP2 DT  X  17      75.038  50.261  19.835  0.00  0.00            
ATOM    523  O5' DT  X  17      76.085  51.016  21.952  0.00  0.00            
ATOM    524  C5' DT  X  17      77.003  49.926  21.956  0.00  0.00            
ATOM    525  H5' DT  X  17      77.549  50.061  21.029  0.00  0.00            
ATOM    526 H5'' DT  X  17      76.462  48.962  21.942  0.00  0.00            
ATOM    527  C4' DT  X  17      77.960  50.224  23.141  0.00  0.00            
ATOM    528  H4' DT  X  17      78.521  51.158  23.046  0.00  0.00            
ATOM    529  O4' DT  X  17      77.281  50.080  24.427  0.00  0.00            
ATOM    530  C1' DT  X  17      78.018  49.380  25.421  0.00  0.00            
ATOM    531  H1' DT  X  17      78.743  50.082  25.846  0.00  0.00            
ATOM    532  N1  DT  X  17      77.194  48.768  26.595  0.00  0.00            
ATOM    533  C6  DT  X  17      76.363  47.727  26.440  0.00  0.00            
ATOM    534  H6  DT  X  17      76.217  47.500  25.388  0.00  0.00            
ATOM    535  C5  DT  X  17      75.593  47.265  27.445  0.00  0.00            
ATOM    536  C7  DT  X  17      74.424  46.328  27.057  0.00  0.00            
ATOM    537  H71 DT  X  17      74.310  46.291  25.976  0.00  0.00            
ATOM    538  H72 DT  X  17      74.681  45.315  27.357  0.00  0.00            
ATOM    539  H73 DT  X  17      73.464  46.548  27.532  0.00  0.00            
ATOM    540  C4  DT  X  17      75.692  47.842  28.716  0.00  0.00            
ATOM    541  O4  DT  X  17      75.023  47.498  29.662  0.00  0.00            
ATOM    542  N3  DT  X  17      76.642  48.851  28.902  0.00  0.00            
ATOM    543  H3  DT  X  17      76.603  49.371  29.773  0.00  0.00            
ATOM    544  C2  DT  X  17      77.383  49.324  27.857  0.00  0.00            
ATOM    545  O2  DT  X  17      78.242  50.175  28.053  0.00  0.00            
ATOM    546  C3' DT  X  17      78.977  49.092  23.206  0.00  0.00            
ATOM    547  H3' DT  X  17      78.956  48.534  22.265  0.00  0.00            
ATOM    548  C2' DT  X  17      78.721  48.414  24.593  0.00  0.00            
ATOM    549  H2' DT  X  17      78.212  47.469  24.389  0.00  0.00            
ATOM    550 H2'' DT  X  17      79.665  48.043  24.998  0.00  0.00            
ATOM    551  O3' DT  X  17      80.313  49.608  23.134  0.00  0.00            
ATOM    552  P   DT  X  18      81.541  49.025  22.370  0.00  0.00            
ATOM    553  OP1 DT  X  18      82.699  49.892  22.637  0.00  0.00            
ATOM    554  OP2 DT  X  18      81.206  48.801  20.938  0.00  0.00            
ATOM    555  O5' DT  X  18      81.641  47.573  23.009  0.00  0.00            
ATOM    556  C5' DT  X  18      82.624  46.673  22.543  0.00  0.00            
ATOM    557  H5' DT  X  18      83.599  47.162  22.559  0.00  0.00            
ATOM    558 H5'' DT  X  18      82.568  46.525  21.462  0.00  0.00            
ATOM    559  C4' DT  X  18      82.594  45.242  23.181  0.00  0.00            
ATOM    560  H4' DT  X  18      83.270  44.605  22.614  0.00  0.00            
ATOM    561  O4' DT  X  18      83.268  45.303  24.465  0.00  0.00            
ATOM    562  C1' DT  X  18      82.428  44.911  25.520  0.00  0.00            
ATOM    563  H1' DT  X  18      82.705  43.927  25.870  0.00  0.00            
ATOM    564  N1  DT  X  18      82.551  45.838  26.702  0.00  0.00            
ATOM    565  C6  DT  X  18      82.417  47.200  26.552  0.00  0.00            
ATOM    566  H6  DT  X  18      82.378  47.612  25.563  0.00  0.00            
ATOM    567  C5  DT  X  18      82.401  48.019  27.643  0.00  0.00            
ATOM    568  C7  DT  X  18      82.168  49.482  27.374  0.00  0.00            
ATOM    569  H71 DT  X  18      81.434  49.571  26.580  0.00  0.00            
ATOM    570  H72 DT  X  18      81.829  49.994  28.273  0.00  0.00            
ATOM    571  H73 DT  X  18      83.105  49.992  27.160  0.00  0.00            
ATOM    572  C4  DT  X  18      82.878  47.532  28.945  0.00  0.00            
ATOM    573  O4  DT  X  18      83.050  48.219  29.947  0.00  0.00            
ATOM    574  N3  DT  X  18      83.133  46.179  28.985  0.00  0.00            
ATOM    575  H3  DT  X  18      83.614  45.792  29.787  0.00  0.00            
ATOM    576  C2  DT  X  18      82.948  45.272  27.943  0.00  0.00            
ATOM    577  O2  DT  X  18      83.235  44.109  28.093  0.00  0.00            
ATOM    578  C3' DT  X  18      81.265  44.586  23.503  0.00  0.00            
ATOM    579  H3' DT  X  18      80.432  44.906  22.859  0.00  0.00            
ATOM    580  C2' DT  X  18      80.992  44.978  24.902  0.00  0.00            
ATOM    581  H2' DT  X  18      80.564  45.983  24.791  0.00  0.00            
ATOM    582 H2'' DT  X  18      80.321  44.265  25.377  0.00  0.00            
ATOM    583  O3' DT  X  18      81.461  43.214  23.362  0.00  0.00            
ATOM    584  P   DA  X  19      80.240  42.168  23.124  0.00  0.00            
ATOM    585  OP1 DA  X  19      80.907  40.851  22.907  0.00  0.00            
ATOM    586  OP2 DA  X  19      79.372  42.709  22.050  0.00  0.00            
ATOM    587  O5' DA  X  19      79.451  42.045  24.480  0.00  0.00            
ATOM    588  C5' DA  X  19      79.906  41.159  25.561  0.00  0.00            
ATOM    589  H5' DA  X  19      80.963  40.917  25.567  0.00  0.00            
ATOM    590 H5'' DA  X  19      79.367  40.245  25.307  0.00  0.00            
ATOM    591  C4' DA  X  19      79.454  41.662  26.909  0.00  0.00            
ATOM    592  H4' DA  X  19      79.681  40.849  27.590  0.00  0.00            
ATOM    593  O4' DA  X  19      80.153  42.714  27.285  0.00  0.00            
ATOM    594  C1' DA  X  19      79.502  43.170  28.482  0.00  0.00            
ATOM    595  H1' DA  X  19      80.043  42.863  29.374  0.00  0.00            
ATOM    596  N9  DA  X  19      79.538  44.649  28.484  0.00  0.00            
ATOM    597  C8  DA  X  19      79.113  45.545  27.532  0.00  0.00            
ATOM    598  H8  DA  X  19      78.775  45.240  26.550  0.00  0.00            
ATOM    599  N7  DA  X  19      79.214  46.744  27.994  0.00  0.00            
ATOM    600  C5  DA  X  19      79.565  46.608  29.356  0.00  0.00            
ATOM    601  C6  DA  X  19      79.909  47.483  30.439  0.00  0.00            
ATOM    602  N6  DA  X  19      79.953  48.783  30.481  0.00  0.00            
ATOM    603  H61 DA  X  19      80.374  49.217  31.284  0.00  0.00            
ATOM    604  H62 DA  X  19      79.964  49.304  29.611  0.00  0.00            
ATOM    605  N1  DA  X  19      80.287  47.027  31.611  0.00  0.00            
ATOM    606  C2  DA  X  19      80.472  45.715  31.730  0.00  0.00            
ATOM    607  H2  DA  X  19      80.822  45.300  32.661  0.00  0.00            
ATOM    608  N3  DA  X  19      80.217  44.799  30.808  0.00  0.00            
ATOM    609  C4  DA  X  19      79.819  45.305  29.626  0.00  0.00            
ATOM    610  C3' DA  X  19      77.985  41.958  27.162  0.00  0.00            
ATOM    611  H3' DA  X  19      77.627  42.613  26.380  0.00  0.00            
ATOM    612  C2' DA  X  19      78.076  42.645  28.473  0.00  0.00            
ATOM    613  H2' DA  X  19      77.294  43.404  28.590  0.00  0.00            
ATOM    614 H2'' DA  X  19      77.944  42.036  29.362  0.00  0.00            
ATOM    615  O3' DA  X  19      77.143  40.827  27.166  0.00  0.00            
ATOM    616  P   DG  X  20      75.574  40.865  27.027  0.00  0.00            
ATOM    617  OP1 DG  X  20      75.270  42.318  27.117  0.00  0.00            
ATOM    618  OP2 DG  X  20      75.038  39.890  27.993  0.00  0.00            
ATOM    619  O5' DG  X  20      75.147  40.392  25.534  0.00  0.00            
ATOM    620  C5' DG  X  20      75.305  39.100  25.123  0.00  0.00            
ATOM    621  H5' DG  X  20      75.523  38.467  25.984  0.00  0.00            
ATOM    622 H5'' DG  X  20      76.178  39.021  24.468  0.00  0.00            
ATOM    623  C4' DG  X  20      74.231  38.363  24.297  0.00  0.00            
ATOM    624  H4' DG  X  20      74.522  37.370  23.927  0.00  0.00            
ATOM    625  O4' DG  X  20      72.996  38.276  25.070  0.00  0.00            
ATOM    626  C1' DG  X  20      71.884  38.649  24.334  0.00  0.00            
ATOM    627  H1' DG  X  20      71.529  37.884  23.651  0.00  0.00            
ATOM    628  N9  DG  X  20      70.655  39.182  25.128  0.00  0.00            
ATOM    629  C8  DG  X  20      69.303  38.897  24.940  0.00  0.00            
ATOM    630  H8  DG  X  20      68.940  38.222  24.177  0.00  0.00            
ATOM    631  N7  DG  X  20      68.505  39.505  25.786  0.00  0.00            
ATOM    632  C5  DG  X  20      69.399  40.284  26.612  0.00  0.00            
ATOM    633  C6  DG  X  20      69.231  41.035  27.792  0.00  0.00            
ATOM    634  O6  DG  X  20      68.199  41.185  28.497  0.00  0.00            
ATOM    635  N1  DG  X  20      70.338  41.792  28.149  0.00  0.00            
ATOM    636  H1  DG  X  20      70.278  42.271  29.029  0.00  0.00            
ATOM    637  C2  DG  X  20      71.598  41.559  27.606  0.00  0.00            
ATOM    638  N2  DG  X  20      72.649  41.986  28.232  0.00  0.00            
ATOM    639  H21 DG  X  20      72.502  42.617  29.002  0.00  0.00            
ATOM    640  H22 DG  X  20      73.552  41.937  27.767  0.00  0.00            
ATOM    641  N3  DG  X  20      71.864  40.697  26.666  0.00  0.00            
ATOM    642  C4  DG  X  20      70.700  40.140  26.149  0.00  0.00            
ATOM    643  C3' DG  X  20      73.827  39.189  23.045  0.00  0.00            
ATOM    644  H3' DG  X  20      74.527  39.992  22.820  0.00  0.00            
ATOM    645  C2' DG  X  20      72.461  39.724  23.418  0.00  0.00            
ATOM    646  H2' DG  X  20      72.509  40.673  23.930  0.00  0.00            
ATOM    647 H2'' DG  X  20      71.755  39.713  22.584  0.00  0.00            
ATOM    648  O3' DG  X  20      73.644  38.353  21.913  0.00  0.00            
ATOM    649  P   DG  X  21      74.127  38.739  20.436  0.00  0.00            
ATOM    650  OP1 DG  X  21      74.495  37.396  19.837  0.00  0.00            
ATOM    651  OP2 DG  X  21      75.138  39.808  20.533  0.00  0.00            
ATOM    652  O5' DG  X  21      72.909  39.434  19.560  0.00  0.00            
ATOM    653  C5' DG  X  21      71.673  38.708  19.193  0.00  0.00            
ATOM    654  H5' DG  X  21      71.650  37.887  19.912  0.00  0.00            
ATOM    655 H5'' DG  X  21      71.753  38.198  18.223  0.00  0.00            
ATOM    656  C4' DG  X  21      70.331  39.423  19.176  0.00  0.00            
ATOM    657  H4' DG  X  21      69.718  38.871  18.482  0.00  0.00            
ATOM    658  O4' DG  X  21      69.707  39.678  20.403  0.00  0.00            
ATOM    659  C1' DG  X  21      69.232  41.054  20.492  0.00  0.00            
ATOM    660  H1' DG  X  21      68.286  41.175  19.957  0.00  0.00            
ATOM    661  N9  DG  X  21      68.919  41.475  21.891  0.00  0.00            
ATOM    662  C8  DG  X  21      69.792  42.205  22.717  0.00  0.00            
ATOM    663  H8  DG  X  21      70.748  42.585  22.382  0.00  0.00            
ATOM    664  N7  DG  X  21      69.229  42.500  23.874  0.00  0.00            
ATOM    665  C5  DG  X  21      67.962  41.884  23.816  0.00  0.00            
ATOM    666  C6  DG  X  21      66.875  41.745  24.790  0.00  0.00            
ATOM    667  O6  DG  X  21      66.746  42.305  25.880  0.00  0.00            
ATOM    668  N1  DG  X  21      65.829  40.997  24.393  0.00  0.00            
ATOM    669  H1  DG  X  21      65.054  40.824  25.019  0.00  0.00            
ATOM    670  C2  DG  X  21      65.739  40.389  23.202  0.00  0.00            
ATOM    671  N2  DG  X  21      64.760  39.530  23.146  0.00  0.00            
ATOM    672  H21 DG  X  21      64.016  39.537  23.831  0.00  0.00            
ATOM    673  H22 DG  X  21      64.827  38.900  22.365  0.00  0.00            
ATOM    674  N3  DG  X  21      66.695  40.470  22.227  0.00  0.00            
ATOM    675  C4  DG  X  21      67.791  41.197  22.634  0.00  0.00            
ATOM    676  C3' DG  X  21      70.600  40.861  18.599  0.00  0.00            
ATOM    677  H3' DG  X  21      71.614  40.980  18.215  0.00  0.00            
ATOM    678  C2' DG  X  21      70.373  41.722  19.789  0.00  0.00            
ATOM    679  H2' DG  X  21      71.219  41.732  20.474  0.00  0.00            
ATOM    680 H2'' DG  X  21      70.056  42.726  19.529  0.00  0.00            
ATOM    681  O3' DG  X  21      69.689  41.122  17.505  0.00  0.00            
ATOM    682  P   DG  X  22      70.146  42.129  16.388  0.00  0.00            
ATOM    683  OP1 DG  X  22      70.765  41.393  15.201  0.00  0.00            
ATOM    684  OP2 DG  X  22      70.934  43.179  17.094  0.00  0.00            
ATOM    685  O5' DG  X  22      68.808  42.904  15.852  0.00  0.00            
ATOM    686  C5' DG  X  22      68.036  42.274  14.847  0.00  0.00            
ATOM    687  H5' DG  X  22      67.763  41.267  15.164  0.00  0.00            
ATOM    688 H5'' DG  X  22      68.631  42.199  13.930  0.00  0.00            
ATOM    689  C4' DG  X  22      66.654  42.800  14.490  0.00  0.00            
ATOM    690  H4' DG  X  22      66.282  42.215  13.637  0.00  0.00            
ATOM    691  O4' DG  X  22      65.824  42.498  15.655  0.00  0.00            
ATOM    692  C1' DG  X  22      65.433  43.641  16.314  0.00  0.00            
ATOM    693  H1' DG  X  22      64.344  43.733  16.298  0.00  0.00            
ATOM    694  N9  DG  X  22      65.845  43.595  17.776  0.00  0.00            
ATOM    695  C8  DG  X  22      67.055  43.921  18.323  0.00  0.00            
ATOM    696  H8  DG  X  22      67.902  44.262  17.768  0.00  0.00            
ATOM    697  N7  DG  X  22      67.026  43.769  19.643  0.00  0.00            
ATOM    698  C5  DG  X  22      65.702  43.494  19.935  0.00  0.00            
ATOM    699  C6  DG  X  22      65.034  43.450  21.222  0.00  0.00            
ATOM    700  O6  DG  X  22      65.479  43.593  22.344  0.00  0.00            
ATOM    701  N1  DG  X  22      63.690  43.065  21.124  0.00  0.00            
ATOM    702  H1  DG  X  22      63.178  43.299  21.961  0.00  0.00            
ATOM    703  C2  DG  X  22      63.095  42.903  19.930  0.00  0.00            
ATOM    704  N2  DG  X  22      61.861  42.566  19.953  0.00  0.00            
ATOM    705  H21 DG  X  22      61.433  42.260  20.830  0.00  0.00            
ATOM    706  H22 DG  X  22      61.412  42.282  19.100  0.00  0.00            
ATOM    707  N3  DG  X  22      63.653  43.008  18.713  0.00  0.00            
ATOM    708  C4  DG  X  22      64.956  43.353  18.791  0.00  0.00            
ATOM    709  C3' DG  X  22      66.472  44.272  14.160  0.00  0.00            
ATOM    710  H3' DG  X  22      67.429  44.712  13.856  0.00  0.00            
ATOM    711  C2' DG  X  22      65.941  44.857  15.468  0.00  0.00            
ATOM    712  H2' DG  X  22      66.734  45.367  15.993  0.00  0.00            
ATOM    713 H2'' DG  X  22      65.100  45.487  15.174  0.00  0.00            
ATOM    714  O3' DG  X  22      65.581  44.534  13.126  0.00  0.00            
ATOM    715  P   DT3 X  23      65.856  44.232  11.617  0.00  0.00            
ATOM    716  OP1 DT3 X  23      64.623  43.647  10.979  0.00  0.00            
ATOM    717  OP2 DT3 X  23      67.058  43.449  11.473  0.00  0.00            
ATOM    718  O5' DT3 X  23      66.194  45.540  10.870  0.00  0.00            
ATOM    719  C5' DT3 X  23      65.915  45.825   9.529  0.00  0.00            
ATOM    720  H5' DT3 X  23      64.848  46.007   9.403  0.00  0.00            
ATOM    721 H5'' DT3 X  23      66.230  45.032   8.850  0.00  0.00            
ATOM    722  C4' DT3 X  23      66.681  47.017   9.045  0.00  0.00            
ATOM    723  H4' DT3 X  23      67.748  46.855   9.211  0.00  0.00            
ATOM    724  O4' DT3 X  23      66.460  47.151   7.654  0.00  0.00            
ATOM    725  C1' DT3 X  23      66.486  48.551   7.506  0.00  0.00            
ATOM    726  H1' DT3 X  23      67.521  48.870   7.432  0.00  0.00            
ATOM    727  N1  DT3 X  23      65.908  48.959   6.153  0.00  0.00            
ATOM    728  C6  DT3 X  23      64.655  48.513   5.775  0.00  0.00            
ATOM    729  H6  DT3 X  23      64.125  47.888   6.482  0.00  0.00            
ATOM    730  C5  DT3 X  23      64.095  48.831   4.593  0.00  0.00            
ATOM    731  C7  DT3 X  23      62.752  48.386   4.245  0.00  0.00            
ATOM    732  H71 DT3 X  23      62.848  47.616   3.474  0.00  0.00            
ATOM    733  H72 DT3 X  23      62.322  47.860   5.102  0.00  0.00            
ATOM    734  H73 DT3 X  23      62.103  49.224   4.012  0.00  0.00            
ATOM    735  C4  DT3 X  23      64.781  49.695   3.607  0.00  0.00            
ATOM    736  O4  DT3 X  23      64.352  50.201   2.566  0.00  0.00            
ATOM    737  N3  DT3 X  23      66.012  50.071   4.085  0.00  0.00            
ATOM    738  H3  DT3 X  23      66.453  50.766   3.508  0.00  0.00            
ATOM    739  C2  DT3 X  23      66.573  49.813   5.298  0.00  0.00            
ATOM    740  O2  DT3 X  23      67.548  50.482   5.614  0.00  0.00            
ATOM    741  C3' DT3 X  23      66.332  48.340   9.724  0.00  0.00            
ATOM    742  H3' DT3 X  23      65.546  48.178  10.460  0.00  0.00            
ATOM    743  C2' DT3 X  23      65.828  49.257   8.643  0.00  0.00            
ATOM    744  H2' DT3 X  23      64.747  49.159   8.557  0.00  0.00            
ATOM    745 H2'' DT3 X  23      66.079  50.304   8.805  0.00  0.00            
ATOM    746  O3' DT3 X  23      67.394  48.897  10.391  0.00  0.00            
ATOM    747 HO3' DT3 X  23      67.266  48.618  11.290  0.00  0.00            
ATOM    748  K+  K+  X  24      65.790  42.362  28.705  0.00  0.00            
ATOM    749  K+  K+  X  25      64.546  43.870  25.310  0.00  0.00            
END
