# Supplementary material for: Complexity of Guanine Quadruplex Unfolding Pathways Revealed by Atomistic Pulling Simulations
Source: J Chem Inf Model. 2023 Jul 17;63(15):4716–31. doi: 10.1021/acs.jcim.3c00171 (PMC10428220; doi:10.1021/acs.jcim.3c00171)
Supplement: Supplementary file 2 — ci3c00171_si_002.zip [file ci3c00171_si_002.zip › coordinates/intermediates/symmetric-triplex.pdb]

ATOM      1 HO5' DT5 X   1      11.250  28.074  26.276  0.00  0.00            
ATOM      2  O5' DT5 X   1      12.101  28.052  25.858  0.00  0.00            
ATOM      3  C5' DT5 X   1      13.141  28.210  26.829  0.00  0.00            
ATOM      4  H5' DT5 X   1      13.394  29.247  27.058  0.00  0.00            
ATOM      5 H5'' DT5 X   1      14.055  27.708  26.531  0.00  0.00            
ATOM      6  C4' DT5 X   1      12.699  27.467  28.129  0.00  0.00            
ATOM      7  H4' DT5 X   1      13.598  27.446  28.741  0.00  0.00            
ATOM      8  O4' DT5 X   1      11.595  28.063  28.787  0.00  0.00            
ATOM      9  C1' DT5 X   1      10.592  27.106  28.986  0.00  0.00            
ATOM     10  H1' DT5 X   1      10.757  26.845  30.037  0.00  0.00            
ATOM     11  N1  DT5 X   1       9.150  27.705  28.943  0.00  0.00            
ATOM     12  C6  DT5 X   1       8.481  27.925  30.081  0.00  0.00            
ATOM     13  H6  DT5 X   1       8.923  27.430  30.943  0.00  0.00            
ATOM     14  C5  DT5 X   1       7.400  28.619  30.059  0.00  0.00            
ATOM     15  C7  DT5 X   1       6.629  28.711  31.367  0.00  0.00            
ATOM     16  H71 DT5 X   1       6.937  27.898  32.019  0.00  0.00            
ATOM     17  H72 DT5 X   1       6.820  29.649  31.886  0.00  0.00            
ATOM     18  H73 DT5 X   1       5.558  28.645  31.185  0.00  0.00            
ATOM     19  C4  DT5 X   1       6.880  29.185  28.807  0.00  0.00            
ATOM     20  O4  DT5 X   1       5.849  29.898  28.684  0.00  0.00            
ATOM     21  N3  DT5 X   1       7.669  28.963  27.689  0.00  0.00            
ATOM     22  H3  DT5 X   1       7.434  29.245  26.738  0.00  0.00            
ATOM     23  C2  DT5 X   1       8.881  28.377  27.761  0.00  0.00            
ATOM     24  O2  DT5 X   1       9.593  28.376  26.763  0.00  0.00            
ATOM     25  C3' DT5 X   1      12.320  25.992  27.891  0.00  0.00            
ATOM     26  H3' DT5 X   1      12.629  25.797  26.871  0.00  0.00            
ATOM     27  C2' DT5 X   1      10.809  25.962  28.078  0.00  0.00            
ATOM     28  H2' DT5 X   1      10.393  26.166  27.087  0.00  0.00            
ATOM     29 H2'' DT5 X   1      10.396  25.038  28.489  0.00  0.00            
ATOM     30  O3' DT5 X   1      13.009  25.274  28.883  0.00  0.00            
ATOM     31  P   DG  X   2      14.389  24.506  28.626  0.00  0.00            
ATOM     32  OP1 DG  X   2      14.252  23.776  27.347  0.00  0.00            
ATOM     33  OP2 DG  X   2      14.717  23.743  29.868  0.00  0.00            
ATOM     34  O5' DG  X   2      15.545  25.650  28.527  0.00  0.00            
ATOM     35  C5' DG  X   2      16.061  26.315  29.687  0.00  0.00            
ATOM     36  H5' DG  X   2      16.842  25.686  30.119  0.00  0.00            
ATOM     37 H5'' DG  X   2      15.341  26.416  30.495  0.00  0.00            
ATOM     38  C4' DG  X   2      16.600  27.698  29.486  0.00  0.00            
ATOM     39  H4' DG  X   2      17.359  27.557  28.708  0.00  0.00            
ATOM     40  O4' DG  X   2      15.471  28.482  29.013  0.00  0.00            
ATOM     41  C1' DG  X   2      15.577  29.782  29.501  0.00  0.00            
ATOM     42  H1' DG  X   2      15.737  30.429  28.631  0.00  0.00            
ATOM     43  N9  DG  X   2      14.271  30.190  30.069  0.00  0.00            
ATOM     44  C8  DG  X   2      13.537  31.339  29.856  0.00  0.00            
ATOM     45  H8  DG  X   2      13.919  32.223  29.365  0.00  0.00            
ATOM     46  N7  DG  X   2      12.326  31.365  30.334  0.00  0.00            
ATOM     47  C5  DG  X   2      12.238  30.107  31.075  0.00  0.00            
ATOM     48  C6  DG  X   2      11.159  29.512  31.764  0.00  0.00            
ATOM     49  O6  DG  X   2      10.025  29.978  31.941  0.00  0.00            
ATOM     50  N1  DG  X   2      11.502  28.288  32.286  0.00  0.00            
ATOM     51  H1  DG  X   2      10.774  27.739  32.726  0.00  0.00            
ATOM     52  C2  DG  X   2      12.735  27.722  32.099  0.00  0.00            
ATOM     53  N2  DG  X   2      12.979  26.539  32.461  0.00  0.00            
ATOM     54  H21 DG  X   2      12.240  25.859  32.611  0.00  0.00            
ATOM     55  H22 DG  X   2      13.786  26.198  31.943  0.00  0.00            
ATOM     56  N3  DG  X   2      13.783  28.207  31.420  0.00  0.00            
ATOM     57  C4  DG  X   2      13.470  29.481  30.928  0.00  0.00            
ATOM     58  C3' DG  X   2      17.097  28.373  30.716  0.00  0.00            
ATOM     59  H3' DG  X   2      16.481  28.102  31.575  0.00  0.00            
ATOM     60  C2' DG  X   2      16.776  29.817  30.434  0.00  0.00            
ATOM     61  H2' DG  X   2      16.473  30.472  31.242  0.00  0.00            
ATOM     62 H2'' DG  X   2      17.643  30.255  29.944  0.00  0.00            
ATOM     63  O3' DG  X   2      18.555  28.284  30.859  0.00  0.00            
ATOM     64  P   DG  X   3      19.227  26.936  31.412  0.00  0.00            
ATOM     65  OP1 DG  X   3      20.060  26.314  30.394  0.00  0.00            
ATOM     66  OP2 DG  X   3      18.294  26.099  32.131  0.00  0.00            
ATOM     67  O5' DG  X   3      20.232  27.504  32.493  0.00  0.00            
ATOM     68  C5' DG  X   3      19.876  27.981  33.861  0.00  0.00            
ATOM     69  H5' DG  X   3      19.600  29.024  33.740  0.00  0.00            
ATOM     70 H5'' DG  X   3      19.077  27.362  34.251  0.00  0.00            
ATOM     71  C4' DG  X   3      21.094  27.946  34.674  0.00  0.00            
ATOM     72  H4' DG  X   3      21.832  28.485  34.084  0.00  0.00            
ATOM     73  O4' DG  X   3      21.486  26.611  35.006  0.00  0.00            
ATOM     74  C1' DG  X   3      21.371  26.414  36.406  0.00  0.00            
ATOM     75  H1' DG  X   3      20.819  25.492  36.616  0.00  0.00            
ATOM     76  N9  DG  X   3      22.686  26.078  37.059  0.00  0.00            
ATOM     77  C8  DG  X   3      23.634  26.826  37.750  0.00  0.00            
ATOM     78  H8  DG  X   3      23.698  27.896  37.758  0.00  0.00            
ATOM     79  N7  DG  X   3      24.494  26.116  38.442  0.00  0.00            
ATOM     80  C5  DG  X   3      24.087  24.771  38.213  0.00  0.00            
ATOM     81  C6  DG  X   3      24.770  23.552  38.496  0.00  0.00            
ATOM     82  O6  DG  X   3      25.767  23.380  39.168  0.00  0.00            
ATOM     83  N1  DG  X   3      24.147  22.470  37.916  0.00  0.00            
ATOM     84  H1  DG  X   3      24.515  21.575  38.198  0.00  0.00            
ATOM     85  C2  DG  X   3      22.968  22.454  37.254  0.00  0.00            
ATOM     86  N2  DG  X   3      22.413  21.301  36.965  0.00  0.00            
ATOM     87  H21 DG  X   3      22.902  20.415  37.047  0.00  0.00            
ATOM     88  H22 DG  X   3      21.443  21.253  36.713  0.00  0.00            
ATOM     89  N3  DG  X   3      22.383  23.601  36.892  0.00  0.00            
ATOM     90  C4  DG  X   3      23.048  24.753  37.321  0.00  0.00            
ATOM     91  C3' DG  X   3      20.892  28.760  36.022  0.00  0.00            
ATOM     92  H3' DG  X   3      20.041  29.431  35.980  0.00  0.00            
ATOM     93  C2' DG  X   3      20.556  27.626  36.963  0.00  0.00            
ATOM     94  H2' DG  X   3      19.464  27.510  36.981  0.00  0.00            
ATOM     95 H2'' DG  X   3      20.818  27.894  37.993  0.00  0.00            
ATOM     96  O3' DG  X   3      22.109  29.325  36.464  0.00  0.00            
ATOM     97  P   DG  X   4      22.439  30.770  36.032  0.00  0.00            
ATOM     98  OP1 DG  X   4      21.748  31.601  37.030  0.00  0.00            
ATOM     99  OP2 DG  X   4      22.143  30.912  34.592  0.00  0.00            
ATOM    100  O5' DG  X   4      24.033  31.130  36.215  0.00  0.00            
ATOM    101  C5' DG  X   4      24.648  30.853  37.436  0.00  0.00            
ATOM    102  H5' DG  X   4      24.106  30.031  37.906  0.00  0.00            
ATOM    103 H5'' DG  X   4      24.578  31.735  38.075  0.00  0.00            
ATOM    104  C4' DG  X   4      26.112  30.404  37.369  0.00  0.00            
ATOM    105  H4' DG  X   4      26.550  30.389  38.360  0.00  0.00            
ATOM    106  O4' DG  X   4      26.065  29.054  36.881  0.00  0.00            
ATOM    107  C1' DG  X   4      26.742  28.653  35.713  0.00  0.00            
ATOM    108  H1' DG  X   4      27.665  28.111  35.975  0.00  0.00            
ATOM    109  N9  DG  X   4      25.852  27.764  34.912  0.00  0.00            
ATOM    110  C8  DG  X   4      24.706  28.028  34.190  0.00  0.00            
ATOM    111  H8  DG  X   4      24.239  29.004  34.178  0.00  0.00            
ATOM    112  N7  DG  X   4      24.083  26.965  33.740  0.00  0.00            
ATOM    113  C5  DG  X   4      24.848  25.876  34.223  0.00  0.00            
ATOM    114  C6  DG  X   4      24.550  24.450  34.124  0.00  0.00            
ATOM    115  O6  DG  X   4      23.602  23.811  33.673  0.00  0.00            
ATOM    116  N1  DG  X   4      25.469  23.719  34.937  0.00  0.00            
ATOM    117  H1  DG  X   4      25.336  22.720  34.968  0.00  0.00            
ATOM    118  C2  DG  X   4      26.655  24.264  35.338  0.00  0.00            
ATOM    119  N2  DG  X   4      27.494  23.473  35.911  0.00  0.00            
ATOM    120  H21 DG  X   4      27.491  22.473  35.762  0.00  0.00            
ATOM    121  H22 DG  X   4      28.229  23.944  36.431  0.00  0.00            
ATOM    122  N3  DG  X   4      26.932  25.510  35.387  0.00  0.00            
ATOM    123  C4  DG  X   4      25.983  26.332  34.864  0.00  0.00            
ATOM    124  C3' DG  X   4      27.033  31.101  36.400  0.00  0.00            
ATOM    125  H3' DG  X   4      26.616  32.036  36.058  0.00  0.00            
ATOM    126  C2' DG  X   4      27.152  30.077  35.201  0.00  0.00            
ATOM    127  H2' DG  X   4      26.327  30.427  34.580  0.00  0.00            
ATOM    128 H2'' DG  X   4      28.093  30.104  34.663  0.00  0.00            
ATOM    129  O3' DG  X   4      28.275  31.305  37.042  0.00  0.00            
ATOM    130  P   DT  X   5      28.693  32.790  37.471  0.00  0.00            
ATOM    131  OP1 DT  X   5      28.402  32.906  38.910  0.00  0.00            
ATOM    132  OP2 DT  X   5      28.138  33.786  36.518  0.00  0.00            
ATOM    133  O5' DT  X   5      30.325  32.899  37.303  0.00  0.00            
ATOM    134  C5' DT  X   5      30.947  32.819  36.025  0.00  0.00            
ATOM    135  H5' DT  X   5      30.395  33.335  35.233  0.00  0.00            
ATOM    136 H5'' DT  X   5      31.043  31.767  35.766  0.00  0.00            
ATOM    137  C4' DT  X   5      32.355  33.441  36.106  0.00  0.00            
ATOM    138  H4' DT  X   5      32.734  33.224  35.097  0.00  0.00            
ATOM    139  O4' DT  X   5      32.352  34.841  36.374  0.00  0.00            
ATOM    140  C1' DT  X   5      33.185  35.132  37.406  0.00  0.00            
ATOM    141  H1' DT  X   5      34.170  35.468  37.087  0.00  0.00            
ATOM    142  N1  DT  X   5      32.508  36.281  38.013  0.00  0.00            
ATOM    143  C6  DT  X   5      31.325  36.118  38.721  0.00  0.00            
ATOM    144  H6  DT  X   5      30.961  35.113  38.902  0.00  0.00            
ATOM    145  C5  DT  X   5      30.668  37.177  39.278  0.00  0.00            
ATOM    146  C7  DT  X   5      29.324  37.026  39.976  0.00  0.00            
ATOM    147  H71 DT  X   5      28.911  36.021  40.057  0.00  0.00            
ATOM    148  H72 DT  X   5      29.435  37.246  41.036  0.00  0.00            
ATOM    149  H73 DT  X   5      28.665  37.804  39.604  0.00  0.00            
ATOM    150  C4  DT  X   5      31.305  38.509  39.158  0.00  0.00            
ATOM    151  O4  DT  X   5      30.828  39.546  39.576  0.00  0.00            
ATOM    152  N3  DT  X   5      32.438  38.613  38.500  0.00  0.00            
ATOM    153  H3  DT  X   5      32.880  39.507  38.289  0.00  0.00            
ATOM    154  C2  DT  X   5      33.036  37.614  37.762  0.00  0.00            
ATOM    155  O2  DT  X   5      33.980  37.761  36.924  0.00  0.00            
ATOM    156  C3' DT  X   5      33.265  32.820  37.109  0.00  0.00            
ATOM    157  H3' DT  X   5      32.802  31.936  37.539  0.00  0.00            
ATOM    158  C2' DT  X   5      33.246  33.832  38.217  0.00  0.00            
ATOM    159  H2' DT  X   5      32.323  33.704  38.766  0.00  0.00            
ATOM    160 H2'' DT  X   5      34.074  33.742  38.939  0.00  0.00            
ATOM    161  O3' DT  X   5      34.596  32.792  36.561  0.00  0.00            
ATOM    162  P   DT  X   6      35.806  32.147  37.434  0.00  0.00            
ATOM    163  OP1 DT  X   6      36.903  31.831  36.506  0.00  0.00            
ATOM    164  OP2 DT  X   6      35.280  31.115  38.364  0.00  0.00            
ATOM    165  O5' DT  X   6      36.370  33.351  38.333  0.00  0.00            
ATOM    166  C5' DT  X   6      36.836  34.534  37.793  0.00  0.00            
ATOM    167  H5' DT  X   6      36.292  34.830  36.891  0.00  0.00            
ATOM    168 H5'' DT  X   6      37.896  34.460  37.555  0.00  0.00            
ATOM    169  C4' DT  X   6      36.891  35.775  38.741  0.00  0.00            
ATOM    170  H4' DT  X   6      37.452  36.577  38.281  0.00  0.00            
ATOM    171  O4' DT  X   6      35.646  36.192  39.139  0.00  0.00            
ATOM    172  C1' DT  X   6      35.822  36.821  40.398  0.00  0.00            
ATOM    173  H1' DT  X   6      36.275  37.785  40.188  0.00  0.00            
ATOM    174  N1  DT  X   6      34.592  36.948  41.156  0.00  0.00            
ATOM    175  C6  DT  X   6      33.907  35.918  41.686  0.00  0.00            
ATOM    176  H6  DT  X   6      34.254  34.893  41.598  0.00  0.00            
ATOM    177  C5  DT  X   6      32.718  36.094  42.433  0.00  0.00            
ATOM    178  C7  DT  X   6      32.002  34.934  43.024  0.00  0.00            
ATOM    179  H71 DT  X   6      31.852  35.128  44.093  0.00  0.00            
ATOM    180  H72 DT  X   6      30.991  34.837  42.632  0.00  0.00            
ATOM    181  H73 DT  X   6      32.630  34.056  42.996  0.00  0.00            
ATOM    182  C4  DT  X   6      32.226  37.471  42.611  0.00  0.00            
ATOM    183  O4  DT  X   6      31.160  37.836  43.028  0.00  0.00            
ATOM    184  N3  DT  X   6      33.030  38.460  42.061  0.00  0.00            
ATOM    185  H3  DT  X   6      32.602  39.366  42.029  0.00  0.00            
ATOM    186  C2  DT  X   6      34.119  38.255  41.253  0.00  0.00            
ATOM    187  O2  DT  X   6      34.612  39.227  40.723  0.00  0.00            
ATOM    188  C3' DT  X   6      37.664  35.406  40.003  0.00  0.00            
ATOM    189  H3' DT  X   6      37.740  34.335  40.195  0.00  0.00            
ATOM    190  C2' DT  X   6      36.770  35.999  41.121  0.00  0.00            
ATOM    191  H2' DT  X   6      36.376  35.055  41.521  0.00  0.00            
ATOM    192 H2'' DT  X   6      37.264  36.454  41.981  0.00  0.00            
ATOM    193  O3' DT  X   6      38.951  35.940  40.185  0.00  0.00            
ATOM    194  P   DA  X   7      40.165  35.343  39.238  0.00  0.00            
ATOM    195  OP1 DA  X   7      40.166  36.061  37.947  0.00  0.00            
ATOM    196  OP2 DA  X   7      40.105  33.843  39.239  0.00  0.00            
ATOM    197  O5' DA  X   7      41.390  35.848  40.139  0.00  0.00            
ATOM    198  C5' DA  X   7      42.116  37.048  39.869  0.00  0.00            
ATOM    199  H5' DA  X   7      41.457  37.907  40.057  0.00  0.00            
ATOM    200 H5'' DA  X   7      42.438  37.032  38.829  0.00  0.00            
ATOM    201  C4' DA  X   7      43.316  37.133  40.791  0.00  0.00            
ATOM    202  H4' DA  X   7      43.848  38.076  40.621  0.00  0.00            
ATOM    203  O4' DA  X   7      43.000  36.919  42.161  0.00  0.00            
ATOM    204  C1' DA  X   7      44.132  36.305  42.643  0.00  0.00            
ATOM    205  H1' DA  X   7      44.991  36.974  42.514  0.00  0.00            
ATOM    206  N9  DA  X   7      44.153  35.827  44.094  0.00  0.00            
ATOM    207  C8  DA  X   7      44.898  36.328  45.095  0.00  0.00            
ATOM    208  H8  DA  X   7      45.766  36.906  44.825  0.00  0.00            
ATOM    209  N7  DA  X   7      44.610  35.953  46.305  0.00  0.00            
ATOM    210  C5  DA  X   7      43.510  35.117  46.084  0.00  0.00            
ATOM    211  C6  DA  X   7      42.637  34.280  46.803  0.00  0.00            
ATOM    212  N6  DA  X   7      42.882  34.038  48.004  0.00  0.00            
ATOM    213  H61 DA  X   7      42.283  33.366  48.464  0.00  0.00            
ATOM    214  H62 DA  X   7      43.667  34.458  48.485  0.00  0.00            
ATOM    215  N1  DA  X   7      41.709  33.561  46.293  0.00  0.00            
ATOM    216  C2  DA  X   7      41.483  33.672  44.972  0.00  0.00            
ATOM    217  H2  DA  X   7      40.608  33.223  44.511  0.00  0.00            
ATOM    218  N3  DA  X   7      42.184  34.392  44.092  0.00  0.00            
ATOM    219  C4  DA  X   7      43.192  35.100  44.753  0.00  0.00            
ATOM    220  C3' DA  X   7      44.241  35.991  40.414  0.00  0.00            
ATOM    221  H3' DA  X   7      43.854  35.315  39.654  0.00  0.00            
ATOM    222  C2' DA  X   7      44.379  35.220  41.685  0.00  0.00            
ATOM    223  H2' DA  X   7      43.628  34.430  41.775  0.00  0.00            
ATOM    224 H2'' DA  X   7      45.373  34.778  41.788  0.00  0.00            
ATOM    225  O3' DA  X   7      45.480  36.554  40.005  0.00  0.00            
ATOM    226  P   DG  X   8      46.366  36.081  38.788  0.00  0.00            
ATOM    227  OP1 DG  X   8      45.818  34.717  38.398  0.00  0.00            
ATOM    228  OP2 DG  X   8      47.777  36.233  39.140  0.00  0.00            
ATOM    229  O5' DG  X   8      45.903  37.246  37.845  0.00  0.00            
ATOM    230  C5' DG  X   8      46.300  38.571  37.904  0.00  0.00            
ATOM    231  H5' DG  X   8      47.164  38.779  37.275  0.00  0.00            
ATOM    232 H5'' DG  X   8      46.532  38.839  38.934  0.00  0.00            
ATOM    233  C4' DG  X   8      45.130  39.315  37.391  0.00  0.00            
ATOM    234  H4' DG  X   8      44.797  38.929  36.431  0.00  0.00            
ATOM    235  O4' DG  X   8      43.999  39.371  38.299  0.00  0.00            
ATOM    236  C1' DG  X   8      43.507  40.718  38.406  0.00  0.00            
ATOM    237  H1' DG  X   8      43.010  40.833  37.445  0.00  0.00            
ATOM    238  N9  DG  X   8      42.518  40.972  39.434  0.00  0.00            
ATOM    239  C8  DG  X   8      41.182  41.280  39.322  0.00  0.00            
ATOM    240  H8  DG  X   8      40.635  41.366  38.401  0.00  0.00            
ATOM    241  N7  DG  X   8      40.593  41.499  40.480  0.00  0.00            
ATOM    242  C5  DG  X   8      41.578  41.207  41.402  0.00  0.00            
ATOM    243  C6  DG  X   8      41.614  41.139  42.853  0.00  0.00            
ATOM    244  O6  DG  X   8      40.674  41.202  43.691  0.00  0.00            
ATOM    245  N1  DG  X   8      42.809  40.784  43.375  0.00  0.00            
ATOM    246  H1  DG  X   8      42.892  41.184  44.305  0.00  0.00            
ATOM    247  C2  DG  X   8      43.966  40.458  42.698  0.00  0.00            
ATOM    248  N2  DG  X   8      44.979  40.005  43.370  0.00  0.00            
ATOM    249  H21 DG  X   8      45.005  39.856  44.360  0.00  0.00            
ATOM    250  H22 DG  X   8      45.808  39.864  42.822  0.00  0.00            
ATOM    251  N3  DG  X   8      44.009  40.495  41.368  0.00  0.00            
ATOM    252  C4  DG  X   8      42.764  40.821  40.775  0.00  0.00            
ATOM    253  C3' DG  X   8      45.510  40.790  37.160  0.00  0.00            
ATOM    254  H3' DG  X   8      46.601  40.886  37.172  0.00  0.00            
ATOM    255  C2' DG  X   8      44.867  41.470  38.348  0.00  0.00            
ATOM    256  H2' DG  X   8      45.423  41.294  39.269  0.00  0.00            
ATOM    257 H2'' DG  X   8      44.811  42.561  38.246  0.00  0.00            
ATOM    258  O3' DG  X   8      45.018  41.195  35.899  0.00  0.00            
ATOM    259  P   DG  X   9      45.158  42.653  35.317  0.00  0.00            
ATOM    260  OP1 DG  X   9      44.700  42.657  33.926  0.00  0.00            
ATOM    261  OP2 DG  X   9      46.495  43.236  35.658  0.00  0.00            
ATOM    262  O5' DG  X   9      44.147  43.497  36.114  0.00  0.00            
ATOM    263  C5' DG  X   9      42.754  43.275  36.082  0.00  0.00            
ATOM    264  H5' DG  X   9      42.570  42.258  36.443  0.00  0.00            
ATOM    265 H5'' DG  X   9      42.308  43.420  35.111  0.00  0.00            
ATOM    266  C4' DG  X   9      42.095  44.195  37.089  0.00  0.00            
ATOM    267  H4' DG  X   9      41.025  44.179  36.918  0.00  0.00            
ATOM    268  O4' DG  X   9      42.388  43.883  38.420  0.00  0.00            
ATOM    269  C1' DG  X   9      42.512  45.053  39.219  0.00  0.00            
ATOM    270  H1' DG  X   9      41.516  45.406  39.467  0.00  0.00            
ATOM    271  N9  DG  X   9      43.458  44.862  40.391  0.00  0.00            
ATOM    272  C8  DG  X   9      44.835  44.684  40.394  0.00  0.00            
ATOM    273  H8  DG  X   9      45.459  44.874  39.535  0.00  0.00            
ATOM    274  N7  DG  X   9      45.379  44.388  41.525  0.00  0.00            
ATOM    275  C5  DG  X   9      44.277  44.303  42.393  0.00  0.00            
ATOM    276  C6  DG  X   9      44.091  44.058  43.813  0.00  0.00            
ATOM    277  O6  DG  X   9      44.947  43.888  44.695  0.00  0.00            
ATOM    278  N1  DG  X   9      42.710  44.086  44.241  0.00  0.00            
ATOM    279  H1  DG  X   9      42.507  43.930  45.211  0.00  0.00            
ATOM    280  C2  DG  X   9      41.686  44.429  43.398  0.00  0.00            
ATOM    281  N2  DG  X   9      40.446  44.486  43.836  0.00  0.00            
ATOM    282  H21 DG  X   9      40.332  44.258  44.806  0.00  0.00            
ATOM    283  H22 DG  X   9      39.712  44.824  43.244  0.00  0.00            
ATOM    284  N3  DG  X   9      41.782  44.706  42.128  0.00  0.00            
ATOM    285  C4  DG  X   9      43.082  44.618  41.711  0.00  0.00            
ATOM    286  C3' DG  X   9      42.514  45.650  36.838  0.00  0.00            
ATOM    287  H3' DG  X   9      43.217  45.739  35.999  0.00  0.00            
ATOM    288  C2' DG  X   9      43.236  45.932  38.139  0.00  0.00            
ATOM    289  H2' DG  X   9      44.292  45.678  38.051  0.00  0.00            
ATOM    290 H2'' DG  X   9      43.179  46.983  38.418  0.00  0.00            
ATOM    291  O3' DG  X   9      41.365  46.444  36.485  0.00  0.00            
ATOM    292  P   DG3 X  10      41.335  48.015  36.593  0.00  0.00            
ATOM    293  OP1 DG3 X  10      40.134  48.570  35.870  0.00  0.00            
ATOM    294  OP2 DG3 X  10      42.663  48.477  36.075  0.00  0.00            
ATOM    295  O5' DG3 X  10      41.238  48.428  38.092  0.00  0.00            
ATOM    296  C5' DG3 X  10      40.035  48.275  38.901  0.00  0.00            
ATOM    297  H5' DG3 X  10      39.820  47.218  39.082  0.00  0.00            
ATOM    298 H5'' DG3 X  10      39.141  48.696  38.428  0.00  0.00            
ATOM    299  C4' DG3 X  10      40.139  48.785  40.290  0.00  0.00            
ATOM    300  H4' DG3 X  10      39.189  48.838  40.808  0.00  0.00            
ATOM    301  O4' DG3 X  10      41.138  48.013  40.953  0.00  0.00            
ATOM    302  C1' DG3 X  10      41.393  48.621  42.192  0.00  0.00            
ATOM    303  H1' DG3 X  10      40.492  48.604  42.811  0.00  0.00            
ATOM    304  N9  DG3 X  10      42.454  48.008  43.005  0.00  0.00            
ATOM    305  C8  DG3 X  10      42.305  47.532  44.286  0.00  0.00            
ATOM    306  H8  DG3 X  10      41.354  47.525  44.784  0.00  0.00            
ATOM    307  N7  DG3 X  10      43.408  47.058  44.788  0.00  0.00            
ATOM    308  C5  DG3 X  10      44.413  47.254  43.780  0.00  0.00            
ATOM    309  C6  DG3 X  10      45.859  46.965  43.753  0.00  0.00            
ATOM    310  O6  DG3 X  10      46.530  46.367  44.614  0.00  0.00            
ATOM    311  N1  DG3 X  10      46.367  47.417  42.563  0.00  0.00            
ATOM    312  H1  DG3 X  10      47.335  47.224  42.395  0.00  0.00            
ATOM    313  C2  DG3 X  10      45.757  47.983  41.501  0.00  0.00            
ATOM    314  N2  DG3 X  10      46.516  48.542  40.612  0.00  0.00            
ATOM    315  H21 DG3 X  10      47.514  48.429  40.704  0.00  0.00            
ATOM    316  H22 DG3 X  10      46.064  49.047  39.850  0.00  0.00            
ATOM    317  N3  DG3 X  10      44.490  48.250  41.478  0.00  0.00            
ATOM    318  C4  DG3 X  10      43.803  47.840  42.628  0.00  0.00            
ATOM    319  C3' DG3 X  10      40.727  50.198  40.549  0.00  0.00            
ATOM    320  H3' DG3 X  10      41.463  50.548  39.830  0.00  0.00            
ATOM    321  C2' DG3 X  10      41.623  50.028  41.791  0.00  0.00            
ATOM    322  H2' DG3 X  10      42.627  50.284  41.462  0.00  0.00            
ATOM    323 H2'' DG3 X  10      41.319  50.673  42.620  0.00  0.00            
ATOM    324  O3' DG3 X  10      39.679  51.162  40.716  0.00  0.00            
ATOM    325 HO3' DG3 X  10      39.991  52.068  40.636  0.00  0.00            
ATOM    326 HO5' DG5 X   1      47.337  46.840  55.205  0.00  0.00            
ATOM    327  O5' DG5 X   1      46.570  46.270  55.195  0.00  0.00            
ATOM    328  C5' DG5 X   1      45.421  47.075  54.982  0.00  0.00            
ATOM    329  H5' DG5 X   1      45.625  48.102  54.681  0.00  0.00            
ATOM    330 H5'' DG5 X   1      44.920  47.133  55.941  0.00  0.00            
ATOM    331  C4' DG5 X   1      44.444  46.456  53.971  0.00  0.00            
ATOM    332  H4' DG5 X   1      43.542  47.058  53.938  0.00  0.00            
ATOM    333  O4' DG5 X   1      44.907  46.488  52.621  0.00  0.00            
ATOM    334  C1' DG5 X   1      45.141  45.175  52.144  0.00  0.00            
ATOM    335  H1' DG5 X   1      44.249  44.946  51.562  0.00  0.00            
ATOM    336  N9  DG5 X   1      46.374  45.258  51.316  0.00  0.00            
ATOM    337  C8  DG5 X   1      47.641  45.081  51.718  0.00  0.00            
ATOM    338  H8  DG5 X   1      47.838  44.990  52.769  0.00  0.00            
ATOM    339  N7  DG5 X   1      48.533  45.108  50.750  0.00  0.00            
ATOM    340  C5  DG5 X   1      47.747  45.317  49.668  0.00  0.00            
ATOM    341  C6  DG5 X   1      48.112  45.461  48.298  0.00  0.00            
ATOM    342  O6  DG5 X   1      49.223  45.496  47.740  0.00  0.00            
ATOM    343  N1  DG5 X   1      47.074  45.543  47.427  0.00  0.00            
ATOM    344  H1  DG5 X   1      47.308  45.659  46.437  0.00  0.00            
ATOM    345  C2  DG5 X   1      45.794  45.591  47.854  0.00  0.00            
ATOM    346  N2  DG5 X   1      44.915  45.581  46.913  0.00  0.00            
ATOM    347  H21 DG5 X   1      45.158  45.647  45.933  0.00  0.00            
ATOM    348  H22 DG5 X   1      43.986  45.644  47.281  0.00  0.00            
ATOM    349  N3  DG5 X   1      45.369  45.398  49.054  0.00  0.00            
ATOM    350  C4  DG5 X   1      46.387  45.336  49.956  0.00  0.00            
ATOM    351  C3' DG5 X   1      44.145  45.000  54.292  0.00  0.00            
ATOM    352  H3' DG5 X   1      44.170  44.792  55.362  0.00  0.00            
ATOM    353  C2' DG5 X   1      45.167  44.276  53.365  0.00  0.00            
ATOM    354  H2' DG5 X   1      46.094  44.144  53.907  0.00  0.00            
ATOM    355 H2'' DG5 X   1      44.814  43.260  53.176  0.00  0.00            
ATOM    356  O3' DG5 X   1      42.863  44.797  53.820  0.00  0.00            
ATOM    357  P   DG  X   2      42.015  43.518  54.190  0.00  0.00            
ATOM    358  OP1 DG  X   2      42.000  43.300  55.651  0.00  0.00            
ATOM    359  OP2 DG  X   2      42.482  42.381  53.403  0.00  0.00            
ATOM    360  O5' DG  X   2      40.478  43.678  53.667  0.00  0.00            
ATOM    361  C5' DG  X   2      39.732  44.828  54.115  0.00  0.00            
ATOM    362  H5' DG  X   2      40.205  45.792  54.034  0.00  0.00            
ATOM    363 H5'' DG  X   2      39.659  44.710  55.195  0.00  0.00            
ATOM    364  C4' DG  X   2      38.335  44.976  53.502  0.00  0.00            
ATOM    365  H4' DG  X   2      37.813  45.683  54.150  0.00  0.00            
ATOM    366  O4' DG  X   2      38.291  45.264  52.141  0.00  0.00            
ATOM    367  C1' DG  X   2      37.599  44.233  51.472  0.00  0.00            
ATOM    368  H1' DG  X   2      36.542  44.466  51.309  0.00  0.00            
ATOM    369  N9  DG  X   2      38.219  44.043  50.133  0.00  0.00            
ATOM    370  C8  DG  X   2      37.553  44.200  48.961  0.00  0.00            
ATOM    371  H8  DG  X   2      36.485  44.354  48.899  0.00  0.00            
ATOM    372  N7  DG  X   2      38.354  44.128  47.923  0.00  0.00            
ATOM    373  C5  DG  X   2      39.621  43.942  48.505  0.00  0.00            
ATOM    374  C6  DG  X   2      40.889  43.705  47.878  0.00  0.00            
ATOM    375  O6  DG  X   2      41.232  43.779  46.729  0.00  0.00            
ATOM    376  N1  DG  X   2      41.943  43.402  48.750  0.00  0.00            
ATOM    377  H1  DG  X   2      42.834  43.340  48.272  0.00  0.00            
ATOM    378  C2  DG  X   2      41.789  43.266  50.060  0.00  0.00            
ATOM    379  N2  DG  X   2      42.835  43.043  50.772  0.00  0.00            
ATOM    380  H21 DG  X   2      43.734  42.901  50.344  0.00  0.00            
ATOM    381  H22 DG  X   2      42.681  42.886  51.762  0.00  0.00            
ATOM    382  N3  DG  X   2      40.640  43.432  50.708  0.00  0.00            
ATOM    383  C4  DG  X   2      39.576  43.785  49.856  0.00  0.00            
ATOM    384  C3' DG  X   2      37.458  43.717  53.732  0.00  0.00            
ATOM    385  H3' DG  X   2      37.878  42.993  54.444  0.00  0.00            
ATOM    386  C2' DG  X   2      37.582  43.014  52.343  0.00  0.00            
ATOM    387  H2' DG  X   2      38.535  42.511  52.205  0.00  0.00            
ATOM    388 H2'' DG  X   2      36.743  42.354  52.092  0.00  0.00            
ATOM    389  O3' DG  X   2      36.121  43.995  54.129  0.00  0.00            
ATOM    390  P   DG  X   3      35.056  42.889  54.369  0.00  0.00            
ATOM    391  OP1 DG  X   3      33.823  43.536  55.006  0.00  0.00            
ATOM    392  OP2 DG  X   3      35.611  41.823  55.201  0.00  0.00            
ATOM    393  O5' DG  X   3      34.639  42.183  52.969  0.00  0.00            
ATOM    394  C5' DG  X   3      33.981  42.941  52.037  0.00  0.00            
ATOM    395  H5' DG  X   3      34.414  43.935  51.956  0.00  0.00            
ATOM    396 H5'' DG  X   3      32.954  43.234  52.305  0.00  0.00            
ATOM    397  C4' DG  X   3      34.015  42.288  50.608  0.00  0.00            
ATOM    398  H4' DG  X   3      33.414  42.895  49.916  0.00  0.00            
ATOM    399  O4' DG  X   3      35.315  42.230  50.010  0.00  0.00            
ATOM    400  C1' DG  X   3      35.510  40.957  49.392  0.00  0.00            
ATOM    401  H1' DG  X   3      35.193  41.060  48.361  0.00  0.00            
ATOM    402  N9  DG  X   3      36.944  40.528  49.265  0.00  0.00            
ATOM    403  C8  DG  X   3      37.828  40.128  50.247  0.00  0.00            
ATOM    404  H8  DG  X   3      37.434  39.984  51.237  0.00  0.00            
ATOM    405  N7  DG  X   3      39.077  40.041  49.860  0.00  0.00            
ATOM    406  C5  DG  X   3      38.983  40.270  48.489  0.00  0.00            
ATOM    407  C6  DG  X   3      39.996  40.386  47.471  0.00  0.00            
ATOM    408  O6  DG  X   3      41.193  40.180  47.643  0.00  0.00            
ATOM    409  N1  DG  X   3      39.522  40.650  46.210  0.00  0.00            
ATOM    410  H1  DG  X   3      40.153  40.651  45.431  0.00  0.00            
ATOM    411  C2  DG  X   3      38.196  40.917  45.927  0.00  0.00            
ATOM    412  N2  DG  X   3      37.923  41.289  44.716  0.00  0.00            
ATOM    413  H21 DG  X   3      38.715  41.378  44.087  0.00  0.00            
ATOM    414  H22 DG  X   3      36.986  41.491  44.374  0.00  0.00            
ATOM    415  N3  DG  X   3      37.234  40.921  46.825  0.00  0.00            
ATOM    416  C4  DG  X   3      37.657  40.557  48.076  0.00  0.00            
ATOM    417  C3' DG  X   3      33.476  40.845  50.619  0.00  0.00            
ATOM    418  H3' DG  X   3      33.192  40.680  51.668  0.00  0.00            
ATOM    419  C2' DG  X   3      34.707  40.099  50.302  0.00  0.00            
ATOM    420  H2' DG  X   3      35.233  39.923  51.233  0.00  0.00            
ATOM    421 H2'' DG  X   3      34.525  39.150  49.823  0.00  0.00            
ATOM    422  O3' DG  X   3      32.413  40.508  49.687  0.00  0.00            
ATOM    423  P   DT  X   4      31.269  39.463  49.947  0.00  0.00            
ATOM    424  OP1 DT  X   4      30.097  39.968  49.164  0.00  0.00            
ATOM    425  OP2 DT  X   4      31.092  39.167  51.407  0.00  0.00            
ATOM    426  O5' DT  X   4      31.844  38.215  49.209  0.00  0.00            
ATOM    427  C5' DT  X   4      30.991  37.195  48.869  0.00  0.00            
ATOM    428  H5' DT  X   4      30.036  37.577  48.527  0.00  0.00            
ATOM    429 H5'' DT  X   4      30.820  36.508  49.710  0.00  0.00            
ATOM    430  C4' DT  X   4      31.723  36.414  47.781  0.00  0.00            
ATOM    431  H4' DT  X   4      30.963  35.674  47.571  0.00  0.00            
ATOM    432  O4' DT  X   4      31.995  37.239  46.711  0.00  0.00            
ATOM    433  C1' DT  X   4      33.366  37.211  46.363  0.00  0.00            
ATOM    434  H1' DT  X   4      33.648  36.486  45.595  0.00  0.00            
ATOM    435  N1  DT  X   4      33.875  38.614  45.942  0.00  0.00            
ATOM    436  C6  DT  X   4      33.589  39.768  46.600  0.00  0.00            
ATOM    437  H6  DT  X   4      33.056  39.657  47.529  0.00  0.00            
ATOM    438  C5  DT  X   4      33.876  41.004  46.119  0.00  0.00            
ATOM    439  C7  DT  X   4      33.361  42.262  46.827  0.00  0.00            
ATOM    440  H71 DT  X   4      32.771  42.929  46.185  0.00  0.00            
ATOM    441  H72 DT  X   4      32.736  42.021  47.696  0.00  0.00            
ATOM    442  H73 DT  X   4      34.080  42.983  47.207  0.00  0.00            
ATOM    443  C4  DT  X   4      34.690  41.172  44.950  0.00  0.00            
ATOM    444  O4  DT  X   4      35.196  42.285  44.570  0.00  0.00            
ATOM    445  N3  DT  X   4      35.015  39.947  44.373  0.00  0.00            
ATOM    446  H3  DT  X   4      35.648  40.038  43.584  0.00  0.00            
ATOM    447  C2  DT  X   4      34.718  38.701  44.804  0.00  0.00            
ATOM    448  O2  DT  X   4      35.057  37.756  44.145  0.00  0.00            
ATOM    449  C3' DT  X   4      33.044  35.777  48.244  0.00  0.00            
ATOM    450  H3' DT  X   4      33.172  35.827  49.335  0.00  0.00            
ATOM    451  C2' DT  X   4      34.116  36.653  47.615  0.00  0.00            
ATOM    452  H2' DT  X   4      34.397  37.510  48.235  0.00  0.00            
ATOM    453 H2'' DT  X   4      35.029  36.070  47.478  0.00  0.00            
ATOM    454  O3' DT  X   4      33.148  34.495  47.796  0.00  0.00            
ATOM    455  P   DT  X   5      32.379  33.196  48.487  0.00  0.00            
ATOM    456  OP1 DT  X   5      32.726  32.060  47.619  0.00  0.00            
ATOM    457  OP2 DT  X   5      30.944  33.605  48.684  0.00  0.00            
ATOM    458  O5' DT  X   5      33.034  32.979  49.928  0.00  0.00            
ATOM    459  C5' DT  X   5      33.396  31.675  50.350  0.00  0.00            
ATOM    460  H5' DT  X   5      33.048  30.949  49.611  0.00  0.00            
ATOM    461 H5'' DT  X   5      32.903  31.553  51.310  0.00  0.00            
ATOM    462  C4' DT  X   5      34.916  31.685  50.403  0.00  0.00            
ATOM    463  H4' DT  X   5      35.173  30.722  50.845  0.00  0.00            
ATOM    464  O4' DT  X   5      35.469  31.706  49.114  0.00  0.00            
ATOM    465  C1' DT  X   5      36.580  32.522  49.145  0.00  0.00            
ATOM    466  H1' DT  X   5      37.401  31.942  49.587  0.00  0.00            
ATOM    467  N1  DT  X   5      37.028  32.954  47.815  0.00  0.00            
ATOM    468  C6  DT  X   5      36.175  33.374  46.803  0.00  0.00            
ATOM    469  H6  DT  X   5      35.095  33.419  46.971  0.00  0.00            
ATOM    470  C5  DT  X   5      36.663  33.846  45.623  0.00  0.00            
ATOM    471  C7  DT  X   5      35.582  34.359  44.581  0.00  0.00            
ATOM    472  H71 DT  X   5      35.333  33.602  43.831  0.00  0.00            
ATOM    473  H72 DT  X   5      34.734  34.611  45.219  0.00  0.00            
ATOM    474  H73 DT  X   5      35.965  35.274  44.120  0.00  0.00            
ATOM    475  C4  DT  X   5      38.047  34.088  45.416  0.00  0.00            
ATOM    476  O4  DT  X   5      38.596  34.600  44.446  0.00  0.00            
ATOM    477  N3  DT  X   5      38.838  33.559  46.388  0.00  0.00            
ATOM    478  H3  DT  X   5      39.850  33.676  46.339  0.00  0.00            
ATOM    479  C2  DT  X   5      38.409  33.026  47.588  0.00  0.00            
ATOM    480  O2  DT  X   5      39.172  32.537  48.370  0.00  0.00            
ATOM    481  C3' DT  X   5      35.451  32.899  51.162  0.00  0.00            
ATOM    482  H3' DT  X   5      34.637  33.461  51.630  0.00  0.00            
ATOM    483  C2' DT  X   5      36.083  33.690  49.993  0.00  0.00            
ATOM    484  H2' DT  X   5      35.231  34.180  49.510  0.00  0.00            
ATOM    485 H2'' DT  X   5      36.813  34.431  50.323  0.00  0.00            
ATOM    486  O3' DT  X   5      36.426  32.618  52.205  0.00  0.00            
ATOM    487  P   DA  X   6      36.848  33.744  53.314  0.00  0.00            
ATOM    488  OP1 DA  X   6      37.437  33.038  54.496  0.00  0.00            
ATOM    489  OP2 DA  X   6      35.832  34.798  53.531  0.00  0.00            
ATOM    490  O5' DA  X   6      37.990  34.498  52.505  0.00  0.00            
ATOM    491  C5' DA  X   6      39.221  33.811  52.278  0.00  0.00            
ATOM    492  H5' DA  X   6      39.050  32.893  51.709  0.00  0.00            
ATOM    493 H5'' DA  X   6      39.716  33.566  53.229  0.00  0.00            
ATOM    494  C4' DA  X   6      40.225  34.737  51.589  0.00  0.00            
ATOM    495  H4' DA  X   6      41.209  34.285  51.701  0.00  0.00            
ATOM    496  O4' DA  X   6      39.960  34.959  50.218  0.00  0.00            
ATOM    497  C1' DA  X   6      40.049  36.338  49.896  0.00  0.00            
ATOM    498  H1' DA  X   6      41.082  36.504  49.588  0.00  0.00            
ATOM    499  N9  DA  X   6      39.194  36.607  48.704  0.00  0.00            
ATOM    500  C8  DA  X   6      37.816  36.715  48.602  0.00  0.00            
ATOM    501  H8  DA  X   6      37.143  36.655  49.441  0.00  0.00            
ATOM    502  N7  DA  X   6      37.401  36.949  47.371  0.00  0.00            
ATOM    503  C5  DA  X   6      38.614  37.042  46.613  0.00  0.00            
ATOM    504  C6  DA  X   6      38.991  37.456  45.303  0.00  0.00            
ATOM    505  N6  DA  X   6      38.208  37.865  44.311  0.00  0.00            
ATOM    506  H61 DA  X   6      38.617  38.379  43.541  0.00  0.00            
ATOM    507  H62 DA  X   6      37.216  37.718  44.389  0.00  0.00            
ATOM    508  N1  DA  X   6      40.224  37.569  44.895  0.00  0.00            
ATOM    509  C2  DA  X   6      41.179  37.358  45.837  0.00  0.00            
ATOM    510  H2  DA  X   6      42.182  37.494  45.458  0.00  0.00            
ATOM    511  N3  DA  X   6      40.953  37.042  47.107  0.00  0.00            
ATOM    512  C4  DA  X   6      39.630  36.860  47.405  0.00  0.00            
ATOM    513  C3' DA  X   6      40.302  36.137  52.277  0.00  0.00            
ATOM    514  H3' DA  X   6      39.801  36.195  53.236  0.00  0.00            
ATOM    515  C2' DA  X   6      39.716  37.074  51.185  0.00  0.00            
ATOM    516  H2' DA  X   6      38.646  37.098  51.433  0.00  0.00            
ATOM    517 H2'' DA  X   6      40.159  38.058  51.254  0.00  0.00            
ATOM    518  O3' DA  X   6      41.666  36.450  52.369  0.00  0.00            
ATOM    519  P   DG  X   7      42.324  37.213  53.649  0.00  0.00            
ATOM    520  OP1 DG  X   7      42.092  36.467  54.880  0.00  0.00            
ATOM    521  OP2 DG  X   7      41.892  38.609  53.576  0.00  0.00            
ATOM    522  O5' DG  X   7      43.944  37.151  53.202  0.00  0.00            
ATOM    523  C5' DG  X   7      44.598  35.963  53.325  0.00  0.00            
ATOM    524  H5' DG  X   7      44.328  35.125  52.675  0.00  0.00            
ATOM    525 H5'' DG  X   7      44.491  35.595  54.345  0.00  0.00            
ATOM    526  C4' DG  X   7      46.132  36.222  53.187  0.00  0.00            
ATOM    527  H4' DG  X   7      46.781  35.484  53.659  0.00  0.00            
ATOM    528  O4' DG  X   7      46.585  36.305  51.868  0.00  0.00            
ATOM    529  C1' DG  X   7      47.292  37.515  51.647  0.00  0.00            
ATOM    530  H1' DG  X   7      48.340  37.442  51.939  0.00  0.00            
ATOM    531  N9  DG  X   7      47.081  38.026  50.226  0.00  0.00            
ATOM    532  C8  DG  X   7      48.034  38.143  49.258  0.00  0.00            
ATOM    533  H8  DG  X   7      49.029  37.760  49.440  0.00  0.00            
ATOM    534  N7  DG  X   7      47.601  38.477  48.087  0.00  0.00            
ATOM    535  C5  DG  X   7      46.183  38.686  48.314  0.00  0.00            
ATOM    536  C6  DG  X   7      45.109  39.059  47.461  0.00  0.00            
ATOM    537  O6  DG  X   7      45.183  39.226  46.251  0.00  0.00            
ATOM    538  N1  DG  X   7      43.910  39.235  48.139  0.00  0.00            
ATOM    539  H1  DG  X   7      43.144  39.454  47.528  0.00  0.00            
ATOM    540  C2  DG  X   7      43.692  38.780  49.409  0.00  0.00            
ATOM    541  N2  DG  X   7      42.520  38.736  49.887  0.00  0.00            
ATOM    542  H21 DG  X   7      41.783  38.844  49.196  0.00  0.00            
ATOM    543  H22 DG  X   7      42.321  38.089  50.638  0.00  0.00            
ATOM    544  N3  DG  X   7      44.636  38.458  50.251  0.00  0.00            
ATOM    545  C4  DG  X   7      45.907  38.411  49.654  0.00  0.00            
ATOM    546  C3' DG  X   7      46.557  37.518  53.956  0.00  0.00            
ATOM    547  H3' DG  X   7      45.830  37.818  54.724  0.00  0.00            
ATOM    548  C2' DG  X   7      46.701  38.404  52.735  0.00  0.00            
ATOM    549  H2' DG  X   7      45.727  38.817  52.473  0.00  0.00            
ATOM    550 H2'' DG  X   7      47.411  39.205  52.945  0.00  0.00            
ATOM    551  O3' DG  X   7      47.775  37.383  54.678  0.00  0.00            
ATOM    552  P   DG  X   8      48.299  38.627  55.658  0.00  0.00            
ATOM    553  OP1 DG  X   8      49.201  38.097  56.630  0.00  0.00            
ATOM    554  OP2 DG  X   8      47.138  39.423  56.235  0.00  0.00            
ATOM    555  O5' DG  X   8      49.085  39.696  54.758  0.00  0.00            
ATOM    556  C5' DG  X   8      50.352  39.399  54.140  0.00  0.00            
ATOM    557  H5' DG  X   8      50.380  38.407  53.672  0.00  0.00            
ATOM    558 H5'' DG  X   8      51.171  39.379  54.862  0.00  0.00            
ATOM    559  C4' DG  X   8      50.677  40.373  53.010  0.00  0.00            
ATOM    560  H4' DG  X   8      51.645  40.140  52.562  0.00  0.00            
ATOM    561  O4' DG  X   8      49.619  40.396  52.108  0.00  0.00            
ATOM    562  C1' DG  X   8      49.287  41.740  51.765  0.00  0.00            
ATOM    563  H1' DG  X   8      50.052  42.039  51.056  0.00  0.00            
ATOM    564  N9  DG  X   8      47.959  41.816  51.233  0.00  0.00            
ATOM    565  C8  DG  X   8      46.727  41.803  51.891  0.00  0.00            
ATOM    566  H8  DG  X   8      46.653  41.606  52.951  0.00  0.00            
ATOM    567  N7  DG  X   8      45.731  41.955  51.059  0.00  0.00            
ATOM    568  C5  DG  X   8      46.304  42.066  49.780  0.00  0.00            
ATOM    569  C6  DG  X   8      45.659  42.223  48.458  0.00  0.00            
ATOM    570  O6  DG  X   8      44.491  42.368  48.236  0.00  0.00            
ATOM    571  N1  DG  X   8      46.570  42.150  47.440  0.00  0.00            
ATOM    572  H1  DG  X   8      46.383  42.261  46.450  0.00  0.00            
ATOM    573  C2  DG  X   8      47.859  42.093  47.702  0.00  0.00            
ATOM    574  N2  DG  X   8      48.601  42.112  46.644  0.00  0.00            
ATOM    575  H21 DG  X   8      48.142  42.117  45.743  0.00  0.00            
ATOM    576  H22 DG  X   8      49.612  42.189  46.725  0.00  0.00            
ATOM    577  N3  DG  X   8      48.525  41.946  48.854  0.00  0.00            
ATOM    578  C4  DG  X   8      47.672  41.878  49.912  0.00  0.00            
ATOM    579  C3' DG  X   8      50.764  41.763  53.568  0.00  0.00            
ATOM    580  H3' DG  X   8      50.772  41.754  54.658  0.00  0.00            
ATOM    581  C2' DG  X   8      49.535  42.498  53.035  0.00  0.00            
ATOM    582  H2' DG  X   8      48.721  42.350  53.744  0.00  0.00            
ATOM    583 H2'' DG  X   8      49.789  43.555  52.994  0.00  0.00            
ATOM    584  O3' DG  X   8      51.875  42.548  53.119  0.00  0.00            
ATOM    585  P   DG  X   9      52.755  43.377  54.059  0.00  0.00            
ATOM    586  OP1 DG  X   9      53.672  42.496  54.762  0.00  0.00            
ATOM    587  OP2 DG  X   9      51.814  44.221  54.807  0.00  0.00            
ATOM    588  O5' DG  X   9      53.509  44.326  52.989  0.00  0.00            
ATOM    589  C5' DG  X   9      54.745  43.969  52.392  0.00  0.00            
ATOM    590  H5' DG  X   9      54.546  43.131  51.713  0.00  0.00            
ATOM    591 H5'' DG  X   9      55.461  43.701  53.174  0.00  0.00            
ATOM    592  C4' DG  X   9      55.232  45.142  51.531  0.00  0.00            
ATOM    593  H4' DG  X   9      56.210  44.868  51.153  0.00  0.00            
ATOM    594  O4' DG  X   9      54.298  45.413  50.539  0.00  0.00            
ATOM    595  C1' DG  X   9      54.587  46.799  50.118  0.00  0.00            
ATOM    596  H1' DG  X   9      55.608  46.865  49.720  0.00  0.00            
ATOM    597  N9  DG  X   9      53.514  47.271  49.126  0.00  0.00            
ATOM    598  C8  DG  X   9      53.740  47.517  47.736  0.00  0.00            
ATOM    599  H8  DG  X   9      54.731  47.493  47.307  0.00  0.00            
ATOM    600  N7  DG  X   9      52.665  47.810  47.033  0.00  0.00            
ATOM    601  C5  DG  X   9      51.715  47.934  48.062  0.00  0.00            
ATOM    602  C6  DG  X   9      50.298  48.202  47.929  0.00  0.00            
ATOM    603  O6  DG  X   9      49.643  48.439  46.967  0.00  0.00            
ATOM    604  N1  DG  X   9      49.627  48.232  49.168  0.00  0.00            
ATOM    605  H1  DG  X   9      48.639  48.415  49.126  0.00  0.00            
ATOM    606  C2  DG  X   9      50.219  47.786  50.309  0.00  0.00            
ATOM    607  N2  DG  X   9      49.486  47.737  51.358  0.00  0.00            
ATOM    608  H21 DG  X   9      48.477  47.800  51.356  0.00  0.00            
ATOM    609  H22 DG  X   9      49.871  47.443  52.249  0.00  0.00            
ATOM    610  N3  DG  X   9      51.465  47.500  50.482  0.00  0.00            
ATOM    611  C4  DG  X   9      52.198  47.579  49.313  0.00  0.00            
ATOM    612  C3' DG  X   9      55.349  46.511  52.230  0.00  0.00            
ATOM    613  H3' DG  X   9      54.897  46.498  53.229  0.00  0.00            
ATOM    614  C2' DG  X   9      54.684  47.549  51.397  0.00  0.00            
ATOM    615  H2' DG  X   9      53.716  47.752  51.865  0.00  0.00            
ATOM    616 H2'' DG  X   9      55.167  48.502  51.187  0.00  0.00            
ATOM    617  O3' DG  X   9      56.770  46.623  52.352  0.00  0.00            
ATOM    618  P   DT3 X  10      57.519  47.425  53.602  0.00  0.00            
ATOM    619  OP1 DT3 X  10      57.395  46.568  54.853  0.00  0.00            
ATOM    620  OP2 DT3 X  10      57.057  48.821  53.560  0.00  0.00            
ATOM    621  O5' DT3 X  10      59.030  47.434  53.085  0.00  0.00            
ATOM    622  C5' DT3 X  10      59.998  48.162  53.716  0.00  0.00            
ATOM    623  H5' DT3 X  10      59.827  48.196  54.796  0.00  0.00            
ATOM    624 H5'' DT3 X  10      59.952  49.163  53.285  0.00  0.00            
ATOM    625  C4' DT3 X  10      61.462  47.593  53.509  0.00  0.00            
ATOM    626  H4' DT3 X  10      61.601  47.370  52.440  0.00  0.00            
ATOM    627  O4' DT3 X  10      62.412  48.491  54.060  0.00  0.00            
ATOM    628  C1' DT3 X  10      63.553  47.797  54.483  0.00  0.00            
ATOM    629  H1' DT3 X  10      64.164  47.808  53.594  0.00  0.00            
ATOM    630  N1  DT3 X  10      64.348  48.378  55.593  0.00  0.00            
ATOM    631  C6  DT3 X  10      65.556  48.942  55.245  0.00  0.00            
ATOM    632  H6  DT3 X  10      65.888  48.886  54.215  0.00  0.00            
ATOM    633  C5  DT3 X  10      66.311  49.413  56.205  0.00  0.00            
ATOM    634  C7  DT3 X  10      67.659  49.975  55.807  0.00  0.00            
ATOM    635  H71 DT3 X  10      68.451  49.395  56.279  0.00  0.00            
ATOM    636  H72 DT3 X  10      67.731  49.993  54.717  0.00  0.00            
ATOM    637  H73 DT3 X  10      67.722  51.005  56.136  0.00  0.00            
ATOM    638  C4  DT3 X  10      65.878  49.390  57.625  0.00  0.00            
ATOM    639  O4  DT3 X  10      66.551  49.733  58.595  0.00  0.00            
ATOM    640  N3  DT3 X  10      64.573  49.048  57.843  0.00  0.00            
ATOM    641  H3  DT3 X  10      64.290  48.933  58.802  0.00  0.00            
ATOM    642  C2  DT3 X  10      63.748  48.527  56.852  0.00  0.00            
ATOM    643  O2  DT3 X  10      62.574  48.273  57.060  0.00  0.00            
ATOM    644  C3' DT3 X  10      61.724  46.320  54.201  0.00  0.00            
ATOM    645  H3' DT3 X  10      61.102  46.300  55.100  0.00  0.00            
ATOM    646  C2' DT3 X  10      63.203  46.312  54.714  0.00  0.00            
ATOM    647  H2' DT3 X  10      63.118  46.084  55.764  0.00  0.00            
ATOM    648 H2'' DT3 X  10      63.714  45.554  54.116  0.00  0.00            
ATOM    649  O3' DT3 X  10      61.499  45.092  53.473  0.00  0.00            
ATOM    650 HO3' DT3 X  10      60.566  44.875  53.601  0.00  0.00            
END
