# Supplementary material for: Complexity of Guanine Quadruplex Unfolding Pathways Revealed by Atomistic Pulling Simulations
Source: J Chem Inf Model. 2023 Jul 17;63(15):4716–31. doi: 10.1021/acs.jcim.3c00171 (PMC10428220; doi:10.1021/acs.jcim.3c00171)
Supplement: Supplementary file 2 — ci3c00171_si_002.zip [file ci3c00171_si_002.zip › coordinates/readme.txt]

# Additional information about coordinates of starting structures and intermediates.
#
# Pulling simulations of "143d_loop-pull" and "143d_syn-loop-pull" models were started from initial coordinates of "143d" and "143d_syn" models, respectively.
#
# Notes about Representative Structural Intermediates
# Structure_name                                Model                   Pulling_setup           Specific_run            Supplementary_Figure    Snapshot
# -------------------------------------------------------------------------------------------------------------------------------------------------------
GQ-reduced-number-quartets-from-uzipping        143D                    slow_zig-zag            run1                    S12B                    A
GQ-reduced-number-quartets-from-strand-slippage 1KF1                    very-slow_zig-zag       run1                    S17B                    B
3-triplex                                       2GKU                    very-slow_zig-zag       run3                    S19D                    C
5-triplex                                       1KF1                    fast                    run3                    S1B                     A
symmetric-triplex                               143D_noloop             very-slow_zig-zag       run1                    S22B                    D
5-hairpin                                       143D_syn                very-slow_zig-zag       run3                    S21D                    E
3-hairpin                                       2GKU                    slow_zig-zag            run3                    S11D                    D
middle-hairpin                                  1KF1_syn                very-slow_zig-zag       run1                    S18B                    D
diagonal-hairpin                                143D                    very-slow_zig-zag       run1                    S20B                    E
opened-GQ                                       1KF1                    very-slow               run1                    S25B                    A
cross-like-GQ                                   2GKU                    very-slow               run1                    S26B                    A
cross-triplex                                   1KF1_syn                fast                    run2                    S2B                     C
cross-hairpin                                   1KF1                    very-slow_zig-zag       run1                    S17B                    E
cross-cross-structure                           143D_loop-pull          slow_zig-zag            run3                    S15D                    *last snapshot from simulation
spiral-structure                                1KF1_syn                slow_zig-zag            run2                    S10C                    A
